# Supplementary material for: Protein thermal sensing regulates physiological amyloid aggregation
Source: Nat Commun. 2024 Feb 9;15:1222. doi: 10.1038/s41467-024-45536-0 (PMC10858206; doi:10.1038/s41467-024-45536-0)
Supplement: Supplementary file 4 — Source Data [file 41467_2024_45536_MOESM4_ESM.zip]

Archive with 34 entries (34 files):
- Fig1d.xlsx
- Fig1f.xlsx
- FIg1g.xlsx
- Fig2a.xlsx
- Fig2c.xlsx
- Fig3b.xlsx
- Fig3d.xlsx
- Fig3f.xlsx
- Fig4d.xlsx
- Fig4e.xlsx
- Fig4f.xlsx
- Fig4g.xlsx
- Fig5b.xlsx
- Fig6a.xlsx
- Fig6b.xlsx
- Fig6c.xlsx
- Fig7c.xlsx
- Fig7e.xlsx
- Fig7h.xlsx
- Fig7i.xlsx
- Suppl.Fig1b.xlsx
- Suppl.Fig1c.xlsx
- Suppl.Fig1d.xlsx
- Suppl.Fig1e.xlsx
- Suppl.Fig2d.xlsx
- Suppl.Fig2f.xlsx
- Suppl.Fig2g.xlsx
- Suppl.Fig3d.xlsx
- Suppl.Fig4a.xlsx
- Suppl.Fig4b.xlsx
- Suppl.Fig6b.xlsx
- Suppl.Fig6c.xlsx
- Suppl.Fig7a.xlsx
- Suppl.Fig7d.xlsx
