# Supplementary material for: Protein thermal sensing regulates physiological amyloid aggregation
Source: Nat Commun. 2024 Feb 9;15:1222. doi: 10.1038/s41467-024-45536-0 (PMC10858206; doi:10.1038/s41467-024-45536-0)
Supplement: Supplementary file 4 — Source Data [file 41467_2024_45536_MOESM4_ESM.zip › Fig1d.xlsx]

## Sheet: Statistics
	(1) DDX39A	(2) DDX39A (B350-428)	(3) DDX39A (B250-428)	(4) DDX39A (B1-100)	(5) DDX39B (A100-350)	(6) DDX39B (A100-250)	(7) DDX39A (B250-350)	(8) DDX39B	(9) DDX39B (A350-427)	(10) DDX39B (A250-427)	(11) DDX39B (A1-100)	(12) DDX39A (B100-350)	(13) DDX39A (B100-250)	(14) DDX39B (A250-350)
Repeat 1 (07/09/2023)	3.6003	4.25725	5.52734	2.93713	6.84598	3.57485	3.41449	1.34198	1.81313	0.741597	0.944102	1.68802	1.0496	1.09976
	5.40962	4.74756	3.89035	3.65827	3.03513	4.58695	5.41457	1.35446	1.68245	1.56869	0.949446	1.12103	1.50171	1.14423
	3.27302	5.77046	5.37735	4.27893	4.73145	5.37428	3.761	1.38298	1.39685	1.23185	1.04778	1.25209	0.855292	1.07376
	2.75833	3.09483	5.54598	4.89933	5.52094	2.80373	3.45597	1.34869	1.08967	1.42107	0.881693	1.28137	1.12636	0.946987
	2.53295	4.11449	4.50946	2.72563	5.87931	2.90652	5.09788	1.47915	1.03385	0.855189	1.64251	0.913612	0.984736	0.911634
	3.38583	3.16937	4.20805	3.24222	4.00646	5.48849	5.76415	1.17794	0.934335	1.43471	1.54738	1.16824	1.29263	1.05567
	4.07635	4.5332	3.6099	2.81274	2.6377	2.00105	6.13935	0.977521	1.27392	1.22259	1.28445	1.04484	0.805748	1.09261
	3.29699	4.0463	3.41714	3.42275	3.03169	3.04952	5.12212	1.12294	1.0871	1.19499	1.70536	1.2739	1.0381	0.847235
	3.11135	2.67836	7.7419	2.77555	3.90661	5.05454	4.43286	0.973067	0.920482	0.972979	1.49474	1.69698	1.04807	1.03732
	4.24451	3.92171	3.92925	2.26348	2.94618	4.59179	5.30757	1.15226	0.907918	1.02222	1.5159	1.33507	1.18388	0.903874
Repeat 2 (09/09/2023)	3.02679	2.65774	3.77588	2.44438	3.02046	3.08313	3.2128	1.08986	1.07793	1.14852	1.14801	0.791245	1.42459	1.50434
	3.47802	4.53315	2.65318	2.47595	2.85185	2.90203	3.89277	0.79737	1.03321	0.729827	1.51013	0.904285	1.01318	0.972173
	2.87992	5.60211	3.04503	3.78002	3.32508	2.79415	2.33611	1.31045	1.27903	1.02589	1.08948	1.83073	1.3261	0.630096
	2.67524	3.84712	4.08692	4.12132	3.25738	3.64636	2.28536	1.15629	0.969395	1.03568	1.22055	1.46248	1.35095	1.29423
	3.97404	5.61495	5.00324	4.15489	2.46752	3.29549	2.68717	1.38972	1.5526	0.815771	1.44022	1.43349	0.95955	1.09037
	3.70544	3.87501	3.89577	2.31429	2.08567	2.78813	2.91819	1.60591	1.12319	0.964538	1.298	1.07958	1.03637	1.22802
	3.74052	4.98668	3.32736	2.71516	1.94794	3.65237	2.55501	1.3716	1.63222	1.07081	2.30426	1.02688	0.92456	1.18504
	2.053	3.098	5.11564	2.7855	2.89925	3.00406	2.47017	1.18554	0.833235	1.29394	1.64064	1.03365	0.769472	0.945655
	3.58666	4.42577	4.11175	2.89308	3.04647	3.02679	3.52705	0.969753	0.866482	1.0025	1.6525	1.07402	1.08847	1.16274
	6.88899	2.5085	3.92492	2.29898	3.26206	3.2875	3.2674	0.823756	1.56853	0.848661	0.924813	1.10305	0.914784	1.26705
Repeat 3 (13/09/2023)	2.65187	4.33903	3.40963	2.68399	5.30667	3.40155	2.62644	0.977609	0.995897	0.86125	1.26548	1.86857	0.911901	0.907298
	4.93773	4.57458	3.50726	3.48753	3.84077	3.29494	3.23758	1.00605	0.792051	1.42497	1.18361	1.72574	1.06934	0.80946
	2.75339	6.4516	2.45143	2.83857	2.82043	3.26965	2.92926	1.42917	0.78411	1.0198	1.13474	0.925493	1.10948	1.35268
	2.32975	4.80342	2.7282	2.71002	2.63572	3.41321	2.77879	1.70842	0.942362	1.06032	0.958407	1.08396	1.01114	1.37824
	3.43599	4.55094	2.87609	3.54685	4.79248	2.21811	3.95884	1.64866	0.893229	0.896893	1.03706	1.06352	1.15544	1.14476
	3.74355	3.2945	3.01531	5.73853	4.34625	3.05816	2.61967	1.33851	0.896157	1.37975	1.02212	1.16411	1.4149	0.926585
	2.00508	3.92729	4.4554	3.73083	2.91898	3.11443	2.24124	1.0568	1.27863	1.24024	1.02363	1.23857	1.1364	1.26332
	2.0953	4.01304	3.55341	4.55185	3.21274	3.55093	5.53332	0.908462	1.2471	0.837259	1.52441	1.67272	0.98584	1.04785
	2.76304	4.34669	4.11679	4.75535	1.81338	3.20707	4.84136	1.01222	1.11202	1.1674	1.22858	0.988474	1.43308	0.996012
	2.32946	4.90403	3.60537	3.21639	1.85335	3.56848	1.99879	1.25341	1.08563	1.23969	1.19681	1.03907	1.24222	1.01631
	(1) DDX39A	(2) DDX39A (B350-428)	(3) DDX39A (B250-428)	(4) DDX39A (B1-100)	(5) DDX39B (A100-350)	(6) DDX39B (A100-250)	(7) DDX39A (B250-350)	(8) DDX39B	(9) DDX39B (A350-427)	(10) DDX39B (A250-427)	(11) DDX39B (A1-100)	(12) DDX39A (B100-350)	(13) DDX39A (B100-250)	(14) DDX39B (A250-350)
Avg(151)	3.56893	4.03335	4.77567	3.3016	4.25414	3.94317	4.791	1.2311	1.21397	1.16659	1.30134	1.27752	1.08861	1.01131
Avg(152)	3.60086	4.1149	3.89397	2.99836	2.81637	3.148	2.9152	1.17002	1.19358	0.993616	1.42286	1.17394	1.0808	1.12797
Avg(154)	2.90452	4.52051	3.37189	3.72599	3.35408	3.20965	3.27653	1.23393	1.00272	1.11276	1.15748	1.27702	1.14697	1.08425
Average	3.3581	4.22292	4.01384	3.34198	3.47486	3.43361	3.66091	1.21169	1.13676	1.09099	1.29389	1.24283	1.10546	1.07451
Count	3	3	3	3	3	3	3	3	3	3	3	3	3	3
variance	0.15456	0.0680827	0.503429	0.133586	0.527741	0.195691	0.990462	0.00130371	0.0135787	0.00783536	0.0176474	0.00355901	0.00130758	0.00347384
Std. Dev	0.393141	0.260927	0.709528	0.365494	0.726458	0.44237	0.995219	0.0361069	0.116528	0.0885176	0.132844	0.0596574	0.0361605	0.0589393
SE	0.22698	0.150646	0.409646	0.211018	0.419421	0.255402	0.57459	0.0208463	0.0672773	0.0511056	0.0766973	0.0344432	0.0208773	0.0340286
p-values	1	0.0410209	0.252603	0.961028	0.821999	0.83607	0.662239	0.0105064	0.00649917	0.00748719	0.00684623	0.0100158	0.00953712	0.0085826

## Sheet: Repeat 1
	Nucl Back	A-body-1	A-body-2	Back	Nucl Back	A-body-1	A-body-2	A-body Average	Relative to nucleus
	Raw mean pixel intensity				Raw mean pixel intensity (minus Back)
(1) DDX39A	10.808	42.265	35.559	0	10.808	42.265	35.559	38.912	3.6003
	10.318	52.554	59.079	0	10.318	52.554	59.079	55.8165	5.40962
	11.869	38.506	39.189	0	11.869	38.506	39.189	38.8475	3.27302
	10.33	28.794	28.193	0	10.33	28.794	28.193	28.4935	2.75833
	9.787	23.607	25.973	0	9.787	23.607	25.973	24.79	2.53295
	7.73	26.897	25.448	0	7.73	26.897	25.448	26.1725	3.38583
	7.112	28.94	29.042	0	7.112	28.94	29.042	28.991	4.07635
	8.682	26.782	30.467	0	8.682	26.782	30.467	28.6245	3.29699
	11.585	35.762	36.328	0	11.585	35.762	36.328	36.045	3.11135
	5.916	24.952	25.269	0	5.916	24.952	25.269	25.1105	4.24451
(2) DDX39A (B350-428)	11.028	42.729	51.169	0	11.028	42.729	51.169	46.949	4.25725
	10.955	53.501	50.518	0	10.955	53.501	50.518	52.0095	4.74756
	4.032	25.648	20.885	0	4.032	25.648	20.885	23.2665	5.77046
	3.733	13.99	9.116	0	3.733	13.99	9.116	11.553	3.09483
	3.533	16.251	12.822	0	3.533	16.251	12.822	14.5365	4.11449
	11.395	39.475	32.755	0	11.395	39.475	32.755	36.115	3.16937
	5.452	23.105	26.325	0	5.452	23.105	26.325	24.715	4.5332
	9.029	39.818	33.25	0	9.029	39.818	33.25	36.534	4.0463
	12.001	36.884	27.402	0	12.001	36.884	27.402	32.143	2.67836
	8.315	34.856	30.362	0	8.315	34.856	30.362	32.609	3.92171
(3) DDX39A (B250-428)	5.632	36.286	25.974	0	5.632	36.286	25.974	31.13	5.52734
	4.56	19.631	15.849	0	4.56	19.631	15.849	17.74	3.89035
	4.419	23.597	23.928	0	4.419	23.597	23.928	23.7625	5.37735
	5.1	32.004	24.565	0	5.1	32.004	24.565	28.2845	5.54598
	6.714	38.533	22.02	0	6.714	38.533	22.02	30.2765	4.50946
	10.774	47.598	43.077	0	10.774	47.598	43.077	45.3375	4.20805
	7.557	28.973	25.587	0	7.557	28.973	25.587	27.28	3.6099
	4.568	17.393	13.826	0	4.568	17.393	13.826	15.6095	3.41714
	5.062	37.663	40.716	0	5.062	37.663	40.716	39.1895	7.7419
	4.417	17.957	16.754	0	4.417	17.957	16.754	17.3555	3.92925
(4) DDX39A (B1-100)	9.552	31.736	24.375	0	9.552	31.736	24.375	28.0555	2.93713
	7.841	29.925	27.444	0	7.841	29.925	27.444	28.6845	3.65827
	6.195	25.574	27.442	0	6.195	25.574	27.442	26.508	4.27893
	7.818	39.5	37.106	0	7.818	39.5	37.106	38.303	4.89933
	11.202	34.174	26.891	0	11.202	34.174	26.891	30.5325	2.72563
	6.75	24.296	19.474	0	6.75	24.296	19.474	21.885	3.24222
	8.36	19.892	27.137	0	8.36	19.892	27.137	23.5145	2.81274
	5.508	15.964	21.741	0	5.508	15.964	21.741	18.8525	3.42275
	8.024	24.668	19.874	0	8.024	24.668	19.874	22.271	2.77555
	6.363	13.215	15.59	0	6.363	13.215	15.59	14.4025	2.26348
(5) DDX39B (A100-350)	5.181	33.916	37.022	0	5.181	33.916	37.022	35.469	6.84598
	10.205	34.308	27.639	0	10.205	34.308	27.639	30.9735	3.03513
	5.202	21.995	27.231	0	5.202	21.995	27.231	24.613	4.73145
	5.206	29.504	27.98	0	5.206	29.504	27.98	28.742	5.52094
	6.637	37.428	40.614	0	6.637	37.428	40.614	39.021	5.87931
	9.837	41.438	37.385	0	9.837	41.438	37.385	39.4115	4.00646
	9.027	21.974	25.647	0	9.027	21.974	25.647	23.8105	2.6377
	10.382	35.54	27.41	0	10.382	35.54	27.41	31.475	3.03169
	5.145	21.235	18.964	0	5.145	21.235	18.964	20.0995	3.90661
	10.135	31.394	28.325	0	10.135	31.394	28.325	29.8595	2.94618
(6) DDX39B (A100-250)	8.758	35.614	27.003	0	8.758	35.614	27.003	31.3085	3.57485
	2.973	14.131	13.143	0	2.973	14.131	13.143	13.637	4.58695
	7.139	42.136	34.598	0	7.139	42.136	34.598	38.367	5.37428
	8.44	23.139	24.188	0	8.44	23.139	24.188	23.6635	2.80373
	7.761	20.373	24.742	0	7.761	20.373	24.742	22.5575	2.90652
	3.649	19.151	20.904	0	3.649	19.151	20.904	20.0275	5.48849
	15.688	32.429	30.356	0	15.688	32.429	30.356	31.3925	2.00105
	11.148	32.828	35.164	0	11.148	32.828	35.164	33.996	3.04952
	8.7	39.211	48.738	0	8.7	39.211	48.738	43.9745	5.05454
	8.329	41.858	34.632	0	8.329	41.858	34.632	38.245	4.59179
(7) DDX39A (B250-350)	8.467	27.961	29.86	0	8.467	27.961	29.86	28.9105	3.41449
	4.208	21.311	24.258	0	4.208	21.311	24.258	22.7845	5.41457
	7.797	28.047	30.602	0	7.797	28.047	30.602	29.3245	3.761
	8.005	26.82	28.51	0	8.005	26.82	28.51	27.665	3.45597
	7.831	40.977	38.866	0	7.831	40.977	38.866	39.9215	5.09788
	5.864	43.354	24.248	0	5.864	43.354	24.248	33.801	5.76415
	5.454	37.234	29.734	0	5.454	37.234	29.734	33.484	6.13935
	5.687	32.671	25.588	0	5.687	32.671	25.588	29.1295	5.12212
	7.276	32.934	31.573	0	7.276	32.934	31.573	32.2535	4.43286
	5.519	33.428	25.157	0	5.519	33.428	25.157	29.2925	5.30757
(8) DDX39B	6.746	9.162	8.944	0	6.746	9.162	8.944	9.053	1.34198
	7.091	9.5	9.709	0	7.091	9.5	9.709	9.6045	1.35446
	10.746	14.895	14.828	0	10.746	14.895	14.828	14.8615	1.38298
	11.156	14.342	15.75	0	11.156	14.342	15.75	15.046	1.34869
	11.105	16.362	16.49	0	11.105	16.362	16.49	16.426	1.47915
	14.238	16.046	17.497	0	14.238	16.046	17.497	16.7715	1.17794
	15.036	14.476	14.92	0	15.036	14.476	14.92	14.698	0.977521
	13.58	14.366	16.133	0	13.58	14.366	16.133	15.2495	1.12294
	12.995	12.422	12.868	0	12.995	12.422	12.868	12.645	0.973067
	11.165	10.738	14.992	0	11.165	10.738	14.992	12.865	1.15226
(9) DDX39B (A350-427)	8.091	17.121	12.219	0	8.091	17.121	12.219	14.67	1.81313
	9.841	16.59	16.524	0	9.841	16.59	16.524	16.557	1.68245
	13.223	19.706	17.235	0	13.223	19.706	17.235	18.4705	1.39685
	14.207	16.241	14.721	0	14.207	16.241	14.721	15.481	1.08967
	11.242	13.416	9.829	0	11.242	13.416	9.829	11.6225	1.03385
	12.716	11.548	12.214	0	12.716	11.548	12.214	11.881	0.934335
	17.007	21.774	21.557	0	17.007	21.774	21.557	21.6655	1.27392
	13.64	13.844	15.812	0	13.64	13.844	15.812	14.828	1.0871
	7.426	7.311	6.36	0	7.426	7.311	6.36	6.8355	0.920482
	14.688	12.903	13.768	0	14.688	12.903	13.768	13.3355	0.907918
(10) DDX39B (A250-427)	13.804	10.321	10.153	0	13.804	10.321	10.153	10.237	0.741597
	11.159	18.346	16.664	0	11.159	18.346	16.664	17.505	1.56869
	7.561	9.367	9.261	0	7.561	9.367	9.261	9.314	1.23185
	7.07	10.501	9.593	0	7.07	10.501	9.593	10.047	1.42107
	10.714	8.213	10.112	0	10.714	8.213	10.112	9.1625	0.855189
	8.393	11.652	12.431	0	8.393	11.652	12.431	12.0415	1.43471
	10.699	13.146	13.015	0	10.699	13.146	13.015	13.0805	1.22259
	15.478	16.744	20.248	0	15.478	16.744	20.248	18.496	1.19499
	13.508	12.776	13.51	0	13.508	12.776	13.51	13.143	0.972979
	6.412	6.646	6.463	0	6.412	6.646	6.463	6.5545	1.02222
(11) DDX39B (A1-100)	12.648	11.605	12.277	0	12.648	11.605	12.277	11.941	0.944102
	9.485	9.029	8.982	0	9.485	9.029	8.982	9.0055	0.949446
	12.055	12.791	12.471	0	12.055	12.791	12.471	12.631	1.04778
	12.793	10.336	12.223	0	12.793	10.336	12.223	11.2795	0.881693
	7.694	13.124	12.151	0	7.694	13.124	12.151	12.6375	1.64251
	7.281	12.736	9.797	0	7.281	12.736	9.797	11.2665	1.54738
	8.36	11.217	10.259	0	8.36	11.217	10.259	10.738	1.28445
	5.091	8.912	8.452	0	5.091	8.912	8.452	8.682	1.70536
	9.317	14.281	13.572	0	9.317	14.281	13.572	13.9265	1.49474
	6.226	9.748	9.128	0	6.226	9.748	9.128	9.438	1.5159
(12) DDX39A (B100-350)	5.978	9.233	10.949	0	5.978	9.233	10.949	10.091	1.68802
	8.444	10.545	8.387	0	8.444	10.545	8.387	9.466	1.12103
	14.723	18.287	18.582	0	14.723	18.287	18.582	18.4345	1.25209
	11.254	13.312	15.529	0	11.254	13.312	15.529	14.4205	1.28137
	11.813	11.154	10.431	0	11.813	11.154	10.431	10.7925	0.913612
	7.828	9.274	9.016	0	7.828	9.274	9.016	9.145	1.16824
	13.493	13.729	14.467	0	13.493	13.729	14.467	14.098	1.04484
	10.451	13.442	13.185	0	10.451	13.442	13.185	13.3135	1.2739
	6.267	11.804	9.466	0	6.267	11.804	9.466	10.635	1.69698
	8.919	13.75	10.065	0	8.919	13.75	10.065	11.9075	1.33507
(13) DDX39A (B100-250)	7.843	8.613	7.851	0	7.843	8.613	7.851	8.232	1.0496
	8.501	12.909	12.623	0	8.501	12.909	12.623	12.766	1.50171
	23.005	19.453	19.899	0	23.005	19.453	19.899	19.676	0.855292
	8.282	8.599	10.058	0	8.282	8.599	10.058	9.3285	1.12636
	11.137	10.937	10.997	0	11.137	10.937	10.997	10.967	0.984736
	15.152	18.664	20.508	0	15.152	18.664	20.508	19.586	1.29263
	9.83	7.507	8.334	0	9.83	7.507	8.334	7.9205	0.805748
	11.757	11.845	12.565	0	11.757	11.845	12.565	12.205	1.0381
	8.955	9.572	9.199	0	8.955	9.572	9.199	9.3855	1.04807
	9.468	11.194	11.224	0	9.468	11.194	11.224	11.209	1.18388
(14) DDX39B (A250-350)	7.844	9.175	8.078	0	7.844	9.175	8.078	8.6265	1.09976
	6.33	7.35	7.136	0	6.33	7.35	7.136	7.243	1.14423
	13.557	14.552	14.562	0	13.557	14.552	14.562	14.557	1.07376
	12.629	13.397	10.522	0	12.629	13.397	10.522	11.9595	0.946987
	14.406	14.178	12.088	0	14.406	14.178	12.088	13.133	0.911634
	8.946	10.549	8.339	0	8.946	10.549	8.339	9.444	1.05567
	10.49	11.765	11.158	0	10.49	11.765	11.158	11.4615	1.09261
	11.737	9.482	10.406	0	11.737	9.482	10.406	9.944	0.847235
	9.419	9.397	10.144	0	9.419	9.397	10.144	9.7705	1.03732
	7.511	6.192	7.386	0	7.511	6.192	7.386	6.789	0.903874

## Sheet: Repeat 2
	Nucl Back	A-body-1	A-body-2	Back	Nucl Back	A-body-1	A-body-2	A-body Average	Relative to nucleus
	Raw mean pixel intensity				Raw mean pixel intensity (minus Back)
(1) DDX39A	12.951	42.58	35.82	0	12.951	42.58	35.82	39.2	3.02679
	4.914	18.85	15.332	0	4.914	18.85	15.332	17.091	3.47802
	6.804	20.32	18.87	0	6.804	20.32	18.87	19.595	2.87992
	8.006	22.278	20.558	0	8.006	22.278	20.558	21.418	2.67524
	4.295	17.406	16.731	0	4.295	17.406	16.731	17.0685	3.97404
	7.479	32.959	22.467	0	7.479	32.959	22.467	27.713	3.70544
	7.386	27.784	27.471	0	7.386	27.784	27.471	27.6275	3.74052
	11.34	22.479	24.083	0	11.34	22.479	24.083	23.281	2.053
	5.787	21.406	20.106	0	5.787	21.406	20.106	20.756	3.58666
	4.468	31.717	29.843	0	4.468	31.717	29.843	30.78	6.88899
(2) DDX39A (B350-428)	9.313	25.052	24.451	0	9.313	25.052	24.451	24.7515	2.65774
	3.288	14.664	15.146	0	3.288	14.664	15.146	14.905	4.53315
	5.156	22.796	34.973	0	5.156	22.796	34.973	28.8845	5.60211
	7.398	32.671	24.251	0	7.398	32.671	24.251	28.461	3.84712
	5.363	37.775	22.451	0	5.363	37.775	22.451	30.113	5.61495
	8.769	37.935	30.025	0	8.769	37.935	30.025	33.98	3.87501
	3.978	17.279	22.395	0	3.978	17.279	22.395	19.837	4.98668
	11.413	39.382	31.333	0	11.413	39.382	31.333	35.3575	3.098
	9.08	40.627	39.745	0	9.08	40.627	39.745	40.186	4.42577
	9.29	22.257	24.351	0	9.29	22.257	24.351	23.304	2.5085
(3) DDX39A (B250-428)	7.389	29.219	26.581	0	7.389	29.219	26.581	27.9	3.77588
	5.585	14.711	14.925	0	5.585	14.711	14.925	14.818	2.65318
	11.149	38.823	29.075	0	11.149	38.823	29.075	33.949	3.04503
	6.034	26.474	22.847	0	6.034	26.474	22.847	24.6605	4.08692
	5.562	26.112	29.544	0	5.562	26.112	29.544	27.828	5.00324
	5.934	24.043	22.192	0	5.934	24.043	22.192	23.1175	3.89577
	6.357	21.671	20.633	0	6.357	21.671	20.633	21.152	3.32736
	4.942	24.742	25.821	0	4.942	24.742	25.821	25.2815	5.11564
	9.83	44.191	36.646	0	9.83	44.191	36.646	40.4185	4.11175
	7.572	31.557	27.882	0	7.572	31.557	27.882	29.7195	3.92492
(4) DDX39A (B1-100)	9.457	27.056	19.177	0	9.457	27.056	19.177	23.1165	2.44438
	8.543	21.224	21.08	0	8.543	21.224	21.08	21.152	2.47595
	5.612	19.139	23.288	0	5.612	19.139	23.288	21.2135	3.78002
	5.972	24.791	24.434	0	5.972	24.791	24.434	24.6125	4.12132
	3.467	13.818	14.992	0	3.467	13.818	14.992	14.405	4.15489
	8.26	17.39	20.842	0	8.26	17.39	20.842	19.116	2.31429
	3.423	9.824	8.764	0	3.423	9.824	8.764	9.294	2.71516
	7.373	22.086	18.989	0	7.373	22.086	18.989	20.5375	2.7855
	5.303	13.843	16.841	0	5.303	13.843	16.841	15.342	2.89308
	7.161	19.668	13.258	0	7.161	19.668	13.258	16.463	2.29898
(5) DDX39B (A100-350)	12.735	46.59	30.341	0	12.735	46.59	30.341	38.4655	3.02046
	13.328	42.124	33.895	0	13.328	42.124	33.895	38.0095	2.85185
	8.518	29.218	27.428	0	8.518	29.218	27.428	28.323	3.32508
	10.197	28.033	38.398	0	10.197	28.033	38.398	33.2155	3.25738
	8.59	22.17	20.222	0	8.59	22.17	20.222	21.196	2.46752
	10.447	23.871	19.707	0	10.447	23.871	19.707	21.789	2.08567
	9.691	20.635	17.12	0	9.691	20.635	17.12	18.8775	1.94794
	8.69	25.662	24.727	0	8.69	25.662	24.727	25.1945	2.89925
	5.842	17.184	18.411	0	5.842	17.184	18.411	17.7975	3.04647
	6.323	18.352	22.9	0	6.323	18.352	22.9	20.626	3.26206
(6) DDX39B (A100-250)	7.356	23.454	21.905	0	7.356	23.454	21.905	22.6795	3.08313
	6.461	19.673	17.827	0	6.461	19.673	17.827	18.75	2.90203
	8.426	24.679	22.408	0	8.426	24.679	22.408	23.5435	2.79415
	7.888	31.747	25.778	0	7.888	31.747	25.778	28.7625	3.64636
	3.281	10.782	10.843	0	3.281	10.782	10.843	10.8125	3.29549
	8.144	26.696	18.717	0	8.144	26.696	18.717	22.7065	2.78813
	8.617	31.496	31.449	0	8.617	31.496	31.449	31.4725	3.65237
	8.864	27.097	26.159	0	8.864	27.097	26.159	26.628	3.00406
	8.995	29.363	25.089	0	8.995	29.363	25.089	27.226	3.02679
	5.88	20.961	17.7	0	5.88	20.961	17.7	19.3305	3.2875
(7) DDX39A (B250-350)	6.236	20.352	19.718	0	6.236	20.352	19.718	20.035	3.2128
	9.083	38.319	32.397	0	9.083	38.319	32.397	35.358	3.89277
	9.113	22.146	20.432	0	9.113	22.146	20.432	21.289	2.33611
	10.201	23.714	22.912	0	10.201	23.714	22.912	23.313	2.28536
	7.29	20.863	18.316	0	7.29	20.863	18.316	19.5895	2.68717
	6.185	20.456	15.642	0	6.185	20.456	15.642	18.049	2.91819
	11.326	27.314	30.562	0	11.326	27.314	30.562	28.938	2.55501
	9.637	24.178	23.432	0	9.637	24.178	23.432	23.805	2.47017
	7.006	27.602	21.819	0	7.006	27.602	21.819	24.7105	3.52705
	6.393	22.108	19.669	0	6.393	22.108	19.669	20.8885	3.2674
(8) DDX39B	10.205	10.803	11.441	0	10.205	10.803	11.441	11.122	1.08986
	9.468	7.322	7.777	0	9.468	7.322	7.777	7.5495	0.79737
	7.729	9.817	10.44	0	7.729	9.817	10.44	10.1285	1.31045
	9.767	11.372	11.215	0	9.767	11.372	11.215	11.2935	1.15629
	11.892	15.811	17.242	0	11.892	15.811	17.242	16.5265	1.38972
	9.834	16.27	15.315	0	9.834	16.27	15.315	15.7925	1.60591
	12.593	18.497	16.048	0	12.593	18.497	16.048	17.2725	1.3716
	5.368	6.964	5.764	0	5.368	6.964	5.764	6.364	1.18554
	12.001	10.628	12.648	0	12.001	10.628	12.648	11.638	0.969753
	13.121	11.679	9.938	0	13.121	11.679	9.938	10.8085	0.823756
(9) DDX39B (A350-427)	9.092	9.574	10.027	0	9.092	9.574	10.027	9.8005	1.07793
	5.722	6.057	5.767	0	5.722	6.057	5.767	5.912	1.03321
	13.536	18.03	16.596	0	13.536	18.03	16.596	17.313	1.27903
	11.583	11.729	10.728	0	11.583	11.729	10.728	11.2285	0.969395
	6.92	10.747	10.741	0	6.92	10.747	10.741	10.744	1.5526
	5.658	6.613	6.097	0	5.658	6.613	6.097	6.355	1.12319
	7.847	12.064	13.552	0	7.847	12.064	13.552	12.808	1.63222
	6.809	6.762	4.585	0	6.809	6.762	4.585	5.6735	0.833235
	5.782	3.978	6.042	0	5.782	3.978	6.042	5.01	0.866482
	13.366	21.969	19.961	0	13.366	21.969	19.961	20.965	1.56853
(10) DDX39B (A250-427)	10.224	11.137	12.348	0	10.224	11.137	12.348	11.7425	1.14852
	12.12	8.507	9.184	0	12.12	8.507	9.184	8.8455	0.729827
	8.187	7.985	8.813	0	8.187	7.985	8.813	8.399	1.02589
	3.447	2.729	4.411	0	3.447	2.729	4.411	3.57	1.03568
	8.579	6.161	7.836	0	8.579	6.161	7.836	6.9985	0.815771
	12.055	12.531	10.724	0	12.055	12.531	10.724	11.6275	0.964538
	3.587	3.431	4.251	0	3.587	3.431	4.251	3.841	1.07081
	6.042	7.963	7.673	0	6.042	7.963	7.673	7.818	1.29394
	8.384	9.179	7.631	0	8.384	9.179	7.631	8.405	1.0025
	16.169	14.861	12.583	0	16.169	14.861	12.583	13.722	0.848661
(11) DDX39B (A1-100)	5.351	6.189	6.097	0	5.351	6.189	6.097	6.143	1.14801
	6.813	10.175	10.402	0	6.813	10.175	10.402	10.2885	1.51013
	9.712	10.521	10.641	0	9.712	10.521	10.641	10.581	1.08948
	13.02	15.103	16.68	0	13.02	15.103	16.68	15.8915	1.22055
	5.88	8.372	8.565	0	5.88	8.372	8.565	8.4685	1.44022
	5.755	7.208	7.732	0	5.755	7.208	7.732	7.47	1.298
	8.072	19.639	17.561	0	8.072	19.639	17.561	18.6	2.30426
	8.209	12.466	14.47	0	8.209	12.466	14.47	13.468	1.64064
	8.656	14.891	13.717	0	8.656	14.891	13.717	14.304	1.6525
	13.134	12.714	11.579	0	13.134	12.714	11.579	12.1465	0.924813
(12) DDX39A (B100-350)	7.71	4.932	7.269	0	7.71	4.932	7.269	6.1005	0.791245
	7.094	6.862	5.968	0	7.094	6.862	5.968	6.415	0.904285
	6.838	12.152	12.885	0	6.838	12.152	12.885	12.5185	1.83073
	7.902	12.428	10.685	0	7.902	12.428	10.685	11.5565	1.46248
	8.803	13.118	12.12	0	8.803	13.118	12.12	12.619	1.43349
	8.915	8.818	10.431	0	8.915	8.818	10.431	9.6245	1.07958
	12.706	13.806	12.289	0	12.706	13.806	12.289	13.0475	1.02688
	8.336	8.524	8.709	0	8.336	8.524	8.709	8.6165	1.03365
	10.133	11.937	9.829	0	10.133	11.937	9.829	10.883	1.07402
	8.151	9.228	8.754	0	8.151	9.228	8.754	8.991	1.10305
(13) DDX39A (B100-250)	6.823	10.24	9.2	0	6.823	10.24	9.2	9.72	1.42459
	8.23	5.941	10.736	0	8.23	5.941	10.736	8.3385	1.01318
	7.792	10.131	10.535	0	7.792	10.131	10.535	10.333	1.3261
	7.33	10.709	9.096	0	7.33	10.709	9.096	9.9025	1.35095
	14.722	13.895	14.358	0	14.722	13.895	14.358	14.1265	0.95955
	6.915	8.445	5.888	0	6.915	8.445	5.888	7.1665	1.03637
	8.974	8.85	7.744	0	8.974	8.85	7.744	8.297	0.92456
	3.505	3.243	2.151	0	3.505	3.243	2.151	2.697	0.769472
	14.202	15.486	15.431	0	14.202	15.486	15.431	15.4585	1.08847
	15.496	14.108	14.243	0	15.496	14.108	14.243	14.1755	0.914784
(14) DDX39B (A250-350)	16.937	26.114	24.844	0	16.937	26.114	24.844	25.479	1.50434
	6.828	5.741	7.535	0	6.828	5.741	7.535	6.638	0.972173
	3.655	1.816	2.79	0	3.655	1.816	2.79	2.303	0.630096
	8.879	10.918	12.065	0	8.879	10.918	12.065	11.4915	1.29423
	13.776	16.18	13.862	0	13.776	16.18	13.862	15.021	1.09037
	18.156	21.758	22.834	0	18.156	21.758	22.834	22.296	1.22802
	11.3	13.92	12.862	0	11.3	13.92	12.862	13.391	1.18504
	8.998	8.637	8.381	0	8.998	8.637	8.381	8.509	0.945655
	13.3	16.101	14.828	0	13.3	16.101	14.828	15.4645	1.16274
	8.931	10.945	11.687	0	8.931	10.945	11.687	11.316	1.26705

## Sheet: Repeat 3
	Nucl Back	A-body-1	A-body-2	Back	Nucl Back	A-body-1	A-body-2	A-body Average	Relative to nucleus
	Raw mean pixel intensity				Raw mean pixel intensity (minus Back)
(1) DDX39A	13.38	36.858	34.106	0	13.38	36.858	34.106	35.482	2.65187
	5.629	26.024	29.565	0	5.629	26.024	29.565	27.7945	4.93773
	12.832	35.074	35.589	0	12.832	35.074	35.589	35.3315	2.75339
	16.332	36.095	40.004	0	16.332	36.095	40.004	38.0495	2.32975
	12.17	46.2	37.432	0	12.17	46.2	37.432	41.816	3.43599
	6.43	25.078	23.064	0	6.43	25.078	23.064	24.071	3.74355
	13.48	28.984	25.073	0	13.48	28.984	25.073	27.0285	2.00508
	12.345	27.667	24.066	0	12.345	27.667	24.066	25.8665	2.0953
	15.203	49.467	34.546	0	15.203	49.467	34.546	42.0065	2.76304
	11.276	31.463	21.071	0	11.276	31.463	21.071	26.267	2.32946
(2) DDX39A (B350-428)	9.325	34.101	46.822	0	9.325	34.101	46.822	40.4615	4.33903
	3.6	18.916	14.021	0	3.6	18.916	14.021	16.4685	4.57458
	6.405	33.808	48.837	0	6.405	33.808	48.837	41.3225	6.4516
	8.821	40.404	44.338	0	8.821	40.404	44.338	42.371	4.80342
	13.113	56.433	62.92	0	13.113	56.433	62.92	59.6765	4.55094
	9.073	29.795	29.987	0	9.073	29.795	29.987	29.891	3.2945
	11.079	50.193	36.828	0	11.079	50.193	36.828	43.5105	3.92729
	9.664	36.372	41.192	0	9.664	36.372	41.192	38.782	4.01304
	10.378	45.745	44.475	0	10.378	45.745	44.475	45.11	4.34669
	5.554	24.99	29.484	0	5.554	24.99	29.484	27.237	4.90403
(3) DDX39A (B250-428)	10.878	36.429	37.751	0	10.878	36.429	37.751	37.09	3.40963
	7.369	29.431	22.259	0	7.369	29.431	22.259	25.845	3.50726
	8.441	23.046	18.339	0	8.441	23.046	18.339	20.6925	2.45143
	10.32	27.227	29.083	0	10.32	27.227	29.083	28.155	2.7282
	9.172	27.324	25.435	0	9.172	27.324	25.435	26.3795	2.87609
	9.57	30.136	27.577	0	9.57	30.136	27.577	28.8565	3.01531
	6.255	30.102	25.635	0	6.255	30.102	25.635	27.8685	4.4554
	7.068	28.276	21.955	0	7.068	28.276	21.955	25.1155	3.55341
	6.666	25.843	29.042	0	6.666	25.843	29.042	27.4425	4.11679
	6.719	20.85	27.599	0	6.719	20.85	27.599	24.2245	3.60537
(4) DDX39A (B1-100)	12.87	38.508	30.578	0	12.87	38.508	30.578	34.543	2.68399
	6.574	24.107	21.747	0	6.574	24.107	21.747	22.927	3.48753
	9.648	26.458	28.315	0	9.648	26.458	28.315	27.3865	2.83857
	11.568	28.891	33.808	0	11.568	28.891	33.808	31.3495	2.71002
	10.277	31.97	40.932	0	10.277	31.97	40.932	36.451	3.54685
	5.207	23.819	35.942	0	5.207	23.819	35.942	29.8805	5.73853
	14.266	49.937	56.511	0	14.266	49.937	56.511	53.224	3.73083
	6.528	32.637	26.792	0	6.528	32.637	26.792	29.7145	4.55185
	7.155	40.537	27.512	0	7.155	40.537	27.512	34.0245	4.75535
	6.583	18.591	23.756	0	6.583	18.591	23.756	21.1735	3.21639
(5) DDX39B (A100-350)	5.457	31.208	26.709	0	5.457	31.208	26.709	28.9585	5.30667
	7.929	35.605	25.302	0	7.929	35.605	25.302	30.4535	3.84077
	9.275	23.762	28.557	0	9.275	23.762	28.557	26.1595	2.82043
	6.414	19.22	14.591	0	6.414	19.22	14.591	16.9055	2.63572
	10.293	45.809	52.849	0	10.293	45.809	52.849	49.329	4.79248
	8.364	38.979	33.725	0	8.364	38.979	33.725	36.352	4.34625
	9.417	24.421	30.555	0	9.417	24.421	30.555	27.488	2.91898
	7.133	23.584	22.249	0	7.133	23.584	22.249	22.9165	3.21274
	18.133	35.862	29.902	0	18.133	35.862	29.902	32.882	1.81338
	14.569	27.96	26.043	0	14.569	27.96	26.043	27.0015	1.85335
(6) DDX39B (A100-250)	8.852	33.813	26.408	0	8.852	33.813	26.408	30.1105	3.40155
	11.621	30.52	46.061	0	11.621	30.52	46.061	38.2905	3.29494
	7.226	23.376	23.877	0	7.226	23.376	23.877	23.6265	3.26965
	5.646	21.149	17.393	0	5.646	21.149	17.393	19.271	3.41321
	8.09	17.696	18.193	0	8.09	17.696	18.193	17.9445	2.21811
	5.76	19.971	15.259	0	5.76	19.971	15.259	17.615	3.05816
	5.558	15.35	19.27	0	5.558	15.35	19.27	17.31	3.11443
	4.909	18.643	16.22	0	4.909	18.643	16.22	17.4315	3.55093
	8.707	29.201	26.647	0	8.707	29.201	26.647	27.924	3.20707
	8.28	32.606	26.488	0	8.28	32.606	26.488	29.547	3.56848
(7) DDX39A (B250-350)	9.574	28.356	21.935	0	9.574	28.356	21.935	25.1455	2.62644
	6.503	18.145	23.963	0	6.503	18.145	23.963	21.054	3.23758
	7.754	22.391	23.036	0	7.754	22.391	23.036	22.7135	2.92926
	7.773	24.334	18.865	0	7.773	24.334	18.865	21.5995	2.77879
	7.021	30.03	25.56	0	7.021	30.03	25.56	27.795	3.95884
	7.429	19.862	19.061	0	7.429	19.862	19.061	19.4615	2.61967
	12.61	24.183	32.341	0	12.61	24.183	32.341	28.262	2.24124
	5.792	32.053	32.045	0	5.792	32.053	32.045	32.049	5.53332
	4.154	22.617	17.605	0	4.154	22.617	17.605	20.111	4.84136
	16.065	28.655	35.566	0	16.065	28.655	35.566	32.1105	1.99879
(8) DDX39B	5.471	5.282	5.415	0	5.471	5.282	5.415	5.3485	0.977609
	4.546	4.202	4.945	0	4.546	4.202	4.945	4.5735	1.00605
	9.212	13.172	13.159	0	9.212	13.172	13.159	13.1655	1.42917
	9.09	15.86	15.199	0	9.09	15.86	15.199	15.5295	1.70842
	11.6	18.818	19.431	0	11.6	18.818	19.431	19.1245	1.64866
	13.843	18.552	18.506	0	13.843	18.552	18.506	18.529	1.33851
	9.331	11.016	8.706	0	9.331	11.016	8.706	9.861	1.0568
	4.337	4.537	3.343	0	4.337	4.537	3.343	3.94	0.908462
	10.921	10.467	11.642	0	10.921	10.467	11.642	11.0545	1.01222
	5.793	8.346	6.176	0	5.793	8.346	6.176	7.261	1.25341
(9) DDX39B (A350-427)	13.649	12.932	14.254	0	13.649	12.932	14.254	13.593	0.995897
	13.46	10.079	11.243	0	13.46	10.079	11.243	10.661	0.792051
	3.606	3.152	2.503	0	3.606	3.152	2.503	2.8275	0.78411
	13.793	13.27	12.726	0	13.793	13.27	12.726	12.998	0.942362
	4.135	3.459	3.928	0	4.135	3.459	3.928	3.6935	0.893229
	9.784	8.763	8.773	0	9.784	8.763	8.773	8.768	0.896157
	6.157	7.564	8.181	0	6.157	7.564	8.181	7.8725	1.27863
	8.106	10.504	9.714	0	8.106	10.504	9.714	10.109	1.2471
	8.664	9.128	10.141	0	8.664	9.128	10.141	9.6345	1.11202
	8.578	9.274	9.351	0	8.578	9.274	9.351	9.3125	1.08563
(10) DDX39B (A250-427)	8.818	7.959	7.23	0	8.818	7.959	7.23	7.5945	0.86125
	6.024	8.042	9.126	0	6.024	8.042	9.126	8.584	1.42497
	9.295	9.259	9.699	0	9.295	9.259	9.699	9.479	1.0198
	6.573	7.441	6.498	0	6.573	7.441	6.498	6.9695	1.06032
	8.947	8.402	7.647	0	8.947	8.402	7.647	8.0245	0.896893
	9.139	12.379	12.84	0	9.139	12.379	12.84	12.6095	1.37975
	4.689	5.872	5.759	0	4.689	5.872	5.759	5.8155	1.24024
	5.647	4.727	4.729	0	5.647	4.727	4.729	4.728	0.837259
	6.329	7.847	6.93	0	6.329	7.847	6.93	7.3885	1.1674
	10.063	12.427	12.523	0	10.063	12.427	12.523	12.475	1.23969
(11) DDX39B (A1-100)	9.671	12.264	12.213	0	9.671	12.264	12.213	12.2385	1.26548
	9.697	10.797	12.158	0	9.697	10.797	12.158	11.4775	1.18361
	7.407	8.839	7.971	0	7.407	8.839	7.971	8.405	1.13474
	18.212	17.634	17.275	0	18.212	17.634	17.275	17.4545	0.958407
	9.7	10.591	9.528	0	9.7	10.591	9.528	10.0595	1.03706
	8.883	9.796	8.363	0	8.883	9.796	8.363	9.0795	1.02212
	5.693	5.423	6.232	0	5.693	5.423	6.232	5.8275	1.02363
	3.749	5.77	5.66	0	3.749	5.77	5.66	5.715	1.52441
	5.755	7.147	6.994	0	5.755	7.147	6.994	7.0705	1.22858
	11.656	14.137	13.763	0	11.656	14.137	13.763	13.95	1.19681
(12) DDX39A (B100-350)	7.681	14.708	13.997	0	7.681	14.708	13.997	14.3525	1.86857
	10.479	18.589	17.579	0	10.479	18.589	17.579	18.084	1.72574
	5.523	4.937	5.286	0	5.523	4.937	5.286	5.1115	0.925493
	6.503	6.713	7.385	0	6.503	6.713	7.385	7.049	1.08396
	7.242	7.635	7.769	0	7.242	7.635	7.769	7.702	1.06352
	6.648	7.577	7.901	0	6.648	7.577	7.901	7.739	1.16411
	10.737	13.205	13.392	0	10.737	13.205	13.392	13.2985	1.23857
	9.217	16.758	14.077	0	9.217	16.758	14.077	15.4175	1.67272
	9.847	8.911	10.556	0	9.847	8.911	10.556	9.7335	0.988474
	9.521	10.407	9.379	0	9.521	10.407	9.379	9.893	1.03907
(13) DDX39A (B100-250)	11.907	10.662	11.054	0	11.907	10.662	11.054	10.858	0.911901
	7.045	7.538	7.529	0	7.045	7.538	7.529	7.5335	1.06934
	4.713	5.18	5.278	0	4.713	5.18	5.278	5.229	1.10948
	6.237	7.116	5.497	0	6.237	7.116	5.497	6.3065	1.01114
	5.034	5.147	6.486	0	5.034	5.147	6.486	5.8165	1.15544
	6.134	9.095	8.263	0	6.134	9.095	8.263	8.679	1.4149
	3.992	5.558	3.515	0	3.992	5.558	3.515	4.5365	1.1364
	8.086	8.24	7.703	0	8.086	8.24	7.703	7.9715	0.98584
	7.135	10.028	10.422	0	7.135	10.028	10.422	10.225	1.43308
	8.87	10.45	11.587	0	8.87	10.45	11.587	11.0185	1.24222
(14) DDX39B (A250-350)	9.002	6.443	9.892	0	9.002	6.443	9.892	8.1675	0.907298
	10.074	8.136	8.173	0	10.074	8.136	8.173	8.1545	0.80946
	8.373	11.502	11.15	0	8.373	11.502	11.15	11.326	1.35268
	8.554	11.382	12.197	0	8.554	11.382	12.197	11.7895	1.37824
	5.927	6.566	7.004	0	5.927	6.566	7.004	6.785	1.14476
	3.991	4.166	3.23	0	3.991	4.166	3.23	3.698	0.926585
	8.839	10.782	11.551	0	8.839	10.782	11.551	11.1665	1.26332
	5.141	5.524	5.25	0	5.141	5.524	5.25	5.387	1.04785
	9.153	8.375	9.858	0	9.153	8.375	9.858	9.1165	0.996012
	10.056	11.413	9.027	0	10.056	11.413	9.027	10.22	1.01631
