# Supplementary material for: Protein thermal sensing regulates physiological amyloid aggregation
Source: Nat Commun. 2024 Feb 9;15:1222. doi: 10.1038/s41467-024-45536-0 (PMC10858206; doi:10.1038/s41467-024-45536-0)
Supplement: Supplementary file 4 — Source Data [file 41467_2024_45536_MOESM4_ESM.zip › Fig1f.xlsx]

## Sheet: Statistics
DDX39A 4h HS										DDX39B 4h HS										DDX39A(B100-250) 4h HS										DDX39B(A100-250) 4h HS
	Repeat 1	Repeat 2	Repeat 3	Count	Average	variance	Std. Dev	SE			Repeat 1	Repeat 2	Repeat 3	Count	Average	variance	Std. Dev	SE			Repeat 1	Repeat 2	Repeat 3	Count	Average	variance	Std. Dev	SE			Repeat 1	Repeat 2	Repeat 3	Count	Average	variance	Std. Dev	SE
0	1	1	1	3	1	0	0	0		0	1	1	1	3	1	0	0	0		0	1	1	1	3	1	0	0	0		0	1	1	1	3	1	0	0	0
1	0	0	0	3	0	0	0	0		1	0	0	0	3	0	0	0	0		1	0	0	0	3	0	0	0	0		1	0	0	0	3	0	0	0	0
4	0.0211749	0.0435075	0.0512948	3	0.0386591	0.000244433	0.0156343	0.00902649		4	0.137246	0.258501	0.258772	3	0.218173	0.00491187	0.0700848	0.0404635		4	0.191934	0.217592	0.221548	3	0.210358	0.00025849	0.0160776	0.00928241		4	0.0317137	0.0318031	0.0318579	3	0.0317916	5.3029e-09	7.2821e-05	4.20432e-05
7	0.0317863	0.0604728	0.0671744	3	0.0531445	0.000353357	0.0187978	0.0108529		7	0.192549	0.322828	0.340698	3	0.285359	0.00654001	0.0808703	0.0466905		7	0.26106	0.297373	0.289575	3	0.282669	0.000365424	0.0191161	0.0110367		7	0.0349039	0.0398584	0.047035	3	0.0405991	3.72024e-05	0.00609938	0.00352148
10	0.0346325	0.0693698	0.0801694	3	0.0613906	0.000566151	0.0237939	0.0137374		10	0.245436	0.372951	0.371769	3	0.330052	0.00537025	0.073282	0.0423094		10	0.310152	0.35619	0.34288	3	0.336407	0.000561311	0.023692	0.0136786		10	0.0419409	0.0465325	0.0512773	3	0.0465836	2.17939e-05	0.0046684	0.0026953
13	0.0351351	0.0738986	0.0863167	3	0.0651168	0.00071273	0.026697	0.0154135		13	0.271748	0.407626	0.404501	3	0.361292	0.006016	0.0775629	0.0447809		13	0.332021	0.391222	0.377446	3	0.366896	0.000959657	0.0309783	0.0178853		13	0.0483006	0.0496148	0.0590637	3	0.0523264	3.44755e-05	0.00587159	0.00338996
16	0.0384216	0.0786934	0.0900878	3	0.0690676	0.000736841	0.0271448	0.0156721		16	0.310378	0.431074	0.428933	3	0.390128	0.00477119	0.0690738	0.0398798		16	0.354208	0.41758	0.414598	3	0.395462	0.00127862	0.0357578	0.0206448		16	0.0515904	0.0520485	0.0631985	3	0.0556125	4.32138e-05	0.00657372	0.00379534
19	0.0426247	0.0899509	0.0963513	3	0.076309	0.000861213	0.0293464	0.0169432		19	0.325612	0.462274	0.447986	3	0.411957	0.00564269	0.0751179	0.0433693		19	0.387895	0.440853	0.437244	3	0.421997	0.000875498	0.0295888	0.0170831		19	0.057353	0.0539923	0.0677258	3	0.0596904	5.12498e-05	0.00715889	0.00413319
22	0.0459639	0.0881548	0.104088	3	0.0794022	0.000902056	0.0300342	0.0173403		22	0.375298	0.477863	0.472061	3	0.441741	0.00331943	0.0576145	0.0332637		22	0.411198	0.461937	0.449908	3	0.441014	0.000702943	0.0265131	0.0153073		22	0.0598286	0.0597894	0.0732757	3	0.0642979	6.04507e-05	0.007775	0.0044889
25	0.0481306	0.0928668	0.109128	3	0.0833752	0.000997749	0.0315872	0.0182369		25	0.398256	0.502065	0.49192	3	0.46408	0.0032754	0.0572311	0.0330424		25	0.418275	0.476447	0.470656	3	0.455126	0.00102688	0.032045	0.0185012		25	0.0574798	0.0576726	0.0780942	3	0.0644155	0.000140339	0.0118465	0.00683957
28	0.0516013	0.0942833	0.109815	3	0.0852332	0.000908634	0.0301436	0.0174034		28	0.423521	0.515441	0.489442	3	0.476134	0.00224516	0.0473831	0.0273567		28	0.426909	0.497315	0.499441	3	0.474555	0.00170377	0.0412768	0.0238312		28	0.0637209	0.0594923	0.0775656	3	0.0669262	8.93666e-05	0.00945339	0.00545792
31	0.0552669	0.0963664	0.111558	3	0.0877304	0.000848106	0.0291223	0.0168137		31	0.458085	0.523599	0.503789	3	0.495158	0.0011289	0.0335992	0.0193985		31	0.437252	0.516365	0.506464	3	0.486694	0.00185788	0.0431031	0.0248856		31	0.0643802	0.060813	0.0815483	3	0.0689138	0.000122903	0.0110862	0.00640061
34	0.0565847	0.101002	0.117787	3	0.0917911	0.00100005	0.0316235	0.0182579		34	0.462721	0.531842	0.522972	3	0.505845	0.00141442	0.0376088	0.0217134		34	0.464334	0.530515	0.514828	3	0.503226	0.00119594	0.0345824	0.0199662		34	0.0650366	0.0618893	0.087378	3	0.0714346	0.00019312	0.0138968	0.00802331
37	0.0588798	0.098521	0.121809	3	0.09307	0.00101231	0.0318168	0.0183694		37	0.469587	0.532309	0.528854	3	0.51025	0.00124309	0.0352575	0.0203559		37	0.469435	0.540533	0.534731	3	0.5149	0.00155871	0.0394805	0.0227941		37	0.0688297	0.061884	0.0889277	3	0.0732138	0.000197255	0.0140448	0.00810875
40	0.0656173	0.102623	0.127516	3	0.0985855	0.000970099	0.0311464	0.0179824		40	0.499959	0.564794	0.534087	3	0.532947	0.00105187	0.0324325	0.0187249		40	0.479712	0.565156	0.541337	3	0.528735	0.00194425	0.0440937	0.0254575		40	0.0653761	0.0676772	0.0914787	3	0.074844	0.000208859	0.0144519	0.00834384
43	0.0563701	0.103472	0.125429	3	0.0950904	0.00124498	0.0352843	0.0203714		43	0.513462	0.577229	0.564687	3	0.551793	0.00114125	0.0337824	0.0195043		43	0.490871	0.575325	0.556158	3	0.540785	0.00196041	0.0442765	0.025563		43	0.071804	0.0670556	0.091978	3	0.0769459	0.000175112	0.013233	0.00764006
46	0.0597003	0.107145	0.129577	3	0.0988074	0.00127282	0.0356767	0.0205979		46	0.519408	0.584479	0.562902	3	0.555596	0.00109859	0.033145	0.0191363		46	0.497951	0.588997	0.575448	3	0.554132	0.00241312	0.0491235	0.0283615		46	0.0727482	0.0714124	0.0968393	3	0.0803333	0.000204782	0.0143102	0.00826201
49	0.0658614	0.108101	0.130442	3	0.101468	0.00107565	0.0327971	0.0189354		49	0.533571	0.609383	0.568421	3	0.570459	0.00143999	0.0379472	0.0219088		49	0.504357	0.596976	0.575108	3	0.558814	0.00234373	0.048412	0.0279507		49	0.0796782	0.0704888	0.0992986	3	0.0831552	0.000216568	0.0147162	0.00849642
52	0.067126	0.110355	0.135301	3	0.10426	0.0011898	0.0344935	0.0199148		52	0.532567	0.616209	0.578764	3	0.575847	0.00175539	0.0418974	0.0241895		52	0.517822	0.614903	0.580509	3	0.571078	0.00242289	0.0492229	0.0284188		52	0.0822882	0.0744774	0.101569	3	0.0861115	0.000194452	0.0139446	0.00805092
55	0.0660719	0.110917	0.139332	3	0.10544	0.00136425	0.0369357	0.0213248		55	0.539119	0.627044	0.58551	3	0.583891	0.00193464	0.0439846	0.0253945		55	0.529352	0.609883	0.584386	3	0.57454	0.00169397	0.0411579	0.0237625		55	0.0812148	0.0737067	0.103177	3	0.0860329	0.00023454	0.0153147	0.00884195
58	0.0688818	0.111762	0.143281	3	0.107975	0.00139456	0.0373438	0.0215605		58	0.558075	0.627068	0.591807	3	0.592317	0.0011902	0.0344993	0.0199182		58	0.543507	0.625807	0.590182	3	0.586499	0.0017035	0.0412734	0.0238292		58	0.0794175	0.073564	0.106207	3	0.0863962	0.000302924	0.0174047	0.0100486
61	0.0688049	0.113596	0.14525	3	0.109217	0.00147534	0.0384102	0.0221761		61	0.547325	0.626812	0.602466	3	0.592201	0.00165855	0.0407253	0.0235127		61	0.560305	0.619557	0.593673	3	0.591179	0.000882366	0.0297046	0.01715		61	0.0855614	0.0745192	0.103185	3	0.0877552	0.00020904	0.0144582	0.00834746
64	0.070524	0.116654	0.144133	3	0.110437	0.00138355	0.037196	0.0214751		64	0.572613	0.646007	0.617096	3	0.611905	0.0013669	0.0369716	0.0213456		64	0.554856	0.630206	0.604944	3	0.596669	0.00147074	0.0383503	0.0221415		64	0.0824331	0.0770834	0.109234	3	0.0895834	0.000296755	0.0172266	0.00994576
67	0.0742429	0.116207	0.144368	3	0.111606	0.00124526	0.0352882	0.0203737		67	0.558471	0.655698	0.625937	3	0.613369	0.00248173	0.049817	0.0287619		67	0.553224	0.65055	0.616449	3	0.606741	0.00243878	0.0493841	0.0285119		67	0.0836986	0.0759876	0.112643	3	0.0907763	0.00037347	0.0193254	0.0111575
70	0.0704961	0.118743	0.151865	3	0.113701	0.00167428	0.040918	0.023624		70	0.597527	0.666498	0.613736	3	0.62592	0.0013006	0.0360638	0.0208214		70	0.573244	0.647415	0.639401	3	0.62002	0.00165702	0.0407066	0.0235019		70	0.0868373	0.0766	0.115356	3	0.0929311	0.000403358	0.0200838	0.0115954
73	0.0733375	0.117995	0.15632	3	0.115884	0.00172486	0.0415314	0.0239782		73	0.588591	0.677311	0.628054	3	0.631319	0.00197579	0.0444498	0.0256631		73	0.569007	0.67185	0.63168	3	0.624179	0.00268638	0.0518303	0.0299242		73	0.0890099	0.0796212	0.115973	3	0.094868	0.000356101	0.0188706	0.010895
76	0.0749285	0.118729	0.15503	3	0.116229	0.00160876	0.0401094	0.0231572		76	0.600754	0.680785	0.627504	3	0.636348	0.00165991	0.040742	0.0235224		76	0.600544	0.664066	0.632995	3	0.632535	0.0010089	0.0317632	0.0183385		76	0.0924419	0.0804247	0.117436	3	0.0967677	0.000356503	0.0188813	0.0109011
79	0.0776015	0.117971	0.1598	3	0.118458	0.00168934	0.0411016	0.02373		79	0.610391	0.677757	0.647438	3	0.645195	0.00113835	0.0337394	0.0194795		79	0.589949	0.665811	0.645007	3	0.633589	0.00153653	0.0391986	0.0226313		79	0.0895044	0.0807961	0.120095	3	0.0967986	0.000426008	0.02064	0.0119165
82	0.0744698	0.12083	0.163264	3	0.119521	0.0019724	0.0444118	0.0256411		82	0.625881	0.691178	0.652005	3	0.656355	0.00108009	0.0328647	0.0189745		82	0.600772	0.683187	0.652467	3	0.645475	0.00173472	0.04165	0.0240466		82	0.0912343	0.0819907	0.119831	3	0.0976852	0.000389175	0.0197275	0.0113897
85	0.0812419	0.124634	0.16064	3	0.122172	0.00158058	0.0397565	0.0229534		85	0.641465	0.689061	0.646378	3	0.658968	0.000685227	0.0261768	0.0151132		85	0.615531	0.681473	0.671807	3	0.65627	0.00126812	0.0356106	0.0205598		85	0.0938407	0.0842132	0.123199	3	0.100417	0.000412404	0.0203077	0.0117247
	Average						Standard Error
	DDX39A 4h HS	DDX39B 4h HS	DDX39A(B100-250) 4h HS	DDX39B(A100-250) 4h HS			DDX39A 4h HS	DDX39B 4h HS	DDX39A(B100-250) 4h HS	DDX39B(A100-250) 4h HS
0	1	1	1	1		0	0	0	0	0
1	0	0	0	0		1	0	0	0	0
4	0.0386591	0.218173	0.210358	0.0317916		4	0.00902649	0.0404635	0.00928241	4.20432e-05
7	0.0531445	0.285359	0.282669	0.0405991		7	0.0108529	0.0466905	0.0110367	0.00352148
10	0.0613906	0.330052	0.336407	0.0465836		10	0.0137374	0.0423094	0.0136786	0.0026953
13	0.0651168	0.361292	0.366896	0.0523264		13	0.0154135	0.0447809	0.0178853	0.00338996
16	0.0690676	0.390128	0.395462	0.0556125		16	0.0156721	0.0398798	0.0206448	0.00379534
19	0.076309	0.411957	0.421997	0.0596904		19	0.0169432	0.0433693	0.0170831	0.00413319
22	0.0794022	0.441741	0.441014	0.0642979		22	0.0173403	0.0332637	0.0153073	0.0044889
25	0.0833752	0.46408	0.455126	0.0644155		25	0.0182369	0.0330424	0.0185012	0.00683957
28	0.0852332	0.476134	0.474555	0.0669262		28	0.0174034	0.0273567	0.0238312	0.00545792
31	0.0877304	0.495158	0.486694	0.0689138		31	0.0168137	0.0193985	0.0248856	0.00640061
34	0.0917911	0.505845	0.503226	0.0714346		34	0.0182579	0.0217134	0.0199662	0.00802331
37	0.09307	0.51025	0.5149	0.0732138		37	0.0183694	0.0203559	0.0227941	0.00810875
40	0.0985855	0.532947	0.528735	0.074844		40	0.0179824	0.0187249	0.0254575	0.00834384
43	0.0950904	0.551793	0.540785	0.0769459		43	0.0203714	0.0195043	0.025563	0.00764006
46	0.0988074	0.555596	0.554132	0.0803333		46	0.0205979	0.0191363	0.0283615	0.00826201
49	0.101468	0.570459	0.558814	0.0831552		49	0.0189354	0.0219088	0.0279507	0.00849642
52	0.10426	0.575847	0.571078	0.0861115		52	0.0199148	0.0241895	0.0284188	0.00805092
55	0.10544	0.583891	0.57454	0.0860329		55	0.0213248	0.0253945	0.0237625	0.00884195
58	0.107975	0.592317	0.586499	0.0863962		58	0.0215605	0.0199182	0.0238292	0.0100486
61	0.109217	0.592201	0.591179	0.0877552		61	0.0221761	0.0235127	0.01715	0.00834746
64	0.110437	0.611905	0.596669	0.0895834		64	0.0214751	0.0213456	0.0221415	0.00994576
67	0.111606	0.613369	0.606741	0.0907763		67	0.0203737	0.0287619	0.0285119	0.0111575
70	0.113701	0.62592	0.62002	0.0929311		70	0.023624	0.0208214	0.0235019	0.0115954
73	0.115884	0.631319	0.624179	0.094868		73	0.0239782	0.0256631	0.0299242	0.010895
76	0.116229	0.636348	0.632535	0.0967677		76	0.0231572	0.0235224	0.0183385	0.0109011
79	0.118458	0.645195	0.633589	0.0967986		79	0.02373	0.0194795	0.0226313	0.0119165
82	0.119521	0.656355	0.645475	0.0976852		82	0.0256411	0.0189745	0.0240466	0.0113897
85	0.122172	0.658968	0.65627	0.100417		85	0.0229534	0.0151132	0.0205598	0.0117247

## Sheet: Repeat 1
Repeat#1	DDX39A 4h HS								Repeat#2	DDX39A 4h HS								Repeat#3	DDX39A 4h HS								Repeat#4	DDX39A 4h HS								Repeat#5	DDX39A 4h HS								Repeat#6	DDX39A 4h HS
	Background	Bleached	Whole Cell	Bleached	Whole Cell	FRAP	Normalize			Background	Bleached	Whole Cell	Bleached	Whole Cell	FRAP	Normalize			Background	Bleached	Whole Cell	Bleached	Whole Cell	FRAP	Normalize			Background	Bleached	Whole Cell	Bleached	Whole Cell	FRAP	Normalize			Background	Bleached	Whole Cell	Bleached	Whole Cell	FRAP	Normalize			Background	Bleached	Whole Cell	Bleached
				Minus Back	Minus Back								Minus Back	Minus Back								Minus Back	Minus Back								Minus Back	Minus Back								Minus Back	Minus Back								Minus Back
0	0.112	35.4	27.255	35.288	27.143	1	1		0	0.127	30.297	31.088	30.17	30.961	1	1		0	0.151	42.33	29.878	42.179	29.727	1	1		0	0.003	28.504	12.062	28.501	12.059	1	1		0	0.01	62.105	32.778	62.095	32.768	1	1		0	0.079	40.052	34.588	39.973
1	0.121	13.465	24.115	13.344	23.994	0.427774	0		1	0.111	6.941	28.162	6.83	28.051	0.249869	0		1	0.129	3.862	25.744	3.733	25.615	0.102711	0		1	0.003	4.496	10.301	4.493	10.298	0.184601	0		1	0.01	6.643	29.141	6.633	29.131	0.120157	0		1	0.072	3.107	31.465	3.035
4	0.117	14.346	25.259	14.229	25.142	0.435317	0.0131817		4	0.097	7.992	29.167	7.895	29.07	0.278706	0.0384433		4	0.137	4.703	26.878	4.566	26.741	0.120341	0.0196475		4	0.002	5.248	10.707	5.246	10.705	0.207345	0.0278923		4	0.01	8.38	29.96	8.37	29.95	0.147476	0.0310504		4	0.078	3.726	32.266	3.648
7	0.116	15.157	25.569	15.041	25.453	0.454536	0.046769		7	0.1	8.157	29.478	8.057	29.378	0.281443	0.0420919		7	0.142	5.114	26.994	4.972	26.852	0.1305	0.0309692		7	0.003	5.8	10.827	5.797	10.824	0.226604	0.0515113		7	0.011	9.088	30.303	9.077	30.292	0.158128	0.0431565		7	0.085	4.237	32.562	4.152
10	0.118	15.135	25.821	15.017	25.703	0.449397	0.0377879		10	0.121	7.961	29.602	7.84	29.481	0.272906	0.0307113		10	0.146	5.181	27.021	5.035	26.875	0.13204	0.032686		10	0.003	5.704	10.953	5.701	10.95	0.220287	0.0437643		10	0.011	8.924	30.157	8.913	30.146	0.156023	0.040764		10	0.084	4.541	32.617	4.457
13	0.11	15.151	25.967	15.041	25.857	0.447434	0.0343581		13	0.101	7.829	29.574	7.728	29.473	0.269081	0.0256113		13	0.137	5.361	27.018	5.224	26.881	0.136966	0.0381757		13	0.003	6.128	10.969	6.125	10.966	0.236325	0.0634332		13	0.011	9.503	30.086	9.492	30.075	0.16655	0.0527294		13	0.071	4.47	32.79	4.399
16	0.111	15.33	26.063	15.219	25.952	0.451072	0.0407154		16	0.089	8.319	29.402	8.23	29.313	0.288124	0.0509978		16	0.155	5.542	27.111	5.387	26.956	0.140847	0.0425005		16	0.003	5.92	10.924	5.917	10.921	0.22924	0.0547446		16	0.015	9.38	30.372	9.365	30.357	0.162795	0.0484618		16	0.077	4.515	32.838	4.438
19	0.116	15.459	26.028	15.343	25.912	0.455449	0.0483648		19	0.095	8.465	29.384	8.37	29.289	0.293265	0.0578518		19	0.156	5.428	27.165	5.272	27.009	0.137569	0.0388482		19	0.003	6.192	10.951	6.189	10.948	0.239187	0.0669431		19	0.016	9.731	30.267	9.715	30.251	0.169471	0.0560494		19	0.088	4.47	32.949	4.382
22	0.118	15.541	26.026	15.423	25.908	0.457895	0.0526384		22	0.099	8.361	29.419	8.262	29.32	0.289175	0.0523992		22	0.16	5.489	27.168	5.329	27.008	0.139062	0.0405115		22	0.002	6.144	10.846	6.142	10.844	0.239647	0.0675074		22	0.01	9.538	30.099	9.528	30.089	0.167104	0.0533589		22	0.08	4.711	32.846	4.631
25	0.103	15.265	26.036	15.162	25.933	0.449712	0.0383384		25	0.109	8.451	29.407	8.342	29.298	0.292194	0.0564243		25	0.15	5.594	27.146	5.444	26.996	0.142126	0.0439264		25	0.003	6.504	10.948	6.501	10.945	0.251313	0.0818153		25	0.013	9.678	30.332	9.665	30.319	0.168221	0.0546283		25	0.08	4.681	33.036	4.601
28	0.122	15.897	26.025	15.775	25.903	0.468436	0.0710594		28	0.111	8.504	29.42	8.393	29.309	0.29387	0.0586586		28	0.148	5.808	27.229	5.66	27.081	0.147301	0.0496941		28	0.002	6.176	10.871	6.174	10.869	0.240341	0.0683591		28	0.012	9.778	30.351	9.766	30.339	0.169867	0.0564989		28	0.078	4.789	32.845	4.711
31	0.126	16.081	25.947	15.955	25.821	0.475285	0.0830296		31	0.106	8.591	29.54	8.485	29.434	0.29583	0.0612709		31	0.144	5.629	27.114	5.485	26.97	0.143334	0.0452731		31	0.003	6.064	10.869	6.061	10.866	0.236007	0.0630442		31	0.012	10.018	30.212	10.006	30.2	0.174842	0.062154		31	0.078	4.981	32.961	4.903
34	0.115	15.735	26.06	15.62	25.945	0.463082	0.0617037		34	0.107	8.81	29.519	8.703	29.412	0.303658	0.0717058		34	0.16	5.708	27.095	5.548	26.935	0.145169	0.0473179		34	0.003	6.536	10.906	6.533	10.903	0.253523	0.0845255		34	0.01	10.023	30.053	10.013	30.043	0.175879	0.0633322		34	0.075	5.004	33.049	4.929
37	0.108	16.314	26.049	16.206	25.941	0.480529	0.0921935		37	0.117	8.773	29.667	8.656	29.55	0.300607	0.0676394		37	0.158	5.933	27.158	5.775	27	0.150745	0.053532		37	0.003	6.448	10.953	6.445	10.95	0.249035	0.0790208		37	0.014	9.86	30.058	9.846	30.044	0.17294	0.0599917		37	0.088	4.915	32.924	4.827
40	0.125	16.605	25.954	16.48	25.829	0.490773	0.110094		40	0.118	8.745	29.702	8.627	29.584	0.299256	0.0658378		40	0.156	5.862	27.144	5.706	26.988	0.14901	0.0515986		40	0.003	6.392	10.944	6.389	10.941	0.247074	0.0766162		40	0.011	10.673	29.796	10.662	29.785	0.188901	0.0781325		40	0.076	5.267	32.89	5.191
43	0.12	15.162	25.958	15.042	25.838	0.447793	0.0349851		43	0.104	8.888	29.799	8.784	29.695	0.303563	0.0715796		43	0.157	6.067	27.183	5.91	27.026	0.154121	0.0572939		43	0.003	6.296	10.947	6.293	10.944	0.243295	0.0719814		43	0.016	10.55	29.996	10.534	29.98	0.185419	0.0741753		43	0.085	5.233	32.86	5.148
46	0.111	15.703	26.056	15.592	25.945	0.462252	0.060253		46	0.118	8.541	29.676	8.423	29.558	0.292436	0.0567469		46	0.158	6.116	27.082	5.958	26.924	0.155961	0.0593449		46	0.002	6.432	10.921	6.43	10.919	0.249161	0.0791751		46	0.011	10.409	29.992	10.398	29.981	0.183019	0.0714476		46	0.083	5.033	32.945	4.95
49	0.108	16.249	26.059	16.141	25.951	0.478418	0.0885031		49	0.107	8.975	29.631	8.868	29.524	0.308241	0.0778158		49	0.172	5.848	27.069	5.676	26.897	0.148728	0.0512843		49	0.003	6.616	10.936	6.613	10.933	0.255924	0.0874693		49	0.011	10.24	29.729	10.229	29.718	0.181638	0.0698777		49	0.082	4.919	32.903	4.837
52	0.117	16.514	26.046	16.397	25.929	0.486418	0.102484		52	0.108	8.905	29.683	8.797	29.575	0.305246	0.0738229		52	0.147	6.036	27.041	5.889	26.894	0.154327	0.0575236		52	0.003	6.584	11.01	6.581	11.007	0.252973	0.0838506		52	0.013	10.14	29.913	10.127	29.9	0.178732	0.066575		52	0.087	5.33	32.699	5.243
55	0.112	16.962	26.011	16.85	25.899	0.500435	0.12698		55	0.114	8.555	29.611	8.441	29.497	0.293667	0.0583879		55	0.16	6.059	27.147	5.899	26.987	0.154056	0.057222		55	0.003	6.448	10.952	6.445	10.949	0.249058	0.0790487		55	0.013	10.743	30.019	10.73	30.006	0.188706	0.0779104		55	0.088	4.911	32.881	4.823
58	0.116	16.459	25.919	16.343	25.803	0.487183	0.103822		58	0.117	8.86	29.657	8.743	29.54	0.303731	0.0718042		58	0.127	6.133	27.225	6.006	27.098	0.156208	0.0596202		58	0.003	6.6	10.956	6.597	10.953	0.254838	0.0861382		58	0.014	10.456	29.947	10.442	29.933	0.184089	0.0726628		58	0.087	5.337	32.835	5.25
61	0.115	17.049	25.915	16.934	25.8	0.50486	0.134712		61	0.129	8.669	29.536	8.54	29.407	0.298021	0.0641917		61	0.134	5.988	27.126	5.854	26.992	0.152852	0.0558807		61	0.003	6.488	10.965	6.485	10.962	0.250306	0.0805799		61	0.017	10.573	29.999	10.556	29.982	0.185794	0.0746013		61	0.081	5.3	32.754	5.219
64	0.117	16.924	26.021	16.807	25.904	0.499062	0.12458		64	0.119	8.709	29.432	8.59	29.313	0.300727	0.0677992		64	0.142	6.254	26.978	6.112	26.836	0.160517	0.0644223		64	0.003	6.632	10.954	6.629	10.951	0.256121	0.0877115		64	0.014	10.632	29.866	10.618	29.852	0.187699	0.0767666		64	0.079	5.456	32.822	5.377
67	0.12	16.827	25.922	16.707	25.802	0.498053	0.122818		67	0.104	8.689	29.541	8.585	29.437	0.299286	0.0658781		67	0.143	6.211	27.011	6.068	26.868	0.159171	0.062923		67	0.002	6.376	11.006	6.374	11.004	0.245083	0.074174		67	0.011	10.994	29.666	10.983	29.655	0.195441	0.085566		67	0.087	5.559	32.841	5.472
70	0.112	16.741	25.874	16.629	25.762	0.496498	0.120099		70	0.107	8.65	29.501	8.543	29.394	0.298258	0.064507		70	0.139	6.461	26.938	6.322	26.799	0.166261	0.0708242		70	0.003	6.68	10.982	6.677	10.979	0.257318	0.0891791		70	0.015	10.316	29.596	10.301	29.581	0.183764	0.0722936		70	0.087	5.663	32.814	5.576
73	0.124	16.427	25.783	16.303	25.659	0.488718	0.106504		73	0.104	8.63	29.349	8.526	29.245	0.299181	0.0657375		73	0.139	6.387	26.93	6.248	26.791	0.164364	0.06871		73	0.002	6.792	10.955	6.79	10.953	0.262294	0.0952815		73	0.014	10.409	29.439	10.395	29.425	0.186424	0.0753169		73	0.082	5.315	32.946	5.233
76	0.127	16.697	25.89	16.57	25.763	0.494717	0.116987		76	0.109	8.992	29.251	8.883	29.142	0.31281	0.0839063		76	0.132	6.268	27.076	6.136	26.944	0.160501	0.0644049		76	0.003	6.96	11.016	6.957	11.013	0.267281	0.101397		76	0.015	10.807	29.337	10.792	29.322	0.194223	0.0841818		76	0.072	5.222	32.958	5.15
79	0.117	17.124	25.837	17.007	25.72	0.508613	0.141272		79	0.112	8.692	29.449	8.58	29.337	0.300131	0.0670049		79	0.147	6.333	27.15	6.186	27.003	0.161455	0.0654685		79	0.004	6.896	10.94	6.892	10.936	0.266648	0.100621		79	0.015	11.041	30.141	11.026	30.126	0.193139	0.0829491		79	0.076	5.504	32.888	5.428
82	0.12	16.832	25.768	16.712	25.648	0.501194	0.128306		82	0.12	8.639	29.448	8.519	29.328	0.298089	0.0642823		82	0.15	6.314	27.146	6.164	26.996	0.160923	0.064875		82	0.003	6.696	10.985	6.693	10.982	0.257864	0.0898488		82	0.02	10.532	29.738	10.512	29.718	0.186663	0.0755892		82	0.077	5.644	32.913	5.567
85	0.125	16.784	25.834	16.659	25.709	0.498419	0.123457		85	0.111	9.112	29.277	9.001	29.166	0.316704	0.089098		85	0.141	6.344	27.285	6.203	27.144	0.161058	0.0650257		85	0.003	7.072	11.044	7.069	11.041	0.270895	0.10583		85	0.015	11.31	29.717	11.295	29.702	0.200675	0.0915147		85	0.079	5.263	33.078	5.184
	1	2	3	4	5	6	7	8	9	10	Count	Average	variance	Std. Dev	SE
0	1	1	1	1	1	1	1	1	1	1	10	1	0	0	0
1	0	0	0	0	0	0	0	0	0	0	10	0	0	0	0
4	0.0131817	0.0384433	0.0196475	0.0278923	0.0310504	0.0156892	0.00888348	0.0183432	0.01839	0.020228	10	0.0211749	7.83237e-05	0.00885007	0.00279864
7	0.046769	0.0420919	0.0309692	0.0515113	0.0431565	0.0293566	0.0115689	0.0275103	0.0131526	0.0217767	10	0.0317863	0.000192227	0.0138646	0.00438437
10	0.0377879	0.0307113	0.032686	0.0437643	0.040764	0.03798	0.0152585	0.0285175	0.0480339	0.0308222	10	0.0346325	8.53526e-05	0.00923865	0.00292152
13	0.0343581	0.0256113	0.0381757	0.0634332	0.0527294	0.0355767	0.0168358	0.0280248	0.0350578	0.0215478	10	0.0351351	0.000197904	0.0140678	0.00444863
16	0.0407154	0.0509978	0.0425005	0.0547446	0.0484618	0.0365356	0.0158088	0.0330228	0.0251213	0.0363074	10	0.0384216	0.000141413	0.0118917	0.00376049
19	0.0483648	0.0578518	0.0388482	0.0669431	0.0560494	0.0345422	0.0232081	0.0446849	0.0252166	0.0305381	10	0.0426247	0.000216265	0.014706	0.00465044
22	0.0526384	0.0523992	0.0405115	0.0675074	0.0533589	0.0420643	0.0308073	0.0372478	0.0294664	0.0536379	10	0.0459639	0.000142939	0.0119557	0.00378073
25	0.0383384	0.0564243	0.0439264	0.0818153	0.0546283	0.0404394	0.0276345	0.0359688	0.0627939	0.0393364	10	0.0481306	0.000253192	0.015912	0.00503182
28	0.0710594	0.0586586	0.0496941	0.0683591	0.0564989	0.04436	0.0315503	0.0430939	0.0474254	0.0453133	10	0.0516013	0.000146744	0.0121138	0.00383072
31	0.0830296	0.0612709	0.0452731	0.0630442	0.062154	0.049382	0.0265995	0.0398776	0.0647729	0.0572648	10	0.0552669	0.000244694	0.0156427	0.00494665
34	0.0617037	0.0717058	0.0473179	0.0845255	0.0633322	0.0497371	0.0181812	0.050019	0.0678833	0.0514413	10	0.0565847	0.000320654	0.0179068	0.00566263
37	0.0921935	0.0676394	0.053532	0.0790208	0.0599917	0.0474029	0.0259009	0.0486002	0.0574452	0.0570711	10	0.0588798	0.00032804	0.0181119	0.00572748
40	0.110094	0.0658378	0.0515986	0.0766162	0.0781325	0.0579443	0.0306022	0.0470939	0.0776078	0.0606452	10	0.0656173	0.000472104	0.021728	0.00687098
43	0.0349851	0.0715796	0.0572939	0.0719814	0.0741753	0.0568859	0.0386744	0.0431235	0.0563368	0.0586649	10	0.0563701	0.00019382	0.0139219	0.0044025
46	0.060253	0.0567469	0.0593449	0.0791751	0.0714476	0.0508189	0.03982	0.0520607	0.0701299	0.057206	10	0.0597003	0.000130432	0.0114207	0.00361153
49	0.0885031	0.0778158	0.0512843	0.0874693	0.0698777	0.0477532	0.044799	0.058527	0.0705393	0.0620456	10	0.0658614	0.000245872	0.0156803	0.00495854
52	0.102484	0.0738229	0.0575236	0.0838506	0.066575	0.0603692	0.0403776	0.0509618	0.0648159	0.0704791	10	0.067126	0.000300694	0.0173405	0.00548355
55	0.12698	0.0583879	0.057222	0.0790487	0.0779104	0.0474696	0.0283321	0.0577289	0.0546907	0.0729486	10	0.0660719	0.00068583	0.0261884	0.00828148
58	0.103822	0.0718042	0.0596202	0.0861382	0.0726628	0.0599417	0.0395934	0.049457	0.0940781	0.0517006	10	0.0688818	0.000430255	0.0207426	0.00655938
61	0.134712	0.0641917	0.0558807	0.0805799	0.0746013	0.0593946	0.0460635	0.035559	0.0664925	0.0705735	10	0.0688049	0.000713759	0.0267163	0.00844842
64	0.12458	0.0677992	0.0644223	0.0877115	0.0767666	0.0636181	0.0296897	0.0519591	0.0641096	0.0745837	10	0.070524	0.000602053	0.0245368	0.00775921
67	0.122818	0.0658781	0.062923	0.074174	0.085566	0.0662982	0.0395893	0.0587499	0.0952727	0.0711597	10	0.0742429	0.000515737	0.0227098	0.00718148
70	0.120099	0.064507	0.0708242	0.0891791	0.0722936	0.0694212	0.0403714	0.0518791	0.0655534	0.0608329	10	0.0704961	0.000469089	0.0216585	0.00684901
73	0.106504	0.0657375	0.06871	0.0952815	0.0753169	0.0589214	0.0530376	0.0550582	0.084355	0.0704526	10	0.0733375	0.000305379	0.0174751	0.00552611
76	0.116987	0.0839063	0.0644049	0.101397	0.0841818	0.0564438	0.0438699	0.057367	0.0766271	0.0640996	10	0.0749285	0.000497934	0.0223144	0.00705644
79	0.141272	0.0670049	0.0654685	0.100621	0.0829491	0.0647569	0.0416561	0.0621836	0.0904527	0.05965	10	0.0776015	0.000783785	0.0279962	0.00885316
82	0.128306	0.0642823	0.064875	0.0898488	0.0755892	0.0686303	0.0397657	0.0545254	0.0766764	0.0821985	10	0.0744698	0.0005592	0.0236474	0.00747797
85	0.123457	0.089098	0.0650257	0.10583	0.0915147	0.0569092	0.0416315	0.064881	0.0914767	0.0825957	10	0.0812419	0.000594689	0.0243862	0.00771161
Repeat#1	DDX39B 4h HS								Repeat#2	DDX39B 4h HS								Repeat#3	DDX39B 4h HS								Repeat#4	DDX39B 4h HS								Repeat#5	DDX39B 4h HS								Repeat#6	DDX39B 4h HS
	Background	Bleached	Whole Cell	Bleached	Whole Cell	FRAP	Normalize			Background	Bleached	Whole Cell	Bleached	Whole Cell	FRAP	Normalize			Background	Bleached	Whole Cell	Bleached	Whole Cell	FRAP	Normalize			Background	Bleached	Whole Cell	Bleached	Whole Cell	FRAP	Normalize			Background	Bleached	Whole Cell	Bleached	Whole Cell	FRAP	Normalize			Background	Bleached	Whole Cell	Bleached
				Minus Back	Minus Back								Minus Back	Minus Back								Minus Back	Minus Back								Minus Back	Minus Back								Minus Back	Minus Back								Minus Back
0	0.038	39.377	31.755	39.339	31.717	1	1		0	0.038	42.391	31.064	42.353	31.026	1	1		0	0.003	28.279	24.102	28.276	24.099	1	1		0	0.003	41.484	25.368	41.481	25.365	1	1		0	0.011	39.043	22.409	39.032	22.398	1	1		0	0.011	37.402	25.107	37.391
1	0.031	12.639	25.84	12.608	25.809	0.393862	0		1	0.031	15.755	25.94	15.724	25.909	0.444584	0		1	0.003	7.906	21.539	7.903	21.536	0.312758	0		1	0.003	14.657	22.285	14.654	22.282	0.40215	0		1	0.007	17.034	20.837	17.027	20.83	0.46907	0		1	0.007	10.763	23.321	10.756
4	0.031	15.922	26.933	15.891	26.902	0.476251	0.135924		4	0.031	18.642	26.85	18.611	26.819	0.508357	0.11482		4	0.004	10.148	21.825	10.144	21.821	0.396201	0.121418		4	0.004	17.279	22.784	17.275	22.78	0.463714	0.102976		4	0.011	20.336	21.126	20.325	21.115	0.552367	0.15689		4	0.011	14.381	23.515	14.37
7	0.03	17.549	27.045	17.519	27.015	0.522845	0.212795		7	0.03	19.598	27.15	19.568	27.12	0.528565	0.151203		7	0.003	10.454	21.849	10.451	21.846	0.407725	0.138186		7	0.003	17.668	22.528	17.665	22.525	0.479551	0.129466		7	0.011	21.56	21.122	21.549	21.111	0.585743	0.219752		7	0.011	16.402	23.765	16.391
10	0.03	18.847	27.252	18.817	27.222	0.557313	0.26966		10	0.03	20.45	27.445	20.42	27.415	0.545644	0.181953		10	0.002	11.454	21.914	11.452	21.912	0.445431	0.193052		10	0.002	19.085	22.304	19.083	22.302	0.523225	0.202518		10	0.009	24.026	21.344	24.017	21.335	0.645973	0.333196		10	0.009	17.536	23.938	17.527
13	0.033	19.875	27.135	19.842	27.102	0.590273	0.324037		13	0.033	21.782	27.441	21.749	27.408	0.581304	0.246158		13	0.002	12.015	21.923	12.013	21.921	0.467059	0.224523		13	0.002	19.717	22.431	19.715	22.429	0.537493	0.226383		13	0.012	23.293	21.192	23.281	21.18	0.63076	0.304541		13	0.012	17.031	23.799	17.019
16	0.033	20.195	27.218	20.162	27.185	0.597961	0.336721		16	0.033	22.445	27.498	22.412	27.465	0.597782	0.275825		16	0.003	12.822	22.109	12.819	22.106	0.494225	0.264052		16	0.003	20.269	22.89	20.266	22.887	0.541458	0.233016		16	0.009	25.922	21.384	25.913	21.375	0.695665	0.426789		16	0.009	19.763	24.021	19.754
19	0.027	20.2	27.131	20.173	27.104	0.600075	0.340209		19	0.027	22.356	27.14	22.329	27.113	0.6033	0.28576		19	0.002	13.165	21.988	13.163	21.986	0.510258	0.287381		19	0.002	21.279	23.132	21.277	23.13	0.562497	0.268207		19	0.009	25.026	21.297	25.017	21.288	0.674355	0.386653		19	0.009	19.99	24.052	19.981
22	0.025	21.356	27.229	21.331	27.204	0.632189	0.39319		22	0.025	22.833	27.419	22.808	27.394	0.609921	0.297681		22	0.002	13.286	21.931	13.284	21.929	0.516287	0.296153		22	0.002	21.739	22.918	21.737	22.916	0.580025	0.297524		22	0.01	26.655	21.466	26.645	21.456	0.712616	0.458716		22	0.01	20.536	23.925	20.526
25	0.033	21.296	27.209	21.263	27.176	0.630823	0.390937		25	0.033	24.218	27.345	24.185	27.312	0.648686	0.367475		25	0.0001805	13.346	21.683	13.3458	21.6828	0.524579	0.308219		25	0.0001805	21.3	22.696	21.2998	22.6958	0.573873	0.287235		25	0.008	27.69	21.317	27.682	21.309	0.745457	0.520573		25	0.008	21.619	24.134	21.611
28	0.034	21.973	27.124	21.939	27.09	0.652945	0.427433		28	0.034	23.984	27.327	23.95	27.293	0.64283	0.356932		28	0.003	14.449	21.855	14.446	21.852	0.563427	0.364746		28	0.003	21.784	22.588	21.781	22.585	0.589717	0.313736		28	0.01	28.302	21.141	28.292	21.131	0.768302	0.5636		28	0.01	22.66	24.049	22.65
31	0.028	22.857	27.162	22.829	27.134	0.678331	0.469315		31	0.028	25.146	27.411	25.118	27.383	0.671963	0.409386		31	0.0009024	14.057	21.75	14.0561	21.7491	0.550813	0.346393		31	0.0009024	21.226	21.762	21.2251	21.7611	0.596423	0.324954		31	0.009	30.776	21.177	30.767	21.168	0.834053	0.687442		31	0.009	23.804	24.133	23.795
34	0.024	23.319	27.072	23.295	27.048	0.694379	0.495789		34	0.024	25.062	27.279	25.038	27.255	0.672969	0.411196		34	0.003	14.057	21.657	14.054	21.654	0.55315	0.349793		34	0.003	21.636	21.88	21.633	21.877	0.604665	0.338739		34	0.009	31.957	21.288	31.948	21.279	0.861551	0.739233		34	0.009	22.052	24.059	22.043
37	0.033	23.505	27.12	23.472	27.087	0.698647	0.502832		37	0.033	25.022	27.382	24.989	27.349	0.669343	0.404669		37	0.004	14.464	21.443	14.46	21.439	0.574837	0.381349		37	0.004	21.587	21.174	21.583	21.17	0.623414	0.3701		37	0.01	30.759	21.329	30.749	21.319	0.827661	0.675402		37	0.01	22.515	24.101	22.505
40	0.024	23.841	27.06	23.817	27.036	0.710254	0.52198		40	0.024	25.83	27.208	25.806	27.184	0.695423	0.451623		40	0.002	15.328	21.499	15.326	21.497	0.60762	0.429051		40	0.002	21.106	20.886	21.104	20.884	0.617926	0.360921		40	0.009	31.06	21.358	31.051	21.349	0.834616	0.688501		40	0.009	24.918	24.199	24.909
43	0.028	24.264	27.223	24.236	27.195	0.718523	0.535622		43	0.028	25.898	27.155	25.87	27.127	0.698612	0.457366		43	0.003	15.146	21.476	15.143	21.473	0.601036	0.419471		43	0.003	21.951	21.144	21.948	21.141	0.634827	0.389189		43	0.007	30.198	21.393	30.191	21.386	0.810096	0.642318		43	0.007	26.66	24.017	26.653
46	0.022	24.332	27.145	24.31	27.123	0.72263	0.542398		46	0.022	25.361	26.984	25.339	26.962	0.68846	0.439088		46	0.004	15.504	21.536	15.5	21.532	0.61352	0.437636		46	0.004	21.208	21.193	21.204	21.189	0.611918	0.35087		46	0.007	29.241	21.416	29.234	21.409	0.783575	0.592366		46	0.007	25.052	23.871	25.045
49	0.027	24.301	27.155	24.274	27.128	0.721427	0.540413		49	0.027	25.722	27.23	25.695	27.203	0.691948	0.445367		49	0.003	16.56	21.691	16.557	21.688	0.650644	0.491655		49	0.003	22.035	21.474	22.032	21.471	0.627462	0.376871		49	0.01	30.647	21.361	30.637	21.351	0.823411	0.667396		49	0.01	26.567	24.194	26.557
52	0.028	24.325	27.244	24.297	27.216	0.719776	0.537689		52	0.028	25.17	27.195	25.142	27.167	0.677953	0.42017		52	0.002	16.012	21.674	16.01	21.672	0.629613	0.461053		52	0.002	22.551	22.091	22.549	22.089	0.624219	0.371446		52	0.01	31.905	21.487	31.895	21.477	0.852192	0.721606		52	0.01	25.742	24.182	25.732
55	0.023	24.287	27.226	24.264	27.203	0.719142	0.536643		55	0.023	25.509	27.398	25.486	27.375	0.682008	0.42747		55	0.003	16.346	21.635	16.343	21.632	0.643897	0.481837		55	0.003	23.173	22.273	23.17	22.27	0.636197	0.391481		55	0.009	29.621	21.498	29.612	21.489	0.790751	0.605883		55	0.009	25.577	24.093	25.568
58	0.024	24.502	27.235	24.478	27.211	0.725271	0.546755		58	0.024	25.528	27.139	25.504	27.115	0.689033	0.440119		58	0.004	16.264	21.798	16.26	21.794	0.635865	0.47015		58	0.004	24.788	22.818	24.784	22.814	0.664287	0.438466		58	0.011	32.836	21.474	32.825	21.463	0.877612	0.769485		58	0.011	26.588	24.17	26.577
61	0.029	24.78	27.303	24.751	27.274	0.731666	0.557305		61	0.029	26.318	27.315	26.289	27.286	0.70579	0.47029		61	0.002	16.304	21.941	16.302	21.939	0.633294	0.466409		61	0.002	25.594	22.92	25.592	22.918	0.682831	0.469484		61	0.009	31.043	21.368	31.034	21.359	0.833768	0.686905		61	0.009	27.474	24.142	27.465
64	0.026	25.181	27.3	25.155	27.274	0.743608	0.577008		64	0.026	26.03	27.206	26.004	27.18	0.700862	0.461416		64	0.003	16.511	21.796	16.508	21.793	0.645593	0.484305		64	0.003	25.004	22.739	25.001	22.736	0.672402	0.45204		64	0.01	33.207	21.664	33.197	21.654	0.879729	0.773472		64	0.01	28.577	24.221	28.567
67	0.034	26.343	27.198	26.309	27.164	0.780871	0.638484		67	0.034	26.903	27.059	26.869	27.025	0.728329	0.510869		67	0.003	16.395	21.845	16.392	21.842	0.639618	0.475611		67	0.003	25.396	22.666	25.393	22.663	0.685145	0.473354		67	0.009	30.664	21.655	30.655	21.646	0.812666	0.647159		67	0.009	26.928	24.286	26.919
70	0.027	26.422	27.144	26.395	27.117	0.784782	0.644935		70	0.027	27.027	27.03	27	27.003	0.732476	0.518336		70	0.003	17.165	21.964	17.162	21.961	0.666035	0.51405		70	0.003	26.767	22.476	26.764	22.473	0.728242	0.545441		70	0.008	31.362	21.569	31.354	21.561	0.834473	0.688233		70	0.008	28.021	23.989	28.013
73	0.025	26.377	27.219	26.352	27.194	0.781285	0.639166		73	0.025	26.784	27.066	26.759	27.041	0.724918	0.504727		73	0.003	16.254	21.773	16.251	21.77	0.636213	0.470657		73	0.003	25.664	22.019	25.661	22.016	0.712723	0.519484		73	0.012	32.129	21.673	32.117	21.661	0.850834	0.719048		73	0.012	26.175	23.932	26.163
76	0.026	26.085	27.307	26.059	27.281	0.770134	0.62077		76	0.026	27.28	27.213	27.254	27.187	0.734363	0.521732		76	0.003	16.679	21.875	16.676	21.872	0.649807	0.490437		76	0.003	25.636	21.828	25.633	21.825	0.718176	0.528604		76	0.011	31.457	21.473	31.446	21.462	0.840782	0.700116		76	0.011	26.289	23.999	26.278
79	0.016	26.471	27.313	26.455	27.297	0.781379	0.639321		79	0.016	27.757	27.199	27.741	27.183	0.747595	0.545557		79	0.003	16.642	21.711	16.639	21.708	0.653264	0.495467		79	0.003	25.339	22.078	25.336	22.075	0.701816	0.501239		79	0.01	32.422	21.516	32.412	21.506	0.864838	0.745424		79	0.01	26.031	23.98	26.021
82	0.023	26.072	27.271	26.049	27.248	0.770771	0.62182		82	0.023	28.914	27.231	28.891	27.208	0.777871	0.600067		82	0.003	17.252	21.903	17.249	21.9	0.671276	0.521676		82	0.003	26.979	22.415	26.976	22.412	0.736008	0.558431		82	0.01	32.353	21.445	32.343	21.435	0.865855	0.74734		82	0.01	25.526	24.055	25.516
85	0.019	26.552	27.118	26.533	27.099	0.789409	0.652569		85	0.019	27.518	27.126	27.499	27.107	0.743151	0.537555		85	0.004	17.017	21.895	17.013	21.891	0.662363	0.508708		85	0.004	27.198	22.124	27.194	22.12	0.75175	0.584763		85	0.01	33.517	21.479	33.507	21.469	0.895596	0.803357		85	0.01	25.557	23.807	25.547
	1	2	3	4	5	6	7	8	9	10	Count	Average	variance	Std. Dev	SE
0	1	1	1	1	1	1	1	1	1	1	10	1	0	0	0
1	0	0	0	0	0	0	0	0	0	0	10	0	0	0	0
4	0.135924	0.11482	0.121418	0.102976	0.15689	0.145865	0.0719145	0.180108	0.232306	0.110243	10	0.137246	0.00202897	0.0450441	0.0142442
7	0.212795	0.151203	0.138186	0.129466	0.219752	0.222327	0.0926806	0.27094	0.350643	0.137502	10	0.192549	0.00609152	0.0780482	0.024681
10	0.26966	0.181953	0.193052	0.202518	0.333196	0.263576	0.10451	0.280918	0.413316	0.211661	10	0.245436	0.00751968	0.0867161	0.027422
13	0.324037	0.246158	0.224523	0.226383	0.304541	0.247064	0.151494	0.265083	0.493654	0.234542	10	0.271748	0.0082771	0.0909786	0.02877
16	0.336721	0.275825	0.264052	0.233016	0.426789	0.351284	0.209387	0.25646	0.520098	0.230151	10	0.310378	0.00986322	0.0993138	0.0314058
19	0.340209	0.28576	0.287381	0.268207	0.386653	0.359432	0.211194	0.308669	0.550068	0.258547	10	0.325612	0.00885385	0.0940949	0.0297554
22	0.39319	0.297681	0.296153	0.297524	0.458716	0.385912	0.28034	0.347992	0.715338	0.280128	10	0.375298	0.0177973	0.133407	0.0421868
25	0.390937	0.367475	0.308219	0.287235	0.520573	0.422338	0.25277	0.398817	0.767261	0.266934	10	0.398256	0.0235058	0.153316	0.0484827
28	0.427433	0.356932	0.364746	0.313736	0.5636	0.467511	0.222624	0.444274	0.79098	0.28337	10	0.423521	0.0263303	0.162266	0.0513131
31	0.469315	0.409386	0.346393	0.324954	0.687442	0.510428	0.304277	0.399017	0.822876	0.306762	10	0.458085	0.0301287	0.173576	0.0548896
34	0.495789	0.411196	0.349793	0.338739	0.739233	0.442554	0.229871	0.488466	0.835055	0.296517	10	0.462721	0.036653	0.19145	0.0605417
37	0.502832	0.404669	0.381349	0.3701	0.675402	0.459682	0.280146	0.494577	0.814984	0.312132	10	0.469587	0.0273405	0.16535	0.0522881
40	0.52198	0.451623	0.429051	0.360921	0.688501	0.552585	0.33222	0.506705	0.825408	0.330594	10	0.499959	0.0253646	0.159263	0.0503633
43	0.535622	0.457366	0.419471	0.389189	0.642318	0.630709	0.335061	0.479284	0.92927	0.316329	10	0.513462	0.0336688	0.183491	0.0580248
46	0.542398	0.439088	0.437636	0.35087	0.592366	0.571802	0.397269	0.557586	0.957793	0.347273	10	0.519408	0.0320363	0.178987	0.0566006
49	0.540413	0.445367	0.491655	0.376871	0.667396	0.619085	0.405766	0.504773	0.926006	0.358379	10	0.533571	0.0290246	0.170366	0.0538744
52	0.537689	0.42017	0.461053	0.371446	0.721606	0.586432	0.404993	0.529856	0.911248	0.381179	10	0.532567	0.0294412	0.171584	0.0542597
55	0.536643	0.42747	0.481837	0.391481	0.605883	0.583594	0.393098	0.596233	0.984579	0.390376	10	0.539119	0.0321254	0.179236	0.0566793
58	0.546755	0.440119	0.47015	0.438466	0.769485	0.620995	0.404378	0.504324	0.992733	0.393344	10	0.558075	0.0363675	0.190703	0.0603054
61	0.557305	0.47029	0.466409	0.469484	0.686905	0.657921	0.358775	0.421523	0.964153	0.420488	10	0.547325	0.0323961	0.179989	0.0569176
64	0.577008	0.461416	0.484305	0.45204	0.773472	0.698609	0.417214	0.548714	0.881136	0.432213	10	0.572613	0.0256176	0.160055	0.0506138
67	0.638484	0.510869	0.475611	0.473354	0.647159	0.629492	0.373043	0.469445	0.924492	0.442764	10	0.558471	0.0250396	0.158239	0.0500396
70	0.644935	0.518336	0.51405	0.545441	0.688233	0.687151	0.499891	0.538217	0.902965	0.436047	10	0.597527	0.0185421	0.136169	0.0430606
73	0.639166	0.504727	0.470657	0.519484	0.719048	0.614854	0.476189	0.531779	0.965387	0.444621	10	0.588591	0.0249498	0.157955	0.0499497
76	0.62077	0.521732	0.490437	0.528604	0.700116	0.6165	0.457671	0.566437	1.03508	0.470185	10	0.600754	0.0290536	0.170451	0.0539014
79	0.639321	0.545557	0.495467	0.501239	0.745424	0.606876	0.498322	0.58331	1.04022	0.44817	10	0.610391	0.0303077	0.174091	0.0550524
82	0.62182	0.600067	0.521676	0.558431	0.74734	0.583165	0.507985	0.592675	1.05317	0.472487	10	0.625881	0.0281971	0.16792	0.0531009
85	0.652569	0.537555	0.508708	0.584763	0.803357	0.595184	0.501417	0.653045	1.07982	0.498235	10	0.641465	0.0325027	0.180285	0.0570111
Repeat#1	DDX39A(B100-250) 4h HS (October 26th, 2023)								Repeat#2	DDX39A(B100-250) 4h HS								Repeat#3	DDX39A(B100-250) 4h HS								Repeat#4	DDX39A(B100-250) 4h HS								Repeat#5	DDX39A(B100-250) 4h HS								Repeat#6	DDX39A(B100-250) 4h HS
	Background	Bleached	Whole Cell	Bleached	Whole Cell	FRAP	Normalize			Background	Bleached	Whole Cell	Bleached	Whole Cell	FRAP	Normalize			Background	Bleached	Whole Cell	Bleached	Whole Cell	FRAP	Normalize			Background	Bleached	Whole Cell	Bleached	Whole Cell	FRAP	Normalize			Background	Bleached	Whole Cell	Bleached	Whole Cell	FRAP	Normalize			Background	Bleached	Whole Cell	Bleached
				Minus Back	Minus Back								Minus Back	Minus Back								Minus Back	Minus Back								Minus Back	Minus Back								Minus Back	Minus Back								Minus Back
0	0.008	9.405	12.051	9.397	12.043	1	1		0	0.0006868	15.156	18.713	15.1553	18.7123	1	1		0	0	23.349	17.759	23.349	17.759	1	1		0	0	20.974	15.555	20.974	15.555	1	1		0	0.903	6.63	7.962	5.727	7.059	1	1		0	0.841	12.839	11.443	11.998
1	0.013	1.366	10.713	1.353	10.7	0.162054	0		1	0	3.089	16.992	3.089	16.992	0.224458	0		1	0	4.614	15.678	4.614	15.678	0.22384	0		1	0	3.646	13.367	3.646	13.367	0.202289	0		1	0.957	1.861	7.32	0.904	6.363	0.175115	0		1	0.752	1.946	9.988	1.194
4	0.01	2.739	11.085	2.729	11.075	0.315795	0.183474		4	0	5.636	17.4	5.636	17.4	0.39993	0.226257		4	0.0007937	7.48	16.092	7.47921	16.0912	0.353523	0.167083		4	0	7.157	13.999	7.157	13.999	0.37916	0.221724		4	0.935	3.093	7.513	2.158	6.578	0.404365	0.277918		4	0.804	4.092	10.4	3.288
7	0.01	3.191	11.203	3.181	11.193	0.364219	0.241263		7	0	6.49	17.453	6.49	17.453	0.459132	0.302593		7	0	9.208	16.274	9.208	16.274	0.430349	0.266066		7	0	8.59	14.145	8.59	14.145	0.45038	0.311004		7	0.945	3.398	7.535	2.453	6.59	0.458805	0.343915		7	0.809	4.829	10.598	4.02
10	0.016	3.321	11.185	3.305	11.169	0.37923	0.259177		10	0	7.258	17.556	7.258	17.556	0.510451	0.368765		10	0.0007937	10.07	16.3	10.0692	16.2992	0.469871	0.316986		10	0	9.266	14.232	9.266	14.232	0.482853	0.351712		10	0.934	3.833	7.574	2.899	6.64	0.538141	0.440093		10	0.807	5.389	10.63	4.582
13	0.012	3.533	11.125	3.521	11.113	0.406051	0.291184		13	0	7.103	17.652	7.103	17.652	0.496833	0.351206		13	0	10.691	16.279	10.691	16.279	0.499506	0.355167		13	0	9.83	14.284	9.83	14.284	0.510379	0.386217		13	0.917	3.87	7.616	2.953	6.699	0.543337	0.446392		13	0.851	5.44	10.59	4.589
16	0.022	3.674	11.129	3.652	11.107	0.421385	0.309485		16	0	7.364	17.403	7.364	17.403	0.522459	0.384248		16	0	11.211	16.288	11.211	16.288	0.523512	0.386096		16	0.0008811	10.424	14.37	10.4231	14.3691	0.537968	0.420803		16	0.94	4.093	7.604	3.153	6.664	0.583183	0.494697		16	0.815	5.573	10.578	4.758
19	0.016	3.864	11.145	3.848	11.129	0.443123	0.335426		19	0	7.616	17.405	7.616	17.405	0.540276	0.407222		19	0.0007937	11.262	16.249	11.2612	16.2482	0.527145	0.390776		19	0	10.402	14.32	10.402	14.32	0.538719	0.421745		19	0.939	4.472	7.581	3.533	6.642	0.655633	0.582527		19	0.787	5.975	10.545	5.188
22	0.016	4.138	11.062	4.122	11.046	0.478243	0.377338		22	0.0006868	7.695	17.458	7.69431	17.4573	0.544196	0.412276		22	0	11.621	16.434	11.621	16.434	0.537837	0.404552		22	0.0008811	11.297	14.256	11.2961	14.2551	0.587688	0.483132		22	0.904	4.556	7.557	3.652	6.653	0.676596	0.60794		22	0.817	6.022	10.503	5.205
25	0.02	4.084	11.161	4.064	11.141	0.467493	0.364509		25	0	7.934	17.593	7.934	17.593	0.55682	0.428554		25	0.0007937	11.768	16.526	11.7672	16.5252	0.541598	0.409397		25	0	11.17	14.237	11.17	14.237	0.581867	0.475834		25	0.917	4.412	7.579	3.495	6.662	0.646634	0.571618		25	0.788	6.332	10.641	5.544
28	0.025	4.112	11.207	4.087	11.182	0.468415	0.365609		28	0	8.086	17.455	8.086	17.455	0.571974	0.448094		28	0.0007937	12.094	16.573	12.0932	16.5722	0.555023	0.426695		28	0.0008811	11.266	14.25	11.2651	14.2491	0.586322	0.48142		28	0.908	4.495	7.596	3.587	6.688	0.661076	0.589125		28	0.728	6.472	10.786	5.744
31	0.009	4.188	11.189	4.179	11.18	0.479045	0.378295		31	0	8.185	17.439	8.185	17.439	0.579508	0.457809		31	0.002	12.292	16.327	12.29	16.325	0.572597	0.449336		31	0	11.633	14.203	11.633	14.203	0.607436	0.507887		31	0.929	4.421	7.587	3.492	6.658	0.646467	0.571416		31	0.724	6.614	10.877	5.89
34	0.017	4.538	11.17	4.521	11.153	0.519503	0.426578		34	0.001	8.298	17.394	8.297	17.393	0.588992	0.470037		34	0	12.809	16.226	12.809	16.226	0.600418	0.485182		34	0.0008811	11.921	14.206	11.9201	14.2051	0.622335	0.526565		34	0.906	4.477	7.515	3.571	6.609	0.665994	0.595088		34	0.743	6.956	10.799	6.213
37	0.018	4.507	11.231	4.489	11.213	0.513066	0.418896		37	0.0006868	8.639	17.502	8.63831	17.5013	0.609426	0.496385		37	0	12.826	16.275	12.826	16.275	0.599405	0.483876		37	0	11.729	14.076	11.729	14.076	0.617974	0.521098		37	0.914	4.574	7.551	3.66	6.637	0.679713	0.611719		37	0.793	6.788	10.656	5.995
40	0.008	4.355	11.256	4.347	11.248	0.49529	0.397682		40	0	8.576	17.57	8.576	17.57	0.602664	0.487667		40	0	12.772	16.317	12.772	16.317	0.595345	0.478645		40	0	12.262	14.08	12.262	14.08	0.645873	0.556072		40	0.903	4.625	7.57	3.722	6.667	0.688116	0.621907		40	0.778	6.981	10.69	6.203
43	0.01	4.674	11.227	4.664	11.217	0.532877	0.442539		43	0	8.722	17.555	8.722	17.555	0.613448	0.501572		43	0.002	13.205	16.396	13.203	16.394	0.612545	0.500805		43	0	12.044	14.115	12.044	14.115	0.632818	0.539705		43	0.944	4.704	7.563	3.76	6.619	0.700183	0.636535		43	0.801	7.241	10.629	6.44
46	0.009	4.869	11.196	4.86	11.187	0.55676	0.47104		46	0	8.805	17.524	8.805	17.524	0.620381	0.510511		46	0	13.477	16.345	13.477	16.345	0.627131	0.519598		46	0	12.354	14.239	12.354	14.239	0.643453	0.553038		46	0.908	4.44	7.55	3.532	6.642	0.655447	0.582302		46	0.762	7.339	10.636	6.577
49	0.019	4.953	11.222	4.934	11.203	0.56443	0.480194		49	0	8.649	17.507	8.649	17.507	0.609982	0.497102		49	0	13.55	16.361	13.55	16.361	0.629912	0.523181		49	0	12.572	14.209	12.572	14.209	0.65619	0.569005		49	0.889	4.62	7.556	3.731	6.667	0.68978	0.623924		49	0.734	7.218	10.626	6.484
52	0.012	4.953	11.218	4.941	11.206	0.56508	0.480969		52	0	9.093	17.537	9.093	17.537	0.640198	0.536064		52	0	14.161	16.322	14.161	16.322	0.659889	0.561803		52	0.0008811	12.362	14.126	12.3611	14.1251	0.649015	0.560009		52	0.869	4.718	7.479	3.849	6.61	0.717732	0.65781		52	0.709	7.358	10.716	6.649
55	0.011	5.003	11.232	4.992	11.221	0.570149	0.487018		55	0	9.262	17.653	9.262	17.653	0.647812	0.545881		55	0	14.04	16.409	14.04	16.409	0.650782	0.550069		55	0	12.402	14.18	12.402	14.18	0.648641	0.559541		55	0.874	4.792	7.552	3.918	6.678	0.723159	0.664389		55	0.802	7.446	10.699	6.644
58	0.015	5.141	11.137	5.126	11.122	0.590665	0.511502		58	0	9.652	17.698	9.652	17.698	0.673373	0.57884		58	0	14.023	16.329	14.023	16.329	0.653178	0.553157		58	0	12.502	14.108	12.502	14.108	0.657208	0.570281		58	0.91	4.926	7.569	4.016	6.659	0.743363	0.688881		58	0.722	7.956	10.842	7.234
61	0.015	5.397	11.096	5.382	11.081	0.622458	0.549444		61	0	9.142	17.618	9.142	17.618	0.640689	0.536696		61	0	14.295	16.256	14.295	16.256	0.668838	0.573332		61	0	12.803	14.107	12.803	14.107	0.673079	0.590176		61	0.889	5.125	7.552	4.236	6.663	0.783614	0.737677		61	0.752	7.759	10.679	7.007
64	0.018	5.225	11.06	5.207	11.042	0.604346	0.527828		64	0	9.358	17.486	9.358	17.486	0.660777	0.562599		64	0	14.409	16.456	14.409	16.456	0.665978	0.569648		64	0	12.93	14.152	12.93	14.152	0.677594	0.595836		64	0.896	4.949	7.523	4.053	6.627	0.753834	0.701575		64	0.772	7.832	10.74	7.06
67	0.027	5.303	11.001	5.276	10.974	0.616148	0.541914		67	0	9.407	17.321	9.407	17.321	0.670565	0.575219		67	0	15.084	16.338	15.084	16.338	0.702211	0.616331		67	0	12.415	14.122	12.415	14.122	0.651987	0.563736		67	0.887	4.981	7.482	4.094	6.595	0.765154	0.715299		67	0.77	7.636	10.559	6.866
70	0.019	5.42	10.977	5.401	10.958	0.631667	0.560434		70	0	9.404	17.234	9.404	17.234	0.673735	0.579307		70	0.0007937	14.869	16.296	14.8682	16.2952	0.693983	0.60573		70	0	12.882	14.063	12.882	14.063	0.679351	0.598039		70	0.873	4.926	7.455	4.053	6.582	0.758988	0.707823		70	0.797	7.873	10.635	7.076
73	0.007	5.407	11.046	5.4	11.039	0.626916	0.554764		73	0.001	9.315	17.205	9.314	17.204	0.668451	0.572493		73	0.0007937	14.711	16.182	14.7102	16.1812	0.691446	0.602461		73	0	12.472	14.025	12.472	14.025	0.659511	0.573168		73	0.91	5.264	7.575	4.354	6.665	0.805201	0.763847		73	0.764	7.921	10.683	7.157
76	0.023	5.582	11.109	5.559	11.086	0.642639	0.573528		76	0	9.652	17.066	9.652	17.066	0.69831	0.610994		76	0	15.597	16.351	15.597	16.351	0.725516	0.646357		76	0	13.153	14.139	13.153	14.139	0.689914	0.61128		76	0.915	5.472	7.596	4.557	6.681	0.840724	0.806912		76	0.823	8.028	10.539	7.205
79	0.027	5.483	11.093	5.456	11.066	0.631872	0.560678		79	0	9.414	17.067	9.414	17.067	0.681051	0.58874		79	0	15.419	16.18	15.419	16.18	0.724816	0.645455		79	0.0008811	13.371	14.24	13.3701	14.2391	0.696371	0.619375		79	0.865	5.199	7.54	4.334	6.675	0.800302	0.757908		79	0.861	8.114	10.489	7.253
82	0.016	5.713	11.075	5.697	11.059	0.6602	0.594485		82	0	9.556	17.149	9.556	17.149	0.688018	0.597724		82	0	15.483	15.97	15.483	15.97	0.737395	0.661662		82	0	13.472	14.2	13.472	14.2	0.703611	0.628451		82	0.918	5.046	7.569	4.128	6.651	0.765013	0.715128		82	0.82	8.158	10.442	7.338
85	0.018	5.731	11.094	5.713	11.076	0.661038	0.595485		85	0	9.563	17.283	9.563	17.283	0.683184	0.59149		85	0	15.782	15.518	15.782	15.518	0.773529	0.708216		85	0	13.266	13.97	13.266	13.97	0.704259	0.629263		85	0.944	5.468	7.606	4.524	6.662	0.837016	0.802417		85	0.854	8.288	10.485	7.434
	1	2	3	4	5	6	7	8	9	10	Count	Average	variance	Std. Dev	SE
0	1	1	1	1	1	1	1	1	1	1	10	1	0	0	0
1	0	0	0	0	0	0	0	0	0	0	10	0	0	0	0
4	0.183474	0.226257	0.167083	0.221724	0.277918	0.212856	0.189526	0.120168	0.191547	0.128789	10	0.191934	0.00219214	0.0468203	0.0148059
7	0.241263	0.302593	0.266066	0.311004	0.343915	0.280716	0.217376	0.164424	0.282387	0.200856	10	0.26106	0.00302376	0.0549887	0.017389
10	0.259177	0.368765	0.316986	0.351712	0.440093	0.336373	0.275387	0.198155	0.30567	0.249199	10	0.310152	0.00476304	0.0690148	0.0218244
13	0.291184	0.351206	0.355167	0.386217	0.446392	0.341104	0.309157	0.224261	0.347365	0.268158	10	0.332021	0.00390231	0.0624685	0.0197543
16	0.309485	0.384248	0.386096	0.420803	0.494697	0.357217	0.301904	0.238212	0.36012	0.289302	10	0.354208	0.00539324	0.0734387	0.0232234
19	0.335426	0.407222	0.390776	0.421745	0.582527	0.401428	0.331029	0.250211	0.427128	0.331455	10	0.387895	0.00769566	0.0877249	0.027741
22	0.377338	0.412276	0.404552	0.483132	0.60794	0.407121	0.358837	0.27021	0.464003	0.326567	10	0.411198	0.00862897	0.0928922	0.0293751
25	0.364509	0.428554	0.409397	0.475834	0.571618	0.432358	0.3947	0.275534	0.457465	0.372779	10	0.418275	0.0060708	0.0779154	0.024639
28	0.365609	0.448094	0.426695	0.48142	0.589125	0.440755	0.371869	0.281786	0.489185	0.374548	10	0.426909	0.00715489	0.0845866	0.0267486
31	0.378295	0.457809	0.449336	0.507887	0.571416	0.449769	0.37574	0.278885	0.466252	0.437129	10	0.437252	0.0063217	0.0795091	0.025143
34	0.426578	0.470037	0.485182	0.526565	0.595088	0.487395	0.383189	0.305372	0.506373	0.457562	10	0.464334	0.00634005	0.0796244	0.0251794
37	0.418896	0.496385	0.483876	0.521098	0.611719	0.477406	0.422313	0.28363	0.52005	0.458973	10	0.469435	0.00732018	0.0855581	0.0270558
40	0.397682	0.487667	0.478645	0.556072	0.621907	0.495343	0.443168	0.296833	0.552476	0.467329	10	0.479712	0.00814619	0.0902563	0.0285415
43	0.442539	0.501572	0.500805	0.539705	0.636535	0.524736	0.404979	0.324519	0.546753	0.486564	10	0.490871	0.00727675	0.0853039	0.0269755
46	0.47104	0.510511	0.519598	0.553038	0.582302	0.535533	0.432349	0.346895	0.553298	0.474948	10	0.497951	0.00484739	0.0696232	0.0220168
49	0.480194	0.497102	0.523181	0.569005	0.623924	0.524944	0.417336	0.329453	0.588969	0.489458	10	0.504357	0.00727059	0.0852677	0.026964
52	0.480969	0.536064	0.561803	0.560009	0.65781	0.533879	0.4239	0.346155	0.588474	0.489159	10	0.517822	0.00770705	0.0877898	0.0277616
55	0.487018	0.545881	0.550069	0.559541	0.664389	0.540742	0.470178	0.365203	0.577839	0.532664	10	0.529352	0.00606432	0.0778737	0.0246258
58	0.511502	0.57884	0.553157	0.570281	0.688881	0.584145	0.458219	0.370116	0.610559	0.509368	10	0.543507	0.00765196	0.0874755	0.0276622
61	0.549444	0.536696	0.573332	0.590176	0.737677	0.575198	0.460717	0.399489	0.63042	0.549903	10	0.560305	0.0082471	0.0908135	0.0287178
64	0.527828	0.562599	0.569648	0.595836	0.701575	0.577605	0.500259	0.407569	0.591967	0.513676	10	0.554856	0.00583111	0.0763617	0.0241477
67	0.541914	0.575219	0.616331	0.563736	0.715299	0.570755	0.487203	0.372209	0.587578	0.501994	10	0.553224	0.00802335	0.0895732	0.0283255
70	0.560434	0.579307	0.60573	0.598039	0.707823	0.588565	0.500157	0.398484	0.636568	0.557339	10	0.573244	0.006707	0.0818963	0.0258979
73	0.554764	0.572493	0.602461	0.573168	0.763847	0.590852	0.475681	0.412458	0.566678	0.577668	10	0.569007	0.00812102	0.0901167	0.0284974
76	0.573528	0.610994	0.646357	0.61128	0.806912	0.61082	0.522732	0.402435	0.645498	0.574887	10	0.600544	0.0104141	0.10205	0.0322709
79	0.560678	0.58874	0.645455	0.619375	0.757908	0.622555	0.471855	0.42011	0.631479	0.581334	10	0.589949	0.00874094	0.093493	0.0295651
82	0.594485	0.597724	0.661662	0.628451	0.715128	0.631836	0.487142	0.458074	0.647092	0.586126	10	0.600772	0.00602212	0.0776023	0.02454
85	0.595485	0.59149	0.708216	0.629263	0.802417	0.641069	0.519421	0.447513	0.646573	0.573862	10	0.615531	0.00950048	0.0974704	0.0308228
Repeat#1	DDX39B(A100-250) 4h HS								Repeat#2	DDX39B(A100-250) 4h HS								Repeat#3	DDX39B(A100-250) 4h HS								Repeat#4	DDX39B(A100-250) 4h HS								Repeat#5	DDX39B(A100-250) 4h HS								Repeat#6	DDX39B(A100-250) 4h HS
	Background	Bleached	Whole Cell	Bleached	Whole Cell	FRAP	Normalize			Background	Bleached	Whole Cell	Bleached	Whole Cell	FRAP	Normalize			Background	Bleached	Whole Cell	Bleached	Whole Cell	FRAP	Normalize			Background	Bleached	Whole Cell	Bleached	Whole Cell	FRAP	Normalize			Background	Bleached	Whole Cell	Bleached	Whole Cell	FRAP	Normalize			Background	Bleached	Whole Cell	Bleached
				Minus Back	Minus Back								Minus Back	Minus Back								Minus Back	Minus Back								Minus Back	Minus Back								Minus Back	Minus Back								Minus Back
0	0.044	44.605	22.404	44.561	22.36	1	1		0	0.01	36.822	21.211	36.812	21.201	1	1		0	0.026	56.504	23.731	56.478	23.705	1	1		0	0.004	40.08	28.188	40.076	28.184	1	1		0	0.048	24.516	22.846	24.468	22.798	1	1		0	0.048	19.784	15.683	19.736
1	0.035	3.779	19.736	3.744	19.701	0.0953596	0		1	0.006	3.686	18.218	3.68	18.212	0.116374	0		1	0.026	6.405	21.761	6.379	21.735	0.123184	0		1	0.003	1.824	24.753	1.821	24.75	0.0517432	0		1	0.041	2.754	21.51	2.713	21.469	0.117743	0		1	0.041	2.506	14.796	2.465
4	0.046	5.04	20.582	4.994	20.536	0.122025	0.0294765		4	0.007	5.054	19.168	5.047	19.161	0.151699	0.0399767		4	0.026	7.733	22.34	7.707	22.314	0.144967	0.0248433		4	0.004	2.837	25.878	2.833	25.874	0.0770019	0.026637		4	0.033	3.279	21.659	3.246	21.626	0.139853	0.0250599		4	0.033	2.938	14.911	2.905
7	0.053	5.377	20.753	5.324	20.7	0.129058	0.0372505		7	0.009	5.13	19.27	5.121	19.261	0.153124	0.0415895		7	0.021	7.962	22.403	7.941	22.382	0.148914	0.0293456		7	0.002	3.066	26.075	3.064	26.073	0.0826449	0.0325879		7	0.043	3.631	21.858	3.588	21.815	0.153248	0.0402433		7	0.043	3.182	14.91	3.139
10	0.049	5.572	20.752	5.523	20.703	0.133862	0.0425614		10	0.009	5.346	19.42	5.337	19.411	0.158349	0.0475032		10	0.023	8.13	22.42	8.107	22.397	0.151926	0.0327797		10	0.003	3.262	26.124	3.259	26.121	0.0877431	0.0379643		10	0.035	4.016	21.832	3.981	21.797	0.170174	0.0594282		10	0.035	3.051	14.978	3.016
13	0.044	5.594	20.776	5.55	20.732	0.134329	0.0430768		13	0.01	4.995	19.305	4.985	19.295	0.148795	0.0366901		13	0.022	8.611	22.434	8.589	22.412	0.160851	0.0429586		13	0.004	3.565	26.127	3.561	26.123	0.0958666	0.0465311		13	0.034	3.877	21.9	3.843	21.866	0.163757	0.0521543		13	0.034	3.409	14.962	3.375
16	0.06	5.75	20.747	5.69	20.687	0.138017	0.0471536		16	0.006	5.67	19.316	5.664	19.31	0.16893	0.0594778		16	0.027	8.328	22.532	8.301	22.505	0.154815	0.0360747		16	0.003	3.927	26.105	3.924	26.102	0.105724	0.0569264		16	0.036	4.754	21.812	4.718	21.776	0.201873	0.0953573		16	0.036	3.159	14.959	3.123
19	0.048	5.909	20.68	5.861	20.632	0.142543	0.0521576		19	0.008	5.654	19.381	5.646	19.373	0.167846	0.0582505		19	0.024	8.229	22.626	8.205	22.602	0.152368	0.0332837		19	0.005	3.472	26.124	3.467	26.119	0.0933503	0.0438775		19	0.042	4.721	21.856	4.679	21.814	0.199855	0.0930706		19	0.042	3.438	14.977	3.396
22	0.042	6.283	20.712	6.241	20.67	0.151506	0.0620652		22	0.005	5.459	19.541	5.454	19.536	0.160785	0.05026		22	0.023	8.282	22.564	8.259	22.541	0.153785	0.0349007		22	0.002	3.548	25.994	3.546	25.992	0.0959439	0.0466126		22	0.041	4.574	21.861	4.533	21.82	0.193566	0.0859418		22	0.041	3.335	14.953	3.294
25	0.062	6.156	20.734	6.094	20.672	0.147923	0.0581046		25	0.004	5.843	19.59	5.839	19.586	0.171696	0.0626074		25	0.026	8.321	22.561	8.295	22.535	0.154497	0.0357122		25	0.005	4.037	26.091	4.032	26.086	0.1087	0.0600652		25	0.047	4.68	21.764	4.633	21.717	0.198775	0.0918454		25	0.047	3.295	14.971	3.248
28	0.045	5.931	20.682	5.886	20.637	0.143117	0.0527913		28	0.008	5.768	19.383	5.76	19.375	0.171217	0.0620659		28	0.022	8.191	22.437	8.169	22.415	0.152965	0.0339646		28	0.004	4.01	26.059	4.006	26.055	0.108128	0.0594616		28	0.038	4.934	21.779	4.896	21.741	0.209826	0.104372		28	0.038	3.699	14.96	3.661
31	0.049	6.243	20.559	6.194	20.51	0.151538	0.0621006		31	0.005	5.827	19.485	5.822	19.48	0.172127	0.0630959		31	0.026	8.183	22.29	8.157	22.264	0.153776	0.0348898		31	0.002	3.967	26.038	3.965	26.036	0.107099	0.0583769		31	0.039	5.033	21.784	4.994	21.745	0.213987	0.109088		31	0.039	3.58	14.989	3.541
34	0.05	6.696	20.56	6.646	20.51	0.162597	0.0743246		34	0.007	5.995	19.399	5.988	19.392	0.177839	0.0695592		34	0.02	8.901	22.391	8.881	22.371	0.166624	0.0495429		34	0.003	4.14	26.093	4.137	26.09	0.111514	0.0630324		34	0.047	5.008	21.868	4.961	21.821	0.211833	0.106646		34	0.047	3.494	15.056	3.447
37	0.043	6.348	20.421	6.305	20.378	0.155253	0.066207		37	0.005	6.2	19.431	6.195	19.426	0.183664	0.0761522		37	0.021	8.435	22.388	8.414	22.367	0.15789	0.0395824		37	0.003	4.05	26.072	4.047	26.069	0.109176	0.0605667		37	0.042	4.918	21.885	4.876	21.843	0.207993	0.102295		37	0.042	3.54	14.995	3.498
40	0.054	6.525	20.358	6.471	20.304	0.159921	0.0713674		40	0.004	5.859	19.447	5.855	19.443	0.173433	0.0645728		40	0.023	8.626	22.515	8.603	22.492	0.16054	0.042604		40	0.004	4.243	26.068	4.239	26.064	0.114378	0.0660521		40	0.046	5.164	21.76	5.118	21.714	0.219613	0.115465		40	0.046	3.46	14.915	3.414
43	0.055	6.264	20.313	6.209	20.258	0.153795	0.0645951		43	0.01	5.984	19.355	5.974	19.345	0.177854	0.0695765		43	0.024	9.13	22.406	9.106	22.382	0.170761	0.0542616		43	0.003	4.306	26.164	4.303	26.161	0.115674	0.0674192		43	0.047	4.951	21.736	4.904	21.689	0.210673	0.105332		43	0.047	3.551	14.938	3.504
46	0.04	6.5	20.369	6.46	20.329	0.159453	0.0708499		46	0.011	6.254	19.213	6.243	19.202	0.187247	0.0802062		46	0.026	8.45	22.456	8.424	22.43	0.157634	0.03929		46	0.007	4.462	26.236	4.455	26.229	0.119449	0.0714008		46	0.045	5.115	21.857	5.07	21.812	0.216576	0.112023		46	0.045	3.398	15.032	3.353
49	0.05	6.319	20.322	6.269	20.272	0.155174	0.0661194		49	0.007	6.395	19.275	6.388	19.268	0.190939	0.0843852		49	0.021	8.84	22.469	8.819	22.448	0.164893	0.047569		49	0.005	4.256	25.983	4.251	25.978	0.115081	0.066794		49	0.041	5.516	21.897	5.475	21.856	0.233406	0.131098		49	0.041	3.409	15.007	3.368
52	0.056	6.554	20.33	6.498	20.274	0.160826	0.0723677		52	0.01	6.389	19.163	6.379	19.153	0.191815	0.0853764		52	0.022	8.763	22.491	8.741	22.469	0.163282	0.0457315		52	0.003	4.445	26.015	4.442	26.012	0.120094	0.072081		52	0.051	5.057	21.901	5.006	21.85	0.21347	0.108503		52	0.051	3.676	15.032	3.625
55	0.046	6.627	20.34	6.581	20.294	0.16272	0.074461		55	0.007	6.27	19.203	6.263	19.196	0.187905	0.0809515		55	0.025	9.412	22.549	9.387	22.524	0.174921	0.0590057		55	0.004	4.309	25.998	4.305	25.994	0.116471	0.06826		55	0.052	4.844	21.91	4.792	21.858	0.20427	0.0980743		55	0.052	3.716	15.049	3.664
58	0.053	6.707	20.459	6.654	20.406	0.163622	0.0754581		58	0.006	6.076	19.257	6.07	19.251	0.181594	0.0738096		58	0.021	8.832	22.501	8.811	22.48	0.164509	0.0471309		58	0.003	4.256	26.075	4.253	26.072	0.11472	0.0664133		58	0.045	5.221	21.809	5.176	21.764	0.221592	0.117708		58	0.045	3.83	15.039	3.785
61	0.054	6.431	20.427	6.377	20.373	0.157065	0.0682094		61	0.009	6.259	19.179	6.25	19.17	0.187769	0.0807979		61	0.023	9.229	22.459	9.206	22.436	0.172221	0.0559265		61	0.004	4.246	26.01	4.242	26.006	0.114714	0.0664066		61	0.049	5.303	21.843	5.254	21.794	0.224622	0.121142		61	0.049	3.699	14.942	3.65
64	0.054	6.63	20.437	6.576	20.383	0.161886	0.0735396		64	0.007	6.216	19.079	6.209	19.072	0.187496	0.0804887		64	0.022	8.969	22.395	8.947	22.373	0.167847	0.050938		64	0.004	4.312	26.005	4.308	26.001	0.116521	0.0683125		64	0.046	5.434	21.818	5.388	21.772	0.230583	0.127899		64	0.046	3.761	15.017	3.715
67	0.054	6.565	20.402	6.511	20.348	0.160562	0.0720755		67	0.007	6.259	19.179	6.252	19.172	0.18781	0.0808437		67	0.026	9	22.469	8.974	22.443	0.167829	0.0509169		67	0.005	4.551	26.114	4.546	26.109	0.12245	0.0745647		67	0.053	5.598	21.811	5.545	21.758	0.237455	0.135688		67	0.053	3.778	14.957	3.725
70	0.053	6.46	20.294	6.407	20.241	0.158833	0.0701638		70	0.01	6.043	19.121	6.033	19.111	0.18181	0.0740532		70	0.025	9.031	22.331	9.006	22.306	0.169461	0.0527792		70	0.004	4.472	26.05	4.468	26.046	0.12064	0.072656		70	0.053	5.721	21.842	5.668	21.789	0.242377	0.141267		70	0.053	3.795	14.966	3.742
73	0.057	6.587	20.339	6.53	20.282	0.161555	0.0731727		73	0.007	6.573	19.056	6.566	19.049	0.198516	0.0929599		73	0.019	8.916	22.427	8.897	22.408	0.166648	0.0495709		73	0.003	4.714	25.985	4.711	25.982	0.127514	0.0799057		73	0.054	5.664	21.79	5.61	21.736	0.240481	0.139118		73	0.054	3.659	14.97	3.605
76	0.049	6.678	20.377	6.629	20.328	0.163633	0.0754699		76	0.011	6.616	19.058	6.605	19.047	0.199716	0.094318		76	0.024	9.321	22.28	9.297	22.256	0.17533	0.0594723		76	0.004	4.432	26.095	4.428	26.091	0.119353	0.0712996		76	0.05	5.918	21.837	5.868	21.787	0.250952	0.150987		76	0.05	4.04	14.958	3.99
79	0.055	6.728	20.421	6.673	20.366	0.164412	0.0763308		79	0.006	6.784	18.78	6.778	18.774	0.207927	0.103611		79	0.021	9.313	22.4	9.292	22.379	0.174273	0.0582663		79	0.003	4.568	26.096	4.565	26.093	0.123037	0.0751839		79	0.046	5.82	21.926	5.774	21.88	0.245883	0.14524		79	0.046	3.847	14.944	3.801
82	0.054	6.554	20.288	6.5	20.234	0.161194	0.0727739		82	0.009	6.422	18.948	6.413	18.939	0.195016	0.0889993		82	0.023	9.053	22.303	9.03	22.28	0.170111	0.0535204		82	0.003	4.588	26.048	4.585	26.045	0.123804	0.0759925		82	0.048	5.91	21.957	5.862	21.909	0.2493	0.149113		82	0.048	3.824	14.96	3.776
85	0.051	6.754	20.324	6.703	20.273	0.165908	0.0779853		85	0.011	6.859	18.878	6.848	18.867	0.209039	0.104869		85	0.028	8.489	22.282	8.461	22.254	0.159578	0.0415077		85	0.003	4.488	26.075	4.485	26.072	0.120978	0.0730127		85	0.047	5.885	21.973	5.838	21.926	0.248086	0.147738		85	0.047	3.875	14.936	3.828
	1	2	3	4	5	6	7	8	9	10	Count	Average	variance	Std. Dev	SE
0	1	1	1	1	1	1	1	1	1	1	10	1	0	0	0
1	0	0	0	0	0	0	0	0	0	0	10	0	0	0	0
4	0.0294765	0.0399767	0.0248433	0.026637	0.0250599	0.0257413	0.0412599	0.0448791	0.0160709	0.0431921	10	0.0317137	9.63452e-05	0.00981556	0.00310395
7	0.0372505	0.0415895	0.0293456	0.0325879	0.0402433	0.0402441	0.0394109	0.032312	0.0166224	0.0394329	10	0.0349039	5.83607e-05	0.00763942	0.0024158
10	0.0425614	0.0475032	0.0327797	0.0379643	0.0594282	0.0317481	0.0317826	0.0434333	0.0252378	0.0669706	10	0.0419409	0.000172407	0.0131304	0.00415219
13	0.0430768	0.0366901	0.0429586	0.0465311	0.0521543	0.0538909	0.0442707	0.0498889	0.0329068	0.0806379	10	0.0483006	0.000171255	0.0130864	0.00413829
16	0.0471536	0.0594778	0.0360747	0.0569264	0.0953573	0.0385418	0.0471727	0.0246796	0.0260645	0.0844554	10	0.0515904	0.000545812	0.0233626	0.00738791
19	0.0521576	0.0582505	0.0332837	0.0438775	0.0930706	0.055078	0.047325	0.0506129	0.0329962	0.106878	10	0.057353	0.000584626	0.024179	0.00764609
22	0.0620652	0.05026	0.0349007	0.0466126	0.0859418	0.0491529	0.0594066	0.062758	0.0352661	0.111922	10	0.0598286	0.000557139	0.0236038	0.00746418
25	0.0581046	0.0626074	0.0357122	0.0600652	0.0918454	0.0461764	0.0365984	0.0446367	0.0327124	0.106339	10	0.0574798	0.000601958	0.0245348	0.0077586
28	0.0527913	0.0620659	0.0339646	0.0594616	0.104372	0.0714737	0.0375158	0.066639	0.0462176	0.102707	10	0.0637209	0.000584437	0.0241751	0.00764485
31	0.0621006	0.0630959	0.0348898	0.0583769	0.109088	0.0637253	0.0578542	0.043168	0.0304789	0.121024	10	0.0643802	0.00086246	0.0293677	0.00928687
34	0.0743246	0.0695592	0.0495429	0.0630324	0.106646	0.0571569	0.0313508	0.0661066	0.0322736	0.100372	10	0.0650366	0.000622462	0.0249492	0.00788963
37	0.066207	0.0761522	0.0395824	0.0605667	0.102295	0.0610563	0.0435122	0.0607921	0.0359245	0.142209	10	0.0688297	0.00103749	0.0322101	0.0101857
40	0.0713674	0.0645728	0.042604	0.0660521	0.115465	0.0571049	0.0264835	0.0592983	0.0361315	0.114681	10	0.0653761	0.000885413	0.0297559	0.00940964
43	0.0645951	0.0695765	0.0542616	0.0674192	0.105332	0.0623135	0.0375196	0.0804204	0.035935	0.140668	10	0.071804	0.00098628	0.0314051	0.00993116
46	0.0708499	0.0802062	0.03929	0.0714008	0.112023	0.051738	0.0409272	0.0710659	0.0524214	0.13756	10	0.0727482	0.00097706	0.031258	0.00988464
49	0.0661194	0.0843852	0.047569	0.066794	0.131098	0.0529397	0.0716482	0.0920784	0.0431333	0.141017	10	0.0796782	0.0011198	0.0334634	0.010582
52	0.0723677	0.0853764	0.0457315	0.072081	0.108503	0.0683974	0.0508704	0.0939859	0.0513143	0.174255	10	0.0822882	0.00144109	0.0379617	0.0120045
55	0.074461	0.0809515	0.0590057	0.06826	0.0980743	0.0705361	0.0672731	0.0817782	0.0484845	0.163324	10	0.0812148	0.00101255	0.0318205	0.0100625
58	0.0754581	0.0738096	0.0471309	0.0664133	0.117708	0.0779489	0.0576786	0.0787441	0.0368224	0.162461	10	0.0794175	0.00132339	0.0363785	0.0115039
61	0.0682094	0.0807979	0.0559265	0.0664066	0.121142	0.0712355	0.0594577	0.0955032	0.0529817	0.183954	10	0.0855614	0.0016181	0.0402256	0.0127204
64	0.0735396	0.0804887	0.050938	0.0683125	0.127899	0.0740339	0.0423596	0.0813131	0.0536317	0.171815	10	0.0824331	0.00153753	0.0392113	0.0123997
67	0.0720755	0.0808437	0.0509169	0.0745647	0.135688	0.075665	0.0596599	0.0488658	0.0499385	0.188769	10	0.0836986	0.00200437	0.0447702	0.0141576
70	0.0701638	0.0740532	0.0527792	0.072656	0.141267	0.0765681	0.0427591	0.088561	0.0600918	0.189474	10	0.0868373	0.00200733	0.0448033	0.014168
73	0.0731727	0.0929599	0.0495709	0.0799057	0.139118	0.0681359	0.0854951	0.063979	0.0452025	0.192559	10	0.0890099	0.00201463	0.0448847	0.0141938
76	0.0754699	0.094318	0.0594723	0.0712996	0.150987	0.0918338	0.0691559	0.075957	0.0538052	0.18212	10	0.0924419	0.0017336	0.0416366	0.0131666
79	0.0763308	0.103611	0.0582663	0.0751839	0.14524	0.0804147	0.0705847	0.0500292	0.0554402	0.179944	10	0.0895044	0.0017776	0.0421616	0.0133327
82	0.0727739	0.0889993	0.0535204	0.0759925	0.149113	0.0786653	0.0688702	0.0708713	0.053215	0.200322	10	0.0912343	0.00219652	0.0468671	0.0148207
85	0.0779853	0.104869	0.0415077	0.0730127	0.147738	0.0822112	0.090141	0.0732354	0.0508005	0.196906	10	0.0938407	0.00216656	0.0465463	0.0147192
[truncated: 35 more columns]

## Sheet: Repeat 2
Repeat#1	DDX39A 4h HS (September 15th, 2023)								Repeat#2	DDX39A 4h HS								Repeat#3	DDX39A 4h HS								Repeat#4	DDX39A 4h HS								Repeat#5	DDX39A 4h HS								Repeat#6	DDX39A 4h HS
	Background	Bleached	Whole Cell	Bleached	Whole Cell	FRAP	Normalize			Background	Bleached	Whole Cell	Bleached	Whole Cell	FRAP	Normalize			Background	Bleached	Whole Cell	Bleached	Whole Cell	FRAP	Normalize			Background	Bleached	Whole Cell	Bleached	Whole Cell	FRAP	Normalize			Background	Bleached	Whole Cell	Bleached	Whole Cell	FRAP	Normalize			Background	Bleached	Whole Cell	Bleached
				Minus Back	Minus Back								Minus Back	Minus Back								Minus Back	Minus Back								Minus Back	Minus Back								Minus Back	Minus Back								Minus Back
0	0	32.942	22.116	32.942	22.116	1	1		0	0.0002115	27.988	24.098	27.9878	24.0978	1	1		0	0	20.875	19.263	20.875	19.263	1	1		0	0	29.326	11.966	29.326	11.966	1	1		0	0	14.32	12.79	14.32	12.79	1	1		0	0	21.547	14.911	21.547
1	0	2.317	19.534	2.317	19.534	0.0796327	0		1	0	2.088	22.187	2.088	22.187	0.081029	0		1	0	2.409	17.461	2.409	17.461	0.127311	0		1	0	3.926	9.818	3.926	9.818	0.163164	0		1	0	1.189	10.566	1.189	10.566	0.100508	0		1	0	1.701	12.337	1.701
4	0	3.299	20.133	3.299	20.133	0.11001	0.0330051		4	0.000423	2.969	22.663	2.96858	22.6626	0.112784	0.034555		4	0	3.183	18.242	3.183	18.242	0.161013	0.0386191		4	0	4.596	10.211	4.596	10.211	0.183657	0.0244893		4	0	2.014	11.035	2.014	11.035	0.16301	0.0694865		4	0	2.705	12.79	2.705
7	0	3.747	20.304	3.747	20.304	0.123896	0.0480935		7	0	3.56	22.799	3.56	22.799	0.134444	0.0581253		7	0	3.457	18.538	3.457	18.538	0.172081	0.0513019		7	0	4.85	10.33	4.85	10.33	0.191574	0.0339502		7	0	2.383	11.137	2.383	11.137	0.19111	0.100726		7	0	2.839	12.922	2.839
10	0	3.785	20.451	3.785	20.451	0.124253	0.0484813		10	0.0002115	3.783	22.78	3.78279	22.7798	0.142979	0.0674119		10	0	3.875	18.616	3.875	18.616	0.19208	0.0742183		10	0	5.036	10.405	5.036	10.405	0.197488	0.0410163		10	0	2.503	11.177	2.503	11.177	0.200015	0.110626		10	0	3.289	12.995	3.289
13	0	3.866	20.44	3.866	20.44	0.126981	0.0514446		13	0	3.833	22.838	3.833	22.838	0.144507	0.0690752		13	0	3.844	18.525	3.844	18.525	0.19148	0.07353		13	0	5.199	10.411	5.199	10.411	0.203762	0.0485143		13	0	2.604	11.252	2.604	11.252	0.206699	0.118057		13	0	3.185	13.004	3.185
16	0	4.122	20.367	4.122	20.367	0.135874	0.0611078		16	0	4.155	22.914	4.155	22.914	0.156127	0.0817199		16	0	3.858	18.469	3.858	18.469	0.19276	0.0749969		16	0	5.168	10.428	5.168	10.428	0.202217	0.0466678		16	0	2.623	11.275	2.623	11.275	0.207783	0.119262		16	0	3.246	12.981	3.246
19	0	3.933	20.422	3.933	20.422	0.129295	0.0539594		19	0	4.388	22.93	4.388	22.93	0.164767	0.0911219		19	0	4.158	18.381	4.158	18.381	0.208743	0.0933123		19	0	5.292	10.468	5.292	10.468	0.206278	0.0515203		19	0	3.137	11.272	3.137	11.272	0.248566	0.164602		19	0	3.364	12.982	3.364
22	0	4.041	20.309	4.041	20.309	0.133585	0.0586201		22	0	4.348	22.994	4.348	22.994	0.162811	0.088993		22	0	4.072	18.424	4.072	18.424	0.203949	0.0878183		22	0	5.229	10.418	5.229	10.418	0.2048	0.0497547		22	0	2.877	11.242	2.877	11.242	0.228572	0.142375		22	0	3.453	12.975	3.453
25	0	4.102	20.377	4.102	20.377	0.135149	0.0603194		25	0.0002115	4.783	22.935	4.78279	22.9348	0.179554	0.107212		25	0	4.004	18.335	4.004	18.335	0.201516	0.0850311		25	0	5.293	10.423	5.293	10.423	0.207207	0.0526313		25	0	2.964	11.158	2.964	11.158	0.237257	0.15203		25	0	3.372	12.986	3.372
28	0	4.273	20.337	4.273	20.337	0.14106	0.0667417		28	0	4.707	22.918	4.707	22.918	0.176838	0.104257		28	0	4.154	18.243	4.154	18.243	0.21012	0.0948899		28	0	5.354	10.371	5.354	10.371	0.210646	0.0567407		28	0	2.743	11.183	2.743	11.183	0.219076	0.131817		28	0	3.537	12.952	3.537
31	0	4.253	20.364	4.253	20.364	0.140213	0.0658221		31	0	4.743	22.965	4.743	22.965	0.177826	0.105332		31	0	4.292	18.204	4.292	18.204	0.217566	0.103422		31	0	5.547	10.391	5.547	10.391	0.21782	0.0653126		31	0	2.779	11.205	2.779	11.205	0.221516	0.134529		31	0	3.482	12.957	3.482
34	0	4.084	20.412	4.084	20.412	0.134325	0.0594244		34	0	4.914	22.903	4.914	22.903	0.184736	0.112851		34	0	4.323	18.241	4.323	18.241	0.218693	0.104713		34	0	5.323	10.424	5.323	10.424	0.208362	0.0540108		34	0	2.847	11.154	2.847	11.154	0.227973	0.141709		34	0	3.728	12.966	3.728
37	0	4.352	20.464	4.352	20.464	0.142776	0.0686065		37	0	5.105	22.951	5.105	22.951	0.191515	0.120228		37	0	4.267	18.33	4.267	18.33	0.214812	0.100266		37	0	5.179	10.457	5.179	10.457	0.202085	0.0465106		37	0	2.814	11.231	2.814	11.231	0.223786	0.137053		37	0	3.602	12.975	3.602
40	0	4.227	20.526	4.227	20.526	0.138256	0.0636957		40	0.0006345	5.14	22.85	5.13937	22.8494	0.193662	0.122564		40	0	4.263	18.197	4.263	18.197	0.216179	0.101832		40	0	5.187	10.41	5.187	10.41	0.203311	0.0479756		40	0	2.798	11.199	2.798	11.199	0.22315	0.136346		40	0	3.76	12.981	3.76
43	0	4.398	20.521	4.398	20.521	0.143884	0.0698108		43	0.0006345	5.14	22.738	5.13937	22.7374	0.194616	0.123602		43	0	4.224	18.41	4.224	18.41	0.211723	0.0967263		43	0	5.364	10.448	5.364	10.448	0.209484	0.0553523		43	0	2.74	11.246	2.74	11.246	0.217611	0.130188		43	0	3.884	12.95	3.884
46	0	4.491	20.379	4.491	20.379	0.147951	0.074229		46	0	5.076	22.778	5.076	22.778	0.191873	0.120618		46	0	4.241	18.373	4.241	18.373	0.213003	0.0981933		46	0	5.368	10.401	5.368	10.401	0.210588	0.056671		46	0	2.907	11.254	2.907	11.254	0.23071	0.144751		46	0	3.691	12.852	3.691
49	0	4.439	20.411	4.439	20.411	0.146008	0.0721186		49	0.001	5.033	22.785	5.032	22.784	0.19016	0.118754		49	0	4.346	18.402	4.346	18.402	0.217933	0.103842		49	0	5.444	10.428	5.444	10.428	0.213017	0.059573		49	0	2.801	11.263	2.801	11.263	0.222119	0.135201		49	0	3.667	12.898	3.667
52	0	4.512	20.43	4.512	20.43	0.148271	0.0745775		52	0.000423	5.098	22.795	5.09758	22.7946	0.192549	0.121353		52	0	4.228	18.334	4.228	18.334	0.212802	0.0979627		52	0	5.437	10.462	5.437	10.462	0.212051	0.0584195		52	0	2.784	11.248	2.784	11.248	0.221066	0.134029		52	0	3.742	12.956	3.742
55	0	4.485	20.577	4.485	20.577	0.146331	0.0724695		55	0.000423	5.243	22.897	5.24258	22.8966	0.197144	0.126353		55	0	4.132	18.266	4.132	18.266	0.208744	0.0933131		55	0	5.365	10.381	5.365	10.381	0.210876	0.0570149		55	0	2.847	11.29	2.847	11.29	0.225227	0.138656		55	0	3.884	12.984	3.884
58	0	4.753	20.51	4.753	20.51	0.155582	0.0825204		58	0.001	5.302	22.883	5.301	22.882	0.199468	0.128882		58	0	4.047	18.285	4.047	18.285	0.204238	0.0881492		58	0	5.376	10.405	5.376	10.405	0.210821	0.0569491		58	0	3.027	11.267	3.027	11.267	0.239956	0.15503		58	0	3.858	12.954	3.858
61	0	4.581	20.539	4.581	20.539	0.14974	0.0761731		61	0.000846	5.455	22.751	5.45415	22.7502	0.20642	0.136447		61	0	4.204	18.293	4.204	18.293	0.212068	0.0971219		61	0	5.331	10.369	5.331	10.369	0.209782	0.0557077		61	0	2.954	11.282	2.954	11.282	0.233858	0.148251		61	0	3.935	12.948	3.935
64	0	4.602	20.529	4.602	20.529	0.1505	0.0769985		64	0	5.705	22.793	5.705	22.793	0.215508	0.146336		64	0.0003915	4.286	18.244	4.28561	18.2436	0.21677	0.10251		64	0	5.453	10.407	5.453	10.407	0.213799	0.0605083		64	0	2.828	11.244	2.828	11.244	0.224639	0.138002		64	0	3.967	12.943	3.967
67	0	4.529	20.728	4.529	20.728	0.14669	0.0728597		67	0.0006345	5.655	22.845	5.65437	22.8444	0.213115	0.143732		67	0	4.163	18.089	4.163	18.089	0.212368	0.0974658		67	0	5.495	10.411	5.495	10.411	0.215363	0.0623772		67	0	2.945	11.323	2.945	11.323	0.232301	0.14652		67	0	3.882	12.937	3.882
70	0	4.605	20.816	4.605	20.816	0.148521	0.0748491		70	0.0002115	5.524	22.716	5.52379	22.7158	0.209372	0.139659		70	0	4.302	18.273	4.302	18.273	0.217249	0.103059		70	0	5.522	10.372	5.522	10.372	0.217235	0.0646142		70	0	2.932	11.247	2.932	11.247	0.232839	0.147117		70	0	3.992	12.904	3.992
73	0	4.535	20.767	4.535	20.767	0.146609	0.0727711		73	0.000846	5.588	22.667	5.58715	22.6662	0.212237	0.142777		73	0	4.261	18.302	4.261	18.302	0.214838	0.100296		73	0	5.425	10.369	5.425	10.369	0.213481	0.0601279		73	0	3.027	11.3	3.027	11.3	0.239255	0.154251		73	0	3.959	12.921	3.959
76	0	4.645	20.738	4.645	20.738	0.150375	0.076863		76	0	5.507	22.616	5.507	22.616	0.209656	0.139969		76	0	4.144	18.388	4.144	18.388	0.207961	0.0924162		76	0	5.52	10.357	5.52	10.357	0.217471	0.064896		76	0	2.932	11.273	2.932	11.273	0.232301	0.14652		76	0	4.053	12.974	4.053
79	0	4.651	20.67	4.651	20.67	0.151065	0.0776123		79	0.000423	5.802	22.694	5.80158	22.6936	0.220116	0.151351		79	0	4.467	18.197	4.467	18.197	0.226524	0.113686		79	0	5.505	10.398	5.505	10.398	0.216025	0.0631679		79	0	2.708	11.365	2.708	11.365	0.212817	0.124859		79	0	3.925	12.918	3.925
82	0	4.863	20.75	4.863	20.75	0.157341	0.0844322		82	0.001	5.729	22.786	5.728	22.785	0.216452	0.147364		82	0.0003915	4.243	18.183	4.24261	18.1826	0.215315	0.100843		82	0	5.455	10.394	5.455	10.394	0.214145	0.0609217		82	0	2.913	11.348	2.913	11.348	0.229271	0.143151		82	0	4.128	12.948	4.128
85	0	4.689	20.714	4.689	20.714	0.151975	0.0786018		85	0.0002115	5.671	22.411	5.67079	22.4108	0.217869	0.148905		85	0	4.161	18.282	4.161	18.282	0.210025	0.0947811		85	0	5.433	10.327	5.433	10.327	0.214665	0.0615432		85	0	3.156	11.325	3.156	11.325	0.248901	0.164974		85	0	4.098	12.94	4.098
	1	2	3	4	5	6	7	8	9	10	Count	Average	variance	Std. Dev	SE
0	1	1	1	1	1	1	1	1	1	1	10	1	0	0	0
1	0	0	0	0	0	0	0	0	0	0	10	0	0	0	0
4	0.0330051	0.034555	0.0386191	0.0244893	0.0694865	0.056317	0.0654132	0.0107298	0.0572842	0.0451761	10	0.0435075	0.000351316	0.0187434	0.00592719
7	0.0480935	0.0581253	0.0513019	0.0339502	0.100726	0.0625973	0.0918593	0.0206594	0.0746681	0.0627465	10	0.0604728	0.000594228	0.0243768	0.00770862
10	0.0484813	0.0674119	0.0742183	0.0410163	0.110626	0.0881447	0.102174	0.0218062	0.0765307	0.0632877	10	0.0693698	0.000749878	0.0273839	0.00865955
13	0.0514446	0.0690752	0.07353	0.0485143	0.118057	0.0818924	0.118985	0.0266895	0.0812704	0.0695271	10	0.0738986	0.000835641	0.0289075	0.00914134
16	0.0611078	0.0817199	0.0749969	0.0466678	0.119262	0.0858193	0.124426	0.020057	0.095209	0.0776678	10	0.0786934	0.000984204	0.031372	0.00992071
19	0.0539594	0.0911219	0.0933123	0.0515203	0.164602	0.0927582	0.140194	0.0291503	0.0953473	0.087544	10	0.0899509	0.00162462	0.0403066	0.0127461
22	0.0586201	0.088993	0.0878183	0.0497547	0.142375	0.0981127	0.145634	0.0335184	0.099603	0.0771185	10	0.0881548	0.00132539	0.0364059	0.0115126
25	0.0603194	0.107212	0.0850311	0.0526313	0.15203	0.0931685	0.159523	0.0306309	0.0985623	0.0895587	10	0.0928668	0.00164506	0.0405594	0.012826
28	0.0667417	0.104257	0.0948899	0.0567407	0.131817	0.103436	0.159615	0.0309612	0.10571	0.0886649	10	0.0942833	0.00135561	0.0368186	0.0116431
31	0.0658221	0.105332	0.103422	0.0653126	0.134529	0.100108	0.158565	0.0298346	0.109022	0.0917171	10	0.0963664	0.00133053	0.0364764	0.0115348
34	0.0594244	0.112851	0.104713	0.0540108	0.141709	0.114479	0.173551	0.0337785	0.116405	0.0990991	10	0.101002	0.00177255	0.0421016	0.0133137
37	0.0686065	0.120228	0.100266	0.0465106	0.137053	0.106898	0.168767	0.0319124	0.109475	0.0954942	10	0.098521	0.00168105	0.0410005	0.0129655
40	0.0636957	0.122564	0.101832	0.0479756	0.136346	0.116111	0.183176	0.0340087	0.11843	0.102089	10	0.102623	0.00196289	0.0443045	0.0140103
43	0.0698108	0.123602	0.0967263	0.0553523	0.130188	0.123967	0.176669	0.0394515	0.120243	0.0987092	10	0.103472	0.00164372	0.0405428	0.0128208
46	0.074229	0.120618	0.0981933	0.056671	0.144751	0.114228	0.180886	0.0416165	0.135386	0.104871	10	0.107145	0.00176573	0.0420205	0.0132881
49	0.0721186	0.118754	0.103842	0.059573	0.135201	0.112021	0.193277	0.0414384	0.121482	0.123304	10	0.108101	0.00184891	0.042999	0.0135975
52	0.0745775	0.121353	0.0979627	0.0584195	0.134029	0.115476	0.205932	0.0431124	0.129661	0.123024	10	0.110355	0.00211425	0.045981	0.0145405
55	0.0724695	0.126353	0.0933131	0.0570149	0.138656	0.123366	0.202484	0.0405643	0.132078	0.122867	10	0.110917	0.00219787	0.0468815	0.0148252
58	0.0825204	0.128882	0.0881492	0.0569491	0.15503	0.122361	0.198916	0.0422486	0.126938	0.115631	10	0.111762	0.00215198	0.0463894	0.0146696
61	0.0761731	0.136447	0.0971219	0.0557077	0.148251	0.127016	0.208807	0.0391039	0.123117	0.124214	10	0.113596	0.00241597	0.0491525	0.0155434
64	0.0769985	0.146336	0.10251	0.0605083	0.138002	0.128997	0.209417	0.044338	0.135671	0.123761	10	0.116654	0.00229564	0.0479128	0.0151514
67	0.0728597	0.143732	0.0974658	0.0623772	0.14652	0.124079	0.211683	0.0456387	0.130967	0.126745	10	0.116207	0.00236564	0.0486378	0.0153806
70	0.0748491	0.139659	0.103059	0.0646142	0.147117	0.131188	0.219456	0.0448845	0.129989	0.13261	10	0.118743	0.00249077	0.0499077	0.0157822
73	0.0727711	0.142777	0.100296	0.0601279	0.154251	0.128922	0.217708	0.0433056	0.136776	0.123017	10	0.117995	0.00262825	0.0512664	0.0162119
76	0.076863	0.139969	0.0924162	0.064896	0.14652	0.133508	0.217431	0.0446604	0.141637	0.129387	10	0.118729	0.00251685	0.0501683	0.0158646
79	0.0776123	0.151351	0.113686	0.0631679	0.124859	0.126963	0.206895	0.0452374	0.136239	0.133701	10	0.117971	0.00218577	0.0467522	0.0147844
82	0.0844322	0.147364	0.100843	0.0609217	0.143151	0.138419	0.215173	0.0456402	0.141581	0.130778	10	0.12083	0.0024343	0.0493386	0.0156022
85	0.0786018	0.148905	0.0947811	0.0615432	0.164974	0.136796	0.220814	0.0486606	0.149721	0.141538	10	0.124634	0.00281029	0.0530122	0.0167639
Repeat#1	DDX39B-HS (October 20th, 2023)								Repeat#2									Repeat#3									Repeat#4									Repeat#5									Repeat#6
	Background	Bleached	Whole Cell	Bleached	Whole Cell	FRAP	Normalize			Background	Bleached	Whole Cell	Bleached	Whole Cell	FRAP	Normalize			Background	Bleached	Whole Cell	Bleached	Whole Cell	FRAP	Normalize			Background	Bleached	Whole Cell	Bleached	Whole Cell	FRAP	Normalize			Background	Bleached	Whole Cell	Bleached	Whole Cell	FRAP	Normalize			Background	Bleached	Whole Cell	Bleached
				Minus Back	Minus Back								Minus Back	Minus Back								Minus Back	Minus Back								Minus Back	Minus Back								Minus Back	Minus Back								Minus Back
0	0	8.089	10.073	8.089	10.073	1	1		0	0	9.489	7.628	9.489	7.628	1	1		0	0	7.543	6.726	7.543	6.726	1	1		0	0	7.691	7.236	7.691	7.236	1	1		0	0	9.645	9.29	9.645	9.29	1	1		0	0	12.174	11.102	12.174
1	0	2.312	8.569	2.312	8.569	0.335986	0		1	0	2.174	6.122	2.174	6.122	0.285467	0		1	0	0.82	6.256	0.82	6.256	0.116877	0		1	0	1.116	6.593	1.116	6.593	0.159256	0		1	0.0006863	2.504	8.023	2.50331	8.02231	0.300559	0		1	0	3.331	9.739	3.331
4	0	4.361	9.008	4.361	9.008	0.602867	0.401921		4	0	4.206	6.469	4.206	6.469	0.522664	0.33196		4	0.0007622	1.665	6.378	1.66424	6.37724	0.2327	0.131151		4	0	2.389	6.772	2.389	6.772	0.331906	0.205353		4	0.0006863	4.021	8.316	4.02031	8.31531	0.465688	0.236087		4	0	4.695	9.938	4.695
7	0	4.817	9.104	4.817	9.104	0.658883	0.48628		7	0	4.778	6.56	4.778	6.56	0.585508	0.419911		7	0	1.883	6.434	1.883	6.434	0.260965	0.163157		7	0	2.633	6.797	2.633	6.797	0.36446	0.244073		7	0	4.311	8.446	4.311	8.446	0.491632	0.27318		7	0	5.237	10.033	5.237
10	0	5.04	9.164	5.04	9.164	0.684872	0.525419		10	0	5.195	6.603	5.195	6.603	0.632462	0.485625		10	0	2.185	6.417	2.185	6.417	0.303621	0.211459		10	0	2.867	6.866	2.867	6.866	0.392862	0.277856		10	0	4.674	8.441	4.674	8.441	0.533345	0.332818		10	0	5.775	10.018	5.775
13	0	5.135	9.181	5.135	9.181	0.696489	0.542915		13	0	5.53	6.59	5.53	6.59	0.674575	0.544562		13	0	2.4	6.377	2.4	6.377	0.335589	0.247657		13	0	3.015	6.865	3.015	6.865	0.413202	0.302049		13	0	4.845	8.378	4.845	8.378	0.557015	0.366659		13	0	6.114	10.069	6.114
16	0	5.384	9.192	5.384	9.192	0.729389	0.592461		16	0	5.557	6.62	5.557	6.62	0.674796	0.544872		16	0.0007622	2.445	6.475	2.44424	6.47424	0.336641	0.248849		16	0	3.136	6.83	3.136	6.83	0.431987	0.324393		16	0	4.774	8.277	4.774	8.277	0.55555	0.364564		16	0	6.271	10.163	6.271
19	0	5.461	9.1	5.461	9.1	0.7473	0.619435		19	0	5.941	6.632	5.941	6.632	0.720121	0.608304		19	0.0007622	2.595	6.443	2.59424	6.44224	0.359076	0.274252		19	0	3.302	6.851	3.302	6.851	0.45346	0.349932		19	0	4.871	8.402	4.871	8.402	0.558405	0.368646		19	0	6.691	10.206	6.691
22	0	5.607	9.135	5.607	9.135	0.764339	0.645096		22	0	6.199	6.684	6.199	6.684	0.745548	0.64389		22	0	2.73	6.487	2.73	6.487	0.375259	0.292578		22	0	3.384	6.88	3.384	6.88	0.462762	0.360997		22	0	5.059	8.369	5.059	8.369	0.582243	0.402728		22	0	6.597	10.168	6.597
25	0	6.011	9.138	6.011	9.138	0.819143	0.72763		25	0	6.133	6.668	6.133	6.668	0.73938	0.635258		25	0	2.805	6.437	2.805	6.437	0.388564	0.307643		25	0	3.51	6.909	3.51	6.909	0.477978	0.379095		25	0	5.144	8.387	5.144	8.387	0.590756	0.414898		25	0	6.809	10.186	6.809
28	0	5.713	9.1	5.713	9.1	0.781784	0.671368		28	0	6.157	6.677	6.157	6.677	0.741273	0.637907		28	0	2.835	6.416	2.835	6.416	0.394005	0.313804		28	0	3.643	6.879	3.643	6.879	0.498253	0.40321		28	0	5.208	8.435	5.208	8.435	0.594702	0.42054		28	0	7.335	10.179	7.335
31	0	5.802	9.115	5.802	9.115	0.792657	0.687742		31	0	6.286	6.701	6.286	6.701	0.754093	0.655849		31	0	2.983	6.474	2.983	6.474	0.410859	0.332889		31	0	3.716	6.905	3.716	6.905	0.506323	0.412809		31	0	5.367	8.455	5.367	8.455	0.611408	0.444426		31	0	7.106	10.182	7.106
34	0	5.903	9.14	5.903	9.14	0.804249	0.7052		34	0	6.297	6.71	6.297	6.71	0.7544	0.656278		34	0	2.953	6.507	2.953	6.507	0.404665	0.325875		34	0.0006566	3.839	6.87	3.83834	6.86934	0.525708	0.435866		34	0	5.449	8.419	5.449	8.419	0.623404	0.461576		34	0	7.042	10.195	7.042
37	0	5.9	9.084	5.9	9.084	0.808796	0.712048		37	0	6.256	6.718	6.256	6.718	0.748595	0.648155		37	0	2.99	6.531	2.99	6.531	0.408229	0.329911		37	0	3.779	6.867	3.779	6.867	0.517757	0.426408		37	0.0006863	5.431	8.51	5.43031	8.50931	0.614673	0.449093		37	0	7.419	10.148	7.419
40	0	5.877	9.073	5.877	9.073	0.80662	0.70877		40	0	6.506	6.689	6.506	6.689	0.781885	0.694745		40	0	3.255	6.425	3.255	6.425	0.451742	0.379183		40	0	3.95	6.87	3.95	6.87	0.540949	0.453994		40	0.0006863	5.689	8.455	5.68831	8.45431	0.648065	0.496834		40	0	7.364	10.261	7.364
43	0	6.112	9.043	6.112	9.043	0.841656	0.761536		43	0	6.559	6.713	6.559	6.713	0.785437	0.699715		43	0	3.18	6.457	3.18	6.457	0.439146	0.36492		43	0	3.867	6.899	3.867	6.899	0.527356	0.437826		43	0	5.686	8.511	5.686	8.511	0.643487	0.490289		43	0	7.356	10.063	7.356
46	0	5.991	8.998	5.991	8.998	0.82912	0.742656		46	0	6.371	6.696	6.371	6.696	0.764861	0.670919		46	0	3.315	6.456	3.315	6.456	0.45786	0.38611		46	0	3.894	6.884	3.894	6.884	0.532195	0.443582		46	0	5.698	8.432	5.698	8.432	0.650887	0.500868		46	0.0007622	7.682	10.073	7.68124
49	0	6.252	9.071	6.252	9.071	0.858278	0.786567		49	0	6.549	6.66	6.549	6.66	0.79048	0.706774		49	0.0007622	3.318	6.432	3.31724	6.43124	0.459933	0.388458		49	0	4.005	6.853	4.005	6.853	0.549842	0.464571		49	0	5.771	8.428	5.771	8.428	0.659538	0.513238		49	0.0007622	7.636	10.13	7.63524
52	0	6.226	9.026	6.226	9.026	0.85897	0.787609		52	0	6.557	6.718	6.557	6.718	0.784613	0.698562		52	0	3.525	6.4	3.525	6.4	0.491125	0.423778		52	0.0006566	4.181	6.888	4.18034	6.88734	0.571052	0.4898		52	0	5.95	8.421	5.95	8.421	0.680561	0.543294		52	0.0007622	8.047	10.13	8.04624
55	0	6.344	9.059	6.344	9.059	0.872061	0.807325		55	0	6.746	6.689	6.746	6.689	0.810728	0.735111		55	0	3.628	6.417	3.628	6.417	0.504136	0.438511		55	0	4.309	6.874	4.309	6.874	0.58977	0.512063		55	0	6.023	8.434	6.023	8.434	0.687848	0.553713		55	0	7.686	10.099	7.686
58	0	6.444	9.008	6.444	9.008	0.890822	0.835579		58	0	6.703	6.716	6.703	6.716	0.802322	0.723347		58	0	3.45	6.381	3.45	6.381	0.482107	0.413566		58	0	4.402	6.895	4.402	6.895	0.600664	0.52502		58	0	5.903	8.505	5.903	8.505	0.668516	0.526074		58	0	7.767	10.109	7.767
61	0	6.312	9.027	6.312	9.027	0.870738	0.805332		61	0	6.862	6.705	6.862	6.705	0.822701	0.751868		61	0	3.497	6.389	3.497	6.389	0.488063	0.42031		61	0	4.244	6.839	4.244	6.839	0.583846	0.505017		61	0	5.891	8.552	5.891	8.552	0.663491	0.518888		61	0	7.733	10.054	7.733
64	0	6.562	9.052	6.562	9.052	0.902725	0.853505		64	0	6.822	6.67	6.822	6.67	0.822197	0.751162		64	0	3.523	6.459	3.523	6.459	0.486363	0.418385		64	0	4.447	6.868	4.447	6.868	0.60919	0.535161		64	0	6.091	8.54	6.091	8.54	0.68698	0.552472		64	0	7.911	10.032	7.911
67	0	6.607	8.984	6.607	8.984	0.915796	0.873189		67	0	6.794	6.685	6.794	6.685	0.816986	0.743868		67	0	3.588	6.478	3.588	6.478	0.493883	0.426901		67	0	4.52	6.873	4.52	6.873	0.618739	0.54652		67	0	6.003	8.516	6.003	8.516	0.678963	0.54101		67	0	8.22	10.034	8.22
70	0	6.387	8.952	6.387	8.952	0.888466	0.832031		70	0	6.788	6.685	6.788	6.685	0.816264	0.742859		70	0.002	3.635	6.449	3.633	6.447	0.502482	0.436638		70	0	4.533	6.873	4.533	6.873	0.620519	0.548637		70	0	6.009	8.479	6.009	8.479	0.682607	0.54622		70	0.0007622	8.102	9.966	8.10124
73	0	6.479	8.956	6.479	8.956	0.900861	0.850698		73	0	6.888	6.705	6.888	6.705	0.825818	0.75623		73	0.0007622	3.765	6.492	3.76424	6.49124	0.517085	0.453174		73	0	4.693	6.869	4.693	6.869	0.642795	0.575133		73	0	6.088	8.44	6.088	8.44	0.694777	0.563619		73	0	8.521	9.978	8.521
76	0	6.516	8.927	6.516	8.927	0.908949	0.862878		76	0	7.004	6.723	7.004	6.723	0.837478	0.772547		76	0	3.838	6.445	3.838	6.445	0.531	0.46893		76	0	4.807	6.903	4.807	6.903	0.655167	0.589848		76	0	5.968	8.343	5.968	8.343	0.689001	0.555361		76	0	8.631	10.013	8.631
79	0	6.344	8.981	6.344	8.981	0.879635	0.818731		79	0	7.172	6.692	7.172	6.692	0.861538	0.806221		79	0	3.94	6.466	3.94	6.466	0.543342	0.482905		79	0	4.643	6.883	4.643	6.883	0.634653	0.565448		79	0	6.094	8.439	6.094	8.439	0.695545	0.564716		79	0	8.483	10.053	8.483
82	0	6.496	8.9	6.496	8.9	0.908908	0.862816		82	0	7.297	6.712	7.297	6.712	0.873942	0.82358		82	0	3.872	6.423	3.872	6.423	0.537539	0.476335		82	0.0006566	4.711	6.869	4.71034	6.86834	0.645233	0.578031		82	0.001	6.15	8.457	6.149	8.456	0.700411	0.571674		82	0	8.242	10.005	8.242
85	0	6.415	8.956	6.415	8.956	0.891962	0.837296		85	0	7.286	6.737	7.286	6.737	0.869386	0.817204		85	0	3.912	6.403	3.912	6.403	0.544789	0.484544		85	0	4.867	6.838	4.867	6.838	0.66965	0.607074		85	0	6.114	8.586	6.114	8.586	0.68588	0.550899		85	0	8.61	10.003	8.61
	1	2	3	4	5	6	7	8	9	10	Count	Average	variance	Std. Dev	SE
0	1	1	1	1	1	1	1	1	1	1	10	1	0	0	0
1	0	0	0	0	0	0	0	0	0	0	10	0	0	0	0
4	0.401921	0.33196	0.131151	0.205353	0.236087	0.172825	0.312282	0.255716	0.304082	0.233635	10	0.258501	0.00649412	0.0805861	0.0254836
7	0.48628	0.419911	0.163157	0.244073	0.27318	0.238493	0.401559	0.346114	0.365727	0.289786	10	0.322828	0.00967657	0.0983696	0.0311072
10	0.525419	0.485625	0.211459	0.277856	0.332818	0.310703	0.433559	0.352885	0.457023	0.342164	10	0.372951	0.00984916	0.0992429	0.0313834
13	0.542915	0.544562	0.247657	0.302049	0.366659	0.351454	0.47938	0.379928	0.501596	0.360063	10	0.407626	0.0106259	0.103082	0.0325974
16	0.592461	0.544872	0.248849	0.324393	0.364564	0.364484	0.524152	0.399592	0.567959	0.379412	10	0.431074	0.0137224	0.117143	0.0370437
19	0.619435	0.608304	0.274252	0.349932	0.368646	0.415579	0.526297	0.438843	0.61383	0.407624	10	0.462274	0.0150609	0.122723	0.0388083
22	0.645096	0.64389	0.292578	0.360997	0.402728	0.406574	0.537627	0.464408	0.612595	0.412141	10	0.477863	0.015608	0.124932	0.039507
25	0.72763	0.635258	0.307643	0.379095	0.414898	0.432638	0.551536	0.460979	0.665328	0.445648	10	0.502065	0.0186592	0.136599	0.0431963
28	0.671368	0.637907	0.313804	0.40321	0.42054	0.501734	0.579607	0.482957	0.67324	0.470044	10	0.515441	0.0148769	0.121971	0.0385706
31	0.687742	0.655849	0.332889	0.412809	0.444426	0.471645	0.5799	0.495406	0.672591	0.482731	10	0.523599	0.014431	0.120129	0.0379881
34	0.7052	0.656278	0.325875	0.435866	0.461576	0.462146	0.607629	0.511612	0.678526	0.473711	10	0.531842	0.015335	0.123834	0.0391599
37	0.712048	0.648155	0.329911	0.426408	0.449093	0.515622	0.618995	0.518045	0.650925	0.453893	10	0.532309	0.0147829	0.121585	0.0384485
40	0.70877	0.694745	0.379183	0.453994	0.496834	0.497847	0.64536	0.548344	0.71476	0.508099	10	0.564794	0.0139901	0.11828	0.0374033
43	0.761536	0.699715	0.36492	0.437826	0.490289	0.515509	0.697784	0.537546	0.743157	0.524005	10	0.577229	0.0190357	0.13797	0.0436299
46	0.742656	0.670919	0.38611	0.443582	0.500868	0.557415	0.69968	0.573156	0.745639	0.524767	10	0.584479	0.0158172	0.125766	0.0397708
49	0.786567	0.706774	0.388458	0.464571	0.513238	0.545709	0.762261	0.592928	0.798832	0.534497	10	0.609383	0.0210108	0.144951	0.0458375
52	0.787609	0.698562	0.423778	0.4898	0.543294	0.599485	0.763075	0.560165	0.759576	0.536751	10	0.616209	0.0162604	0.127516	0.0403242
55	0.807325	0.735111	0.438511	0.512063	0.553713	0.555362	0.755552	0.591532	0.779118	0.54215	10	0.627044	0.0168411	0.129773	0.0410379
58	0.835579	0.723347	0.413566	0.52502	0.526074	0.564984	0.744049	0.587371	0.781804	0.568885	10	0.627068	0.0183763	0.135559	0.0428676
61	0.805332	0.751868	0.42031	0.505017	0.518888	0.566072	0.771251	0.624147	0.739849	0.565381	10	0.626812	0.017527	0.13239	0.0418653
64	0.853505	0.751162	0.418385	0.535161	0.552472	0.591823	0.749983	0.635329	0.786466	0.585787	10	0.646007	0.0182418	0.135062	0.0427105
67	0.873189	0.743868	0.426901	0.54652	0.54101	0.632429	0.767381	0.651548	0.746326	0.627809	10	0.655698	0.017169	0.13103	0.0414354
70	0.832031	0.742859	0.436638	0.548637	0.54622	0.624126	0.816123	0.704703	0.788439	0.625204	10	0.666498	0.0174048	0.131927	0.041719
73	0.850698	0.75623	0.453174	0.575133	0.563619	0.678502	0.830028	0.690519	0.762784	0.612421	10	0.677311	0.0161011	0.12689	0.0401261
76	0.862878	0.772547	0.46893	0.589848	0.555361	0.689106	0.850608	0.64005	0.793372	0.585152	10	0.680785	0.0180946	0.134516	0.0425377
79	0.818731	0.806221	0.482905	0.565448	0.564716	0.665049	0.784758	0.645935	0.832457	0.611354	10	0.677757	0.0156333	0.125033	0.039539
82	0.862816	0.82358	0.476335	0.578031	0.571674	0.63849	0.808875	0.649735	0.893565	0.608676	10	0.691178	0.0207049	0.143892	0.0455026
85	0.837296	0.817204	0.484544	0.607074	0.550899	0.687465	0.776041	0.622521	0.87088	0.636685	10	0.689061	0.0170921	0.130737	0.0413426
Repeat#1	DDX39A(B100-250) 4h HS (September 7th, 2023)								Repeat#2	DDX39A(B100-250) 4h HS								Repeat#3	DDX39A(B100-250) 4h HS								Repeat#4	DDX39A(B100-250) 4h HS								Repeat#5	DDX39A(B100-250) 4h HS								Repeat#6	DDX39A(B100-250) 4h HS
	Background	Bleached	Whole Cell	Bleached	Whole Cell	FRAP	Normalize			Background	Bleached	Whole Cell	Bleached	Whole Cell	FRAP	Normalize			Background	Bleached	Whole Cell	Bleached	Whole Cell	FRAP	Normalize			Background	Bleached	Whole Cell	Bleached	Whole Cell	FRAP	Normalize			Background	Bleached	Whole Cell	Bleached	Whole Cell	FRAP	Normalize			Background	Bleached	Whole Cell	Bleached
				Minus Back	Minus Back								Minus Back	Minus Back								Minus Back	Minus Back								Minus Back	Minus Back								Minus Back	Minus Back								Minus Back
0	0	13.45	10.139	13.45	10.139	1	1		0	0.123	17.816	12.9	17.693	12.777	1	1		0	0.069	19.839	16.723	19.77	16.654	1	1		0	0.014	9.405	7.444	9.391	7.43	1	1		0	0	11.148	11.347	11.148	11.347	1	1		0	0.495	13.839	10.379	13.344
1	0	2.481	8.789	2.481	8.789	0.212794	0		1	0.108	2.994	11.835	2.886	11.727	0.17772	0		1	0.046	4.306	15.254	4.26	15.208	0.235966	0		1	0.011	3.342	6.502	3.331	6.491	0.406013	0		1	0	4.963	10.047	4.963	10.047	0.502796	0		1	0.457	2.933	9.631	2.476
4	0	4.117	9.115	4.117	9.115	0.340484	0.162207		4	0.112	5.375	12.174	5.263	12.062	0.315095	0.167066		4	0.049	6.587	15.659	6.538	15.61	0.352821	0.152944		4	0.014	5.653	6.824	5.639	6.81	0.655137	0.419409		4	0	6.858	10.452	6.858	10.452	0.667855	0.331974		4	0.449	4.828	9.794	4.379
7	0	4.756	9.174	4.756	9.174	0.390801	0.226125		7	0.086	6.298	12.237	6.212	12.151	0.369187	0.232849		7	0.073	7.616	15.746	7.543	15.673	0.405419	0.221787		7	0.011	6.435	6.851	6.424	6.84	0.743064	0.567439		7	0	7.267	10.548	7.267	10.548	0.701244	0.399128		7	0.494	5.365	9.879	4.871
10	0	5.165	9.181	5.165	9.181	0.424085	0.268406		10	0.108	6.803	12.248	6.695	12.14	0.398253	0.268197		10	0.067	8.337	15.821	8.27	15.754	0.442208	0.269938		10	0.01	6.804	6.847	6.794	6.837	0.786207	0.640071		10	0	7.86	10.63	7.86	10.63	0.752616	0.502449		10	0.488	5.975	9.782	5.487
13	0	5.439	9.222	5.439	9.222	0.444597	0.294463		13	0.101	7.552	12.236	7.451	12.135	0.443407	0.32311		13	0.065	8.828	15.834	8.763	15.769	0.468124	0.303858		13	0.013	7.475	6.849	7.462	6.836	0.863635	0.770424		13	0	7.987	10.712	7.987	10.712	0.758922	0.515133		13	0.45	6.658	9.874	6.208
16	0	5.754	9.166	5.754	9.166	0.47322	0.330823		16	0.128	7.74	12.258	7.612	12.13	0.453174	0.334988		16	0.068	9.321	15.86	9.253	15.792	0.49358	0.337176		16	0.01	7.646	6.89	7.636	6.88	0.878121	0.794812		16	0	8.172	10.687	8.172	10.687	0.778317	0.554141		16	0.453	6.853	9.841	6.4
19	0	5.978	9.154	5.978	9.154	0.492286	0.355043		19	0.105	8.168	12.269	8.063	12.164	0.478683	0.36601		19	0.062	9.748	15.809	9.686	15.747	0.518154	0.369339		19	0.012	7.402	6.889	7.39	6.877	0.850203	0.74781		19	0	8.14	10.665	8.14	10.665	0.776869	0.551228		19	0.444	6.954	9.732	6.51
22	0	6.172	9.2	6.172	9.2	0.505721	0.372109		22	0.111	8.438	12.286	8.327	12.175	0.493909	0.384527		22	0.087	9.759	15.839	9.672	15.752	0.51724	0.368144		22	0.019	7.57	6.857	7.551	6.838	0.87368	0.787335		22	0	8.11	10.576	8.11	10.576	0.780519	0.558569		22	0.445	7.298	9.825	6.853
25	0	6.23	9.129	6.23	9.129	0.514443	0.38319		25	0.112	8.562	12.285	8.45	12.173	0.501287	0.3935		25	0.074	10.225	15.899	10.151	15.825	0.540352	0.398394		25	0.01	7.545	6.872	7.535	6.862	0.868779	0.779085		25	0	8.166	10.595	8.166	10.595	0.784499	0.566575		25	0.475	7.656	9.878	7.181
28	0	6.272	9.123	6.272	9.123	0.518252	0.388028		28	0.124	8.479	12.281	8.355	12.157	0.496304	0.387439		28	0.05	10.484	16.002	10.434	15.952	0.550995	0.412323		28	0.012	8.03	6.898	8.018	6.886	0.921247	0.867416		28	0	8.136	10.594	8.136	10.594	0.781691	0.560926		28	0.48	7.727	9.897	7.247
31	0	6.652	9.054	6.652	9.054	0.55384	0.433236		31	0.126	9.044	12.261	8.918	12.135	0.530707	0.429279		31	0.062	10.712	16.012	10.65	15.95	0.562472	0.427345		31	0.007	8.015	6.858	8.008	6.851	0.924798	0.873395		31	0	8.118	10.628	8.118	10.628	0.777466	0.55243		31	0.519	7.599	9.831	7.08
34	0	6.822	9.076	6.822	9.076	0.566618	0.449467		34	0.118	9.324	12.279	9.206	12.161	0.546675	0.448697		34	0.053	11.194	15.945	11.141	15.892	0.590551	0.464096		34	0.008	7.95	6.868	7.942	6.86	0.915973	0.858538		34	0	8.206	10.687	8.206	10.687	0.781555	0.560654		34	0.46	7.484	9.779	7.024
37	0	6.859	9.144	6.859	9.144	0.565454	0.447989		37	0.105	9.851	12.255	9.746	12.15	0.579265	0.488332		37	0.069	11.136	15.942	11.067	15.873	0.587331	0.459881		37	0.018	7.809	6.865	7.791	6.847	0.900264	0.83209		37	0	8.626	10.646	8.626	10.646	0.824721	0.647471		37	0.513	8.094	9.843	7.581
40	0	7.17	9.107	7.17	9.107	0.593494	0.483609		40	0.117	9.765	12.188	9.648	12.071	0.577194	0.485812		40	0.07	11.453	15.898	11.383	15.828	0.605819	0.484079		40	0.015	8.148	6.902	8.133	6.887	0.934324	0.889432		40	0	8.488	10.562	8.488	10.562	0.817981	0.633915		40	0.506	8.17	9.885	7.664
43	0	7.313	9.119	7.313	9.119	0.604535	0.497634		43	0.12	9.619	12.257	9.499	12.137	0.565189	0.471213		43	0.067	11.549	15.929	11.482	15.862	0.609778	0.48926		43	0.009	8.229	6.863	8.22	6.854	0.948866	0.913913		43	0	8.645	10.54	8.645	10.54	0.83485	0.667843		43	0.504	8.271	9.916	7.767
46	0	7.417	9.134	7.417	9.134	0.612125	0.507276		46	0.13	10.121	12.228	9.991	12.098	0.59638	0.509145		46	0.058	11.853	15.911	11.795	15.853	0.626756	0.511482		46	0.017	7.827	6.92	7.81	6.903	0.895138	0.823461		46	0	8.535	10.554	8.535	10.554	0.823134	0.644279		46	0.499	8.411	9.958	7.912
49	0	7.396	9.138	7.396	9.138	0.610125	0.504735		49	0.134	10.397	12.278	10.263	12.144	0.610295	0.526068		49	0.065	11.589	15.875	11.524	15.81	0.614021	0.494814		49	0.017	8.201	6.904	8.184	6.887	0.940183	0.899296		49	0	8.628	10.584	8.628	10.584	0.829745	0.657574		49	0.512	8.401	9.949	7.889
52	0	7.467	9.137	7.467	9.137	0.616049	0.512261		52	0.117	10.359	12.276	10.242	12.159	0.608295	0.523636		52	0.07	11.792	15.824	11.722	15.754	0.626791	0.511528		52	0.022	8.342	6.924	8.32	6.902	0.95373	0.922102		52	0	8.845	10.565	8.845	10.565	0.852143	0.702623		52	0.487	8.454	9.928	7.967
55	0	7.722	9.135	7.722	9.135	0.637227	0.539163		55	0.118	10.286	12.317	10.168	12.199	0.60192	0.515882		55	0.078	12.475	15.804	12.397	15.726	0.664064	0.560313		55	0.02	7.877	6.918	7.857	6.898	0.901178	0.833629		55	0	8.783	10.587	8.783	10.587	0.844411	0.687073		55	0.496	8.546	9.896	8.05
58	0	7.546	9.086	7.546	9.086	0.626061	0.52498		58	0.122	10.505	12.271	10.383	12.149	0.617177	0.534437		58	0.072	12.455	15.848	12.383	15.776	0.661212	0.55658		58	0.031	8.068	6.933	8.037	6.902	0.921289	0.867487		58	0	8.85	10.537	8.85	10.537	0.85489	0.708148		58	0.51	8.482	9.858	7.972
61	0	7.541	9.144	7.541	9.144	0.621678	0.519412		61	0.122	10.965	12.251	10.843	12.129	0.645583	0.568982		61	0.053	12.324	15.737	12.271	15.684	0.659075	0.553783		61	0.031	8.048	6.957	8.017	6.926	0.915812	0.858266		61	0	8.723	10.572	8.723	10.572	0.839833	0.677864		61	0.524	8.622	9.797	8.098
64	0	7.848	9.085	7.848	9.085	0.651189	0.556899		64	0.123	11.098	12.259	10.975	12.136	0.653065	0.578082		64	0.069	12.279	15.789	12.21	15.72	0.654297	0.547529		64	0.036	8.322	6.945	8.286	6.909	0.94887	0.913921		64	0	8.273	10.525	8.273	10.525	0.800065	0.59788		64	0.478	8.7	9.794	8.222
67	0	7.767	9.099	7.767	9.099	0.643476	0.547102		67	0.108	11.105	12.232	10.997	12.124	0.655022	0.580461		67	0.06	12.701	15.831	12.641	15.771	0.675203	0.574891		67	0.033	8.729	6.897	8.696	6.864	1.00235	1.00396		67	0	8.598	10.526	8.598	10.526	0.831416	0.660935		67	0.454	8.681	9.671	8.227
70	0	7.57	9.058	7.57	9.058	0.629994	0.529975		70	0.104	11.359	12.244	11.255	12.14	0.669506	0.598076		70	0.057	13.004	15.835	12.947	15.778	0.69124	0.595882		70	0.031	8.613	6.914	8.582	6.883	0.986479	0.977236		70	0	8.471	10.469	8.471	10.469	0.823595	0.645205		70	0.466	8.771	9.64	8.305
73	0	7.904	9.036	7.904	9.036	0.659392	0.56732		73	0.123	11.594	12.252	11.471	12.129	0.682973	0.614454		73	0.065	12.795	15.82	12.73	15.755	0.680647	0.582017		73	0.02	8.663	6.928	8.643	6.908	0.989895	0.982988		73	0	8.744	10.528	8.744	10.528	0.845373	0.689007		73	0.472	8.814	9.692	8.342
76	0	7.513	9.005	7.513	9.005	0.62893	0.528624		76	0.136	11.759	12.247	11.623	12.111	0.693052	0.626711		76	0.058	13.022	15.82	12.964	15.762	0.692851	0.59799		76	0.023	8.465	6.896	8.442	6.873	0.971798	0.952521		76	0	8.873	10.488	8.873	10.488	0.861116	0.720671		76	0.467	8.878	9.676	8.411
79	0	7.633	9.003	7.633	9.003	0.639118	0.541565		79	0.117	11.483	12.236	11.366	12.119	0.67728	0.60753		79	0.082	12.982	15.843	12.9	15.761	0.689474	0.59357		79	0.024	8.445	6.877	8.421	6.853	0.97221	0.953214		79	0	8.938	10.536	8.938	10.536	0.863473	0.72541		79	0.482	8.975	9.763	8.493
82	0	7.933	9.028	7.933	9.028	0.662398	0.571138		82	0.128	11.476	12.204	11.348	12.076	0.678615	0.609154		82	0.062	13.237	15.828	13.175	15.766	0.703949	0.612516		82	0.027	8.432	6.934	8.405	6.907	0.962776	0.937332		82	0	9.301	10.518	9.301	10.518	0.900079	0.799034		82	0.448	8.993	9.74	8.545
85	0	7.833	9.044	7.833	9.044	0.652891	0.559061		85	0.128	11.708	12.23	11.58	12.102	0.691001	0.624217		85	0.082	13.161	15.845	13.079	15.763	0.698952	0.605976		85	0.022	8.193	6.789	8.171	6.767	0.955336	0.924806		85	0	9.348	10.548	9.348	10.548	0.902054	0.803007		85	0.472	9.257	9.771	8.785
	1	2	3	4	5	6	7	8	9	10	Count	Average	variance	Std. Dev	SE
0	1	1	1	1	1	1	1	1	1	1	10	1	0	0	0
1	0	0	0	0	0	0	0	0	0	0	10	0	0	0	0
4	0.162207	0.167066	0.152944	0.419409	0.331974	0.183953	0.174401	0.219542	0.16373	0.200695	10	0.217592	0.00775564	0.0880661	0.027849
7	0.226125	0.232849	0.221787	0.567439	0.399128	0.230637	0.263822	0.334409	0.213162	0.28437	10	0.297373	0.0124949	0.111781	0.0353481
10	0.268406	0.268197	0.269938	0.640071	0.502449	0.296702	0.2931	0.417283	0.263947	0.341811	10	0.35619	0.0160928	0.126858	0.0401159
13	0.294463	0.32311	0.303858	0.770424	0.515133	0.359991	0.28884	0.400056	0.282375	0.373972	10	0.391222	0.0227181	0.150725	0.0476635
16	0.330823	0.334988	0.337176	0.794812	0.554141	0.381263	0.310104	0.447256	0.302124	0.383112	10	0.41758	0.0233372	0.152765	0.0483086
19	0.355043	0.36601	0.369339	0.74781	0.551228	0.399023	0.328168	0.524562	0.33173	0.435619	10	0.440853	0.0175416	0.132445	0.0418827
22	0.372109	0.384527	0.368144	0.787335	0.558569	0.426511	0.338794	0.560657	0.348294	0.474426	10	0.461937	0.0197017	0.140363	0.0443866
25	0.38319	0.3935	0.398394	0.779085	0.566575	0.457151	0.363069	0.57468	0.36997	0.478861	10	0.476447	0.0172891	0.131488	0.0415802
28	0.388028	0.387439	0.412323	0.867416	0.560926	0.462588	0.397393	0.608745	0.364639	0.523658	10	0.497315	0.0237961	0.15426	0.0487813
31	0.433236	0.429279	0.427345	0.873395	0.55243	0.454019	0.412223	0.652134	0.393907	0.53568	10	0.516365	0.0221917	0.148969	0.0471081
34	0.449467	0.448697	0.464096	0.858538	0.560654	0.447927	0.44781	0.623237	0.426223	0.5785	10	0.530515	0.0179577	0.134006	0.0423765
37	0.447989	0.488332	0.459881	0.83209	0.647471	0.502373	0.448443	0.633265	0.422115	0.52337	10	0.540533	0.0163432	0.12784	0.0404267
40	0.483609	0.485812	0.484079	0.889432	0.633915	0.506636	0.459569	0.722125	0.420414	0.565965	10	0.565156	0.0210628	0.14513	0.0458942
43	0.497634	0.471213	0.48926	0.913913	0.667843	0.514115	0.486611	0.723375	0.445247	0.544042	10	0.575325	0.022102	0.148667	0.0470128
46	0.507276	0.509145	0.511482	0.823461	0.644279	0.52451	0.536383	0.810118	0.424514	0.598803	10	0.588997	0.017785	0.13336	0.0421723
49	0.504735	0.526068	0.494814	0.899296	0.657574	0.524059	0.568845	0.776986	0.445527	0.571853	10	0.596976	0.0201248	0.141862	0.0448606
52	0.512261	0.523636	0.511528	0.922102	0.702623	0.53138	0.575416	0.838119	0.473057	0.558911	10	0.614903	0.0236926	0.153924	0.0486751
55	0.539163	0.515882	0.560313	0.833629	0.687073	0.542962	0.537355	0.840752	0.464603	0.577092	10	0.609883	0.017504	0.132303	0.0418378
58	0.52498	0.534437	0.55658	0.867487	0.708148	0.539647	0.537704	0.879991	0.476781	0.632312	10	0.625807	0.0211714	0.145504	0.0460124
61	0.519412	0.568982	0.553783	0.858266	0.677864	0.558612	0.529623	0.847628	0.475928	0.605472	10	0.619557	0.0179935	0.13414	0.0424187
64	0.556899	0.578082	0.547529	0.913921	0.59788	0.567203	0.548278	0.865786	0.472595	0.653882	10	0.630206	0.020894	0.144548	0.04571
67	0.547102	0.580461	0.574891	1.00396	0.660935	0.576482	0.553762	0.87191	0.479913	0.656088	10	0.65055	0.0265937	0.163076	0.0515691
70	0.529975	0.598076	0.595882	0.977236	0.645205	0.588226	0.543062	0.886366	0.48551	0.624608	10	0.647415	0.0250992	0.158427	0.0500991
73	0.56732	0.614454	0.582017	0.982988	0.689007	0.58776	0.588236	0.92185	0.517749	0.66712	10	0.67185	0.0244138	0.156249	0.0494103
76	0.528624	0.626711	0.59799	0.952521	0.720671	0.595697	0.557172	0.889383	0.505914	0.665975	10	0.664066	0.0224889	0.149963	0.0474225
79	0.541565	0.60753	0.59357	0.953214	0.72541	0.597317	0.566932	0.850152	0.549095	0.673322	10	0.665811	0.0191482	0.138377	0.0437587
82	0.571138	0.609154	0.612516	0.937332	0.799034	0.601495	0.562019	0.916825	0.548144	0.674213	10	0.683187	0.0216999	0.147309	0.0465832
85	0.559061	0.624217	0.605976	0.924806	0.803007	0.624748	0.611053	0.84535	0.535255	0.681254	10	0.681473	0.0171507	0.130961	0.0414134
Repeat#1	DDX39B(A100-250) 4h HS (September 15th, 2023)								Repeat#2	DDX39B(A100-250) 4h HS								Repeat#3	DDX39B(A100-250) 4h HS								Repeat#4	DDX39B(A100-250) 4h HS								Repeat#5	DDX39B(A100-250) 4h HS								Repeat#6	DDX39B(A100-250) 4h HS
	Background	Bleached	Whole Cell	Bleached	Whole Cell	FRAP	Normalize			Background	Bleached	Whole Cell	Bleached	Whole Cell	FRAP	Normalize			Background	Bleached	Whole Cell	Bleached	Whole Cell	FRAP	Normalize			Background	Bleached	Whole Cell	Bleached	Whole Cell	FRAP	Normalize			Background	Bleached	Whole Cell	Bleached	Whole Cell	FRAP	Normalize			Background	Bleached	Whole Cell	Bleached
				Minus Back	Minus Back								Minus Back	Minus Back								Minus Back	Minus Back								Minus Back	Minus Back								Minus Back	Minus Back								Minus Back
0	0	27.251	7.147	27.251	7.147	1	1		0	0	14.147	12.891	14.147	12.891	1	1		0	0	21.182	5.486	21.182	5.486	1	1		0	0	16.791	12.596	16.791	12.596	1	1		0	0.385	15.35	12.485	14.965	12.1	1	1		0	0.155	17.052	10.372	16.897
1	0	0.555	5.826	0.555	5.826	0.0249841	0		1	0	0.355	12.073	0.355	12.073	0.0267939	0		1	0	0.232	4.078	0.232	4.078	0.0147343	0		1	0	1.423	10.994	1.423	10.994	0.0970969	0		1	0.393	0.568	11.141	0.175	10.748	0.0131649	0		1	0.131	0.534	8.88	0.403
4	0	0.968	6.085	0.968	6.085	0.0417211	0.0171659		4	0	0.68	12.3	0.68	12.3	0.0503763	0.0242317		4	0	0.584	4.29	0.584	4.29	0.0352569	0.0208295		4	0	2.272	11.392	2.272	11.392	0.149611	0.0581618		4	0.394	0.977	11.537	0.583	11.143	0.0423034	0.0295272		4	0.135	1.071	9.251	0.936
7	0	1.073	6.186	1.073	6.186	0.0454916	0.021033		7	0	0.773	12.369	0.773	12.369	0.0569465	0.0309828		7	0	0.71	4.367	0.71	4.367	0.0421079	0.027783		7	0	2.384	11.505	2.384	11.505	0.155445	0.0646224		7	0.389	1.041	11.585	0.652	11.196	0.0470862	0.0343738		7	0.141	1.173	9.26	1.032
10	0	1.073	6.19	1.073	6.19	0.0454622	0.0210028		10	0	0.842	12.372	0.842	12.372	0.0620147	0.0361905		10	0	0.736	4.407	0.736	4.407	0.0432537	0.0289459		10	0	2.545	11.445	2.545	11.445	0.166812	0.0772125		10	0.38	1.116	11.588	0.736	11.208	0.0530956	0.0404633		10	0.145	1.255	9.255	1.11
13	0	1.113	6.184	1.113	6.184	0.0472027	0.0227879		13	0	0.964	12.415	0.964	12.415	0.0707543	0.0451707		13	0	0.806	4.404	0.806	4.404	0.0473998	0.033154		13	0	2.614	11.516	2.614	11.516	0.170279	0.0810516		13	0.379	1.182	11.608	0.803	11.229	0.0578207	0.0452515		13	0.158	1.248	9.214	1.09
16	0	1.045	6.197	1.045	6.197	0.0442258	0.0197348		16	0	1.013	12.435	1.013	12.435	0.0742311	0.0487433		16	0	0.83	4.38	0.83	4.38	0.0490787	0.034858		16	0.000322	2.614	11.535	2.61368	11.5347	0.169982	0.080723		16	0.39	1.151	11.642	0.761	11.252	0.0546844	0.0420734		16	0.159	1.392	9.23	1.233
19	0	1.194	6.192	1.194	6.192	0.0505725	0.0262441		19	0	0.998	12.384	0.998	12.384	0.0734331	0.0479233		19	0	0.874	4.404	0.874	4.404	0.0513988	0.0372128		19	0	2.628	11.536	2.628	11.536	0.170894	0.0817329		19	0.386	1.237	11.595	0.851	11.209	0.0613863	0.0488646		19	0.171	1.383	9.25	1.212
22	0	1.206	6.199	1.206	6.199	0.0510231	0.0267062		22	0	1.154	12.387	1.154	12.387	0.0848911	0.0596967		22	0	0.821	4.422	0.821	4.422	0.0480854	0.0338499		22	0	2.766	11.534	2.766	11.534	0.179899	0.0917063		22	0.412	1.337	11.61	0.925	11.198	0.0667898	0.0543402		22	0.176	1.386	9.263	1.21
25	0	1.211	6.234	1.211	6.234	0.050947	0.0266282		25	0	1.068	12.442	1.068	12.442	0.0782174	0.0528393		25	0	0.889	4.407	0.889	4.407	0.0522453	0.038072		25	0	2.705	11.529	2.705	11.529	0.176008	0.0873968		25	0.366	1.365	11.621	0.999	11.255	0.0717676	0.0593845		25	0.149	1.326	9.251	1.177
28	0	1.271	6.227	1.271	6.227	0.0535313	0.0292787		28	0	1.179	12.466	1.179	12.466	0.0861805	0.0610216		28	0	0.894	4.394	0.894	4.394	0.0526946	0.038528		28	0	2.742	11.59	2.742	11.59	0.177476	0.0890232		28	0.407	1.365	11.588	0.958	11.181	0.0692777	0.0568613		28	0.153	1.404	9.266	1.251
31	0	1.251	6.203	1.251	6.203	0.0528928	0.0286239		31	0.0002151	1.25	12.428	1.24978	12.4278	0.0916355	0.0666268		31	0	0.894	4.434	0.894	4.434	0.0522193	0.0380455		31	0	2.807	11.646	2.807	11.646	0.18081	0.0927152		31	0.404	1.334	11.59	0.93	11.186	0.0672228	0.054779		31	0.161	1.359	9.252	1.198
34	0	1.255	6.221	1.255	6.221	0.0529084	0.0286399		34	0	1.199	12.345	1.199	12.345	0.0885014	0.0634065		34	0	0.938	4.417	0.938	4.417	0.0550002	0.0408681		34	0	2.937	11.579	2.937	11.579	0.190278	0.103202		34	0.393	1.372	11.599	0.979	11.206	0.0706384	0.0582402		34	0.182	1.404	9.222	1.222
37	0	1.243	6.196	1.243	6.196	0.052614	0.0283379		37	0	1.182	12.362	1.182	12.362	0.0871266	0.0619938		37	0	0.9	4.47	0.9	4.47	0.0521463	0.0379715		37	0	2.866	11.505	2.866	11.505	0.186873	0.0994301		37	0.406	1.324	11.571	0.918	11.165	0.0664802	0.0540266		37	0.155	1.414	9.316	1.259
40	0	1.372	6.179	1.372	6.179	0.0582341	0.034102		40	0	1.305	12.319	1.305	12.319	0.0965289	0.0716549		40	0	1.079	4.447	1.079	4.447	0.062841	0.0488261		40	0	2.864	11.572	2.864	11.572	0.185661	0.0980882		40	0.395	1.421	11.543	1.026	11.148	0.0744148	0.0620669		40	0.151	1.546	9.292	1.395
43	0	1.279	6.213	1.279	6.213	0.0539897	0.0297488		43	0	1.227	12.275	1.227	12.275	0.0910847	0.0660608		43	0	1.032	4.429	1.032	4.429	0.060348	0.0462958		43	0	2.919	11.591	2.919	11.591	0.188916	0.101693		43	0.413	1.421	11.554	1.008	11.141	0.0731552	0.0607905		43	0.182	1.504	9.288	1.322
46	0	1.336	6.213	1.336	6.213	0.0563958	0.0322166		46	0	1.34	12.263	1.34	12.263	0.0995704	0.0747802		46	0	1.062	4.438	1.062	4.438	0.0619764	0.0479485		46	0	3.049	11.621	3.049	11.621	0.19682	0.110448		46	0.432	1.432	11.542	1	11.11	0.0727771	0.0604074		46	0.157	1.624	9.306	1.467
49	0	1.283	6.232	1.283	6.232	0.0539934	0.0297526		49	0	1.342	12.362	1.342	12.362	0.0989204	0.0741123		49	0	1.07	4.441	1.07	4.441	0.062401	0.0483796		49	0	3.004	11.632	3.004	11.632	0.193732	0.107027		49	0.414	1.475	11.555	1.061	11.141	0.0770016	0.0646883		49	0.169	1.7	9.241	1.531
52	0	1.409	6.221	1.409	6.221	0.0594008	0.0352986		52	0	1.348	12.286	1.348	12.286	0.0999774	0.0751983		52	0	1.232	4.468	1.232	4.468	0.0714145	0.0575278		52	0	3.093	11.624	3.093	11.624	0.199609	0.113536		52	0.425	1.516	11.567	1.091	11.142	0.0791718	0.0668874		52	0.165	1.759	9.258	1.594
55	0	1.36	6.238	1.36	6.238	0.0571788	0.0330196		55	0	1.359	12.27	1.359	12.27	0.100925	0.0761717		55	0	1.235	4.449	1.235	4.449	0.0718941	0.0580146		55	0	2.915	11.6	2.915	11.6	0.188511	0.101245		55	0.444	1.498	11.528	1.054	11.084	0.076887	0.0645721		55	0.165	1.804	9.263	1.639
58	0	1.352	6.26	1.352	6.26	0.0566427	0.0324698		58	0	1.4	12.27	1.4	12.27	0.103969	0.0793003		58	0	1.226	4.459	1.226	4.459	0.0712101	0.0573204		58	0	3.012	11.615	3.012	11.615	0.194532	0.107914		58	0.447	1.514	11.514	1.067	11.067	0.0779549	0.0656542		58	0.163	1.737	9.245	1.574
61	0	1.401	6.251	1.401	6.251	0.0587801	0.0346619		61	0	1.329	12.367	1.329	12.367	0.0979226	0.073087		61	0	1.17	4.417	1.17	4.417	0.0686037	0.054675		61	0	3.045	11.619	3.045	11.619	0.196596	0.110199		61	0.419	1.552	11.543	1.133	11.124	0.0823527	0.0701107		61	0.167	1.841	9.296	1.674
64	0	1.368	6.236	1.368	6.236	0.0575336	0.0333835		64	0	1.436	12.341	1.436	12.341	0.106029	0.081417		64	0	1.24	4.438	1.24	4.438	0.0723641	0.0584916		64	0	3.11	11.664	3.11	11.664	0.200018	0.113989		64	0.415	1.615	11.475	1.2	11.06	0.0877273	0.0755571		64	0.156	1.763	9.254	1.607
67	0	1.482	6.256	1.482	6.256	0.0621288	0.0380965		67	0	1.472	12.31	1.472	12.31	0.108961	0.0844296		67	0	1.158	4.436	1.158	4.436	0.0676092	0.0536656		67	0	2.994	11.602	2.994	11.602	0.193586	0.106866		67	0.385	1.568	11.517	1.183	11.132	0.0859251	0.0737308		67	0.164	1.655	9.216	1.491
70	0	1.381	6.267	1.381	6.267	0.057793	0.0336496		70	0	1.293	12.209	1.293	12.209	0.096503	0.0716283		70	0	1.185	4.432	1.185	4.432	0.069248	0.055329		70	0	3.154	11.641	3.154	11.641	0.203249	0.117567		70	0.423	1.591	11.547	1.168	11.124	0.0848966	0.0726886		70	0.153	1.74	9.299	1.587
73	0	1.445	6.247	1.445	6.247	0.0606649	0.0365951		73	0	1.523	12.215	1.523	12.215	0.113613	0.0892096		73	0	1.111	4.425	1.111	4.425	0.0650264	0.0510442		73	0	3.154	11.606	3.154	11.606	0.203861	0.118246		73	0.442	1.583	11.503	1.141	11.061	0.0834065	0.0711786		73	0.143	1.835	9.272	1.692
76	0	1.457	6.255	1.457	6.255	0.0610905	0.0370316		76	0	1.545	12.167	1.545	12.167	0.115709	0.0913631		76	0	1.179	4.445	1.179	4.445	0.0686959	0.0547686		76	0	3.081	11.681	3.081	11.681	0.197864	0.111604		76	0.433	1.556	11.472	1.123	11.039	0.0822543	0.0700111		76	0.165	1.939	9.289	1.774
79	0	1.389	6.229	1.389	6.229	0.0584824	0.0343567		79	0	1.562	12.216	1.562	12.216	0.116513	0.0921892		79	0	1.109	4.43	1.109	4.43	0.0648361	0.050851		79	0	3.124	11.623	3.124	11.623	0.201627	0.115771		79	0.445	1.565	11.487	1.12	11.042	0.0820123	0.0697658		79	0.146	1.964	9.33	1.818
82	0	1.555	6.243	1.555	6.243	0.0653248	0.0413744		82	0	1.662	12.174	1.662	12.174	0.1244	0.100293		82	0	1.114	4.46	1.114	4.46	0.0646903	0.0507031		82	0	3.197	11.609	3.197	11.609	0.206587	0.121265		82	0.431	1.617	11.469	1.186	11.038	0.0868766	0.074695		82	0.155	1.894	9.305	1.739
85	0	1.51	6.269	1.51	6.269	0.0631713	0.0391657		85	0	1.637	12.203	1.637	12.203	0.122237	0.0980713		85	0	1.15	4.43	1.15	4.43	0.0672331	0.0532839		85	0	3.272	11.663	3.272	11.663	0.210455	0.125548		85	0.425	1.663	11.479	1.238	11.054	0.0905545	0.0784219		85	0.147	1.969	9.36	1.822
	1	2	3	4	5	6	7	8	9	10	Count	Average	variance	Std. Dev	SE
0	1	1	1	1	1	1	1	1	1	1	10	1	0	0	0
1	0	0	0	0	0	0	0	0	0	0	10	0	0	0	0
4	0.0171659	0.0242317	0.0208295	0.0581618	0.0295272	0.0352133	0.0281649	0.0156406	0.0413887	0.0477075	10	0.0318031	0.000191431	0.0138359	0.00437528
7	0.021033	0.0309828	0.027783	0.0646224	0.0343738	0.0417403	0.0411487	0.0271554	0.0501909	0.0595534	10	0.0398584	0.000209283	0.0144666	0.00457475
10	0.0210028	0.0361905	0.0289459	0.0772125	0.0404633	0.0471353	0.0539823	0.0306796	0.0620251	0.0676872	10	0.0465325	0.000337869	0.0183812	0.00581265
13	0.0227879	0.0451707	0.033154	0.0810516	0.0452515	0.0462135	0.0563471	0.0323167	0.0644568	0.0693978	10	0.0496148	0.000331718	0.0182131	0.0057595
16	0.0197348	0.0487433	0.034858	0.080723	0.0420734	0.0558951	0.0619877	0.033234	0.0694258	0.0738098	10	0.0520485	0.000390604	0.0197637	0.00624984
19	0.0262441	0.0479233	0.0372128	0.0817329	0.0488646	0.0543819	0.0601141	0.0382308	0.0669208	0.0782972	10	0.0539923	0.000325345	0.0180373	0.00570391
22	0.0267062	0.0596967	0.0338499	0.0917063	0.0543402	0.0541719	0.0726985	0.0396471	0.0809195	0.084158	10	0.0597894	0.000495553	0.022261	0.00703955
25	0.0266282	0.0528393	0.038072	0.0873968	0.0593845	0.0517803	0.0609385	0.0393067	0.0836634	0.076716	10	0.0576726	0.000408736	0.0202172	0.00639324
28	0.0292787	0.0610216	0.038528	0.0890232	0.0568613	0.056734	0.060459	0.0378201	0.0834307	0.0817661	10	0.0594923	0.000420121	0.0204969	0.00648168
31	0.0286239	0.0666268	0.0380455	0.0927152	0.054779	0.0533144	0.0607774	0.046067	0.0864358	0.0807447	10	0.060813	0.000441104	0.0210025	0.00664156
34	0.0286399	0.0634065	0.0408681	0.103202	0.0582402	0.0554281	0.0550208	0.0464753	0.083617	0.083995	10	0.0618893	0.000506337	0.0225019	0.00711574
37	0.0283379	0.0619938	0.0379715	0.0994301	0.0540266	0.0568297	0.0557825	0.0458669	0.0881577	0.0904435	10	0.061884	0.000554876	0.0235558	0.007449
40	0.034102	0.0716549	0.0488261	0.0980882	0.0620669	0.0662707	0.0673082	0.0493439	0.0898397	0.0892715	10	0.0676772	0.000416722	0.0204138	0.0064554
43	0.0297488	0.0660608	0.0462958	0.101693	0.0607905	0.0616493	0.0625856	0.0501377	0.0969539	0.0946397	10	0.0670556	0.000561445	0.0236948	0.00749296
46	0.0322166	0.0747802	0.0479485	0.110448	0.0604074	0.0710826	0.0689473	0.0526179	0.101718	0.0939583	10	0.0714124	0.000614357	0.0247862	0.00783809
49	0.0297526	0.0741123	0.0483796	0.107027	0.0646883	0.076317	0.0638678	0.0526999	0.0959345	0.0921088	10	0.0704888	0.000559916	0.0236625	0.00748275
52	0.0352986	0.0751983	0.0575278	0.113536	0.0668874	0.0803839	0.061067	0.0566906	0.100686	0.0974973	10	0.0744774	0.000572657	0.0239302	0.00756741
55	0.0330196	0.0761717	0.0580146	0.101245	0.0645721	0.0834005	0.0617802	0.056623	0.104288	0.0979521	10	0.0737067	0.000533407	0.0230956	0.00730347
58	0.0324698	0.0793003	0.0573204	0.107914	0.0656542	0.0791463	0.0640618	0.0550093	0.0959991	0.0987652	10	0.073564	0.000536901	0.0231711	0.00732736
61	0.0346619	0.073087	0.054675	0.110199	0.0701107	0.0854046	0.0670245	0.0581163	0.0965492	0.0953634	10	0.0745192	0.000515606	0.022707	0.00718057
64	0.0333835	0.081417	0.0584916	0.113989	0.0755571	0.0812128	0.0625208	0.0603943	0.103453	0.100415	10	0.0770834	0.000598428	0.0244628	0.00773581
67	0.0380965	0.0844296	0.0536656	0.106866	0.0737308	0.0738004	0.0626707	0.0651342	0.102514	0.0989677	10	0.0759876	0.0004995	0.0223495	0.00706753
70	0.0336496	0.0716283	0.055329	0.117567	0.0726886	0.0792761	0.0637643	0.0628106	0.106113	0.103174	10	0.0766	0.00066164	0.0257224	0.00813413
73	0.0365951	0.0892096	0.0510442	0.118246	0.0711786	0.086631	0.0636498	0.0605054	0.113093	0.10606	10	0.0796212	0.000756881	0.0275115	0.00869989
76	0.0370316	0.0913631	0.0547686	0.111604	0.0700111	0.0922842	0.0697749	0.0617793	0.113675	0.101955	10	0.0804247	0.000656923	0.0256305	0.00810508
79	0.0343567	0.0921892	0.050851	0.115771	0.0697658	0.094474	0.0629667	0.0606957	0.120088	0.106803	10	0.0807961	0.000850808	0.0291686	0.00922393
82	0.0413744	0.100293	0.0507031	0.121265	0.074695	0.0895613	0.0588512	0.0609864	0.116154	0.106023	10	0.0819907	0.000815319	0.0285538	0.0090295
85	0.0391657	0.0980713	0.0532839	0.125548	0.0784219	0.0943565	0.0641148	0.0623122	0.116736	0.110122	10	0.0842132	0.000848392	0.0291272	0.00921082
	1	2	3	4	5	6	7	8	9	10	Count	Average	variance	Std. Dev	SE
0	1	1	1	1	1	1	1	1	1	1	10	1	0	0	0
1	0	0	0	0	0	0	0	0	0	0	10	0	0	0	0
4	0.401921	0.33196	0.131151	0.205353	0.236087	0.172825	0.312282	0.255716	0.304082	0.233635	10	0.258501	0.00649412	0.0805861	0.0254836
7	0.48628	0.419911	0.163157	0.244073	0.27318	0.238493	0.401559	0.346114	0.365727	0.289786	10	0.322828	0.00967657	0.0983696	0.0311072
10	0.525419	0.485625	0.211459	0.277856	0.332818	0.310703	0.433559	0.352885	0.457023	0.342164	10	0.372951	0.00984916	0.0992429	0.0313834
13	0.542915	0.544562	0.247657	0.302049	0.366659	0.351454	0.47938	0.379928	0.501596	0.360063	10	0.407626	0.0106259	0.103082	0.0325974
16	0.592461	0.544872	0.248849	0.324393	0.364564	0.364484	0.524152	0.399592	0.567959	0.379412	10	0.431074	0.0137224	0.117143	0.0370437
19	0.619435	0.608304	0.274252	0.349932	0.368646	0.415579	0.526297	0.438843	0.61383	0.407624	10	0.462274	0.0150609	0.122723	0.0388083
22	0.645096	0.64389	0.292578	0.360997	0.402728	0.406574	0.537627	0.464408	0.612595	0.412141	10	0.477863	0.015608	0.124932	0.039507
25	0.72763	0.635258	0.307643	0.379095	0.414898	0.432638	0.551536	0.460979	0.665328	0.445648	10	0.502065	0.0186592	0.136599	0.0431963
28	0.671368	0.637907	0.313804	0.40321	0.42054	0.501734	0.579607	0.482957	0.67324	0.470044	10	0.515441	0.0148769	0.121971	0.0385706
31	0.687742	0.655849	0.332889	0.412809	0.444426	0.471645	0.5799	0.495406	0.672591	0.482731	10	0.523599	0.014431	0.120129	0.0379881
34	0.7052	0.656278	0.325875	0.435866	0.461576	0.462146	0.607629	0.511612	0.678526	0.473711	10	0.531842	0.015335	0.123834	0.0391599
37	0.712048	0.648155	0.329911	0.426408	0.449093	0.515622	0.618995	0.518045	0.650925	0.453893	10	0.532309	0.0147829	0.121585	0.0384485
40	0.70877	0.694745	0.379183	0.453994	0.496834	0.497847	0.64536	0.548344	0.71476	0.508099	10	0.564794	0.0139901	0.11828	0.0374033
43	0.761536	0.699715	0.36492	0.437826	0.490289	0.515509	0.697784	0.537546	0.743157	0.524005	10	0.577229	0.0190357	0.13797	0.0436299
46	0.742656	0.670919	0.38611	0.443582	0.500868	0.557415	0.69968	0.573156	0.745639	0.524767	10	0.584479	0.0158172	0.125766	0.0397708
49	0.786567	0.706774	0.388458	0.464571	0.513238	0.545709	0.762261	0.592928	0.798832	0.534497	10	0.609383	0.0210108	0.144951	0.0458375
52	0.787609	0.698562	0.423778	0.4898	0.543294	0.599485	0.763075	0.560165	0.759576	0.536751	10	0.616209	0.0162604	0.127516	0.0403242
55	0.807325	0.735111	0.438511	0.512063	0.553713	0.555362	0.755552	0.591532	0.779118	0.54215	10	0.627044	0.0168411	0.129773	0.0410379
58	0.835579	0.723347	0.413566	0.52502	0.526074	0.564984	0.744049	0.587371	0.781804	0.568885	10	0.627068	0.0183763	0.135559	0.0428676
61	0.805332	0.751868	0.42031	0.505017	0.518888	0.566072	0.771251	0.624147	0.739849	0.565381	10	0.626812	0.017527	0.13239	0.0418653
64	0.853505	0.751162	0.418385	0.535161	0.552472	0.591823	0.749983	0.635329	0.786466	0.585787	10	0.646007	0.0182418	0.135062	0.0427105
67	0.873189	0.743868	0.426901	0.54652	0.54101	0.632429	0.767381	0.651548	0.746326	0.627809	10	0.655698	0.017169	0.13103	0.0414354
70	0.832031	0.742859	0.436638	0.548637	0.54622	0.624126	0.816123	0.704703	0.788439	0.625204	10	0.666498	0.0174048	0.131927	0.041719
73	0.850698	0.75623	0.453174	0.575133	0.563619	0.678502	0.830028	0.690519	0.762784	0.612421	10	0.677311	0.0161011	0.12689	0.0401261
76	0.862878	0.772547	0.46893	0.589848	0.555361	0.689106	0.850608	0.64005	0.793372	0.585152	10	0.680785	0.0180946	0.134516	0.0425377
79	0.818731	0.806221	0.482905	0.565448	0.564716	0.665049	0.784758	0.645935	0.832457	0.611354	10	0.677757	0.0156333	0.125033	0.039539
82	0.862816	0.82358	0.476335	0.578031	0.571674	0.63849	0.808875	0.649735	0.893565	0.608676	10	0.691178	0.0207049	0.143892	0.0455026
85	0.837296	0.817204	0.484544	0.607074	0.550899	0.687465	0.776041	0.622521	0.87088	0.636685	10	0.689061	0.0170921	0.130737	0.0413426
[truncated: 35 more columns]

## Sheet: Repeat 3
Repeat#1	DDX39A 4h HS (September 20th, 2023)								Repeat#2	DDX39A 4h HS								Repeat#3	DDX39A 4h HS								Repeat#4	DDX39A 4h HS								Repeat#5	DDX39A 4h HS								Repeat#6	DDX39A 4h HS
	Background	Bleached	Whole Cell	Bleached	Whole Cell	FRAP	Normalize			Background	Bleached	Whole Cell	Bleached	Whole Cell	FRAP	Normalize			Background	Bleached	Whole Cell	Bleached	Whole Cell	FRAP	Normalize			Background	Bleached	Whole Cell	Bleached	Whole Cell	FRAP	Normalize			Background	Bleached	Whole Cell	Bleached	Whole Cell	FRAP	Normalize			Background	Bleached	Whole Cell	Bleached
				Minus Back	Minus Back								Minus Back	Minus Back								Minus Back	Minus Back								Minus Back	Minus Back								Minus Back	Minus Back								Minus Back
0	0	16.25	12.762	16.25	12.762	1	1		0	0	10.676	8.092	10.676	8.092	1	1		0	0	10.65	8.175	10.65	8.175	1	1		0	0.0003458	20.525	16.149	20.5247	16.1487	1	1		0	0	11.725	11.105	11.725	11.105	1	1		0	0	9.595	8.183	9.595
1	0.0003226	1.303	11.704	1.30268	11.7037	0.0874138	0		1	0	0.4	6.869	0.4	6.869	0.0441381	0		1	0	0.294	7.141	0.294	7.141	0.0316029	0		1	0	0.561	14.7	0.561	14.7	0.0300266	0		1	0	0.777	9.997	0.777	9.997	0.0736134	0		1	0	0.419	7.24	0.419
4	0	1.842	11.914	1.842	11.914	0.121422	0.0372658		4	0	0.658	7.098	0.658	7.098	0.0702647	0.027333		4	0	0.736	7.331	0.736	7.331	0.0770642	0.0469449		4	0.0001729	1.056	14.958	1.05583	14.9578	0.0555373	0.0263004		4	0	1.605	10.319	1.605	10.319	0.147314	0.0795567		4	0	1.198	7.42	1.198
7	0	1.939	11.978	1.939	11.978	0.127133	0.043524		7	0	0.76	7.141	0.76	7.141	0.0806681	0.0382168		7	0	0.842	7.386	0.842	7.386	0.0875066	0.0577281		7	0	1.208	15.06	1.208	15.06	0.0631106	0.0341082		7	0	1.907	10.381	1.907	10.381	0.173987	0.10835		7	0	1.535	7.49	1.535
10	0	2.246	12.025	2.246	12.025	0.146686	0.0649502		10	0	0.794	7.215	0.794	7.215	0.0834126	0.041088		10	0	0.85	7.435	0.85	7.435	0.0877559	0.0579855		10	0	1.33	15.113	1.33	15.113	0.0692407	0.040428		10	0	1.918	10.377	1.918	10.377	0.175058	0.109506		10	0	1.743	7.492	1.743
13	0	2.272	12.021	2.272	12.021	0.148434	0.066865		13	0	0.775	7.162	0.775	7.162	0.082019	0.0396301		13	0	0.943	7.442	0.943	7.442	0.0972658	0.0678058		13	0.0001729	1.335	15.154	1.33483	15.1538	0.0693048	0.0404941		13	0	2.108	10.403	2.108	10.403	0.191919	0.127706		13	0	1.755	7.511	1.755
16	0	2.434	11.974	2.434	11.974	0.159642	0.0791465		16	0	0.786	7.169	0.786	7.169	0.083102	0.0407631		16	0	0.929	7.452	0.929	7.452	0.0956932	0.0661819		16	0	1.355	15.184	1.355	15.184	0.0702124	0.0414298		16	0	2.077	10.395	2.077	10.395	0.189242	0.124817		16	0	1.725	7.513	1.725
19	0	2.351	11.919	2.351	11.919	0.15491	0.073961		19	0	0.814	7.178	0.814	7.178	0.0859544	0.0437472		19	0	1.033	7.455	1.033	7.455	0.106363	0.0771999		19	0	1.489	15.159	1.489	15.159	0.0772831	0.0487194		19	0	2.283	10.373	2.283	10.373	0.208453	0.145554		19	0	1.801	7.524	1.801
22	0	2.61	11.906	2.61	11.906	0.172163	0.0928672		22	0	0.897	7.158	0.897	7.158	0.0949835	0.0531932		22	0	0.984	7.452	0.984	7.452	0.101359	0.0720321		22	0	1.451	15.187	1.451	15.187	0.075172	0.0465429		22	0	2.252	10.342	2.252	10.342	0.206238	0.143164		22	0	2.019	7.549	2.019
25	0	2.539	11.882	2.539	11.882	0.167818	0.0881059		25	0	0.809	7.161	0.809	7.161	0.0856293	0.043407		25	0	1.115	7.46	1.115	7.46	0.114729	0.0858392		25	0	1.543	15.183	1.543	15.183	0.0799593	0.0514784		25	0	2.358	10.387	2.358	10.387	0.21501	0.152633		25	0	2.164	7.527	2.164
28	0	2.618	12.15	2.618	12.15	0.169223	0.0896452		28	0	0.853	7.133	0.853	7.133	0.0906409	0.0486501		28	0	1.089	7.464	1.089	7.464	0.111994	0.0830145		28	0	1.558	15.127	1.558	15.127	0.0810355	0.0525879		28	0	2.423	10.445	2.423	10.445	0.21971	0.157706		28	0	2.25	7.514	2.25
31	0	2.526	12.082	2.526	12.082	0.164195	0.0841358		31	0	0.913	7.154	0.913	7.154	0.0967318	0.0550222		31	0	1.173	7.438	1.173	7.438	0.121054	0.0923705		31	0	1.512	15.167	1.512	15.167	0.0784355	0.0499074		31	0	2.58	10.469	2.58	10.469	0.23341	0.172495		31	0	2.081	7.506	2.081
34	0	2.636	12.028	2.636	12.028	0.172114	0.0928139		34	0	0.974	7.132	0.974	7.132	0.103513	0.0621166		34	0	1.128	7.478	1.128	7.478	0.115788	0.086932		34	0.0003458	1.552	15.169	1.55165	15.1687	0.0804838	0.0520191		34	0	2.424	10.456	2.424	10.456	0.21957	0.157555		34	0	2.206	7.517	2.206
37	0	2.667	11.956	2.667	11.956	0.175187	0.096181		37	0	0.926	7.175	0.926	7.175	0.097822	0.0561628		37	0	1.23	7.463	1.23	7.463	0.126511	0.0980058		37	0.0001729	1.682	15.17	1.68183	15.1698	0.0872291	0.0589732		37	0	2.538	10.481	2.538	10.481	0.229348	0.16811		37	0	2.172	7.512	2.172
40	0	2.947	11.877	2.947	11.877	0.194867	0.117746		40	0	0.959	7.132	0.959	7.132	0.101919	0.0604488		40	0	1.173	7.466	1.173	7.466	0.1206	0.0919017		40	0	1.81	15.188	1.81	15.188	0.0937645	0.065711		40	0	2.587	10.417	2.587	10.417	0.235212	0.17444		40	0	2.326	7.509	2.326
43	0	2.754	12.075	2.754	12.075	0.179119	0.10049		43	0	0.922	7.104	0.922	7.104	0.0983729	0.0567391		43	0	1.163	7.488	1.163	7.488	0.119221	0.0904773		43	0	1.754	15.215	1.754	15.215	0.0907023	0.062554		43	0	2.47	10.416	2.47	10.416	0.224596	0.16298		43	0	2.405	7.485	2.405
46	0	2.895	11.994	2.895	11.994	0.189561	0.111932		46	0	1.041	7.132	1.041	7.132	0.110634	0.0695659		46	0	1.243	7.485	1.243	7.485	0.127473	0.0989986		46	0.0001729	1.804	15.189	1.80383	15.1888	0.0934396	0.0653761		46	0	2.409	10.425	2.409	10.425	0.21886	0.156788		46	0	2.338	7.497	2.338
49	0	3.096	11.985	3.096	11.985	0.202875	0.126521		49	0	0.969	7.094	0.969	7.094	0.103533	0.0621378		49	0	1.131	7.47	1.131	7.47	0.11622	0.0873784		49	0.0005188	1.855	15.193	1.85448	15.1925	0.0960405	0.0680574		49	0	2.582	10.477	2.582	10.477	0.233413	0.172498		49	0	2.416	7.506	2.416
52	0	3.101	11.944	3.101	11.944	0.2039	0.127644		52	0	0.964	7.104	0.964	7.104	0.102854	0.0614272		52	0	1.197	7.496	1.197	7.496	0.122575	0.0939412		52	0.0003458	1.867	15.241	1.86665	15.2407	0.0963653	0.0683923		52	0	2.508	10.442	2.508	10.442	0.227483	0.166097		52	0	2.546	7.483	2.546
55	0	2.86	12.235	2.86	12.235	0.183581	0.105379		55	0	1.033	7.064	1.033	7.064	0.11084	0.069782		55	0	1.238	7.473	1.238	7.473	0.127164	0.0986796		55	0.0001729	1.923	15.212	1.92283	15.2118	0.0994533	0.0715759		55	0	2.658	10.399	2.658	10.399	0.242086	0.18186		55	0	2.454	7.485	2.454
58	0	3.197	12.214	3.197	12.214	0.205565	0.129469		58	0	1.131	7.086	1.131	7.086	0.120979	0.0803888		58	0	1.32	7.498	1.32	7.498	0.135135	0.10691		58	0.0003458	1.93	15.18	1.92965	15.1797	0.100018	0.0721581		58	0	2.642	10.421	2.642	10.421	0.24012	0.179738		58	0	2.532	7.498	2.532
61	0	3.171	12.218	3.171	12.218	0.203827	0.127564		61	0	1.106	7.081	1.106	7.081	0.118388	0.0776785		61	0	1.262	7.505	1.262	7.505	0.129076	0.100654		61	0.0001729	2.011	15.21	2.01083	15.2098	0.104019	0.0762825		61	0	2.61	10.485	2.61	10.485	0.235764	0.175036		61	0.0002594	2.605	7.481	2.60474
64	0	3.197	12.17	3.197	12.17	0.206309	0.130283		64	0	1.09	7.038	1.09	7.038	0.117388	0.0766325		64	0	1.276	7.484	1.276	7.484	0.130875	0.102511		64	0.0005188	1.87	15.184	1.86948	15.1835	0.0968747	0.0689174		64	0	2.632	10.502	2.632	10.502	0.237367	0.176765		64	0	2.507	7.476	2.507
67	0	3.061	12.107	3.061	12.107	0.19856	0.121793		67	0	1.095	7.028	1.095	7.028	0.118095	0.0773714		67	0	1.329	7.49	1.329	7.49	0.136201	0.108012		67	0.0001729	1.877	15.178	1.87683	15.1778	0.0972916	0.0693472		67	0	2.686	10.505	2.686	10.505	0.242167	0.181948		67	0	2.488	7.484	2.488
70	0	3.548	12.02	3.548	12.02	0.231817	0.158235		70	0	1.149	7.023	1.149	7.023	0.124007	0.0835565		70	0	1.344	7.494	1.344	7.494	0.137665	0.109523		70	0.0003458	1.941	15.176	1.94065	15.1757	0.100615	0.0727732		70	0	2.711	10.448	2.711	10.448	0.245755	0.18582		70	0	2.63	7.472	2.63
73	0	3.491	12.01	3.491	12.01	0.228282	0.154362		73	0	1.136	7.039	1.136	7.039	0.122325	0.0817971		73	0	1.392	7.503	1.392	7.503	0.142411	0.114424		73	0	2.024	15.213	2.024	15.213	0.104678	0.0769625		73	0	2.776	10.516	2.776	10.516	0.25002	0.190424		73	0	2.642	7.482	2.642
76	0	3.689	11.869	3.689	11.869	0.244096	0.17169		76	0	1.178	7.045	1.178	7.045	0.126739	0.0864155		76	0	1.414	7.484	1.414	7.484	0.145029	0.117127		76	0.0001729	1.899	15.189	1.89883	15.1888	0.0983607	0.0704495		76	0	2.662	10.503	2.662	10.503	0.240049	0.179661		76	0	2.598	7.472	2.598
79	0	3.89	11.826	3.89	11.826	0.258331	0.187289		79	0	1.145	6.999	1.145	6.999	0.123999	0.0835481		79	0	1.441	7.478	1.441	7.478	0.147917	0.120109		79	0.0006917	1.982	15.194	1.98131	15.1933	0.102603	0.0748231		79	0	2.72	10.504	2.72	10.504	0.245256	0.185282		79	0	2.681	7.446	2.681
82	0	3.724	12.039	3.724	12.039	0.242932	0.170415		82	0	1.204	6.978	1.204	6.978	0.13078	0.0906432		82	0	1.433	7.477	1.433	7.477	0.147115	0.119282		82	0	1.954	15.167	1.954	15.167	0.101364	0.0735461		82	0	2.804	10.545	2.804	10.545	0.251847	0.192397		82	0	2.863	7.463	2.863
85	0	3.746	11.977	3.746	11.977	0.245632	0.173374		85	0	1.178	6.962	1.178	6.962	0.12825	0.0879962		85	0	1.437	7.505	1.437	7.505	0.146975	0.119137		85	0.0001729	2.046	15.186	2.04583	15.1858	0.105996	0.0783215		85	0	2.793	10.519	2.793	10.519	0.251479	0.192		85	0	2.713	7.461	2.713
	1	2	3	4	5	6	7	8	9	10	Count	Average	variance	Std. Dev	SE
0	1	1	1	1	1	1	1	1	1	1	10	1	0	0	0
1	0	0	0	0	0	0	0	0	0	0	10	0	0	0	0
4	0.0372658	0.027333	0.0469449	0.0263004	0.0795567	0.0929259	0.0369214	0.044261	0.0992283	0.0222105	10	0.0512948	0.000816232	0.0285698	0.00903456
7	0.043524	0.0382168	0.0577281	0.0341082	0.10835	0.131937	0.0435774	0.0518677	0.132497	0.0299382	10	0.0671744	0.00165719	0.0407086	0.0128732
10	0.0649502	0.041088	0.0579855	0.040428	0.109506	0.156794	0.0600909	0.0674757	0.157565	0.0458104	10	0.0801694	0.00203303	0.0450892	0.0142585
13	0.066865	0.0396301	0.0678058	0.0404941	0.127706	0.157699	0.0597631	0.0733448	0.166136	0.0637228	10	0.0863167	0.00217376	0.0466236	0.0147437
16	0.0791465	0.0407631	0.0661819	0.0414298	0.124817	0.154061	0.0596475	0.0749955	0.199239	0.0605964	10	0.0900878	0.00274763	0.0524178	0.016576
19	0.073961	0.0437472	0.0771999	0.0487194	0.145554	0.162822	0.0640877	0.081201	0.191889	0.0743316	10	0.0963513	0.00262512	0.0512359	0.0162022
22	0.0928672	0.0531932	0.0720321	0.0465429	0.143164	0.188018	0.0684926	0.0876152	0.2088	0.0801551	10	0.104088	0.00318911	0.0564722	0.0178581
25	0.0881059	0.043407	0.0858392	0.0514784	0.152633	0.206001	0.071587	0.0967229	0.213797	0.0817123	10	0.109128	0.00368605	0.0607129	0.0191991
28	0.0896452	0.0486501	0.0830145	0.0525879	0.157706	0.216715	0.0716355	0.0862883	0.207439	0.0844665	10	0.109815	0.00378296	0.0615057	0.0194498
31	0.0841358	0.0550222	0.0923705	0.0499074	0.172495	0.196803	0.0682882	0.0836111	0.2271	0.0858465	10	0.111558	0.0039735	0.0630357	0.0199336
34	0.0928139	0.0621166	0.086932	0.0520191	0.157555	0.211357	0.081054	0.100098	0.231813	0.102107	10	0.117787	0.00380524	0.0616866	0.019507
37	0.096181	0.0561628	0.0980058	0.0589732	0.16811	0.207472	0.0872069	0.0943031	0.247531	0.104146	10	0.121809	0.00411498	0.0641481	0.0202854
40	0.117746	0.0604488	0.0919017	0.065711	0.17444	0.225974	0.0879671	0.0911672	0.252901	0.106907	10	0.127516	0.00451212	0.0671723	0.0212417
43	0.10049	0.0567391	0.0904773	0.062554	0.16298	0.236334	0.0850194	0.0962411	0.26607	0.0973886	10	0.125429	0.0052529	0.0724769	0.0229192
46	0.111932	0.0695659	0.0989986	0.0653761	0.156788	0.227855	0.0903874	0.0959474	0.263494	0.115426	10	0.129577	0.00446323	0.0668074	0.0211264
49	0.126521	0.0621378	0.0873784	0.0680574	0.172498	0.236842	0.0888417	0.10017	0.254315	0.107658	10	0.130442	0.0046697	0.0683352	0.0216095
52	0.127644	0.0614272	0.0939412	0.0683923	0.166097	0.253315	0.0922028	0.104456	0.272387	0.113145	10	0.135301	0.00540792	0.0735386	0.0232549
55	0.105379	0.069782	0.0986796	0.0715759	0.18186	0.242207	0.101889	0.116865	0.279749	0.125332	10	0.139332	0.00516054	0.0718369	0.0227168
58	0.129469	0.0803888	0.10691	0.0721581	0.179738	0.251029	0.09831	0.116481	0.273034	0.125289	10	0.143281	0.0048185	0.0694154	0.0219511
61	0.127564	0.0776785	0.100654	0.0762825	0.175036	0.260451	0.0979242	0.11445	0.280038	0.14242	10	0.14525	0.00523852	0.0723776	0.0228878
64	0.130283	0.0766325	0.102511	0.0689174	0.176765	0.248921	0.0980277	0.116685	0.271314	0.151269	10	0.144133	0.00480979	0.0693526	0.0219312
67	0.121793	0.0773714	0.108012	0.0693472	0.181948	0.246321	0.101103	0.114673	0.286801	0.13631	10	0.144368	0.00520674	0.0721577	0.0228183
70	0.158235	0.0835565	0.109523	0.0727732	0.18582	0.26385	0.103251	0.10678	0.298683	0.136178	10	0.151865	0.00584958	0.0764825	0.0241859
73	0.154362	0.0817971	0.114424	0.0769625	0.190424	0.264866	0.110914	0.130112	0.296637	0.1427	10	0.15632	0.00546431	0.073921	0.0233759
76	0.17169	0.0864155	0.117127	0.0704495	0.179661	0.260008	0.0998084	0.128229	0.299691	0.137225	10	0.15503	0.00557939	0.0746953	0.0236207
79	0.187289	0.0835481	0.120109	0.0748231	0.185282	0.271097	0.105832	0.131555	0.3049	0.133569	10	0.1598	0.00598391	0.0773557	0.024462
82	0.170415	0.0906432	0.119282	0.0735461	0.192397	0.292239	0.111082	0.125424	0.316943	0.140673	10	0.163264	0.00678605	0.0823775	0.02605
85	0.173374	0.0879962	0.119137	0.0783215	0.192	0.274295	0.104854	0.121753	0.3063	0.148374	10	0.16064	0.00598115	0.0773379	0.0244564
Repeat#1	DDX39B 4h HS (September 13th, 2023)								Repeat#2	DDX39B 4h HS								Repeat#3	DDX39B 4h HS								Repeat#4	DDX39B 4h HS								Repeat#5	DDX39B 4h HS								Repeat#6	DDX39B 4h HS
	Background	Bleached	Whole Cell	Bleached	Whole Cell	FRAP	Normalize			Background	Bleached	Whole Cell	Bleached	Whole Cell	FRAP	Normalize			Background	Bleached	Whole Cell	Bleached	Whole Cell	FRAP	Normalize			Background	Bleached	Whole Cell	Bleached	Whole Cell	FRAP	Normalize			Background	Bleached	Whole Cell	Bleached	Whole Cell	FRAP	Normalize			Background	Bleached	Whole Cell	Bleached
				Minus Back	Minus Back								Minus Back	Minus Back								Minus Back	Minus Back								Minus Back	Minus Back								Minus Back	Minus Back								Minus Back
0	0.799	11.351	14.743	10.552	13.944	1	1		0	1.1	25.894	18.148	24.794	17.048	1	1		0	0.258	19.327	14.743	19.069	14.485	1	1		0	0	12.331	14.285	12.331	14.285	1	1		0	0.006	15.625	16.858	15.619	16.852	1	1		0	0	8.141	9.715	8.141
1	0.766	6.154	13.739	5.388	12.973	0.548832	0		1	1.095	4.815	16.4	3.72	15.305	0.167123	0		1	0.244	6.111	13.485	5.867	13.241	0.336578	0		1	0	4.117	13.023	4.117	13.023	0.366228	0		1	0.007	5.223	15.314	5.216	15.307	0.367659	0		1	0	2.749	8.652	2.749
4	0.797	7.933	14.041	7.136	13.244	0.712014	0.361686		4	1.189	8.315	16.953	7.126	15.764	0.310818	0.172528		4	0.288	9.937	13.853	9.649	13.565	0.540323	0.307111		4	0	6.547	13.364	6.547	13.364	0.567529	0.317623		4	0.008	7.634	15.802	7.626	15.794	0.520958	0.242431		4	0	4.09	8.953	4.09
7	0.798	8.337	14.096	7.539	13.298	0.749169	0.444041		7	1.18	9.042	16.979	7.862	15.799	0.342161	0.21016		7	0.259	11.044	13.935	10.785	13.676	0.599034	0.39561		7	0	7.193	13.462	7.193	13.462	0.618988	0.398819		7	0.007	8.729	15.982	8.722	15.975	0.589079	0.350158		7	0	4.523	9.069	4.523
10	0.866	8.154	14.014	7.288	13.148	0.732489	0.40707		10	1.128	9.727	17.018	8.599	15.89	0.372092	0.246098		10	0.277	11.676	13.928	11.399	13.651	0.634297	0.448763		10	0	7.349	13.415	7.349	13.415	0.634628	0.423497		10	0.008	9.229	16.067	9.221	16.059	0.619523	0.398304		10	0	4.548	8.963	4.548
13	0.78	8.466	13.972	7.686	13.192	0.769914	0.490021		13	1.036	10.209	16.914	9.173	15.878	0.39723	0.27628		13	0.263	12.283	13.956	12.02	13.693	0.666801	0.497757		13	0	7.674	13.36	7.674	13.36	0.665422	0.472085		13	0.005	9.622	16.079	9.617	16.074	0.645526	0.439426		13	0	4.629	9.028	4.629
16	0.797	8.37	14.123	7.573	13.326	0.750967	0.448025		16	1.045	10.512	16.752	9.467	15.707	0.414425	0.296925		16	0.278	12.564	13.941	12.286	13.663	0.683054	0.522256		16	0	7.729	13.488	7.729	13.488	0.663831	0.469574		16	0.009	10.091	16.103	10.082	16.094	0.675898	0.487456		16	0	4.758	9.133	4.758
19	0.775	8.49	14.152	7.715	13.377	0.762131	0.472771		19	1.057	10.506	16.888	9.449	15.831	0.410397	0.292089		19	0.238	13.109	13.951	12.871	13.713	0.712969	0.567347		19	0	8.081	13.417	8.081	13.417	0.697737	0.523073		19	0.012	10.579	16.121	10.567	16.109	0.707752	0.537832		19	0	4.857	9.143	4.857
22	0.815	8.596	14.086	7.781	13.271	0.774791	0.50083		22	1.083	11.224	16.736	10.141	15.653	0.445461	0.334189		22	0.275	13.08	13.893	12.805	13.618	0.714261	0.569295		22	0	8.276	13.465	8.276	13.465	0.712026	0.545619		22	0.008	10.39	16.078	10.382	16.07	0.697049	0.520905		22	0	5.037	9.032	5.037
25	0.794	8.74	14.159	7.946	13.365	0.785656	0.524912		25	1.095	11.379	16.847	10.284	15.752	0.448904	0.338322		25	0.276	13.608	13.846	13.332	13.57	0.746287	0.61757		25	0	8.484	13.471	8.484	13.471	0.729597	0.573343		25	0.009	10.784	16.019	10.775	16.01	0.726146	0.566921		25	0	4.924	8.824	4.924
28	0.825	8.962	14.092	8.137	13.267	0.810484	0.579942		28	1.15	11.288	16.959	10.138	15.809	0.440935	0.328755		28	0.261	13.789	13.937	13.528	13.676	0.751389	0.62526		28	0	8.094	13.497	8.094	13.497	0.694717	0.518308		28	0.011	10.765	16.046	10.754	16.035	0.723601	0.562896		28	0	4.933	8.88	4.933
31	0.84	8.668	13.972	7.828	13.132	0.787721	0.52949		31	1.099	12.164	16.776	11.065	15.677	0.485306	0.382028		31	0.256	13.724	13.905	13.468	13.649	0.749537	0.622467		31	0	8.292	13.372	8.292	13.372	0.718365	0.55562		31	0.005	10.768	16.075	10.763	16.07	0.72263	0.561359		31	0	5.023	9.014	5.023
34	0.814	8.957	13.965	8.143	13.151	0.818235	0.597124		34	0.979	12.43	16.618	11.451	15.639	0.503456	0.40382		34	0.261	13.511	13.849	13.25	13.588	0.740715	0.60917		34	0	8.698	13.417	8.698	13.417	0.75101	0.60713		34	0.006	10.662	15.948	10.656	15.942	0.72119	0.559082		34	0	5.2	8.959	5.2
37	0.848	8.856	13.841	8.008	12.993	0.814455	0.588745		37	1.035	12.3	16.793	11.265	15.758	0.491538	0.389511		37	0.251	13.753	13.802	13.502	13.551	0.756863	0.633511		37	0	8.57	13.409	8.57	13.409	0.7404	0.590389		37	0.01	11.174	15.97	11.164	15.96	0.754719	0.612106		37	0	5.15	8.957	5.15
40	0.843	8.861	13.952	8.018	13.109	0.808256	0.575006		40	1.05	12.088	16.884	11.038	15.834	0.479321	0.374843		40	0.291	14.169	13.798	13.878	13.507	0.780474	0.669101		40	0	8.539	13.437	8.539	13.437	0.736184	0.583737		40	0.004	11.354	15.931	11.35	15.927	0.768883	0.634505		40	0	5.251	8.934	5.251
43	0.868	9.216	13.912	8.348	13.044	0.845715	0.658033		43	0.975	12.697	16.69	11.722	15.715	0.512878	0.415133		43	0.258	14.574	13.832	14.316	13.574	0.801133	0.70024		43	0	8.719	13.382	8.719	13.382	0.754793	0.613098		43	0.007	11.942	16.037	11.935	16.03	0.803317	0.688961		43	0	5.267	9.027	5.267
46	0.832	8.861	13.824	8.029	12.992	0.816654	0.593619		46	1.011	12.412	16.679	11.401	15.668	0.50033	0.400067		46	0.279	14.559	13.831	14.28	13.552	0.800415	0.699159		46	0	8.638	13.425	8.638	13.425	0.745385	0.598255		46	0.012	11.96	16.075	11.948	16.063	0.80254	0.687732		46	0	5.433	9.088	5.433
49	0.853	8.88	13.781	8.027	12.928	0.820492	0.602126		49	0.965	12.888	16.598	11.923	15.633	0.524409	0.428978		49	0.286	14.758	13.807	14.472	13.521	0.813037	0.718184		49	0	8.698	13.461	8.698	13.461	0.748556	0.603257		49	0.007	11.707	16.095	11.7	16.088	0.784661	0.659457		49	0	5.456	9.086	5.456
52	0.789	8.976	13.756	8.187	12.967	0.83433	0.632797		52	0.902	12.585	16.479	11.683	15.577	0.5157	0.418522		52	0.252	14.964	13.841	14.712	13.589	0.822384	0.732273		52	0	8.63	13.479	8.63	13.479	0.741712	0.592458		52	0.008	12.009	15.997	12.001	15.989	0.809831	0.699262		52	0	5.339	8.994	5.339
55	0.837	8.817	13.621	7.98	12.784	0.824876	0.611843		55	0.811	13.352	16.375	12.541	15.564	0.554036	0.46455		55	0.272	14.855	13.821	14.583	13.549	0.81758	0.725032		55	0	8.615	13.475	8.615	13.475	0.740642	0.590771		55	0.006	11.936	16.019	11.93	16.013	0.803833	0.689777		55	0	5.403	9.025	5.403
58	0.856	9.005	13.64	8.149	12.784	0.842345	0.650563		58	0.998	13.064	16.616	12.066	15.618	0.531208	0.437142		58	0.278	15.116	13.807	14.838	13.529	0.833106	0.748435		58	0	8.477	13.494	8.477	13.494	0.727752	0.570432		58	0.007	12.058	16.01	12.051	16.003	0.812494	0.703472		58	0	5.465	9.1	5.465
61	0.855	9.236	13.781	8.381	12.926	0.85681	0.682622		61	0.929	13.618	16.616	12.689	15.687	0.556179	0.467123		61	0.286	15.596	13.816	15.31	13.53	0.859544	0.788285		61	0	8.607	13.51	8.607	13.51	0.738037	0.586661		61	0.008	12.015	15.992	12.007	15.984	0.810489	0.700303		61	0	5.364	9.123	5.364
64	0.865	9.13	13.653	8.265	12.788	0.854069	0.676548		64	0.899	13.5	16.466	12.601	15.567	0.556579	0.467603		64	0.24	15.153	13.802	14.913	13.562	0.83528	0.751711		64	0	8.872	13.513	8.872	13.513	0.760592	0.622249		64	0.007	12.448	16.005	12.441	15.998	0.83905	0.745469		64	0	5.555	9.054	5.555
67	0.855	9.361	13.815	8.506	12.96	0.867307	0.70589		67	0.901	13.494	16.366	12.593	15.465	0.559894	0.471584		67	0.232	16.235	13.864	16.003	13.632	0.891728	0.836798		67	0	9.005	13.448	9.005	13.448	0.775725	0.646127		67	0.007	12.409	16.015	12.402	16.008	0.835897	0.740484		67	0	5.571	9.144	5.571
70	0.874	9.264	13.854	8.39	12.98	0.854161	0.676753		70	1.026	13.842	16.739	12.816	15.713	0.560816	0.47269		70	0.259	15.501	13.854	15.242	13.595	0.851635	0.776364		70	0	9.008	13.528	9.008	13.528	0.771395	0.639294		70	0.008	12.14	15.987	12.132	15.979	0.819183	0.714052		70	0	5.627	8.93	5.627
73	0.833	9.125	13.75	8.292	12.917	0.848301	0.663765		73	0.956	14.03	16.516	13.074	15.56	0.577731	0.493		73	0.303	16.617	13.779	16.314	13.476	0.919581	0.878782		73	0	8.888	13.635	8.888	13.635	0.755146	0.613656		73	0.002	12.043	15.945	12.041	15.943	0.814875	0.707238		73	0	5.691	9.009	5.691
76	0.844	8.798	13.746	7.954	12.902	0.814669	0.589219		76	0.795	13.876	16.204	13.081	15.409	0.583705	0.500172		76	0.292	16.443	13.797	16.151	13.505	0.908438	0.861986		76	0	9.068	13.557	9.068	13.557	0.774872	0.64478		76	0.006	12.055	16.003	12.049	15.997	0.812663	0.703741		76	0	5.68	8.943	5.68
79	0.85	9.043	13.578	8.193	12.728	0.85062	0.668903		79	0.72	14.303	16.128	13.583	15.408	0.606145	0.527115		79	0.255	16.121	13.794	15.866	13.539	0.890167	0.834445		79	0	9.255	13.555	9.255	13.555	0.790968	0.670178		79	0.007	12.354	15.943	12.347	15.936	0.83595	0.740567		79	0	5.742	9.002	5.742
82	0.846	9.058	13.575	8.212	12.729	0.852525	0.673126		82	0.761	14.706	16.274	13.945	15.513	0.618087	0.541453		82	0.258	16.429	13.755	16.171	13.497	0.910102	0.864494		82	0	9.255	13.586	9.255	13.586	0.789163	0.66733		82	0.003	12.695	15.897	12.692	15.894	0.861579	0.781097		82	0	5.809	8.995	5.809
85	0.847	9.24	13.988	8.393	13.141	0.843998	0.654226		85	0.731	14.206	16.207	13.475	15.476	0.598683	0.518156		85	0.3	16.702	13.754	16.402	13.454	0.926053	0.888537		85	0	8.805	13.602	8.805	13.602	0.749909	0.605393		85	0.007	12.402	15.898	12.395	15.891	0.841576	0.749465		85	0	5.624	8.932	5.624
	1	2	3	4	5	6	7	8	9	10	Count	Average	variance	Std. Dev	SE
0	1	1	1	1	1	1	1	1	1	1	10	1	0	0	0
1	0	0	0	0	0	0	0	0	0	0	10	0	0	0	0
4	0.361686	0.172528	0.307111	0.317623	0.242431	0.26737	0.163588	0.189905	0.269483	0.295992	10	0.258772	0.00438591	0.0662262	0.0209426
7	0.444041	0.21016	0.39561	0.398819	0.350158	0.347912	0.256704	0.26606	0.323134	0.414386	10	0.340698	0.00584656	0.0764628	0.0241797
10	0.40707	0.246098	0.448763	0.423497	0.398304	0.36461	0.314032	0.305622	0.351669	0.458024	10	0.371769	0.00466128	0.0682736	0.02159
13	0.490021	0.27628	0.497757	0.472085	0.439426	0.374834	0.332062	0.33551	0.405091	0.421942	10	0.404501	0.00549224	0.0741097	0.0234355
16	0.448025	0.296925	0.522256	0.469574	0.487456	0.390652	0.362526	0.375402	0.483461	0.453048	10	0.428933	0.00487467	0.0698188	0.0220786
19	0.472771	0.292089	0.567347	0.523073	0.537832	0.41037	0.364802	0.394516	0.472789	0.444268	10	0.447986	0.00718868	0.0847861	0.0268117
22	0.50083	0.334189	0.569295	0.545619	0.520905	0.461226	0.38624	0.403048	0.525555	0.473703	10	0.472061	0.00579968	0.0761557	0.0240825
25	0.524912	0.338322	0.61757	0.573343	0.566921	0.461879	0.400404	0.442218	0.514076	0.479557	10	0.49192	0.007235	0.0850588	0.026898
28	0.579942	0.328755	0.62526	0.518308	0.562896	0.457063	0.405694	0.432849	0.518829	0.464822	10	0.489442	0.00793562	0.0890821	0.0281702
31	0.52949	0.382028	0.622467	0.55562	0.561359	0.460381	0.429722	0.456735	0.544698	0.495393	10	0.503789	0.0052111	0.0721879	0.0228278
34	0.597124	0.40382	0.60917	0.60713	0.559082	0.504932	0.461817	0.451712	0.552717	0.482216	10	0.522972	0.0052446	0.0724196	0.0229011
37	0.588745	0.389511	0.633511	0.590389	0.612106	0.494451	0.452056	0.472235	0.552657	0.502876	10	0.528854	0.00624472	0.0790235	0.0249894
40	0.575006	0.374843	0.669101	0.583737	0.634505	0.519026	0.443027	0.500279	0.553994	0.487355	10	0.534087	0.00778362	0.0882248	0.0278991
43	0.658033	0.415133	0.70024	0.613098	0.688961	0.510794	0.487916	0.49887	0.58149	0.492339	10	0.564687	0.00954318	0.0976892	0.030892
46	0.593619	0.400067	0.699159	0.598255	0.687732	0.538376	0.503572	0.527989	0.57976	0.500491	10	0.562902	0.00804187	0.0896765	0.0283582
49	0.602126	0.428978	0.718184	0.603257	0.659457	0.543494	0.513958	0.53626	0.611121	0.467377	10	0.568421	0.00768506	0.0876645	0.0277219
52	0.632797	0.418522	0.732273	0.592458	0.699262	0.530296	0.523261	0.529295	0.608161	0.521317	10	0.578764	0.00876785	0.0936368	0.0296106
55	0.611843	0.46455	0.725032	0.590771	0.689777	0.540008	0.534783	0.530624	0.636689	0.531027	10	0.58551	0.00654825	0.0809213	0.0255895
58	0.650563	0.437142	0.748435	0.570432	0.703472	0.54362	0.54504	0.567087	0.637259	0.515023	10	0.591807	0.00865708	0.0930434	0.0294229
61	0.682622	0.467123	0.788285	0.586661	0.700303	0.519429	0.555415	0.560515	0.656654	0.507655	10	0.602466	0.0102097	0.101043	0.0319527
64	0.676548	0.467603	0.751711	0.622249	0.745469	0.568591	0.567422	0.572899	0.67965	0.518816	10	0.617096	0.00898396	0.0947838	0.0299733
67	0.70589	0.471584	0.836798	0.646127	0.740484	0.560347	0.564669	0.568623	0.648448	0.516402	10	0.625937	0.0124504	0.111581	0.0352851
70	0.676753	0.47269	0.776364	0.639294	0.714052	0.600465	0.564732	0.567836	0.661368	0.463804	10	0.613736	0.0100513	0.100256	0.0317038
73	0.663765	0.493	0.878782	0.613656	0.707238	0.603499	0.578262	0.60978	0.638128	0.494429	10	0.628054	0.0122478	0.11067	0.0349968
76	0.589219	0.500172	0.861986	0.64478	0.703741	0.610095	0.587287	0.611738	0.644128	0.521898	10	0.627504	0.0102633	0.101308	0.0320363
79	0.668903	0.527115	0.834445	0.670178	0.740567	0.615332	0.589947	0.604521	0.699232	0.524143	10	0.647438	0.00924023	0.0961261	0.0303978
82	0.673126	0.541453	0.864494	0.66733	0.781097	0.630604	0.573113	0.612569	0.666265	0.510003	10	0.652005	0.0114805	0.107147	0.0338828
85	0.654226	0.518156	0.888537	0.605393	0.749465	0.599548	0.605356	0.650331	0.675398	0.517372	10	0.646378	0.0120918	0.109963	0.0347733
Repeat#1	DDX39A(B100-250) 4h HS (September 13th, 2023)								Repeat#2	DDX39A(B100-250) 4h HS								Repeat#3	DDX39A(B100-250) 4h HS								Repeat#4	DDX39A(B100-250) 4h HS								Repeat#5	DDX39A(B100-250) 4h HS								Repeat#6	DDX39A(B100-250) 4h HS
	Background	Bleached	Whole Cell	Bleached	Whole Cell	FRAP	Normalize			Background	Bleached	Whole Cell	Bleached	Whole Cell	FRAP	Normalize			Background	Bleached	Whole Cell	Bleached	Whole Cell	FRAP	Normalize			Background	Bleached	Whole Cell	Bleached	Whole Cell	FRAP	Normalize			Background	Bleached	Whole Cell	Bleached	Whole Cell	FRAP	Normalize			Background	Bleached	Whole Cell	Bleached
				Minus Back	Minus Back								Minus Back	Minus Back								Minus Back	Minus Back								Minus Back	Minus Back								Minus Back	Minus Back								Minus Back
0	0.001	36.319	25.319	36.318	25.318	1	1		0	0.004	22.93	19.775	22.926	19.771	1	1		0	0	12.07	9.058	12.07	9.058	1	1		0	0	9.676	8.819	9.676	8.819	1	1		0	0	27.058	22.226	27.058	22.226	1	1		0	0	11.947	8.782	11.947
1	0	7.95	22.526	7.95	22.526	0.246031	0		1	0.001	9.514	18.14	9.513	18.139	0.452277	0		1	0	2.345	7.924	2.345	7.924	0.222087	0		1	0	1.686	7.811	1.686	7.811	0.196732	0		1	0	6.958	19.646	6.958	19.646	0.290922	0		1	0	2.217	7.162	2.217
4	0.0005043	13.496	23.217	13.4955	23.2165	0.405228	0.211145		4	0.006	13.373	18.75	13.367	18.744	0.614996	0.297082		4	0	4.191	8.133	4.191	8.133	0.386716	0.211629		4	0	2.648	8.207	2.648	8.207	0.294074	0.121183		4	0	11.768	20.434	11.768	20.434	0.473059	0.256864		4	0	3.627	7.51	3.627
7	0.002	14.971	23.448	14.969	23.446	0.445073	0.263992		7	0.007	14.433	18.866	14.426	18.859	0.659671	0.378648		7	0	5.172	8.195	5.172	8.195	0.473625	0.32335		7	0	3.01	8.228	3.01	8.228	0.333423	0.170169		7	0	13.213	20.642	13.213	20.642	0.525794	0.331236		7	0	4.293	7.588	4.293
10	0.001	16.429	23.603	16.428	23.602	0.485225	0.317246		10	0.004	15.493	18.894	15.489	18.89	0.707118	0.465273		10	0	5.59	8.24	5.59	8.24	0.509108	0.368962		10	0	3.196	8.222	3.196	8.222	0.354285	0.19614		10	0	14.147	20.602	14.147	20.602	0.564054	0.385193		10	0	4.721	7.627	4.721
13	0	18.408	23.682	18.408	23.682	0.541871	0.392376		13	0.002	16.151	18.851	16.149	18.849	0.738852	0.523212		13	0	5.838	8.29	5.838	8.29	0.528487	0.393875		13	0	3.55	8.282	3.55	8.282	0.390676	0.241444		13	0	14.466	20.599	14.466	20.599	0.576857	0.403249		13	0	4.789	7.672	4.789
16	0.0005043	18.34	23.69	18.3395	23.6895	0.539683	0.389475		16	0.01	16.363	18.91	16.353	18.9	0.746167	0.536567		16	0	6.18	8.329	6.18	8.329	0.556827	0.430306		16	0	3.518	8.316	3.518	8.316	0.385571	0.235089		16	0	15.203	20.634	15.203	20.634	0.605218	0.443246		16	0	5.149	7.658	5.149
19	0.001	18.672	23.714	18.671	23.713	0.548894	0.401691		19	0.008	16.498	18.9	16.49	18.892	0.752737	0.548561		19	0	6.355	8.289	6.355	8.289	0.575358	0.454127		19	0	3.631	8.288	3.631	8.288	0.399301	0.252181		19	0	16.113	20.702	16.113	20.702	0.639337	0.491364		19	0	5.357	7.647	5.357
22	0.001	19.492	23.799	19.491	23.798	0.570954	0.43095		22	0.007	16.56	18.955	16.553	18.948	0.753379	0.549735		22	0	6.608	8.284	6.608	8.284	0.598625	0.484036		22	0	3.849	8.329	3.849	8.329	0.42119	0.279432		22	0	16.413	20.69	16.413	20.69	0.651618	0.508683		22	0	5.443	7.633	5.443
25	0.0005043	19.71	23.7	19.7095	23.6995	0.579754	0.442622		25	0.003	17.058	19.001	17.055	18.998	0.774184	0.587719		25	0	6.642	8.302	6.642	8.302	0.600401	0.486319		25	0	3.872	8.274	3.872	8.274	0.426524	0.286071		25	0	16.508	20.629	16.508	20.629	0.657328	0.516736		25	0	5.676	7.605	5.676
28	0.002	20.42	23.658	20.418	23.656	0.601699	0.471727		28	0.008	17.577	19.014	17.569	19.006	0.79718	0.629704		28	0	6.877	8.288	6.877	8.288	0.622693	0.514976		28	0	4.118	8.27	4.118	8.27	0.453842	0.32008		28	0	16.508	20.718	16.508	20.718	0.654504	0.512753		28	0	5.823	7.603	5.823
31	0.0005043	21.634	23.683	21.6335	23.6825	0.636805	0.518289		31	0.004	17.452	19.03	17.448	19.026	0.790858	0.618161		31	0	6.869	8.295	6.869	8.295	0.621444	0.51337		31	0	3.975	8.198	3.975	8.198	0.441929	0.30525		31	0	16.982	20.744	16.982	20.744	0.672453	0.538067		31	0	6.078	7.593	6.078
34	0.002	21.147	23.673	21.145	23.671	0.622728	0.499619		34	0.006	17.548	18.952	17.542	18.946	0.798476	0.63207		34	0	6.903	8.311	6.903	8.311	0.623318	0.515779		34	0	4.219	8.24	4.219	8.24	0.466666	0.336044		34	0	16.818	20.798	16.818	20.798	0.66423	0.52647		34	0	5.856	7.636	5.856
37	0.002	21.836	23.583	21.834	23.581	0.645474	0.529786		37	0.006	17.94	19.011	17.934	19.005	0.813785	0.66002		37	0	7.157	8.308	7.157	8.308	0.646487	0.545562		37	0	4.196	8.265	4.196	8.265	0.462718	0.33113		37	0	17.208	20.839	17.208	20.839	0.678296	0.546307		37	0	6.233	7.6	6.233
40	0.002	21.588	23.565	21.586	23.563	0.63863	0.520709		40	0.006	18.188	19.023	18.182	19.017	0.824518	0.679615		40	0	7.548	8.267	7.548	8.267	0.685187	0.59531		40	0	4.289	8.234	4.289	8.234	0.474754	0.346114		40	0	17.624	20.758	17.624	20.758	0.697404	0.573255		40	0	6.177	7.612	6.177
43	0.0005043	22.298	23.472	22.2975	23.4715	0.662251	0.552039		43	0.01	18.293	19.046	18.283	19.036	0.82827	0.686466		43	0	7.441	8.266	7.441	8.266	0.675555	0.582929		43	0	4.482	8.203	4.482	8.203	0.497992	0.375044		43	0	17.561	20.732	17.561	20.732	0.695783	0.570968		43	0	6.346	7.604	6.346
46	0	22.912	23.413	22.912	23.413	0.682203	0.578501		46	0.008	18.325	19.155	18.317	19.147	0.825	0.680495		46	0	7.734	8.252	7.734	8.252	0.703348	0.618656		46	0	4.497	8.202	4.497	8.202	0.49972	0.377194		46	0	18.011	20.684	18.011	20.684	0.715268	0.598448		46	0	6.519	7.597	6.519
49	0	21.765	23.325	21.765	23.325	0.650496	0.536447		49	0.006	18.524	19.184	18.518	19.178	0.832705	0.694563		49	0	7.292	8.304	7.292	8.304	0.658998	0.561646		49	0	4.706	8.205	4.706	8.205	0.522753	0.405869		49	0	18.239	20.794	18.239	20.794	0.720491	0.605814		49	0	6.636	7.624	6.636
52	0	22.109	23.297	22.109	23.297	0.661571	0.551137		52	0.008	18.471	19.131	18.463	19.123	0.83262	0.694407		52	0	7.705	8.306	7.705	8.306	0.696155	0.60941		52	0	4.842	8.224	4.842	8.224	0.536618	0.423129		52	0	17.992	20.861	17.992	20.861	0.708451	0.588834		52	0	6.692	7.623	6.692
55	0.0005043	22.336	23.173	22.3355	23.1725	0.67194	0.564889		55	0.004	18.709	19.218	18.705	19.214	0.839538	0.707038		55	0	7.838	8.382	7.838	8.382	0.70175	0.616603		55	0	4.606	8.243	4.606	8.243	0.509286	0.389104		55	0	18.45	20.83	18.45	20.83	0.727567	0.615792		55	0	6.789	7.635	6.789
58	0.002	22.546	23.176	22.544	23.174	0.678168	0.57315		58	0.007	18.466	19.194	18.459	19.187	0.829662	0.689008		58	0	7.721	8.359	7.721	8.359	0.693177	0.605582		58	0	4.719	8.211	4.719	8.211	0.523814	0.40719		58	0	18.587	20.864	18.587	20.864	0.731775	0.621727		58	0	6.814	7.613	6.814
61	0.0005043	21.357	22.999	21.3565	22.9985	0.647348	0.532273		61	0.007	18.899	19.154	18.892	19.147	0.850898	0.727779		61	0	8.277	8.414	8.277	8.414	0.738236	0.663505		61	0	4.822	8.243	4.822	8.243	0.53317	0.418836		61	0	18.689	20.784	18.689	20.784	0.738623	0.631384		61	0	6.967	7.649	6.967
64	0.0005043	22.05	22.937	22.0495	22.9365	0.670161	0.562529		64	0.008	18.863	19.186	18.855	19.178	0.847859	0.72223		64	0	7.817	8.403	7.817	8.403	0.698121	0.611937		64	0	5.003	8.193	5.003	8.193	0.556559	0.447954		64	0	19.261	20.824	19.261	20.824	0.759767	0.661204		64	0	7.111	7.62	7.111
67	0.0005043	22.05	22.96	22.0495	22.9595	0.66949	0.561639		67	0.009	18.688	19.199	18.679	19.19	0.839419	0.706821		67	0	8.211	8.346	8.211	8.346	0.738317	0.663609		67	0	4.889	8.203	4.889	8.203	0.543214	0.43134		67	0	19.511	20.779	19.511	20.779	0.771295	0.677462		67	0	6.976	7.588	6.976
70	0.002	22.391	22.689	22.389	22.687	0.687963	0.586141		70	0.011	19.262	19.234	19.251	19.223	0.863639	0.751041		70	0	8.303	8.409	8.303	8.409	0.740996	0.667052		70	0	5.113	8.249	5.113	8.249	0.564934	0.458381		70	0	19.6	20.856	19.6	20.856	0.771953	0.678389		70	0	7.222	7.584	7.222
73	0.0005043	22.676	22.581	22.6755	22.5805	0.700053	0.602175		73	0.007	19.029	19.33	19.022	19.323	0.84895	0.724221		73	0	8.543	8.34	8.543	8.34	0.768722	0.702694		73	0	5.392	8.296	5.392	8.296	0.592386	0.492555		73	0	19.837	20.782	19.837	20.782	0.784069	0.695477		73	0	6.984	7.577	6.984
76	0.0005043	23.214	22.432	23.2135	22.4315	0.721423	0.630519		76	0.005	19.368	19.346	19.363	19.341	0.863364	0.750539		76	0	8.227	8.373	8.227	8.373	0.73737	0.662391		76	0	5.196	8.258	5.196	8.258	0.573479	0.469018		76	0	19.676	20.793	19.676	20.793	0.777294	0.685922		76	0	6.962	7.576	6.962
79	0.0005043	22.983	22.579	22.9825	22.5785	0.709594	0.61483		79	0.006	19.538	19.406	19.532	19.4	0.868251	0.759461		79	0	8.538	8.358	8.538	8.358	0.766618	0.699989		79	0	5.138	8.177	5.138	8.177	0.572695	0.468042		79	0	19.642	20.731	19.642	20.731	0.778271	0.6873		79	0	7.146	7.615	7.146
82	0.0005043	23.571	22.25	23.5705	22.2495	0.738509	0.653181		82	0.006	19.377	19.438	19.371	19.432	0.859676	0.743805		82	0	8.439	8.337	8.439	8.337	0.759637	0.691016		82	0	5.349	8.21	5.349	8.21	0.593817	0.494338		82	0	19.768	20.806	19.768	20.806	0.78044	0.690359		82	0	7.293	7.607	7.293
85	0.0005043	23.013	22.189	23.0125	22.1885	0.723008	0.632622		85	0.008	19.892	19.41	19.884	19.402	0.883807	0.787862		85	0	8.734	8.354	8.734	8.354	0.784592	0.723095		85	0	5.329	8.149	5.329	8.149	0.596026	0.497087		85	0	19.987	20.8	19.987	20.8	0.789314	0.702874		85	0	7.461	7.609	7.461
	1	2	3	4	5	6	7	8	9	10	Count	Average	variance	Std. Dev	SE
0	1	1	1	1	1	1	1	1	1	1	10	1	0	0	0
1	0	0	0	0	0	0	0	0	0	0	10	0	0	0	0
4	0.211145	0.297082	0.211629	0.121183	0.256864	0.165015	0.366769	0.202107	0.168266	0.215416	10	0.221548	0.00497467	0.0705314	0.022304
7	0.263992	0.378648	0.32335	0.170169	0.331236	0.243814	0.418055	0.262783	0.207485	0.296216	10	0.289575	0.00575827	0.0758833	0.0239964
10	0.317246	0.465273	0.368962	0.19614	0.385193	0.294463	0.48812	0.304166	0.257672	0.351561	10	0.34288	0.00799041	0.0893891	0.0282673
13	0.392376	0.523212	0.393875	0.241444	0.403249	0.299442	0.485098	0.356472	0.297524	0.381769	10	0.377446	0.00726918	0.0852595	0.0269614
16	0.389475	0.536567	0.430306	0.235089	0.443246	0.345263	0.562034	0.471478	0.330584	0.401935	10	0.414598	0.00953302	0.0976372	0.0308756
19	0.401691	0.548561	0.454127	0.252181	0.491364	0.372068	0.571722	0.48624	0.347346	0.447142	10	0.437244	0.00933671	0.0966267	0.030556
22	0.43095	0.549735	0.484036	0.279432	0.508683	0.384012	0.576783	0.469083	0.357332	0.459035	10	0.449908	0.008163	0.0903493	0.028571
25	0.442622	0.587719	0.486319	0.286071	0.516736	0.415666	0.64218	0.484337	0.37121	0.473697	10	0.470656	0.0103845	0.101904	0.0322249
28	0.471727	0.629704	0.514976	0.32008	0.512753	0.434252	0.67325	0.550933	0.392108	0.494628	10	0.499441	0.0109977	0.10487	0.0331628
31	0.518289	0.618161	0.51337	0.30525	0.538067	0.46717	0.670972	0.52724	0.406678	0.499447	10	0.506464	0.010355	0.101759	0.0321791
34	0.499619	0.63207	0.515779	0.336044	0.52647	0.435214	0.679645	0.574346	0.438588	0.510508	10	0.514828	0.00988374	0.099417	0.0314384
37	0.529786	0.66002	0.545562	0.33113	0.546307	0.485876	0.708483	0.586091	0.440556	0.5135	10	0.534731	0.011329	0.106438	0.0336585
40	0.520709	0.679615	0.59531	0.346114	0.573255	0.477645	0.648308	0.60793	0.435878	0.528605	10	0.541337	0.010312	0.101548	0.0321123
43	0.552039	0.686466	0.582929	0.375044	0.570968	0.499607	0.730556	0.580339	0.440855	0.54278	10	0.556158	0.0109341	0.104566	0.0330667
46	0.578501	0.680495	0.618656	0.377194	0.598448	0.522009	0.705537	0.585759	0.471503	0.616383	10	0.575448	0.00945668	0.0972455	0.0307517
49	0.536447	0.694563	0.561646	0.405869	0.605814	0.533721	0.691249	0.591276	0.492131	0.638368	10	0.575108	0.00798667	0.0893682	0.0282607
52	0.551137	0.694407	0.60941	0.423129	0.588834	0.540821	0.706952	0.571146	0.489938	0.62932	10	0.580509	0.00752719	0.0867594	0.0274357
55	0.564889	0.707038	0.616603	0.389104	0.615792	0.551598	0.685844	0.603917	0.487306	0.621767	10	0.584386	0.0086839	0.0931875	0.0294685
58	0.57315	0.689008	0.605582	0.40719	0.621727	0.557168	0.696856	0.60639	0.500581	0.644169	10	0.590182	0.00760556	0.0872099	0.0275782
61	0.532273	0.727779	0.663505	0.418836	0.631384	0.572194	0.684794	0.568916	0.495459	0.641593	10	0.593673	0.00888227	0.0942458	0.0298031
64	0.562529	0.72223	0.611937	0.447954	0.661204	0.593476	0.728426	0.535773	0.496228	0.689684	10	0.604944	0.00917546	0.0957886	0.030291
67	0.561639	0.706821	0.663609	0.43134	0.677462	0.580291	0.747059	0.585631	0.513261	0.69738	10	0.616449	0.0097663	0.0988246	0.0312511
70	0.586141	0.751041	0.667052	0.458381	0.678389	0.611619	0.779475	0.636219	0.537084	0.688608	10	0.639401	0.00929401	0.0964055	0.0304861
73	0.602175	0.724221	0.702694	0.492555	0.695477	0.582565	0.695104	0.623404	0.532398	0.666209	10	0.63168	0.00616173	0.0784967	0.0248228
76	0.630519	0.750539	0.662391	0.469018	0.685922	0.579918	0.684754	0.626216	0.551364	0.689305	10	0.632995	0.00663922	0.0814814	0.0257667
79	0.61483	0.759461	0.699989	0.468042	0.6873	0.598433	0.706772	0.634923	0.562952	0.717363	10	0.645007	0.00757697	0.0870458	0.0275263
82	0.653181	0.743805	0.691016	0.494338	0.690359	0.617761	0.72011	0.616528	0.565061	0.732509	10	0.652467	0.00637648	0.0798528	0.0252517
85	0.632622	0.787862	0.723095	0.497087	0.702874	0.638532	0.735404	0.641022	0.582859	0.776711	10	0.671807	0.00823815	0.0907643	0.0287022
Repeat#1	DDX39B(A100-250) 4h HS (September 20th, 2023)								Repeat#2	DDX39B(A100-250) 4h HS								Repeat#3	DDX39B(A100-250) 4h HS								Repeat#4	DDX39B(A100-250) 4h HS								Repeat#5	DDX39B(A100-250) 4h HS								Repeat#6	DDX39B(A100-250) 4h HS
	Background	Bleached	Whole Cell	Bleached	Whole Cell	FRAP	Normalize			Background	Bleached	Whole Cell	Bleached	Whole Cell	FRAP	Normalize			Background	Bleached	Whole Cell	Bleached	Whole Cell	FRAP	Normalize			Background	Bleached	Whole Cell	Bleached	Whole Cell	FRAP	Normalize			Background	Bleached	Whole Cell	Bleached	Whole Cell	FRAP	Normalize			Background	Bleached	Whole Cell	Bleached
				Minus Back	Minus Back								Minus Back	Minus Back								Minus Back	Minus Back								Minus Back	Minus Back								Minus Back	Minus Back								Minus Back
0	0	10.555	11.452	10.555	11.452	1	1		0	0	7.121	4.829	7.121	4.829	1	1		0	0	11.415	7.521	11.415	7.521	1	1		0	0	14.446	9.884	14.446	9.884	1	1		0	0.0001036	8.514	8.834	8.5139	8.8339	1	1		0	0	5.61	4.515	5.61
1	0	0.351	9.972	0.351	9.972	0.0381898	0		1	0	0.142	4.033	0.142	4.033	0.0238768	0		1	0	0.159	6.114	0.159	6.114	0.0171345	0		1	0.0001705	0.182	8.325	0.18183	8.32483	0.0149442	0		1	0	0.144	7.762	0.144	7.762	0.0192492	0		1	0.0006917	0.192	3.747	0.191308
4	0	0.798	10.135	0.798	10.135	0.0854284	0.0491142		4	0	0.311	4.178	0.311	4.178	0.0504787	0.0272526		4	0	0.386	6.392	0.386	6.392	0.0397878	0.0230482		4	0	0.37	8.614	0.37	8.614	0.0293888	0.0146637		4	0.0001036	0.327	8.001	0.326896	8.0009	0.0423931	0.0235982		4	0.0001729	0.341	3.905	0.340827
7	0	0.975	10.191	0.975	10.191	0.103803	0.0682187		7	0	0.355	4.237	0.355	4.237	0.056818	0.033747		7	0	0.437	6.476	0.437	6.476	0.0444605	0.0278024		7	0.0003409	0.499	8.758	0.498659	8.75766	0.0389584	0.0243784		7	0	0.486	8.099	0.486	8.099	0.0622628	0.0438578		7	0	0.446	3.977	0.446
10	0	1.034	10.111	1.034	10.111	0.110956	0.0756551		10	0	0.413	4.282	0.413	4.282	0.0654063	0.0425453		10	0	0.534	6.527	0.534	6.527	0.0539048	0.0374113		10	0	0.593	8.822	0.593	8.822	0.045991	0.0315178		10	0	0.526	8.103	0.526	8.103	0.0673541	0.049049		10	0.0005188	0.39	4.006	0.389481
13	0	1.113	10.058	1.113	10.058	0.120062	0.0851233		13	0	0.481	4.265	0.481	4.265	0.076479	0.0538889		13	0	0.568	6.505	0.568	6.505	0.0575308	0.0411006		13	0	0.726	8.84	0.726	8.84	0.0561914	0.0418729		13	0	0.534	8.147	0.534	8.147	0.0680092	0.049717		13	0.0003458	0.451	4.014	0.450654
16	0	1.18	10.034	1.18	10.034	0.127594	0.0929543		16	0	0.453	4.264	0.453	4.264	0.0720439	0.0493453		16	0	0.609	6.475	0.609	6.475	0.0619694	0.0456165		16	0	0.659	8.905	0.659	8.905	0.0506333	0.0362305		16	0	0.562	8.154	0.562	8.154	0.0715137	0.0532903		16	0.0003458	0.475	4.04	0.474654
19	0	1.207	9.942	1.207	9.942	0.131721	0.0972454		19	0	0.446	4.262	0.446	4.262	0.0709639	0.0482389		19	0	0.636	6.531	0.636	6.531	0.0641619	0.0478472		19	0.0001705	0.646	8.898	0.64583	8.89783	0.0496614	0.0352438		19	0	0.572	8.15	0.572	8.15	0.072822	0.0546242		19	0.0003458	0.558	4.043	0.557654
22	0	1.215	9.782	1.215	9.782	0.134763	0.100408		22	0	0.504	4.267	0.504	4.267	0.0800985	0.0575969		22	0	0.641	6.476	0.641	6.476	0.0652155	0.0489192		22	0.0003409	0.772	8.9	0.771659	8.89966	0.0593249	0.045054		22	0	0.596	8.135	0.596	8.135	0.0760173	0.0578823		22	0	0.589	4.063	0.589
25	0	1.32	9.639	1.32	9.639	0.148582	0.114775		25	0	0.528	4.26	0.528	4.26	0.0840505	0.0616456		25	0	0.651	6.435	0.651	6.435	0.0666549	0.0503837		25	0	0.816	8.902	0.816	8.902	0.0627173	0.0484979		25	0	0.644	8.171	0.644	8.171	0.0817776	0.0637557		25	0.0005188	0.57	4.069	0.569481
28	0	1.351	9.556	1.351	9.556	0.153392	0.119776		28	0	0.546	4.276	0.546	4.276	0.0865907	0.0642479		28	0	0.659	6.447	0.659	6.447	0.0673484	0.0510893		28	0.0001705	0.801	8.877	0.80083	8.87683	0.0617259	0.0474914		28	0.0001036	0.618	8.166	0.617896	8.1659	0.0785119	0.0604259		28	0.001	0.532	4.038	0.531
31	0	1.369	9.329	1.369	9.329	0.159218	0.125833		31	0	0.537	4.259	0.537	4.259	0.0855033	0.0631339		31	0	0.717	6.462	0.717	6.462	0.0731058	0.0569471		31	0.0003409	0.804	8.881	0.803659	8.88066	0.0619173	0.0476856		31	0	0.76	8.18	0.76	8.18	0.0964016	0.0786667		31	0.0003458	0.577	4.044	0.576654
34	0	1.419	9.252	1.419	9.252	0.166406	0.133307		34	0	0.508	4.26	0.508	4.26	0.0808668	0.058384		34	0	0.737	6.499	0.737	6.499	0.0747172	0.0585866		34	0	0.862	8.884	0.862	8.884	0.0663871	0.0522233		34	0	0.752	8.132	0.752	8.132	0.0959499	0.0782061		34	0.0001729	0.614	4.043	0.613827
37	0	1.445	9.09	1.445	9.09	0.172475	0.139617		37	0	0.518	4.245	0.518	4.245	0.0827501	0.0603133		37	0	0.76	6.394	0.76	6.394	0.0783142	0.0622463		37	0	0.867	8.874	0.867	8.874	0.0668474	0.0526906		37	0	0.731	8.091	0.731	8.091	0.0937431	0.0759559		37	0.0001729	0.681	4.063	0.680827
40	0	1.519	8.997	1.519	8.997	0.183182	0.150749		40	0	0.54	4.26	0.54	4.26	0.0859608	0.0636026		40	0	0.768	6.348	0.768	6.348	0.079712	0.0636685		40	0	0.85	8.87	0.85	8.87	0.0655663	0.05139		40	0	0.8	8.093	0.8	8.093	0.102566	0.0849523		40	0.0001729	0.659	4.071	0.658827
43	0	1.462	8.889	1.462	8.889	0.17845	0.14583		43	0	0.568	4.249	0.568	4.249	0.0906521	0.0684087		43	0	0.818	6.377	0.818	6.377	0.0845155	0.0685557		43	0	0.85	8.889	0.85	8.889	0.0654261	0.0512477		43	0	0.81	8.14	0.81	8.14	0.103249	0.0856481		43	0	0.628	4.07	0.628
46	0	1.47	8.719	1.47	8.719	0.182925	0.150482		46	0	0.61	4.218	0.61	4.218	0.0980707	0.0760088		46	0	0.843	6.416	0.843	6.416	0.0865691	0.0706451		46	0	0.857	8.842	0.857	8.842	0.0663156	0.0521507		46	0	0.767	8.117	0.767	8.117	0.0980446	0.0803419		46	0	0.64	4.073	0.64
49	0	1.576	8.613	1.576	8.613	0.198529	0.166706		49	0	0.607	4.202	0.607	4.202	0.09796	0.0758953		49	0	0.806	6.416	0.806	6.416	0.0827695	0.0667792		49	0	1.058	8.893	1.058	8.893	0.0813996	0.0674636		49	0	0.764	8.118	0.764	8.118	0.0976491	0.0799387		49	0	0.632	4.049	0.632
52	0	1.671	8.515	1.671	8.515	0.212919	0.181667		52	0	0.648	4.206	0.648	4.206	0.104477	0.082572		52	0	0.844	6.402	0.844	6.402	0.0868613	0.0709424		52	0	0.85	8.85	0.85	8.85	0.0657144	0.0515404		52	0	0.776	8.124	0.776	8.124	0.0991096	0.0814278		52	0	0.662	4.051	0.662
55	0	1.655	8.344	1.655	8.344	0.215202	0.184041		55	0	0.698	4.203	0.698	4.203	0.112619	0.0909131		55	0	0.848	6.4	0.848	6.4	0.0873003	0.071389		55	0	0.91	8.878	0.91	8.878	0.0701312	0.0560242		55	0	0.784	8.104	0.784	8.104	0.100378	0.0827216		55	0	0.721	4.059	0.721
58	0	1.684	8.217	1.684	8.217	0.222358	0.19148		58	0	0.657	4.197	0.657	4.197	0.106156	0.0842913		58	0	0.86	6.398	0.86	6.398	0.0885633	0.0726741		58	0	0.903	8.874	0.903	8.874	0.0696231	0.0555084		58	0	0.817	8.112	0.817	8.112	0.1045	0.0869244		58	0	0.662	4.074	0.662
61	0	1.625	8.078	1.625	8.078	0.218259	0.187219		61	0	0.643	4.19	0.643	4.19	0.104067	0.0821517		61	0	0.849	6.378	0.849	6.378	0.0877047	0.0718005		61	0	0.925	8.867	0.925	8.867	0.0713757	0.0572875		61	0	0.776	8.11	0.776	8.11	0.0992807	0.0816023		61	0.0003458	0.646	4.06	0.645654
64	0	1.709	7.981	1.709	7.981	0.232331	0.20185		64	0	0.593	4.181	0.593	4.181	0.0961813	0.0740731		64	0	0.85	6.36	0.85	6.36	0.0880565	0.0721584		64	0	0.954	8.851	0.954	8.851	0.0737465	0.0596943		64	0	0.894	8.107	0.894	8.107	0.11442	0.0970385		64	0.0001729	0.709	4.048	0.708827
67	0	1.692	7.945	1.692	7.945	0.231063	0.200531		67	0	0.673	4.18	0.673	4.18	0.109183	0.0873928		67	0	0.98	6.348	0.98	6.348	0.101716	0.0860559		67	0	0.956	8.865	0.956	8.865	0.0737844	0.0597328		67	0.0001036	0.88	8.105	0.879896	8.1049	0.112644	0.0952278		67	0	0.727	4.066	0.727
70	0	1.731	7.769	1.731	7.769	0.241744	0.211636		70	0	0.683	4.167	0.683	4.167	0.111151	0.089409		70	0	0.894	6.335	0.894	6.335	0.0929802	0.077168		70	0	0.949	8.886	0.949	8.886	0.073071	0.0590086		70	0	0.918	8.099	0.918	8.099	0.117608	0.100289		70	0.0001729	0.827	4.068	0.826827
73	0	1.844	7.721	1.844	7.721	0.259126	0.229708		73	0	0.672	4.15	0.672	4.15	0.109809	0.088034		73	0	0.866	6.34	0.866	6.34	0.0899971	0.0741328		73	0	0.981	8.838	0.981	8.838	0.0759452	0.0619264		73	0	0.93	8.097	0.93	8.097	0.119174	0.101886		73	0	0.71	4.046	0.71
76	0	1.82	7.658	1.82	7.658	0.257857	0.228389		76	0	0.67	4.131	0.67	4.131	0.109986	0.0882151		76	0	0.917	6.308	0.917	6.308	0.0957805	0.0800171		76	0	0.983	8.865	0.983	8.865	0.0758682	0.0618482		76	0	0.954	8.129	0.954	8.129	0.121769	0.104532		76	0.0003458	0.739	4.044	0.738654
79	0	1.787	7.544	1.787	7.544	0.257008	0.227506		79	0	0.738	4.12	0.738	4.12	0.121472	0.0999822		79	0	0.966	6.307	0.966	6.307	0.100915	0.0852407		79	0	1.068	8.901	1.068	8.901	0.0820952	0.0681697		79	0.0001036	0.945	8.074	0.944896	8.0739	0.12143	0.104186		79	0.0003458	0.713	4.058	0.712654
82	0	1.779	7.379	1.779	7.379	0.261578	0.232258		82	0	0.712	4.098	0.712	4.098	0.117821	0.0962426		82	0	0.908	6.325	0.908	6.325	0.0945856	0.0788013		82	0	1.005	8.887	1.005	8.887	0.0773742	0.063377		82	0	1.01	8.082	1.01	8.082	0.129666	0.112584		82	0.0001729	0.75	4.061	0.749827
85	0	1.886	7.278	1.886	7.278	0.281159	0.252617		85	0	0.744	4.105	0.744	4.105	0.122907	0.101452		85	0	0.946	6.297	0.946	6.297	0.0989822	0.0832746		85	0	1.002	8.863	1.002	8.863	0.0773521	0.0633546		85	0.0002073	0.899	8.09	0.898793	8.08979	0.115278	0.0979135		85	0.0001729	0.773	4.067	0.772827
	1	2	3	4	5	6	7	8	9	10	Count	Average	variance	Std. Dev	SE
0	1	1	1	1	1	1	1	1	1	1	10	1	0	0	0
1	0	0	0	0	0	0	0	0	0	0	10	0	0	0	0
4	0.0491142	0.0272526	0.0230482	0.0146637	0.0235982	0.0303978	0.0367155	0.0248586	0.0481734	0.0407571	10	0.0318579	0.000131175	0.0114532	0.0036218
7	0.0682187	0.033747	0.0278024	0.0243784	0.0438578	0.051264	0.0438713	0.0322954	0.0758126	0.0691026	10	0.047035	0.0003421	0.018496	0.00584894
10	0.0756551	0.0425453	0.0374113	0.0315178	0.049049	0.0387518	0.044281	0.0389356	0.0841188	0.0705074	10	0.0512773	0.000340523	0.0184533	0.00583543
13	0.0851233	0.0538889	0.0411006	0.0418729	0.049717	0.0513777	0.051142	0.0379772	0.0970319	0.0814055	10	0.0590637	0.000435406	0.0208664	0.00659853
16	0.0929543	0.0493453	0.0456165	0.0362305	0.0532903	0.0557576	0.0559788	0.0487796	0.10116	0.0928728	10	0.0631985	0.000538765	0.0232113	0.00734006
19	0.0972454	0.0482389	0.0478472	0.0352438	0.0546242	0.0729163	0.0536181	0.0539091	0.108671	0.104944	10	0.0677258	0.000705733	0.0265656	0.00840079
22	0.100408	0.0575969	0.0489192	0.045054	0.0578823	0.0788117	0.0511442	0.0663945	0.122052	0.104493	10	0.0732757	0.000725573	0.0269365	0.00851806
25	0.114775	0.0616456	0.0503837	0.0484979	0.0637557	0.0746212	0.0535791	0.0688388	0.126375	0.11847	10	0.0780942	0.000902824	0.030047	0.0095017
28	0.119776	0.0642479	0.0510893	0.0474914	0.0604259	0.0675369	0.0588333	0.065594	0.128556	0.112104	10	0.0775656	0.000916233	0.0302693	0.009572
31	0.125833	0.0631339	0.0569471	0.0476856	0.0786667	0.0768313	0.0634195	0.0612215	0.127711	0.114032	10	0.0815483	0.000890086	0.0298343	0.00943444
34	0.133307	0.058384	0.0585866	0.0522233	0.0782061	0.0845731	0.0738106	0.0650008	0.139063	0.130625	10	0.087378	0.00114816	0.0338845	0.0107152
37	0.139617	0.0603133	0.0622463	0.0526906	0.0759559	0.0977867	0.0637037	0.0691654	0.132027	0.13577	10	0.0889277	0.00119318	0.0345424	0.0109233
40	0.150749	0.0636026	0.0636685	0.05139	0.0849523	0.0929745	0.0682777	0.0733603	0.140458	0.125354	10	0.0914787	0.0012365	0.0351639	0.0111198
43	0.14583	0.0684087	0.0685557	0.0512477	0.0856481	0.086645	0.0703097	0.0817176	0.139861	0.121557	10	0.091978	0.00105268	0.032445	0.01026
46	0.150482	0.0760088	0.0706451	0.0521507	0.0803419	0.0890224	0.0696584	0.0944073	0.147044	0.138632	10	0.0968393	0.00125998	0.0354962	0.0112249
49	0.166706	0.0758953	0.0667792	0.0674636	0.0799387	0.0881458	0.0798354	0.0885712	0.140357	0.139293	10	0.0992986	0.00127121	0.0356541	0.0112748
52	0.181667	0.082572	0.0709424	0.0515404	0.0814278	0.0942967	0.0754085	0.0716742	0.162046	0.144114	10	0.101569	0.00196907	0.0443742	0.0140324
55	0.184041	0.0909131	0.071389	0.0560242	0.0827216	0.106226	0.0695786	0.0826523	0.148876	0.139351	10	0.103177	0.00169979	0.0412285	0.0130376
58	0.19148	0.0842913	0.0726741	0.0555084	0.0869244	0.0935223	0.079864	0.0884277	0.159343	0.150038	10	0.106207	0.00197044	0.0443896	0.0140372
61	0.187219	0.0821517	0.0718005	0.0572875	0.0816023	0.0906249	0.0725319	0.0844278	0.159742	0.144461	10	0.103185	0.0019348	0.0439863	0.0139097
64	0.20185	0.0740731	0.0721584	0.0596943	0.0970385	0.104114	0.0747372	0.0885063	0.164984	0.155181	10	0.109234	0.00229518	0.0479081	0.0151499
67	0.200531	0.0873928	0.0860559	0.0597328	0.0952278	0.107208	0.0778749	0.0908637	0.16217	0.15937	10	0.112643	0.00205784	0.0453634	0.0143452
70	0.211636	0.089409	0.077168	0.0590086	0.100289	0.127738	0.075696	0.0988653	0.16184	0.151911	10	0.115356	0.00225541	0.0474911	0.015018
73	0.229708	0.088034	0.0741328	0.0619264	0.101886	0.104423	0.0745697	0.0994902	0.164612	0.160947	10	0.115973	0.00278823	0.0528037	0.016698
76	0.228389	0.0882151	0.0800171	0.0618482	0.104532	0.110456	0.0758741	0.0922009	0.16389	0.168942	10	0.117436	0.00278278	0.052752	0.0166817
79	0.227506	0.0999822	0.0852407	0.0681697	0.104186	0.104549	0.0817866	0.0902932	0.176848	0.162391	10	0.120095	0.00263478	0.0513301	0.016232
82	0.232258	0.0962426	0.0788013	0.063377	0.112584	0.112117	0.0776844	0.0984576	0.164004	0.162779	10	0.119831	0.00268975	0.0518628	0.0164005
85	0.252617	0.101452	0.0832746	0.0633546	0.0979135	0.116635	0.083504	0.0999302	0.174369	0.158935	10	0.123199	0.00323247	0.0568548	0.0179791
[truncated: 35 more columns]
