# Supplementary material for: Protein thermal sensing regulates physiological amyloid aggregation
Source: Nat Commun. 2024 Feb 9;15:1222. doi: 10.1038/s41467-024-45536-0 (PMC10858206; doi:10.1038/s41467-024-45536-0)
Supplement: Supplementary file 4 — Source Data [file 41467_2024_45536_MOESM4_ESM.zip › Fig2a.xlsx]

## Sheet: Statistics
Construct	Averages			AVERAGE	Count	Variance	SD	SEM	p-val (1-250)
	replicate 1	replicate 2	replicate 3
39A 1-427	2.99355	3.0813	2.79691	2.95726	3	0.0212072	0.145627	0.0840776	0.0581187
39A 1-249	9.10433	5.88423	10.7227	8.57041	3	6.06641	2.46301	1.42202	1
39A 20-249	8.63748	6.09675	7.55567	7.42996	3	1.62569	1.27502	0.736135	0.527723
39A 49-249	11.4899	8.59437	8.59437	9.55954	3	2.79464	1.67172	0.965167	0.599693
39A 74-249	11.9881	12.2392	9.94952	11.3923	3	1.57697	1.25577	0.725022	0.176038
39A 99-249	16.775	8.92503	9.39774	11.6993	3	19.3783	4.40208	2.54154	0.358194
39A 149-250	14.8007	11.1111	7.45638	11.1227	3	13.485	3.67219	2.12014	0.381485
39A 1-199	11.3292	10.1891	5.63654	9.05161	3	9.07204	3.01198	1.73897	0.841248
39A 1-149	7.12405	8.19854	6.81569	7.37943	3	0.526977	0.725932	0.419117	0.495108
39A 1-99	2.37535	2.45483	1.96812	2.2661	3	0.068172	0.261098	0.150745	0.0458933
39A 1-74	1.18148	1.47187	1.23246	1.29527	3	0.02404	0.155049	0.0895173	0.0356927
39A 1-49	1.06555	1.24132	0.96779	1.09156	3	0.0192123	0.138609	0.0800257	0.0339478
39A 199-250	8.93937	8.48308	6.66218	8.02821	3	1.45158	1.20482	0.695601	0.755246
39A 149-199	5.69963	10.4875	5.67955	7.2889	3	7.67353	2.77011	1.59933	0.581978
39A 99-149	10.9605	6.64133	6.66097	8.08761	3	6.19036	2.48804	1.43647	0.822958
39B 1-428	1.00368	1.09593	0.812212	0.970607	3	0.020944	0.14472	0.0835543	0.434315
39B 1-250	0.986203	1.23963	0.993292	1.07304	3	0.0208266	0.144314	0.0833198	1
39B 20-250	1.28515	1.43042	1.35912	1.35823	3	0.00527589	0.0726353	0.041936	0.0562735
39B 50-250	1.42655	1.22805	1.13068	1.26176	3	0.0227372	0.150789	0.0870578	0.192526
39B 75-250	10.3502	5.85249	6.03535	7.41269	3	6.48025	2.54563	1.46972	0.0493497
39B 100-250	3.21803	3.46729	4.36218	3.6825	3	0.362005	0.601669	0.347374	0.0134331
39B 150-250	12.5546	13.9559	11.0089	12.5065	3	2.1729	1.47408	0.851059	0.00514922
39B 1-200	9.87105	6.93137	6.25298	7.68513	3	3.69872	1.92321	1.11036	0.0265
39B 1-150	7.20303	7.18455	4.97012	6.45257	3	1.64832	1.28387	0.741242	0.0174605
39B 1-100	1.99179	1.88826	1.57995	1.82	3	0.0458981	0.214238	0.123691	0.0104548
39B 1-75	1.21957	1.49621	1.16457	1.29345	3	0.0315896	0.177735	0.102615	0.173753
39B 1-50	0.981935	1.12167	1.0506	1.0514	3	0.00488187	0.0698704	0.0403397	0.830741
39B 200-250	8.16195	7.44183	6.62336	7.40905	3	0.59262	0.769818	0.444455	0.00383197
39B 150-200	6.26435	4.58672	4.10417	4.98508	3	1.2856	1.13384	0.654625	0.0253172
39B 100-150	10.9239	5.55964	5.67208	7.3852	3	9.39483	3.0651	1.76964	0.0700829
Construct	AVERAGE	Count	Variance	SD	SEM
39A 1-427	2.95726	3	0.0212072	0.145627	0.0840776
39A 1-249	8.57041	3	6.06641	2.46301	1.42202
39A 20-249	7.42996	3	1.62569	1.27502	0.736135
39A 49-249	9.55954	3	2.79464	1.67172	0.965167
39A 74-249	11.3923	3	1.57697	1.25577	0.725022
39A 99-249	11.6993	3	19.3783	4.40208	2.54154
39A 149-250	11.1227	3	13.485	3.67219	2.12014
39A 1-199	9.05161	3	9.07204	3.01198	1.73897
39A 1-149	7.37943	3	0.526977	0.725932	0.419117
39A 1-99	2.2661	3	0.068172	0.261098	0.150745
39A 1-74	1.29527	3	0.02404	0.155049	0.0895173
39A 1-49	1.09156	3	0.0192123	0.138609	0.0800257
39A 199-250	8.02821	3	1.45158	1.20482	0.695601
39A 149-199	7.2889	3	7.67353	2.77011	1.59933
39A 99-149	8.08761	3	6.19036	2.48804	1.43647
39B 1-428	0.970607	3	0.020944	0.14472	0.0835543
39B 1-250	1.07304	3	0.0208266	0.144314	0.0833198
39B 20-250	1.35823	3	0.00527589	0.0726353	0.041936
39B 50-250	1.26176	3	0.0227372	0.150789	0.0870578
39B 75-250	7.41269	3	6.48025	2.54563	1.46972
39B 100-250	3.6825	3	0.362005	0.601669	0.347374
39B 150-250	12.5065	3	2.1729	1.47408	0.851059
39B 1-200	7.68513	3	3.69872	1.92321	1.11036
39B 1-150	6.45257	3	1.64832	1.28387	0.741242
39B 1-100	1.82	3	0.0458981	0.214238	0.123691
39B 1-75	1.29345	3	0.0315896	0.177735	0.102615
39B 1-50	1.0514	3	0.00488187	0.0698704	0.0403397
39B 200-250	7.40905	3	0.59262	0.769818	0.444455
39B 150-200	4.98508	3	1.2856	1.13384	0.654625
39B 100-150	7.3852	3	9.39483	3.0651	1.76964

## Sheet: 2022-06-08
Construct	cells	Raw mean pixel intensity				Raw mean pixel intensity (back corrected)			A-body Average	Relative to nucleus	Average
		Nucl back	A-body 1	A-body 2	Background	Nucl back	A-body 1	A-body 2
39A 1-427	1	13.768	57.992	54.816	0	13.768	57.992	54.816	56.404	4.09675	2.99355
	2	8.976	34.644		0	8.976	34.644		34.644	3.85963
	3	11.457	52.733	51.291	0	11.457	52.733	51.291	52.012	4.53976
	4	20.844	55.036	55.732	0	20.844	55.036	55.732	55.384	2.65707
	5	20.293	41.245	42.726	0.004	20.289	41.241	42.722	41.9815	2.06918
	6	12.571	35.903	30.015	0.004	12.567	35.899	30.011	32.955	2.62234
	7	9.059	26.797	23.716	0.009	9.05	26.788	23.707	25.2475	2.78978
	8	23.597	44.438	43.633	0.009	23.588	44.429	43.624	44.0265	1.86648
	9	20.549	56.605	51.781	3.395e-05	20.549	56.605	51.781	54.193	2.63726
	10	9.389	31.866	20.661	3.395e-05	9.38897	31.866	20.661	26.2635	2.79727
39A 1-249	1	4.074	26.983	21.532	0.071	4.003	26.912	21.461	24.1865	6.04209	9.10433
	2	8.32	26.859	16.526	0.071	8.249	26.788	16.455	21.6215	2.62111
	3	4.621	30.164	21.602	0.071	4.55	30.093	21.531	25.812	5.67297
	4	7.915	33.127	27.028	0.071	7.844	33.056	26.957	30.0065	3.82541
	5	1.997	32.918	24.894	0.071	1.926	32.847	24.823	28.835	14.9714
	6	1.865	26.081	31.197	0.071	1.794	26.01	31.126	28.568	15.9242
	7	1.55	49.061	20.513	0.071	1.479	48.99	20.442	34.716	23.4726
	8	6.797	23.795	24.117	0.071	6.726	23.724	24.046	23.885	3.55114
	9	3.572	41.341	26.719	0.071	3.501	41.27	26.648	33.959	9.6998
	10	2.299	12.707	10.885	0.071	2.228	12.636	10.814	11.725	5.26257
39A 20-249	1	10.577	38.234	30.022	0	10.577	38.234	30.022	34.128	3.22662	8.63748
	2	3.475	27.149	25.887	0	3.475	27.149	25.887	26.518	7.63108
	3	5.961	46.314	29.282	0	5.961	46.314	29.282	37.798	6.34088
	4	1.312	20.824	19.92	0	1.312	20.824	19.92	20.372	15.5274
	5	0.485	10.586	8.869	0	0.485	10.586	8.869	9.7275	20.0567
	6	3.619	28.717	23.235	0.0001502	3.61885	28.7168	23.2348	25.9758	7.17793
	7	7.489	42.391	41.144	0.0001502	7.48885	42.3908	41.1438	41.7673	5.57727
	8	2.257	24.135	21.792	0.0001502	2.25685	24.1348	21.7918	22.9633	10.175
	9	2.315	15.702	11.855	0.0001502	2.31485	15.7018	11.8548	13.7783	5.95216
	10	7.854	35.25	38.73	0.0001502	7.85385	35.2498	38.7298	36.9898	4.70977
39A 49-249	1	1.879	36.195	22.011	0.002	1.877	36.193	22.009	29.101	15.504	11.4899
	2	3.641	41.155	44.861	0.002	3.639	41.153	44.859	43.006	11.8181
	3	3.245	37.261	29.602	0.013	3.232	37.248	29.589	33.4185	10.3399
	4	2.612	28.297	34.52	0.013	2.599	28.284	34.507	31.3955	12.0798
	5	0.91	12.145	9.582	0.013	0.897	12.132	9.569	10.8505	12.0964
	6	0.649	15.222	14.987	0.013	0.636	15.209	14.974	15.0915	23.7288
	7	2.793	27.843	19.009	0	2.793	27.843	19.009	23.426	8.3874
	8	4.252	31.929	27.901	0	4.252	31.929	27.901	29.915	7.03551
	9	5.099	26.374	24.537	0	5.099	26.374	24.537	25.4555	4.99225
	10	3.512	33.854	28.776	0	3.512	33.854	28.776	31.315	8.91657
39A 74-249	1	4.134	24.19	30.643	0.006	4.128	24.184	30.637	27.4105	6.64014	11.9881
	2	7.505	41.669	50.231	0.006	7.499	41.663	50.225	45.944	6.12668
	3	2.567	39.602	42.268	0	2.567	39.602	42.268	40.935	15.9466
	4	1.832	51.779	39.17	0	1.832	51.779	39.17	45.4745	24.8223
	5	4.637	33.706	31.773	0	4.637	33.706	31.773	32.7395	7.06049
	6	2.025	26.743	13.982	0	2.025	26.743	13.982	20.3625	10.0556
	7	3.591	30.754	15.096	2.222e-05	3.59098	30.754	15.096	22.925	6.38405
	8	3.175	27.632	23.601	2.222e-05	3.17498	27.632	23.601	25.6165	8.06824
	9	0.774	18.499	12.357	2.222e-05	0.773978	18.499	12.357	15.428	19.9334
	10	1.988	31.898	27.121	2.222e-05	1.98798	31.898	27.121	29.5095	14.844
39A 99-249	1	1.496	38.676	9.843	0.193	1.303	38.483	9.65	24.0665	18.4701	16.775
	2	1.299	35.762	33.707	0.193	1.106	35.569	33.514	34.5415	31.231
	3	1.68	26.25	20.441	0.193	1.487	26.057	20.248	23.1525	15.5699
	4	6.707	27.791	25.243	0.006	6.701	27.785	25.237	26.511	3.95628
	5	3.24	19.625	14.523	0.006	3.234	19.619	14.517	17.068	5.27767
	6	3.518	40.464	37.031	0.006	3.512	40.458	37.025	38.7415	11.0312
	7	5.1	31.47	34.196	0.006	5.094	31.464	34.19	32.827	6.44425
	8	1.04	9.114	35.997	0.339	0.701	8.775	35.658	22.2165	31.6926
	9	1.127	36.03	24.915	0.339	0.788	35.691	24.576	30.1335	38.2405
	10	4.415	22.444	25.815	0.339	4.076	22.105	25.476	23.7905	5.83673
39A 149-250	1	3.845	43.483	36.178	0.107	3.738	43.376	36.071	39.7235	10.6269	14.8007
	2	1.129	9.037	21.175	0.107	1.022	8.93		8.93	8.73777
	3	3.417	20.045		0.107	3.31	19.938		19.938	6.02356
	4	2.012	18.66	18.585	0.107	1.905	18.553	18.478	18.5155	9.71942
	5	0.85	21.613	18.098	0.107	0.743	21.506	17.991	19.7485	26.5794
	6	5.84	40.842	43.506	0.0008721	5.83913	40.8411	43.5051	42.1731	7.2225
	7	4.088	21.079	45.479	0.0008721	4.08713	21.0781	45.4781	33.2781	8.14218
	8	0.801	26.092	19.086	0.0008721	0.800128	26.0911	19.0851	22.5881	28.2306
	9	0.548	24.115	12.711	0.0008721	0.547128	24.1141	12.7101	18.4121	33.6523
	10	0.904	9.708	6.681	0.0008721	0.903128	9.70713	6.68013	8.19363	9.0725
39A 199-250	1	3.013	26.686	35.963	0.386	2.627	26.3	35.577	30.9385	11.7771	8.93937
	2	1.781	23.502	35.718	0.386	1.395	23.116	35.332	29.224	20.9491
	3	8.084	20.988	54.843	0.031	8.053	20.957	54.812	37.8845	4.7044
	4	3.16	27.635		0.031	3.129	27.604		27.604	8.82199
	5	1.133	20.167	13.409	0.031	1.102	20.136	13.378	16.757	15.206
	6	5.303	32.135	34.887	0.249	5.054	31.886	34.638	33.262	6.58132
	7	6.54	45.046	47.45	0.249	6.291	44.797	47.201	45.999	7.31187
	8	5.885	43.108	43.676	0.296	5.589	42.812	43.38	43.096	7.71086
	9	7.641	23.769	21.829	0.296	7.345	23.473	21.533	22.503	3.06372
	10	4.396	16.032	11.352	0.296	4.1	15.736	11.056	13.396	3.26732
39A 99-149	1	4.166	50.428	34.056	0.061	4.105	50.367	33.995	42.181	10.2755	10.9605
	2	9.099	47.589	48.811	0.061	9.038	47.528	48.75	48.139	5.32629
	3	3.505	33.185	20.07	0.061	3.444	33.124	20.009	26.5665	7.71385
	4	8.906	52.022	42.925	0.006	8.9	52.016	42.919	47.4675	5.33343
	5	1.96	22.994	13.998	0.006	1.954	22.988	13.992	18.49	9.46264
	6	2.804	33.004	49.466	0.004	2.8	33	49.462	41.231	14.7254
	7	0.6	16.623	22.933	0.004	0.596	16.619	22.929	19.774	33.1779
	8	2.917	26.519	31.171	0.004	2.913	26.515	31.167	28.841	9.90079
	9	2.443	13.131	30.028	0.004	2.439	13.127	30.024	21.5755	8.84604
	10	1.73	8.364		0.004	1.726	8.36		8.36	4.84357
39A 149-199	1	7.251	27.24	54.976	0.006	7.245	27.234	54.97	41.102	5.67315	5.69963
	2	6.084	30.222	28.037	0.006	6.078	30.216	28.031	29.1235	4.79163
	3	4.674	22.791	23.685	0.089	4.585	22.702	23.596	23.149	5.04885
	4	2.254	23.305	21.55	0.089	2.165	23.216	21.461	22.3385	10.318
	5	4.435	22.494	30.152	0.089	4.346	22.405	30.063	26.234	6.03636
	6	6.521	32.186	24.333	0.089	6.432	32.097	24.244	28.1705	4.37974
	7	3.108	22.161	12.789	0.006	3.102	22.155	12.783	17.469	5.63153
	8	7.139	18.477	29.515	0.006	7.133	18.471	29.509	23.99	3.36324
	9	10.725	53.746	61.89	0.006	10.719	53.74	61.884	57.812	5.39341
	10	1.821	13.068	10.032	0.006	1.815	13.062	10.026	11.544	6.36033
39A 1-199	1	2.484	22.638	26.145	0.0006649	2.48334	22.6373	26.1443	24.3908	9.82181	11.3292
	2	1.688	23.216	20.723	0.0006649	1.68734	23.2153	20.7223	21.9688	13.0198
	3	0.807	13.781	8.445	0.0006649	0.806335	13.7803	8.44434	11.1123	13.7813
	4	2.179	28.376	15.822	0.0006649	2.17834	28.3753	15.8213	22.0983	10.1446
	5	4.064	29.514	14.952	0.0006649	4.06334	29.5133	14.9513	22.2323	5.47145
	6	2.08	18.302	14.81	0.0006649	2.07934	18.3013	14.8093	16.5553	7.96184
	7	3.103	38.621	39.376	0	3.103	38.621	39.376	38.9985	12.568
	8	3.302	36.963	38.142	0	3.302	36.963	38.142	37.5525	11.3727
	9	3.696	21.177	20.175	0	3.696	21.177	20.175	20.676	5.59416
	10	0.335	8.324	7.459	0	0.335	8.324	7.459	7.8915	23.5567
39A 1-149	1	3.288	30.093		0.033	3.255	30.06		30.06	9.23502	7.12405
	2	3.978	44.458	20.681	0.033	3.945	44.425	20.648	32.5365	8.24753
	3	5.152	33.643	30.066	0	5.152	33.643	30.066	31.8545	6.18294
	4	3.155	19.821	21.158	0	3.155	19.821	21.158	20.4895	6.49429
	5	4.964	35.948	35.852	0	4.964	35.948	35.852	35.9	7.23207
	6	6.002	20.09	31.034	0	6.002	20.09	31.034	25.562	4.25891
	7	5.423	39.495		0	5.423	39.495		39.495	7.28287
	8	1.488	11.53	12.042	0.0002927	1.48771	11.5297	12.0417	11.7857	7.92206
	9	7.048	45.823	38.775	0.0002927	7.04771	45.8227	38.7747	42.2987	6.00177
	10	4.86	41.539	39.94	0.0002927	4.85971	41.5387	39.9397	40.7392	8.38306
39A 1-99	1	5.775	16.553	14.126	0.01	5.765	16.543	14.116	15.3295	2.65906	2.37535
	2	6.137	30.091	26.328	0.01	6.127	30.081	26.318	28.1995	4.6025
	3	3.377	10.345	13.55	0.01	3.367	10.335	13.54	11.9375	3.54544
	4	3.516	13.044	10.794	0.01	3.506	13.034	10.784	11.909	3.39675
	5	8.522	7.447	8.829	0.01	8.512	7.437	8.819	8.128	0.954887
	6	5.733	7.087	5.701	0.138	5.595	6.949	5.563	6.256	1.11814
	7	3.227	3.758	4.114	0.138	3.089	3.62	3.976	3.798	1.22952
	8	6.082	14.962	10.964	0.138	5.944	14.824	10.826	12.825	2.15764
	9	2.844	9.114	7.586	0.138	2.706	8.976	7.448	8.212	3.03474
	10	11.831	12.707	12.237	0.138	11.693	12.569	12.099	12.334	1.05482
39A 1-74	1	24.12	18.114	19.235	0.138	23.982	17.976	19.097	18.5365	0.772934	1.18148
	2	18.337	15.32	19.005	0.138	18.199	15.182	18.867	17.0245	0.935463
	3	9.559	9.961	14.388	0.138	9.421	9.823	14.25	12.0365	1.27762
	4	12.911	18.369	16.42	0.138	12.773	18.231	16.282	17.2565	1.35101
	5	8.558	7.44	6.985	0.138	8.42	7.302	6.847	7.0745	0.840202
	6	32.68	29.247	33.734	0.233	32.447	29.014	33.501	31.2575	0.96334
	7	16.252	31.813	30.927	0.233	16.019	31.58	30.694	31.137	1.94375
	8	21.103	31.643	26.845	0.233	20.87	31.41	26.612	29.011	1.39008
	9	18.708	21.281	20.472	0.233	18.475	21.048	20.239	20.6435	1.11737
	10	15.48	18.667	19.094	0.233	15.247	18.434	18.861	18.6475	1.22303
39A 1-49	1	14.648	13.774	13.314	0.128	14.52	13.646	13.186	13.416	0.923967	1.06555
	2	7.084	7.647	6.324	0.128	6.956	7.519	6.196	6.8575	0.98584
	3	21.301	15.971	16.78	0.128	21.173	15.843	16.652	16.2475	0.767369
	4	12.706	11.081	12.006	0.128	12.578	10.953	11.878	11.4155	0.907577
	5	20.716	16.404	24.189	0.128	20.588	16.276	24.061	20.1685	0.979624
	6	9.748	11.411	11.794	0.128	9.62	11.283	11.666	11.4745	1.19278
	7	21.356	18.306	25.707	0.128	21.228	18.178	25.579	21.8785	1.03064
	8	24.891	27.912	39.274	0.128	24.763	27.784	39.146	33.465	1.35141
	9	22.78	23.739	26.903	0.128	22.652	23.611	26.775	25.193	1.11218
	10	19.192	25.596	28.197	0.128	19.064	25.468	28.069	26.7685	1.40414
39B 1-428	1	32.396	26.371	30.26	0	32.396	26.371	30.26	28.3155	0.874043	1.00368
	2	23.538	17.51	22.453	0	23.538	17.51	22.453	19.9815	0.848904
	3	13.093	13.04	12.837	0	13.093	13.04	12.837	12.9385	0.9882
	4	32.3	23.288	29.345	0.003	32.297	23.285	29.342	26.3135	0.814735
	5	14.473	11.157	11.082	0.003	14.47	11.154	11.079	11.1165	0.768245
	6	10.203	8.877	11.913	0.003	10.2	8.874	11.91	10.392	1.01882
	7	31.127	36.044	36.376	0	31.127	36.044	36.376	36.21	1.1633
	8	20.806	22.245	22.073	0	20.806	22.245	22.073	22.159	1.06503
	9	40.85	53.422	58.895	0	40.85	53.422	58.895	56.1585	1.37475
	10	14.075	16.596	14.954	0	14.075	16.596	14.954	15.775	1.12078
39B 1-250	1	32.158	27.46	29.618	0.009	32.149	27.451	29.609	28.53	0.88743	0.986203
	2	34.647	25.308	26.754	0.009	34.638	25.299	26.745	26.022	0.751256
	3	33.099	31.125	38.182	0.0009674	33.098	31.124	38.181	34.6525	1.04697
	4	25.463	35.618	28.984	0.0009674	25.462	35.617	28.983	32.3	1.26856
	5	19.689	18.697	21.63	0.0009674	19.688	18.696	21.629	20.1625	1.0241
	6	23.942	18.104	20.606	0	23.942	18.104	20.606	19.355	0.808412
	7	12.983	13.057	13.326	0	12.983	13.057	13.326	13.1915	1.01606
	8	34.271	32.072	30.629	0	34.271	32.072	30.629	31.3505	0.914782
	9	18.246	20.776	22.797	0	18.246	20.776	22.797	21.7865	1.19404
	10	21.421	20.42	20.298	0	21.421	20.42	20.298	20.359	0.950422
39B 20-250	1	19.111	18.944	20.006	0.013	19.098	18.931	19.993	19.462	1.01906	1.28515
	2	10.402	14.87	16.323	0.013	10.389	14.857	16.31	15.5835	1.5
	3	16.938	19.091	12.29	0.013	16.925	19.078	12.277	15.6775	0.926292
	4	10.771	13.091	8.523	0.013	10.758	13.078	8.51	10.794	1.00335
	5	13.816	13.894	14.674	1.541e-05	13.816	13.894	14.674	14.284	1.03387
	6	14.749	20.252	23.049	1.541e-05	14.749	20.252	23.049	21.6505	1.46793
	7	14.862	20.388	21.09	1.541e-05	14.862	20.388	21.09	20.739	1.39544
	8	35.12	42.282	44.873	1.541e-05	35.12	42.282	44.873	43.5775	1.24082
	9	22.352	32.317	33.37	1.541e-05	22.352	32.317	33.37	32.8435	1.46938
	10	12.828	24.54	21.523	1.541e-05	12.828	24.54	21.523	23.0315	1.79541
39B 50-250	1	24.365	22.649	22.902	0.081	24.284	22.568	22.821	22.6945	0.934545	1.42655
	2	17.981	21.215	20.962	0.081	17.9	21.134	20.881	21.0075	1.1736
	3	27.633	23.111	25.657	0.081	27.552	23.03	25.576	24.303	0.882078
	4	24.297	19.171	20.698	0.081	24.216	19.09	20.617	19.8535	0.819851
	5	11.146	28.78	27.766	0.000172	11.1458	28.7798	27.7658	28.2728	2.53663
	6	28.818	43.654	43.315	0.000172	28.8178	43.6538	43.3148	43.4843	1.50894
	7	9.687	14.466	14.424	0.000172	9.68683	14.4658	14.4238	14.4448	1.49118
	8	12.137	18.215	18.648	2.681e-05	12.137	18.215	18.648	18.4315	1.51862
	9	21.114	37.301	37.084	2.681e-05	21.114	37.301	37.084	37.1925	1.76151
	10	23.675	47.082	30.503	2.681e-05	23.675	47.082	30.503	38.7925	1.63854
39B 75-250	1	3.648	17.906	16.663	0.27	3.378	17.636	16.393	17.0145	5.03686	10.3502
	2	1.598	21.157	27.76	0.27	1.328	20.887	27.49	24.1885	18.2142
	3	4.078	31.963	38.048	0.27	3.808	31.693	37.778	34.7355	9.12172
	4	5.673	29.354	35.054	0.27	5.403	29.084	34.784	31.934	5.91042
	5	3.93	21.284	39.258	0.27	3.66	21.014	38.988	30.001	8.19699
	6	3.694	26.827	30.227	0	3.694	26.827	30.227	28.527	7.72252
	7	3.932	45.371	54.062	0	3.932	45.371	54.062	49.7165	12.6441
	8	0.54	11.368		0	0.54	11.368		11.368	21.0519
	9	1.519	18.345		0	1.519	18.345		18.345	12.077
	10	18.439	64.975	65.083	0	18.439	64.975	65.083	65.029	3.52671
39B 100-250	1	17.029	40.086	43.77	0.162	16.867	39.924	43.608	41.766	2.4762	3.21803
	2	20.12	51.295	53.986	0.162	19.958	51.133	53.824	52.4785	2.62945
	3	16.869	48.332	53.456	0.127	16.742	48.205	53.329	50.767	3.03231
	4	11.446	26.058	32.91	0.127	11.319	25.931	32.783	29.357	2.5936
	5	7.072	36.823	39.184	0.002	7.07	36.821	39.182	38.0015	5.37504
	6	6.902	27.637	27.389	0.002	6.9	27.635	27.387	27.511	3.9871
	7	9.374	25.969	25.027	0.005	9.369	25.964	25.022	25.493	2.72099
	8	10.624	28.781	31.199	0.005	10.619	28.776	31.194	29.985	2.82371
	9	9.537	32.365	32.838	0.005	9.532	32.36	32.833	32.5965	3.41969
	10	21.138	65.403	66.57	0.005	21.133	65.398	66.565	65.9815	3.1222
39B 150-250	1	3.75	38.025	42.222	0.399	3.351	37.626	41.823	39.7245	11.8545	12.5546
	2	4.431	41.701	42.359	0.399	4.032	41.302	41.96	41.631	10.3251
	3	3.778	24.014	28.287	0.399	3.379	23.615	27.888	25.7515	7.62104
	4	2.577	27.749	22.112	0.017	2.56	27.732	22.095	24.9135	9.73184
	5	3.043	28.389	20.628	0.017	3.026	28.372	20.611	24.4915	8.09369
	6	1.657	45.604	37.16	0.017	1.64	45.587	37.143	41.365	25.2226
	7	1.566	15.326	16.401	0.017	1.549	15.309	16.384	15.8465	10.2301
	8	2.906	28.419	48.975	0.0006143	2.90539	28.4184	48.9744	38.6964	13.3188
	9	1.069	28.284	13.934	0.0006143	1.06839	28.2834	13.9334	21.1084	19.7573
	10	1.441	13.113	13.941	0.0006143	1.44039	13.1124	13.9404	13.5264	9.39081
39B 200-250	1	4.674	38.963	41.033	0.009	4.665	38.954	41.024	39.989	8.57213	8.16195
	2	3.868	23.721	23.258	0.009	3.859	23.712	23.249	23.4805	6.08461
	3	4.265	36.969	42.323	0.009	4.256	36.96	42.314	39.637	9.3132
	4	1.68	12.254	10.036	0.016	1.664	12.238	10.02	11.129	6.6881
	5	3.798	32.861	32.092	0.016	3.782	32.845	32.076	32.4605	8.58289
	6	6.46	54.335	60.569	0.016	6.444	54.319	60.553	57.436	8.9131
	7	7.535	54.868	51.247	0.016	7.519	54.852	51.231	53.0415	7.05433
	8	4.612	34.639	52.616	0.016	4.596	34.623	52.6	43.6115	9.48901
	9	1.899	19.641	17.397	0.016	1.883	19.625	17.381	18.503	9.82634
	10	6.161	42.088	45.151	0.016	6.145	42.072	45.135	43.6035	7.09577
39B 100-150	1	8.493	42.184	38.597	0.014	8.479	42.17	38.583	40.3765	4.76194	10.9239
	2	2.325	21.439	13.4	0.014	2.311	21.425	13.386	17.4055	7.53159
	3	3.918	45.121	37.721	0.186	3.732	44.935	37.535	41.235	11.049
	4	9.734	48.496	44.287	0.186	9.548	48.31	44.101	46.2055	4.83929
	5	3.871	32.459	30.847	0.186	3.685	32.273	30.661	31.467	8.53921
	6	1.507	9.201	4.423	0.003	1.504	9.198	4.42	6.809	4.52726
	7	3.256	28.742	29.514	0.003	3.253	28.739	29.511	29.125	8.95327
	8	2.662	29.609	15.845	0.003	2.659	29.606	15.842	22.724	8.54607
	9	0.567	17.004	23.545	0.003	0.564	17.001	23.542	20.2715	35.9424
	10	2.899	33.827	50.445	0.003	2.896	33.824	50.442	42.133	14.5487
39B 150-200	1	6.219	32.653	31.274	0.008	6.211	32.645	31.266	31.9555	5.14498	6.26435
	2	6.756	53.048	26.032	0.008	6.748	53.04	26.024	39.532	5.85833
	3	3.711	25.893	25.403	0.036	3.675	25.857	25.367	25.612	6.96925
	4	2.751	24.337	23.751	0.036	2.715	24.301	23.715	24.008	8.84273
	5	6.604	32.082	53.98	0.036	6.568	32.046	53.944	42.995	6.54613
	6	4.35	31.025	22.389	0.036	4.314	30.989	22.353	26.671	6.18243
	7	11.493	52.501	59.518	0.0008802	11.4921	52.5001	59.5171	56.0086	4.87365
	8	1.972	12.683	12.532	0.0008802	1.97112	12.6821	12.5311	12.6066	6.39566
	9	2.713	15.239	26.431	0.0008802	2.71212	15.2381	26.4301	20.8341	7.68186
	10	6.291	30.817	21.373	0.0008802	6.29012	30.8161	21.3721	26.0941	4.14843
39B 1-200	1	1.905	17.419	15.53	0.000106	1.90489	17.4189	15.5299	16.4744	8.64846	9.87105
	2	3.384	26.801	17.722	0.000106	3.38389	26.8009	17.7219	22.2614	6.57863
	3	3.155	41.641	54.355	0.000106	3.15489	41.6409	54.3549	47.9979	15.2138
	4	2.421	16.486	19.004	1.37e-05	2.42099	16.486	19.004	17.745	7.32965
	5	1.399	8.812	14.544	1.37e-05	1.39899	8.81199	14.544	11.678	8.34746
	6	3.808	23.761	43.518	1.37e-05	3.80799	23.761	43.518	33.6395	8.83393
	7	3.662	30.739	28.521	0.0003924	3.66161	30.7386	28.5206	29.6296	8.09197
	8	4.929	30.711	30.223	0.0003924	4.92861	30.7106	30.2226	30.4666	6.18159
	9	1.287	25.409	21.164	0.0003924	1.28661	25.4086	21.1636	23.2861	18.0988
	10	4.216	48		0.0003924	4.21561	47.9996		47.9996	11.3862
39B 1-150	1	3.714	27.498	36.533	0.585	3.129	26.913	35.948	31.4305	10.0449	7.20303
	2	6.573	32.58	17.781	0.585	5.988	31.995	17.196	24.5955	4.10746
	3	3.791	27.625	37.362	0.585	3.206	27.04	36.777	31.9085	9.95274
	4	7.149	32.946	39.398	0.0001145	7.14889	32.9459	39.3979	36.1719	5.05979
	5	4.717	24.859	24.498	0.0001145	4.71689	24.8589	24.4979	24.6784	5.23192
	6	5.801	41.145	40.821	0.0001145	5.80089	41.1449	40.8209	40.9829	7.06494
	7	7.612	46.225	48.065	0	7.612	46.225	48.065	47.145	6.19351
	8	2.34	27.343	32.208	0	2.34	27.343	32.208	29.7755	12.7246
	9	7.082	24.577	20.864	0	7.082	24.577	20.864	22.7205	3.2082
	10	5.669	47.563	48.155	0	5.669	47.563	48.155	47.859	8.44223
39B 1-100	1	20.02	42.483	37.62	0.071	19.949	42.412	37.549	39.9805	2.00414	1.99179
	2	24.444	42.15	37.498	0.071	24.373	42.079	37.427	39.753	1.63103
	3	6.762	7.731	8.822	0.071	6.691	7.66	8.751	8.2055	1.22635
	4	10.447	20.899	12.669	0.038	10.409	20.861	12.631	16.746	1.6088
	5	10.034	32.886	42.512	0.038	9.996	32.848	42.474	37.661	3.76761
	6	7.045	13.222	19.164	0.038	7.007	13.184	19.126	16.155	2.30555
	7	15.146	20.561	25.269	0.569	14.577	19.992	24.7	22.346	1.53296
	8	12.679	23.313	25.317	0.569	12.11	22.744	24.748	23.746	1.96086
	9	15.53	42.202	22.523	0.569	14.961	41.633	21.954	31.7935	2.12509
	10	17.099	30.703	28.473	0.569	16.53	30.134	27.904	29.019	1.75554
39B 1-75	1	17.507	29.326	21.423	0.221	17.286	29.105	21.202	25.1535	1.45514	1.21957
	2	20.607	22.856	24.737	0.221	20.386	22.635	24.516	23.5755	1.15646
	3	29.033	27.578	28.219	4.908	24.125	22.67	23.311	22.9905	0.952974
	4	21.442	23.942	19.909	4.908	16.534	19.034	15.001	17.0175	1.02924
	5	14.022	21.535	16.142	4.908	9.114	16.627	11.234	13.9305	1.52847
	6	7.543	8.334	12.093	0.233	7.31	8.101	11.86	9.9805	1.36532
	7	15.192	11.19	13.005	0.233	14.959	10.957	12.772	11.8645	0.793135
	8	14.426	16.791	14.158	0.233	14.193	16.558	13.925	15.2415	1.07387
	9	15.815	20.53	13.005	0.233	15.582	20.297	12.772	16.5345	1.06113
	10	5.805	12.645	7.657	0.233	5.572	12.412	7.424	9.918	1.77997
39B 1-50	1	12.716	13.655	17.507	0.055	12.661	13.6	17.452	15.526	1.22629	0.981935
	2	9.318	11.428	7.344	0.055	9.263	11.373	7.289	9.331	1.00734
	3	15.149	13.414	13.678	0.055	15.094	13.359	13.623	13.491	0.893799
	4	11.448	12.091	8.335	0.055	11.393	12.036	8.28	10.158	0.8916
	5	20.141	19.388	21.094	0.013	20.128	19.375	21.081	20.228	1.00497
	6	9.25	8.573	8.557	0.013	9.237	8.56	8.544	8.552	0.925842
	7	8.802	10.176	6.73	0.008	8.794	10.168	6.722	8.445	0.960314
	8	7.873	8.694	6.848	0.008	7.865	8.686	6.84	7.763	0.987031
	9	10.07	8.9	12.858	0.008	10.062	8.892	12.85	10.871	1.0804
	10	19.243	15.237	17.162	0.008	19.235	15.229	17.154	16.1915	0.841773

## Sheet: 2022-06-13
Construct	cells	Raw mean pixel intensity				Raw mean pixel intensity (back corrected)			A-body Average	Relative to nucleus	Average
		Nucl back	A-body 1	A-body 2	Background	Nucl back	A-body 1	A-body 2
39A 1-427	1	8.221	29.503	54.043	0.0003066	8.22069	29.5027	54.0427	41.7727	5.08141	3.0813
	2	7.756	25.67	26.285	0.0003066	7.75569	25.6697	26.2847	25.9772	3.34944
	3	5.492	21.694	18.813	0.0003066	5.49169	21.6937	18.8127	20.2532	3.68797
	4	4.612	16.508	14.743	0.0003066	4.61169	16.5077	14.7427	15.6252	3.38817
	5	22.233	51.081	42.321	0.0002781	22.2327	51.0807	42.3207	46.7007	2.10054
	6	19.846	57.653	48.55	0.0002781	19.8457	57.6527	48.5497	53.1012	2.6757
	7	18.576	50.739	58.847	7.081e-05	18.5759	50.7389	58.8469	54.7929	2.94967
	8	12.003	30.479	28.484	7.081e-05	12.0029	30.4789	28.4839	29.4814	2.45619
	9	13.161	33.118	33.037	7.081e-05	13.1609	33.1179	33.0369	33.0774	2.51331
	10	14.306	35.176	39.519	7.081e-05	14.3059	35.1759	39.5189	37.3474	2.61063
39A 1-249	1	4.831	31.938	21.007	0.0001116	4.83089	31.9379	21.0069	26.4724	5.47982	5.88423
	2	6.314	29.926	36.408	0.0001116	6.31389	29.9259	36.4079	33.1669	5.25301
	3	4.194	31.442	37.427	0.208	3.986	31.234	37.219	34.2265	8.58668
	4	3.261	40.054	34.42	0.208	3.053	39.846	34.212	37.029	12.1287
	5	5.204	31.986	34.417	0	5.204	31.986	34.417	33.2015	6.38
	6	8.006	27.147	29.32	0	8.006	27.147	29.32	28.2335	3.52654
	7	7.236	34.225	29.952	0.004	7.232	34.221	29.948	32.0845	4.43646
	8	6.891	30.843	29.842	0.004	6.887	30.839	29.838	30.3385	4.40518
	9	7.928	36.472	38.784	0.004	7.924	36.468	38.78	37.624	4.74811
	10	4.747	26.647	10.335	0.004	4.743	26.643	10.331	18.487	3.89774
39A 20-249	1	6.08	43.013	57.602	0	6.08	43.013	57.602	50.3075	8.27426	6.09675
	2	10.421	40.442	42.267	0	10.421	40.442	42.267	41.3545	3.96838
	3	6.508	34.069	31.924	0	6.508	34.069	31.924	32.9965	5.07014
	4	7.292	51.923	35.633	0	7.292	51.923	35.633	43.778	6.00357
	5	20.235	65.447	42.825	0	20.235	65.447	42.825	54.136	2.67536
	6	6.252	46.296	29.242	0	6.252	46.296	29.242	37.769	6.04111
	7	4.375	50.177	42.392	0.066	4.309	50.111	42.326	46.2185	10.726
	8	6.355	46.476	31.313	0.066	6.289	46.41	31.247	38.8285	6.17403
	9	3.878	27.678	20.874	0.066	3.812	27.612	20.808	24.21	6.351
	10	5.225	31.012	27.763	0.066	5.159	30.946	27.697	29.3215	5.68356
39A 49-249	1	2.639	30.355	28.23	0.01	2.629	30.345	28.22	29.2825	11.1383	15.0833
	2	1.668	45.988	50.294	0.01	1.658	45.978	50.284	48.131	29.0296
	3	3.791	34.58	33.529	0.003	3.788	34.577	33.526	34.0515	8.98931
	4	6.494	48.418	33.769	0.003	6.491	48.415	33.766	41.0905	6.33038
	5	3.507	16.793	16.195	0.003	3.504	16.79	16.192	16.491	4.70634
	6	2.58	33.345	30.064	0	2.58	33.345	30.064	31.7045	12.2886
	7	2.889	29.165	35.713	0	2.889	29.165	35.713	32.439	11.2285
	8	3.829	52.844	28.514	0	3.829	52.844	28.514	40.679	10.6239
	9	0.554	18.431	13.92	0	0.554	18.431	13.92	16.1755	29.1977
	10	0.528	14.869	13.96	0	0.528	14.869	13.96	14.4145	27.3002
39A 74-249	1	4.226	49.094	45.322	0.0005898	4.22541	49.0934	45.3214	47.2074	11.1723	12.2392
	2	2.741	54.728	47.881	0.0005898	2.74041	54.7274	47.8804	51.3039	18.7213
	3	1.919	19.685	40.79	0.001	1.918	19.684	40.789	30.2365	15.7646
	4	3.101	31.304	34.234	0.001	3.1	31.303	34.233	32.768	10.5703
	5	2.694	27.877	44.818	0.001	2.693	27.876	44.817	36.3465	13.4967
	6	4.048	53.671	37.156	0	4.048	53.671	37.156	45.4135	11.2188
	7	6.06	34.673	37.003	0	6.06	34.673	37.003	35.838	5.91386
	8	3.821	57.339	47.104	0	3.821	57.339	47.104	52.2215	13.667
	9	3.449	38.586	31.727	0	3.449	38.586	31.727	35.1565	10.1932
	10	1.655	19.874	18.768	0	1.655	19.874	18.768	19.321	11.6743
39A 99-249	1	4.502	23.843	44.98	0.013	4.489	23.83	44.967	34.3985	7.66284	8.92503
	2	4.835	40.509	39.477	0.013	4.822	40.496	39.464	39.98	8.29117
	3	9.569	54.579	48.677	0.046	9.523	54.533	48.631	51.582	5.41657
	4	2.118	25.952	21.429	0.046	2.072	25.906	21.383	23.6445	11.4114
	5	2.973	35.078	36.651	0.001	2.972	35.077	36.65	35.8635	12.0671
	6	5.93	24.524	35.193	0.001	5.929	24.523	35.192	29.8575	5.03584
	7	6.807	44.167	45.872	0.001	6.806	44.166	45.871	45.0185	6.61453
	8	4.898	39.911	45.301	0.001	4.897	39.91	45.3	42.605	8.70022
	9	1.986	18.182	24.087	0.001	1.985	18.181	24.086	21.1335	10.6466
	10	1.547	23.174	18.273	0.001	1.546	23.173	18.272	20.7225	13.4039
39A 149-250	1	2.262	40.22	40.025	0.44	1.822	39.78	39.585	39.6825	21.7796	11.1111
	2	1.696	21.352	24.449	0.44	1.256	20.912	24.009	22.4605	17.8826
	3	3.535	28.789	25.571	0.08	3.455	28.709	25.491	27.1	7.8437
	4	3.424	31.962	28.939	0.08	3.344	31.882	28.859	30.3705	9.08209
	5	2.93	25.137	20.996	0.0004632	2.92954	25.1365	20.9955	23.066	7.87361
	6	3.501	27.088	21.991	0.0004632	3.50054	27.0875	21.9905	24.539	7.01008
	7	2.517	31.034	43.699	7.479e-05	2.51693	31.0339	43.6989	37.3664	14.8461
	8	3.681	40.949	13.181	7.479e-05	3.68093	40.9489	13.1809	27.0649	7.35275
	9	4.278	44.615	39.611	0.003	4.275	44.612	39.608	42.11	9.85029
	10	6.527	47.346	51.693	0.003	6.524	47.343	51.69	49.5165	7.5899
39A 199-250	1	4.546	32.525	24.707	0.696	3.85	31.829	24.011	27.92	7.25195	8.48308
	2	3.81	22.296	23.695	0.696	3.114	21.6	22.999	22.2995	7.16105
	3	4.971	32.681	42.463	0.041	4.93	32.64	42.422	37.531	7.61278
	4	2.757	17.081	17.044	0.041	2.716	17.04	17.003	17.0215	6.26712
	5	3.557	31.834	31.639	1.128	2.429	30.706	30.511	30.6085	12.6013
	6	4.394	46.973	33.878	1.128	3.266	45.845	32.75	39.2975	12.0323
	7	5.755	24.699	46.195	0.248	5.507	24.451	45.947	35.199	6.39168
	8	12.149	43.931	61.675	0.248	11.901	43.683	61.427	52.555	4.41602
	9	4.71	43.549	63.352	0.248	4.462	43.301	63.104	53.2025	11.9235
	10	1.954	19.439	12.356	0.248	1.706	19.191	12.108	15.6495	9.17321
39A 99-149	1	2.763	15.502	13.359	0.0006253	2.76237	15.5014	13.3584	14.4299	5.22372	6.64133
	2	6.451	44.305	28.821	0.0006253	6.45037	44.3044	28.8204	36.5624	5.66826
	3	3.152	17.248	19.037	0.001	3.151	17.247	19.036	18.1415	5.75738
	4	6.728	37.318	27.139	0.001	6.727	37.317	27.138	32.2275	4.79077
	5	5.518	60.281	57.293	0.001	5.517	60.28	57.292	58.786	10.6554
	6	4.152	26.266	54.842	0.0001183	4.15188	26.2659	54.8419	40.5539	9.76759
	7	8.144	48.796	33.413	0.214	7.93	48.582	33.199	40.8905	5.15643
	8	14.015	55.43	58.625	0.214	13.801	55.216	58.411	56.8135	4.11662
	9	4.716	38.155	39.508	0.214	4.502	37.941	39.294	38.6175	8.57785
	10	4.229	29.753	24.47	0.214	4.015	29.539	24.256	26.8975	6.69925
39A 149-199	1	0.977	22.719	17.91	0.0001369	0.976863	22.7189	17.9099	20.3144	20.7955	10.4875
	2	5.335	47.689	41.538	0.0001369	5.33486	47.6889	41.5379	44.6134	8.36261
	3	2.796	22.295	16.335	0.0001369	2.79586	22.2949	16.3349	19.3149	6.90837
	4	2.883	32.035	34.789	0.0001369	2.88286	32.0349	34.7889	33.4119	11.5898
	5	1.708	15.889	18.524	0.0001369	1.70786	15.8889	18.5239	17.2064	10.0748
	6	2.677	25.77	22.091	0.542	2.135	25.228	21.549	23.3885	10.9548
	7	1.791	13.605	17.238	0.542	1.249	13.063	16.696	14.8795	11.9131
	8	2.463	17.466	18.468	0.542	1.921	16.924	17.926	17.425	9.0708
	9	3.489	19.566	23.57	0.542	2.947	19.024	23.028	21.026	7.13471
	10	4.462	33.656	30.703	0.542	3.92	33.114	30.161	31.6375	8.07079
39A 1-199	1	4.125	34.279	31.172	0.0001209	4.12488	34.2789	31.1719	32.7254	7.93366	10.1891
	2	6.33	35.476	41.63	0.0001209	6.32988	35.4759	41.6299	38.5529	6.09062
	3	9.769	38.554	34.878	0.0001209	9.76888	38.5539	34.8779	36.7159	3.75845
	4	3.477	49.42	38.555	0.0001209	3.47688	49.4199	38.5549	43.9874	12.6514
	5	1.777	14.815	11.422	0.0001209	1.77688	14.8149	11.4219	13.1184	7.38282
	6	2.158	39.13	49.211	0	2.158	39.13	49.211	44.1705	20.4683
	7	4.465	45.255	47.275	0	4.465	45.255	47.275	46.265	10.3617
	8	4.313	54.547	51.505	0	4.313	54.547	51.505	53.026	12.2945
	9	4.474	60.696	59.873	0	4.474	60.696	59.873	60.2845	13.4744
	10	6.023	56.651	33.391	0	6.023	56.651	33.391	45.021	7.47485
39A 1-149	1	10.927	45.522	40.479	0.07	10.857	45.452	40.409	42.9305	3.95418	8.19854
	2	7.678	41.605	38.463	0.07	7.608	41.535	38.393	39.964	5.25289
	3	5.045	43.832		0.035	5.01	43.797		43.797	8.74192
	4	3.858	45.15	61.526	0.035	3.823	45.115	61.491	53.303	13.9427
	5	9.005	50.713	63.655	0.007	8.998	50.706	63.648	57.177	6.35441
	6	4.669	43.859	29.02	0.007	4.662	43.852	29.013	36.4325	7.81478
	7	2.846	32.819	41.965	0.0004105	2.84559	32.8186	41.9646	37.3916	13.1402
	8	4.19	56.721	20.179	0.0004105	4.18959	56.7206	20.1786	38.4496	9.17741
	9	2.828	27.521	21.485	0.0002675	2.82773	27.5207	21.4847	24.5027	8.66515
	10	6.741	29.251	37.371	0.0002675	6.74073	29.2507	37.3707	33.3107	4.94171
39A 1-99	1	15.815	37.689	27.751	1.954	13.861	35.735	25.797	30.766	2.21961	2.45483
	2	17.465	30.854	37.89	1.954	15.511	28.9	35.936	32.418	2.09
	3	18.581	36.488	41.186	1.954	16.627	34.534	39.232	36.883	2.21826
	4	16.279	42.865	24.37	0.319	15.96	42.546	24.051	33.2985	2.08637
	5	12.228	29.22	18.906	0.319	11.909	28.901	18.587	23.744	1.99379
	6	6.547	30.181	29.678	0.319	6.228	29.862	29.359	29.6105	4.75442
	7	12.873	29.932	27.864	0.081	12.792	29.851	27.783	28.817	2.25274
	8	10.906	24.447	22.509	0.081	10.825	24.366	22.428	23.397	2.16139
	9	17.623	43.089	46.846	0.081	17.542	43.008	46.765	44.8865	2.5588
	10	5.212	14.096	8.775	0.081	5.131	14.015	8.694	11.3545	2.21292
39A 1-74	1	12.041	21.054	20.496	0.317	11.724	20.737	20.179	20.458	1.74497	1.47187
	2	15.429	19.587	27.596	0.317	15.112	19.27	27.279	23.2745	1.54013
	3	9.377	14.837	15.215	0.317	9.06	14.52	14.898	14.709	1.62351
	4	15.512	27.929	22.366	0.026	15.486	27.903	22.34	25.1215	1.62221
	5	20.881	26.804	21.016	0.026	20.855	26.778	20.99	23.884	1.14524
	6	9.696	15.486	12.963	0.026	9.67	15.46	12.937	14.1985	1.4683
	7	5.691	9.949	6.997	0.026	5.665	9.923	6.971	8.447	1.49109
	8	15.07	12.896	16.093	0.384	14.686	12.512	15.709	14.1105	0.960813
	9	16.917	31.425	24.697	0.384	16.533	31.041	24.313	27.677	1.67405
	10	16.98	25.109	23.734	0.384	16.596	24.725	23.35	24.0375	1.44839
39A 1-49	1	22.674	21.56	23.737	0.008	22.666	21.552	23.729	22.6405	0.998875	1.24132
	2	16.09	23.104	24.021	0.008	16.082	23.096	24.013	23.5545	1.46465
	3	12.322	15.036	16.251	0.008	12.314	15.028	16.243	15.6355	1.26973
	4	11.628	11.704	12.117	0.008	11.62	11.696	12.109	11.9025	1.02431
	5	13.389	19.681	19.899	0.427	12.962	19.254	19.472	19.363	1.49383
	6	15.299	21.287	20.71	0.427	14.872	20.86	20.283	20.5715	1.38324
	7	8.539	15.584	14.864	0.427	8.112	15.157	14.437	14.797	1.82409
	8	8.947	12.424	12.987	0.427	8.52	11.997	12.56	12.2785	1.44114
	9	44.07	30.365	26.122	0.053	44.017	30.312	26.069	28.1905	0.640446
	10	43.002	28.045	47.044	0.053	42.949	27.992	46.991	37.4915	0.872931
39B 1-428	1	29.955	32.07	34.054	0.002	29.953	32.068	34.052	33.06	1.10373	1.09593
	2	20.674	15.01	16.161	0.002	20.672	15.008	16.159	15.5835	0.753846
	3	22.02	23.274	24.609	0.001	22.019	23.273	24.608	23.9405	1.08727
	4	21.053	27.3	28.146	0.001	21.052	27.299	28.145	27.722	1.31683
	5	37.827	30.271	29.384	0.001	37.826	30.27	29.383	29.8265	0.788518
	6	24.263	25.792	25.721	0.001	24.262	25.791	25.72	25.7555	1.06156
	7	24.161	34.897	37.448	0.0002726	24.1607	34.8967	37.4477	36.1722	1.49715
	8	23.576	30.02	31.807	0.0002726	23.5757	30.0197	31.8067	30.9132	1.31123
	9	19.602	21.956	19.15	0.0002726	19.6017	21.9557	19.1497	20.5527	1.04852
	10	13.712	15.643	11.524	0.0002726	13.7117	15.6427	11.5237	13.5832	0.990628
39B 1-250	1	23.309	37.101	38.184	0.016	23.293	37.085	38.168	37.6265	1.61536	1.23963
	2	27.297	42.749	41.078	0.016	27.281	42.733	41.062	41.8975	1.53578
	3	37.327	55.931	56.539	0.016	37.311	55.915	56.523	56.219	1.50677
	4	44.27	62.208	62.562	0.016	44.254	62.192	62.546	62.369	1.40934
	5	34.538	35.517	32.666	3.111	31.427	32.406	29.555	30.9805	0.985792
	6	39.131	33.909	31.944	3.111	36.02	30.798	28.833	29.8155	0.827748
	7	16.988	18.914	19.418	0.014	16.974	18.9	19.404	19.152	1.12831
	8	26.868	27.786	31.828	0.014	26.854	27.772	31.814	29.793	1.10944
	9	36.745	39.284	40.185	0.014	36.731	39.27	40.171	39.7205	1.08139
	10	43.912	52.533		0.014	43.898	52.519		52.519	1.19639
39B 20-250	1	27.948	31.527	31.1	0.046	27.902	31.481	31.054	31.2675	1.12062	1.43042
	2	28.401	18.628	30.289	0.046	28.355	18.582	30.243	24.4125	0.860959
	3	22.443	16.719	18.397	0.046	22.397	16.673	18.351	17.512	0.78189
	4	15.366	12.836	17.954	2.788	12.578	10.048	15.166	12.607	1.00231
	5	13.908	21.414	21.596	2.788	11.12	18.626	18.808	18.717	1.68318
	6	8.029	17.401	15.132	2.788	5.241	14.613	12.344	13.4785	2.57174
	7	13.258	12.589	15.587	2.788	10.47	9.801	12.799	11.3	1.07927
	8	18.024	28.686	32.568	0.013	18.011	28.673	32.555	30.614	1.69974
	9	14.465	20.977	25.209	0.013	14.452	20.964	25.196	23.08	1.59701
	10	15.685	29.07	30.743	0.013	15.672	29.057	30.73	29.8935	1.90745
39B 50-250	1	37.688	36.885	35.862	0.0007513	37.6872	36.8842	35.8612	36.3727	0.965121	1.22805
	2	31.737	37.691	35.405	0.0007513	31.7362	37.6902	35.4042	36.5472	1.15159
	3	12.782	14.939	14.21	0.0007513	12.7812	14.9382	14.2092	14.5737	1.14024
	4	30.168	33.589	33.897	0.0004456	30.1676	33.5886	33.8966	33.7426	1.1185
	5	33.414	33.897	39.544	0.0004456	33.4136	33.8966	39.5436	36.7201	1.09896
	6	19.045	28.61	28.999	0.0004456	19.0446	28.6096	28.9986	28.8041	1.51246
	7	10.356	14.497	14.118	0.0004456	10.3556	14.4966	14.1176	14.3071	1.38158
	8	20.067	26.322	19.759	0.813	19.254	25.509	18.946	22.2275	1.15444
	9	29.28	44.603	43.025	0.813	28.467	43.79	42.212	43.001	1.51056
	10	21.542	26.426	26.902	0.813	20.729	25.613	26.089	25.851	1.24709
39B 75-250	1	5.152	32.277	29.924	0.071	5.081	32.206	29.853	31.0295	6.10697	5.85249
	2	7.294	45.573	41.054	0.071	7.223	45.502	40.983	43.2425	5.98678
	3	8.405	34.503	32.345	0.071	8.334	34.432	32.274	33.353	4.00204
	4	5.557	28.404	22.574	0.071	5.486	28.333	22.503	25.418	4.63325
	5	5.168	36.177	37.382	4.506e-05	5.16795	36.177	37.382	36.7795	7.11683
	6	2.207	10.63	16.397	4.506e-05	2.20695	10.63	16.397	13.5135	6.12312
	7	2.6	27.035	26.927	4.506e-05	2.59995	27.035	26.927	26.981	10.3775
	8	5.576	27.15	49.414	4.506e-05	5.57595	27.15	49.414	38.282	6.86554
	9	13.783	45.519	36.296	0.029	13.754	45.49	36.267	40.8785	2.97212
	10	11.046	45.848	49.855	0.029	11.017	45.819	49.826	47.8225	4.34079
39B 100-250	1	16.347	56.751	50.469	0.835	15.512	55.916	49.634	52.775	3.4022	3.46729
	2	17.412	51.66	55.925	0.835	16.577	50.825	55.09	52.9575	3.19464
	3	12.259	46.503	40.08	0.044	12.215	46.459	40.036	43.2475	3.54052
	4	14.583	65.767	59.733	0.044	14.539	65.723	59.689	62.706	4.31295
	5	17.036	50.384	44.322	0.048	16.988	50.336	44.274	47.305	2.78461
	6	16.2	47.05	50.479	0.048	16.152	47.002	50.431	48.7165	3.01613
	7	15.779	63.715	61.863	0.048	15.731	63.667	61.815	62.741	3.98837
	8	9.608	30.577	34.284	0.078	9.53	30.499	34.206	32.3525	3.39481
	9	12.622	35.601	37.951	0.078	12.544	35.523	37.873	36.698	2.92554
	10	14.158	55.766	60.217	0.078	14.08	55.688	60.139	57.9135	4.11317
39B 150-250	1	3.19	36.643	54.474	0.056	3.134	36.587	54.418	45.5025	14.519	13.9559
	2	2.849	37.016	27.589	0.056	2.793	36.96	27.533	32.2465	11.5455
	3	1.848	18.274	32.304	0.026	1.822	18.248	32.278	25.263	13.8655
	4	2.12	47.501	39.265	0.026	2.094	47.475	39.239	43.357	20.7053
	5	6.884	43.608	44.056	0	6.884	43.608	44.056	43.832	6.36723
	6	9.705	49.712	33.832	0	9.705	49.712	33.832	41.772	4.30417
	7	5.369	29.954	33.73	0	5.369	29.954	33.73	31.842	5.93071
	8	0.461	14.579	16.31	0.038	0.423	14.541	16.272	15.4065	36.422
	9	3.887	36.714	26.184	0.038	3.849	36.676	26.146	31.411	8.16082
	10	3.378	59.286		0.038	3.34	59.248		59.248	17.7389
39B 200-250	1	5.788	41.473	47.28	0.024	5.764	41.449	47.256	44.3525	7.69474	7.44183
	2	3.171	30.628	26.284	0.024	3.147	30.604	26.26	28.432	9.03464
	3	10.398	37.433	58.708	0.191	10.207	37.242	58.517	47.8795	4.69085
	4	12.101	49.596	53.258	0.191	11.91	49.405	53.067	51.236	4.30193
	5	1.965	21.387	23.413	0.005	1.96	21.382	23.408	22.395	11.426
	6	5.824	38.245	50.724	0.005	5.819	38.24	50.719	44.4795	7.64384
	7	3.003	46.166		0.005	2.998	46.161		46.161	15.3973
	8	9.745	22.578	27.686	1.372	8.373	21.206	26.314	23.76	2.83769
	9	5.922	27.403	22.837	1.372	4.55	26.031	21.465	23.748	5.21934
	10	6.13	30.449	31.028	1.372	4.758	29.077	29.656	29.3665	6.17203
39B 100-150	1	7.596	41.683	41.357	0.316	7.28	41.367	41.041	41.204	5.65989	5.55964
	2	7.736	49.225	45.266	0.316	7.42	48.909	44.95	46.9295	6.32473
	3	5.803	31.715	28.079	0.126	5.677	31.589	27.953	29.771	5.24414
	4	6.582	29.558	23.165	0.126	6.456	29.432	23.039	26.2355	4.06374
	5	12.348	45.799	39.291	0.502	11.846	45.297	38.789	42.043	3.54913
	6	10.337	28.669	32.553	0.502	9.835	28.167	32.051	30.109	3.06141
	7	9.888	27.175	27.005	0.767	9.121	26.408	26.238	26.323	2.88598
	8	8.665	41.504	40.412	0.767	7.898	40.737	39.645	40.191	5.08876
	9	3.749	39.847		0.314	3.435	39.533		39.533	11.5089
	10	2.965	22.078		0.314	2.651	21.764		21.764	8.20973
39B 150-200	1	9.934	43.468	26.052	0.011	9.923	43.457	26.041	34.749	3.50186	4.58672
	2	16.351	43.231	38.971	0.011	16.34	43.22	38.96	41.09	2.51469
	3	10.742	33.156	33.684	0.011	10.731	33.145	33.673	33.409	3.11332
	4	6.968	40.665	47.124	0.144	6.824	40.521	46.98	43.7505	6.41127
	5	11.546	49.141	55.226	0.144	11.402	48.997	55.082	52.0395	4.56407
	6	8.327	44.427	51.923	0.213	8.114	44.214	51.71	47.962	5.91102
	7	5.498	21.677	20.91	0.213	5.285	21.464	20.697	21.0805	3.98874
	8	5.429	25.987	23.076	0.213	5.216	25.774	22.863	24.3185	4.66229
	9	6.834	36.413	45.091	0.213	6.621	36.2	44.878	40.539	6.12279
	10	8.861	42.773	45.468	0.213	8.648	42.56	45.255	43.9075	5.07719
39B 1-200	1	3.346	30.258	20.322	3.244e-05	3.34597	30.258	20.322	25.29	7.55834	6.93137
	2	3.502	17.592	22.818	3.244e-05	3.50197	17.592	22.818	20.205	5.7696
	3	8.665	37.393	46.496	3.244e-05	8.66497	37.393	46.496	41.9445	4.8407
	4	6.185	35.724	38.644	0.085	6.1	35.639	38.559	37.099	6.0818
	5	3.103	31.324	20.776	0.085	3.018	31.239	20.691	25.965	8.60338
	6	6.102	50.771	44.432	0.085	6.017	50.686	44.347	47.5165	7.89704
	7	8.385	54.448	42.342	0.002	8.383	54.446	42.34	48.393	5.77275
	8	5.087	25.996	22.511	0.002	5.085	25.994	22.509	24.2515	4.76922
	9	4.792	39.246	47.611	0.096	4.696	39.15	47.515	43.3325	9.22753
	10	1.673	12.847	15.079	0.096	1.577	12.751	14.983	13.867	8.79328
39B 1-150	1	7.308	23.976	36.728	0.062	7.246	23.914	36.666	30.29	4.18024	7.18455
	2	3.666	33.304	25.113	0.062	3.604	33.242	25.051	29.1465	8.08726
	3	2.354	26.79	22.383	0.062	2.292	26.728	22.321	24.5245	10.7
	4	15.478	45.395	51.441	0.062	15.416	45.333	51.379	48.356	3.13674
	5	2.479	25.906	22.599	0.031	2.448	25.875	22.568	24.2215	9.8944
	6	10.423	46.712	58.08	0.031	10.392	46.681	58.049	52.365	5.03897
	7	6.837	42.225	30.309	1.21	5.627	41.015	29.099	35.057	6.23014
	8	4.138	29.656	27.79	1.21	2.928	28.446	26.58	27.513	9.39652
	9	4.499	29.516	25.089	1.21	3.289	28.306	23.879	26.0925	7.93326
	10	7.608	48.405	46.76	1.21	6.398	47.195	45.55	46.3725	7.24797
39B 1-100	1	15.117	24.993	22.459	0.116	15.001	24.877	22.343	23.61	1.5739	1.88826
	2	15.508	24.238	20.468	0.116	15.392	24.122	20.352	22.237	1.44471
	3	19.816	48.916	41.451	0.085	19.731	48.831	41.366	45.0985	2.28567
	4	10.921	31.674	31.054	0.085	10.836	31.589	30.969	31.279	2.88658
	5	12.028	28.088	27.651	0.085	11.943	28.003	27.566	27.7845	2.32643
	6	11.078	21.486	22.033	0.028	11.05	21.458	22.005	21.7315	1.96665
	7	11.683	22.088	15.808	0.028	11.655	22.06	15.78	18.92	1.62334
	8	16.509	28.701	29.101	0.43	16.079	28.271	28.671	28.471	1.77069
	9	18.739	24.704	23.592	0.43	18.309	24.274	23.162	23.718	1.29543
	10	25.182	41.158	44.317	0.43	24.752	40.728	43.887	42.3075	1.70926
39B 1-75	1	20.672	38.732	31.813	0.087	20.585	38.645	31.726	35.1855	1.70928	1.49621
	2	19.431	28.678	23.965	0.087	19.344	28.591	23.878	26.2345	1.35621
	3	24.917	29.457	34.557	0.087	24.83	29.37	34.47	31.92	1.28554
	4	12.75	19.077	16.71	0.087	12.663	18.99	16.623	17.8065	1.40618
	5	10.553	13.34	15.66	0.087	10.466	13.253	15.573	14.413	1.37713
	6	16.379	28.945	23.001	0.228	16.151	28.717	22.773	25.745	1.59402
	7	20.214	27.591	23.421	0.228	19.986	27.363	23.193	25.278	1.26479
	8	13.064	25.048	15.51	0.228	12.836	24.82	15.282	20.051	1.56209
	9	14.425	22.924	26.55	0.228	14.197	22.696	26.322	24.509	1.72635
	10	11.243	18.85	18.627	0.228	11.015	18.622	18.399	18.5105	1.68048
39B 1-50	1	20.316	33.504	32.512	0.147	20.169	33.357	32.365	32.861	1.62928	1.12167
	2	20.56	33.468	30.245	0.147	20.413	33.321	30.098	31.7095	1.5534
	3	25.511	28.251	29.427	0.147	25.364	28.104	29.28	28.692	1.13121
	4	39.886	44.058	40.811	0.0005133	39.8855	44.0575	40.8105	42.434	1.0639
	5	36.62	34.349	34.086	0.0005133	36.6195	34.3485	34.0855	34.217	0.934393
	6	13.848	12.046	10.91	0.0005133	13.8475	12.0455	10.9095	11.4775	0.82885
	7	29.912	31.086	27.444	0.005	29.907	31.081	27.439	29.26	0.978366
	8	29.945	24.738	28.227	0.005	29.94	24.733	28.222	26.4775	0.884352
	9	12.736	12.462	12.037	0.005	12.731	12.457	12.032	12.2445	0.961786
	10	43.915	59.781	50.106	0.005	43.91	59.776	50.101	54.9385	1.25116

## Sheet: 2022-06-15
Construct	cells	Raw mean pixel intensity				Raw mean pixel intensity (back corrected)			A-body Average	Relative to nucleus	Average
		Nucl back	A-body 1	A-body 2	Background	Nucl back	A-body 1	A-body 2
39A 1-427	1	11.367	40.202	48.109	0.004	11.363	40.198	48.105	44.1515	3.88555	2.79691
	2	14.486	25.949	35.995	0.004	14.482	25.945	35.991	30.968	2.13838
	3	3.757	11.102		0.004	3.753	11.098		11.098	2.9571
	4	8.668	23.262	31.176	0.004	8.664	23.258	31.172	27.215	3.14116
	5	7.442	21.412	20.978	0	7.442	21.412	20.978	21.195	2.84802
	6	9.997	16.716	17.099	0	9.997	16.716	17.099	16.9075	1.69126
	7	11.498	41.116	38.324	0.004	11.494	41.112	38.32	39.716	3.45537
	8	11.894	36.786	35.066	0.004	11.89	36.782	35.062	35.922	3.02119
	9	19.901	38.009		0.004	19.897	38.005		38.005	1.91009
	10	11.373	33.213		0.004	11.369	33.209		33.209	2.92101
39A 1-249	1	9.515	33.372	36.91	0	9.515	33.372	36.91	35.141	3.69322	10.7227
	2	5.886	48.77	39.215	0	5.886	48.77	39.215	43.9925	7.47409
	3	3.026	26.268	37.797	0	3.026	26.268	37.797	32.0325	10.5858
	4	2.903	41.897	26.284	0	2.903	41.897	26.284	34.0905	11.7432
	5	1.326	40.461	11.239	0	1.326	40.461	11.239	25.85	19.4947
	6	2.939	40.223	20.266	0	2.939	40.223	20.266	30.2445	10.2907
	7	1.53	20.844	24.992	0	1.53	20.844	24.992	22.918	14.9791
	8	5.681	42.003	46.167	0	5.681	42.003	46.167	44.085	7.76008
	9	2.075	26.6	21.083	0	2.075	26.6	21.083	23.8415	11.4899
	10	1.791	16.967	17.835	0	1.791	16.967	17.835	17.401	9.7158
39A 20-249	1	3.243	19.39	17.147	0	3.243	19.39	17.147	18.2685	5.63321	7.55567
	2	7.134	37.356	32.154	0	7.134	37.356	32.154	34.755	4.87174
	3	7.601	55.541	49.059	0	7.601	55.541	49.059	52.3	6.88067
	4	3.216	25.904	21.595	0	3.216	25.904	21.595	23.7495	7.38479
	5	2.714	21.2	28.55	0	2.714	21.2	28.55	24.875	9.16544
	6	3.57	31.414	25.78	0	3.57	31.414	25.78	28.597	8.01036
	7	5.306	52.687	48.055	0	5.306	52.687	48.055	50.371	9.49322
	8	3.052	41.288	34.482	0	3.052	41.288	34.482	37.885	12.4132
	9	2.645	14.286	21.666	0	2.645	14.286	21.666	17.976	6.79622
	10	7.694	39.52	36.002	0	7.694	39.52	36.002	37.761	4.90785
39A 49-249	1	0.998	10.769	13.142	0	0.998	10.769	13.142	11.9555	11.9795	8.59437
	2	2.179	46.803	33.852	0	2.179	46.803	33.852	40.3275	18.5073
	3	1.234	24.054	24.738	0	1.234	24.054	24.738	24.396	19.7699
	4	1.076	11.55	10.544	0	1.076	11.55	10.544	11.047	10.2667
	5	3.784	34.727	24.044	0	3.784	34.727	24.044	29.3855	7.76572
	6	7.224	48.497	39.449	0	3.784	48.497	39.449	43.973	11.6208
	7	13.674	50.892	53.164	0.002	34.727	50.89	53.162	52.026	1.49814
	8	7.883	45.539	47.386	0.002	24.044	45.537	47.384	46.4605	1.93231
	9	1.987	19.069	13.513	0.002	7.224	19.067	13.511	16.289	2.25484
	10	2.034	16.905		0.002	48.497	16.903		16.903	0.348537
39A 74-249	1	4.638	35.227	38.989	0.012	4.626	35.215	38.977	37.096	8.01902	9.94952
	2	3.458	46.767	51.23	0.012	3.446	46.755	51.218	48.9865	14.2155
	3	2.894	29.679	26.188	0.019	2.875	29.66	26.169	27.9145	9.70939
	4	4.69	41.597	61.138	0.019	4.671	41.578	61.119	51.3485	10.993
	5	4.589	45.058	41.746	0.019	4.57	45.039	41.727	43.383	9.493
	6	3.021	45.308	24.57	0.019	3.002	45.289	24.551	34.92	11.6322
	7	3.202	35.773	21.91	0.279	2.923	35.494	21.631	28.5625	9.77164
	8	4.176	41.167	59.415	0.279	3.897	40.888	59.136	50.012	12.8335
	9	7.496	52.47	68.56	0.279	7.217	52.191	68.281	60.236	8.3464
	10	9.164	37.055	43.139	0.279	8.885	36.776	42.86	39.818	4.48149
39A 99-249	1	6.27	40.222	40.242	0.001	6.269	40.221	40.241	40.231	6.41745	9.39774
	2	4.367	25.202	24.586	0.001	4.366	25.201	24.585	24.893	5.70156
	3	4.01	29.689	29.642	0.0002654	4.00973	29.6887	29.6417	29.6652	7.3983
	4	1.402	16.313	18.29	0.0002654	1.40173	16.3127	18.2897	17.3012	12.3427
	5	4.674	43.091	45.723	0.0002654	4.67373	43.0907	45.7227	44.4067	9.50134
	6	2.945	30.817	30.766	0.0002654	2.94473	30.8167	30.7657	30.7912	10.4564
	7	1.556	20.109	18.979	0.069	1.487	20.04	18.91	19.475	13.0968
	8	2.857	27.844	21.268	0.069	2.788	27.775	21.199	24.487	8.783
	9	4.943	59.277	57.9	0.069	4.874	59.208	57.831	58.5195	12.0065
	10	6.748	59.332	51.321	0.069	6.679	59.263	51.252	55.2575	8.27332
39A 149-250	1	2.648	31.707	20.641	0	2.648	31.707	20.641	26.174	9.88444	7.45638
	2	4.1	48.095	46.273	0	4.1	48.095	46.273	47.184	11.5083
	3	4.413	28.573	37.213	0.007	4.406	28.566	37.206	32.886	7.46391
	4	3.253	28.771	19.073	0.007	3.246	28.764	19.066	23.915	7.36753
	5	3.082	24.555	28.255	0.007	3.075	24.548	28.248	26.398	8.58472
	6	4.722	29.339	30.9	0.031	4.691	29.308	30.869	30.0885	6.41409
	7	6.565	47.544	37.065	0.031	6.534	47.513	37.034	42.2735	6.46977
	8	5.922	31.629	29.683	0.031	5.891	31.598	29.652	30.625	5.19861
	9	4.962	34.57	28.739	0.031	4.931	34.539	28.708	31.6235	6.4132
	10	4.06	26.683	15.758	0.031	4.029	26.652	15.727	21.1895	5.25925
39A 199-250	1	11.878	59.868	48.979	0.965	10.913	58.903	48.014	53.4585	4.89861	6.66218
	2	6.039	33.369	42.446	0.965	5.074	32.404	41.481	36.9425	7.28074
	3	8.099	45.752	21.317	0.057	8.042	45.695	21.26	33.4775	4.16283
	4	9.081	43.462	52.963	0.057	9.024	43.405	52.906	48.1555	5.33638
	5	14.051	53.874	46.302	0.387	13.664	53.487	45.915	49.701	3.63737
	6	10.779	54.387	54.29	0.387	10.392	54	53.903	53.9515	5.19164
	7	8.528	54.404	55.342	0.692	7.836	53.712	54.65	54.181	6.91437
	8	18.171	66.664	58.02	0.692	17.479	65.972	57.328	61.65	3.52709
	9	2.649	36.232		0.722	1.927	35.51		35.51	18.4276
	10	6.739	40.538	48.094	0.722	6.017	39.816	47.372	43.594	7.24514
39A 99-149	1	7.983	36.567	40.832	0.0001998	7.9828	36.5668	40.8318	38.6993	4.84784	6.66097
	2	5.309	19.529	18.919	0.0001998	5.3088	19.5288	18.9188	19.2238	3.62112
	3	7.023	48.133	46.216	0.008	7.015	48.125	46.208	47.1665	6.72366
	4	7.821	37.332	37.84	0.008	7.813	37.324	37.832	37.578	4.80968
	5	3.191	45.188	36.384	0.037	3.154	45.151	36.347	40.749	12.9198
	6	5.628	49.147	41.096	0.037	5.591	49.11	41.059	45.0845	8.06376
	7	5.903	16.22	14.719	0.037	5.866	16.183	14.682	15.4325	2.63084
	8	6.06	19.968	14.488	0.037	6.023	19.931	14.451	17.191	2.85423
	9	1.717	29.341	30.251	0.037	1.68	29.304	30.214	29.759	17.7137
	10	22.063	57.766	49.139	0.037	22.026	57.729	49.102	53.4155	2.42511
39A 149-199	1	8.272	36.527	34.209	0.032	8.24	36.495	34.177	35.336	4.28835	5.67955
	2	7.914	37.272	43.97	0.032	7.882	37.24	43.938	40.589	5.14958
	3	4.461	20.742	21.326	0.006	4.455	20.736	21.32	21.028	4.72009
	4	7.909	29.404	43.6	0.006	7.903	29.398	43.594	36.496	4.61799
	5	4.826	47.548	28.113	0.638	4.188	46.91	27.475	37.1925	8.88073
	6	6.192	32.655	42.383	0.638	5.554	32.017	41.745	36.881	6.64044
	7	5.315	25.986	26.397	9.139e-05	5.31491	25.9859	26.3969	26.1914	4.92791
	8	6.83	44.885	51.657	9.139e-05	6.82991	44.8849	51.6569	48.2709	7.06758
	9	7.952	40.579	42.151	0.0008725	7.95113	40.5781	42.1501	41.3641	5.2023
	10	4.167	19.921	24.246	0.0008725	4.16613	19.9201	24.2451	22.0826	5.30052
39A 1-199	1	12.036	47.29	46.146	0.028	12.008	47.262	46.118	46.69	3.88824	5.63654
	2	3.19	34.138	28.878	0.028	3.162	34.11	28.85	31.48	9.95572
	3	5.469	38.279	35.194	0.028	5.441	38.251	35.166	36.7085	6.74665
	4	4.985	53.531	44.215	0	4.985	53.531	44.215	48.873	9.80401
	5	3.75	26.554	29.217	0	3.75	26.554	29.217	27.8855	7.43613
	6	8.987	39.577	48.956	0	8.987	39.577	48.956	44.2665	4.92561
	7	12.087	50.798	43.705	0	12.087	50.798	43.705	47.2515	3.90928
	8	9.328	39.052	36.007	0	9.328	39.052	36.007	37.5295	4.02332
	9	21.995	68.873	60.238	0	21.995	68.873	60.238	64.5555	2.93501
	10	21.27	57.845	58.775	0	21.27	57.845	58.775	58.31	2.74142
39A 1-149	1	5.541	32.984	35.939	2.018	3.523	30.966	33.921	32.4435	9.20905	6.81569
	2	6.878	51.26	37.745	2.018	4.86	49.242	35.727	42.4845	8.74167
	3	6.544	38.39	41.968	0	6.544	38.39	41.968	40.179	6.13982
	4	2.83	24.174	24.454	0	2.83	24.174	24.454	24.314	8.59152
	5	14.208	51.565	50.307	0	14.208	51.565	50.307	50.936	3.58502
	6	18.908	50.17	55.263	0	18.908	50.17	55.263	52.7165	2.78805
	7	15.27	55.95	56.177	0	15.27	55.95	56.177	56.0635	3.67148
	8	16.331	58.554	56.505	0	16.331	58.554	56.505	57.5295	3.52272
	9	5.484	52.166	47.806	0.869	4.615	51.297	46.937	49.117	10.6429
	10	2.454	17.853	19.594	0.869	1.585	16.984	18.725	17.8545	11.2647
39A 1-99	1	17.675	27.078	35.887	0.337	17.338	26.741	35.55	31.1455	1.79637	1.96812
	2	13.365	33.398	32.784	0.337	13.028	33.061	32.447	32.754	2.51412
	3	9.89	19.416	19.641	0.337	9.553	19.079	19.304	19.1915	2.00895
	4	34.689	66.736	54.206	0.499	34.19	66.237	53.707	59.972	1.75408
	5	25.345	33.036	41.389	0.499	24.846	32.537	40.89	36.7135	1.47764
	6	17.772	27.061	24.107	0.499	17.273	26.562	23.608	25.085	1.45227
	7	27.449	37.667	55.353	0.782	26.667	36.885	54.571	45.728	1.71478
	8	11.712	28.817	21.894	0.782	10.93	28.035	21.112	24.5735	2.24826
	9	18.528	52.517	45.608	0.782	17.746	51.735	44.826	48.2805	2.72064
	10	14.048	21.102	33.37	0.782	13.266	20.32	32.588	26.454	1.99412
39A 1-74	1	18.768	31.856	34.909	2.697	16.071	29.159	32.212	30.6855	1.90937	1.23246
	2	16.901	19.88	21.477	2.697	14.204	17.183	18.78	17.9815	1.26595
	3	15.798	18.725	23.112	0.639	15.159	18.086	22.473	20.2795	1.33779
	4	20.169	22.835	26.842	0.639	19.53	22.196	26.203	24.1995	1.23909
	5	13.056	12.874	12.461	0.954	12.102	11.92	11.507	11.7135	0.967898
	6	16.605	16.541	16.193	0.954	15.651	15.587	15.239	15.413	0.984793
	7	8.128	11.282	8.042	0.954	7.174	10.328	7.088	8.708	1.21383
	8	15.564	20.404	24.08	0.954	14.61	19.45	23.126	21.288	1.45708
	9	22.57	19.851	18.858	0.584	21.986	19.267	18.274	18.7705	0.853748
	10	28.445	32.587	29.601	0.584	27.861	32.003	29.017	30.51	1.09508
39A 1-49	1	50.197	31.959	36.314	0.003	50.194	31.956	36.311	34.1335	0.680031	0.96779
	2	26.873	20.491	30.081	0.003	26.87	20.488	30.078	25.283	0.940938
	3	16.716	16.116	16.804	0.003	16.713	16.113	16.801	16.457	0.984683
	4	27.873	26.889	23.559	0.406	27.467	26.483	23.153	24.818	0.903557
	5	24.192	22.607	24.135	0.406	23.786	22.201	23.729	22.965	0.965484
	6	14.628	9.573	9.457	0.406	14.222	9.167	9.051	9.109	0.640487
	7	18.759	21.243	22.845	0.131	18.628	21.112	22.714	21.913	1.17635
	8	21.786	27.116	30.23	0.131	21.655	26.985	30.099	28.542	1.31803
	9	38.087	31.04	35.361	0.131	37.956	30.909	35.23	33.0695	0.871259
	10	44.08	57.642	47.841	0.131	43.949	57.511	47.71	52.6105	1.19708
39B 1-428	1	33.801	26.946	24.153	0.493	33.308	26.453	23.66	25.0565	0.752267	0.812212
	2	25.778	16.738	18.083	0.493	25.285	16.245	17.59	16.9175	0.669073
	3	29.294	18.082	26.93	0.0001292	29.2939	18.0819	26.9299	22.5059	0.768279
	4	18.767	13.464	18.869	0.0001292	18.7669	13.4639	18.8689	16.1664	0.861431
	5	16.097	13.009	14.486	0.0001292	16.0969	13.0089	14.4859	13.7474	0.85404
	6	34.776	21.785	25.029	0.072	34.704	21.713	24.957	23.335	0.672401
	7	32.514	22.67	23.933	0.072	32.442	22.598	23.861	23.2295	0.716032
	8	31.18	18.591	30.608	0.072	31.108	18.519	30.536	24.5275	0.788463
	9	34.681	25.07	23.913	0.072	34.609	24.998	23.841	24.4195	0.705582
	10	12.466	16.708	16.517	0.072	12.394	16.636	16.445	16.5405	1.33456
39B 1-250	1	45.964	44.276	47.593	2.798	43.166	41.478	44.795	43.1365	0.999317	0.993292
	2	30.035	23.485	31.157	2.798	27.237	20.687	28.359	24.523	0.900356
	3	24.047	17.5	21.739	2.798	21.249	14.702	18.941	16.8215	0.791637
	4	46.737	56.814	60.157	0.099	46.638	56.715	60.058	58.3865	1.25191
	5	47.513	52.945	47.013	0.099	47.414	52.846	46.914	49.88	1.05201
	6	26.696	27.919	29.576	0.099	26.597	27.82	29.477	28.6485	1.07713
	7	26.411	21.35	20.597	0.099	26.312	21.251	20.498	20.8745	0.793345
	8	30.971	33.407	29.202	0.099	30.872	33.308	29.103	31.2055	1.0108
	9	21.241	19.618	19.308	0.099	21.142	19.519	19.209	19.364	0.915902
	10	25.129	28.482	28.81	0.099	25.03	28.383	28.711	28.547	1.14051
39B 20-250	1	25.97	28.679	34.692	0	25.97	28.679	34.692	31.6855	1.22008	1.35912
	2	21.088	29.811	32.004	0	21.088	29.811	32.004	30.9075	1.46564
	3	12.739	18.274	21.912	0	12.739	18.274	21.912	20.093	1.57728
	4	22.479	26.62	25.434	1.12	21.359	25.5	24.314	24.907	1.16611
	5	18.267	28.856	18.168	1.12	17.147	27.736	17.048	22.392	1.30588
	6	38.862	58.989	62.975	1.12	37.742	57.869	61.855	59.862	1.58608
	7	54.055	65.203		1.12	52.935	64.083		64.083	1.2106
	8	33.242	48.233	45.741	0	33.242	48.233	45.741	46.987	1.41348
	9	38.12	42.274	40.249	0	38.12	42.274	40.249	41.2615	1.08241
	10	11.788	18.269	18.595	0	11.788	18.269	18.595	18.432	1.56362
39B 50-250	1	50.503	66.337	68.39	0	50.503	66.337	68.39	67.3635	1.33385	1.13068
	2	61.025	74.69	74.144	0	61.025	74.69	74.144	74.417	1.21945
	3	29.118	31.653	33.615	0	29.118	31.653	33.615	32.634	1.12075
	4	52.64	70.229	66.071	0	52.64	70.229	66.071	68.15	1.29464
	5	27.601	29.961	29.307	0	27.601	29.961	29.307	29.634	1.07366
	6	28.958	29.328	31.909	0	28.958	29.328	31.909	30.6185	1.05734
	7	52.985	55.213	59.228	0.0004417	52.9846	55.2126	59.2276	57.2201	1.07994
	8	61.795	67.062	70.708	0.0004417	61.7946	67.0616	70.7076	68.8846	1.11474
	9	25.416	22.51	25.095	0.0004417	25.4156	22.5096	25.0946	23.8021	0.936515
	10	29.079	30.851	31.721	0.0004417	29.0786	30.8506	31.7206	31.2856	1.0759
39B 75-250	1	6.635	29.151	22.205	0.047	6.588	29.104	22.158	25.631	3.89056	6.03535
	2	6.344	48.566	28.641	0.047	6.297	48.519	28.594	38.5565	6.123
	3	5.85	38.089	32.404	0.047	5.803	38.042	32.357	35.1995	6.06574
	4	3.782	44.624	23.15	0.0001007	3.7819	44.6239	23.1499	33.8869	8.96029
	5	10.133	46.468	42.226	0.0001007	10.1329	46.4679	42.2259	44.3469	4.37653
	6	6.491	45.724	39.662	0.0001007	6.4909	45.7239	39.6619	42.6929	6.57735
	7	5.368	21.402	14.671	0.011	5.357	21.391	14.66	18.0255	3.36485
	8	2.797	24.537	14.203	0.011	2.786	24.526	14.192	19.359	6.94867
	9	6.53	54.112	31.826	0.011	6.519	54.101	31.815	42.958	6.58966
	10	6.878	51.217		0.011	6.867	51.206		51.206	7.45682
39B 100-250	1	13.667	42.115	42.721	0.042	13.625	42.073	42.679	42.376	3.11017	4.36218
	2	11.725	47.837	37.741	0.042	11.683	47.795	37.699	42.747	3.65891
	3	11.4	45.849	26.131	0.042	11.358	45.807	26.089	35.948	3.16499
	4	6.974	26.623	22.098	0.042	6.932	26.581	22.056	24.3185	3.50815
	5	9.804	54.944	56.094	0.027	9.777	54.917	56.067	55.492	5.67577
	6	11.565	49.162	53.738	0.027	11.538	49.135	53.711	51.423	4.45684
	7	16.498	70.245		0.027	16.471	70.218		70.218	4.26313
	8	16.451	59.049	65.244	0.027	16.424	59.022	65.217	62.1195	3.78224
	9	24.444	66.673	57.25	0.027	24.417	66.646	57.223	61.9345	2.53653
	10	3.539	38.597	28.346	0.003	3.536	38.594	28.343	33.4685	9.46507
39B 150-250	1	14.928	39.83	39.322	0.024	14.904	39.806	39.298	39.552	2.65378	11.0089
	2	3.195	50.483		0.024	3.171	50.459		50.459	15.9126
	3	6.997	38.925	45.984	0.024	6.973	38.901	45.96	42.4305	6.08497
	4	7.29	37.659	43.098	0.024	7.266	37.635	43.074	40.3545	5.55388
	5	4.76	43.059	54.671	0.024	4.736	43.035	54.647	48.841	10.3127
	6	4.228	51.93	43.224	0.024	4.204	51.906	43.2	47.553	11.3114
	7	1.665	17.091	28.845	0.002	1.663	17.089	28.843	22.966	13.81
	8	3.058	45.486	52.594	0.002	3.056	45.484	52.592	49.038	16.0465
	9	2.058	24.974		0.002	2.056	24.972		24.972	12.1459
	10	2.509	40.76		0.002	2.507	40.758		40.758	16.2577
39B 200-250	1	6.047	34.969	48.948	0.108	5.939	34.861	48.84	41.8505	7.04673	6.62336
	2	4.894	32.681	35.667	0.108	4.786	32.573	35.559	34.066	7.11784
	3	4.433	36.132	24.759	0.108	4.325	36.024	24.651	30.3375	7.01445
	4	10.223	34.025	38.639	0.108	10.115	33.917	38.531	36.224	3.58122
	5	8.675	44.775		0.108	8.567	44.667		44.667	5.21384
	6	11.226	54.389	65.769	1.349	9.877	53.04	64.42	58.73	5.94614
	7	5.451	38.099	31.359	1.349	4.102	36.75	30.01	33.38	8.13749
	8	6.397	30.588	37.093	1.349	5.048	29.239	35.744	32.4915	6.43651
	9	6.904	40.474	45.041	1.349	5.555	39.125	43.692	41.4085	7.45428
	10	7.25	62.021	54.383	0.256	6.994	61.765	54.127	57.946	8.2851
39B 100-150	1	5.716	46.09	32.605	0.028	5.688	46.062	32.577	39.3195	6.91271	5.67208
	2	7.94	56.568	34.289	0.028	7.912	56.54	34.261	45.4005	5.73818
	3	11.958	31.835	42.03	0.197	11.761	31.638	41.833	36.7355	3.1235
	4	11.064	44.707	41.62	0.197	10.867	44.51	41.423	42.9665	3.95385
	5	27.513	65.99	53.169	0.213	27.3	65.777	52.956	59.3665	2.1746
	6	3.486	43.23	49.792	0.213	3.273	43.017	49.579	46.298	14.1454
	7	1.195	6.814	7.412	0.171	1.024	6.643	7.241	6.942	6.7793
	8	1.814	7.966	7.378	0.171	1.643	7.795	7.207	7.501	4.56543
	9	2.005	11.934	9.044	0.171	1.834	11.763	8.873	10.318	5.62595
	10	11.046	43.458	37.296	0.19	10.856	43.268	37.106	40.187	3.70182
39B 150-200	1	12.4	44.872	40.643	0.002	12.398	44.87	40.641	42.7555	3.44858	4.10417
	2	11.615	55.9	46.638	0.002	11.613	55.898	46.636	51.267	4.41462
	3	11.177	49.327	62.8	0.002	11.175	49.325	62.798	56.0615	5.01669
	4	11.683	30.325	30.388	0.887	10.796	29.438	29.501	29.4695	2.72967
	5	13.639	47.423	51.338	0.887	12.752	46.536	50.451	48.4935	3.80282
	6	16.043	51.702	63.164	0.887	15.156	50.815	62.277	56.546	3.73093
	7	6.026	34.019	35.175	0.0009137	6.02509	34.0181	35.1741	34.5961	5.74201
	8	10.917	39.872	47.629	0.0009137	10.9161	39.8711	47.6281	43.7496	4.00781
	9	9.593	28.58		0.0009137	9.59209	28.5791		28.5791	2.97944
	10	10.349	54.237	52.747	0.0009137	10.3481	54.2361	52.7461	53.4911	5.16918
39B 1-200	1	8.482	65.757	48.963	0.0003126	8.48169	65.7567	48.9627	57.3597	6.76277	6.25298
	2	5.562	34.945	41.907	0.0003126	5.56169	34.9447	41.9067	38.4257	6.909
	3	9.915	60.654	64.342	0.0003126	9.91469	60.6537	64.3417	62.4977	6.30355
	4	3.887	29.671	27.194	0.0003126	3.88669	29.6707	27.1937	28.4322	7.31528
	5	6.43	56.689	23.343	0.0003126	6.42969	56.6887	23.3427	40.0157	6.22358
	6	5.517	20.645	26.701	0.003	5.514	20.642	26.698	23.67	4.29271
	7	15.076	44.278	58.261	0.003	15.073	44.275	58.258	51.2665	3.40121
	8	12.773	61.379	64.223	0.003	12.77	61.376	64.22	62.798	4.91762
	9	6.564	52.807	38.234	0.003	6.561	52.804	38.231	45.5175	6.93759
	10	5.115	49.783	47.009	0.003	5.112	49.78	47.006	48.393	9.46655
39B 1-150	1	5.619	38.918	38.789	0	5.619	38.918	38.789	38.8535	6.91466	4.97012
	2	4.137	20.572	31.252	0	4.137	20.572	31.252	25.912	6.26348
	3	7.545	52.793	17.045	0	7.545	52.793	17.045	34.919	4.6281
	4	11.563	47.816	54.502	0	11.563	47.816	54.502	51.159	4.42437
	5	7.094	29.96	23.153	0	7.094	29.96	23.153	26.5565	3.74352
	6	9.627	36.108	41.194	0.0002892	9.62671	36.1077	41.1937	38.6507	4.01494
	7	3.955	21.192	17.788	0.0002892	3.95471	21.1917	17.7877	19.4897	4.92823
	8	4.166	50.631	25.644	0.0002892	4.16571	50.6307	25.6437	38.1372	9.15503
	9	20.438	64.203	58.35	0.0002892	20.4377	64.2027	58.3497	61.2762	2.99819
	10	25.612	67.377		0.0002892	25.6117	67.3767		67.3767	2.6307
39B 1-100	1	11.295	16.127	18.549	0.901	10.394	15.226	17.648	16.437	1.58139	1.57995
	2	17.965	21.739	14.441	0.901	17.064	20.838	13.54	17.189	1.00733
	3	14.859	15.255	17.222	0.901	13.958	14.354	16.321	15.3375	1.09883
	4	13.511	26.933	21.416	0.901	12.61	26.032	20.515	23.2735	1.84564
	5	31.081	51.683	40.397	0.901	30.18	50.782	39.496	45.139	1.49566
	6	37.385	60.311	63.01	0.901	36.484	59.41	62.109	60.7595	1.66537
	7	36.474	68.209	48.641	0.901	35.573	67.308	47.74	57.524	1.61707
	8	33.359	58.417	37.845	0.901	32.458	57.516	36.944	47.23	1.45511
	9	21.014	51.809	35.874	0.901	20.113	50.908	34.973	42.9405	2.13496
	10	19.108	29.18	41.741	0.901	18.207	28.279	40.84	34.5595	1.89814
39B 1-75	1	42.303	49.92	41.71	0.526	41.777	49.394	41.184	45.289	1.08407	1.16457
	2	19.989	19.262	17.151	0.526	19.463	18.736	16.625	17.6805	0.908416
	3	24.361	36.221	24.353	0.526	23.835	35.695	23.827	29.761	1.24863
	4	23.877	26.197	24.819	0.526	23.351	25.671	24.293	24.982	1.06985
	5	21.46	19.762	21.248	0.4	21.06	19.362	20.848	20.105	0.954653
	6	25.857	27.923	32.809	0.4	25.457	27.523	32.409	29.966	1.17712
	7	17.848	26.178	28.471	0.4	17.448	25.778	28.071	26.9245	1.54313
	8	32.037	30.382	29.092	0.4	31.637	29.982	28.692	29.337	0.9273
	9	48.679	68.331	67.179	0.4	48.279	67.931	66.779	67.355	1.39512
	10	45.827	59.901	62.406	0.4	45.427	59.501	62.006	60.7535	1.33739
39B 1-50	1	59.396	48.725	54.239	0.515	58.881	48.21	53.724	50.967	0.865593	1.0506
	2	39.535	30.14	43.391	0.515	39.02	29.625	42.876	36.2505	0.929024
	3	30.915	42.61	22.252	0.515	30.4	42.095	21.737	31.916	1.04987
	4	31.639	34.752	41.031	0.515	31.124	34.237	40.516	37.3765	1.20089
	5	33.297	30.368	33.784	0.515	32.782	29.853	33.269	31.561	0.962754
	6	16.767	21.249	18.679	0.515	16.252	20.734	18.164	19.449	1.19671
	7	20.976	24.378	18.435	0.515	20.461	23.863	17.92	20.8915	1.02104
	8	19.67	14.248	15.621	0.515	19.155	13.733	15.106	14.4195	0.75278
	9	19.528	23.651	28.752	0.515	19.013	23.136	28.237	25.6865	1.351
	10	20.31	25.358	22.243	0.515	19.795	24.843	21.728	23.2855	1.17633
