# Supplementary material for: Protein thermal sensing regulates physiological amyloid aggregation
Source: Nat Commun. 2024 Feb 9;15:1222. doi: 10.1038/s41467-024-45536-0 (PMC10858206; doi:10.1038/s41467-024-45536-0)
Supplement: Supplementary file 4 — Source Data [file 41467_2024_45536_MOESM4_ESM.zip › Fig2c.xlsx]

## Sheet: Sheet1
Blank	0s	120s	240s	360s	480s	600s	720s	840s	960s	1080s	1200s	1320s	1440s	1560s	1680s	1800s	1920s	2040s	2160s	2280s	2400s	2520s	2640s	2760s	2880s	3000s	3120s	3240s	3360s	3480s	3600s	3720s	3840s	3960s	4080s	4200s	4320s	4440s	4560s	4680s	4800s	4920s	5040s	5160s	5280s	5400s	5520s	5640s	5760s
September 26th 2023	339	320	325	330	328	316	316	296	299	304	297	293	284	284	283	278	276	265	265	263	280	259	259	251	245	240	244	241	236	241	233	227	235	224	222	216	216	210	219	220	206	209	202	208	203	199	198	198	188
September 28th 2023	310	304	298	293	288	281	274	263	269	265	268	251	261	250	239	240	234	237	246	231	227	232	229	224	220	214	208	218	220	212	209	211	202	200	196	199	191	194	190	189	188	186	184	185	181	178	177	174	176
October 3rd 2023	363	321	307	313	304	309	323	283	282	273	279	284	278	285	262	295	258	260	254	244	247	238	243	234	238	236	230	229	227	228	220	208	217	210	223	206	207	206	210	202	201	194	194	200	191	199	189	185	188
Average	337.333	315	310	312	306.667	302	304.333	280.667	283.333	280.667	281.333	276	274.333	273	261.333	271	256	254	255	246	251.333	243	243.667	236.333	234.333	230	227.333	229.333	227.667	227	220.667	215.333	218	211.333	213.667	207	204.667	203.333	206.333	203.667	198.333	196.333	193.333	197.667	191.667	192	188	185.667	184
Standard Error of the Mean	15.3225	5.50757	7.93725	10.6927	11.6237	10.6927	15.3007	9.59745	8.68588	11.893	8.45248	12.7671	6.88799	11.5036	12.7061	16.2583	12.1655	8.62168	5.50757	9.29157	15.4524	8.18535	8.66667	7.88106	7.4461	8.0829	10.4775	6.64162	4.63081	8.3865	6.93622	5.89727	9.53939	6.9602	8.83805	4.93288	7.31057	4.8074	8.56997	8.98765	5.36449	6.74125	5.20683	6.74125	6.35959	7	6.08276	6.93622	4
39A (1-39)	0s	120s	240s	360s	480s	600s	720s	840s	960s	1080s	1200s	1320s	1440s	1560s	1680s	1800s	1920s	2040s	2160s	2280s	2400s	2520s	2640s	2760s	2880s	3000s	3120s	3240s	3360s	3480s	3600s	3720s	3840s	3960s	4080s	4200s	4320s	4440s	4560s	4680s	4800s	4920s	5040s	5160s	5280s	5400s	5520s	5640s	5760s
September 26th 2023	335	341	339	321	322	320	313	320	311	308	301	296	304	299	290	292	288	291	290	277	276	277	271	269	266	258	263	258	259	255	246	254	243	240	237	240	238	233	232	231	224	224	222	225	213	215	213	213	209
September 28th 2023	325	321	309	304	309	290	288	294	271	276	284	280	283	276	271	268	269	262	258	256	256	242	248	250	241	238	246	242	238	232	232	224	227	230	228	220	226	217	215	209	212	209	210	205	211	205	203	205	193
October 3rd 2023	345	343	320	314	320	315	311	299	301	302	296	298	283	284	280	284	277	269	266	272	270	263	266	260	255	257	250	255	250	246	240	238	246	237	232	237	230	222	225	220	222	227	223	221	214	219	214	212	203
Average	335	335	322.667	313	317	308.333	304	304.333	294.333	295.333	293.667	291.333	290	286.333	280.333	281.333	278	274	271.333	268.333	267.333	260.667	261.667	259.667	254	251	253	251.667	249	244.333	239.333	238.667	238.667	235.667	232.333	232.333	231.333	224	224	220	219.333	220	218.333	217	212.667	213	210	210	201.667
Standard Error of the Mean	5.7735	7.02377	8.76229	4.93288	4.04145	9.27961	8.02081	7.9652	12.0185	9.82061	5.04425	5.696	7	6.74125	5.48736	7.05534	5.50757	8.73689	9.6148	6.33333	5.92546	10.1708	6.98411	5.48736	7.23418	6.50641	5.1316	4.91031	6.08276	6.69162	4.05518	8.66667	5.89727	2.96273	2.60342	6.22718	3.52767	4.72582	4.93288	6.35085	3.71184	5.56776	4.17665	6.1101	0.881917	4.16333	3.51188	2.51661	4.66667
39B (1-40)	0s	120s	240s	360s	480s	600s	720s	840s	960s	1080s	1200s	1320s	1440s	1560s	1680s	1800s	1920s	2040s	2160s	2280s	2400s	2520s	2640s	2760s	2880s	3000s	3120s	3240s	3360s	3480s	3600s	3720s	3840s	3960s	4080s	4200s	4320s	4440s	4560s	4680s	4800s	4920s	5040s	5160s	5280s	5400s	5520s	5640s	5760s
September 26th 2023	344	358	352	333	328	351	322	334	321	321	315	316	320	315	307	299	297	286	289	293	282	290	334	275	267	273	284	293	263	264	256	273	289	255	251	245	249	235	244	235	235	235	233	227	224	224	218	215	217
September 28th 2023	330	316	306	311	307	302	298	294	279	282	284	273	278	272	263	267	269	263	265	252	254	258	255	243	238	250	248	243	238	236	232	231	227	226	221	220	213	220	218	213	212	215	204	213	209	195	199	199	206
October 3rd 2023	334	326	325	318	325	332	301	299	297	294	306	293	312	287	284	281	287	277	280	278	267	266	271	261	274	258	254	249	252	250	245	240	244	234	232	234	233	228	226	228	223	217	222	214	221	218	208	214	207
Average	336	333.333	327.667	320.667	320	328.333	307	309	299	299	301.667	294	303.333	291.333	284.667	282.333	284.333	275.333	278	274.333	267.667	271.333	286.667	259.667	259.667	260.333	262	261.667	251	250	244.333	248	253.333	238.333	234.667	233	231.667	227.667	229.333	225.333	223.333	222.333	219.667	218	218	212.333	208.333	209.333	210
Standard Error of the Mean	4.16333	12.6667	13.3458	6.48931	6.55744	14.2634	7.54983	12.5831	12.1655	11.5326	9.20748	12.4231	12.8755	12.6007	12.7061	9.26163	8.19214	6.69162	7	11.9768	8.08977	9.6148	24.1132	9.26163	11.0202	6.74125	11.1355	15.7621	7.23418	8.0829	6.93622	12.7671	18.4962	8.64741	8.76229	7.23418	10.4137	4.33333	7.68838	6.48931	6.64162	6.35959	8.45248	4.50925	4.58258	8.83805	5.48736	5.17472	3.51188
39A (160-199)	0s	120s	240s	360s	480s	600s	720s	840s	960s	1080s	1200s	1320s	1440s	1560s	1680s	1800s	1920s	2040s	2160s	2280s	2400s	2520s	2640s	2760s	2880s	3000s	3120s	3240s	3360s	3480s	3600s	3720s	3840s	3960s	4080s	4200s	4320s	4440s	4560s	4680s	4800s	4920s	5040s	5160s	5280s	5400s	5520s	5640s	5760s
September 26th 2023	354	352	355	349	336	332	364	334	321	338	317	329	330	324	312	314	304	312	327	297	292	292	292	273	281	268	269	267	265	264	261	250	254	250	250	245	243	232	234	225	234	225	222	220	221	224	224	214	219
September 28th 2023	349	342	330	323	329	330	315	303	300	307	298	297	288	302	290	290	284	282	283	276	267	269	267	260	255	258	241	256	243	252	245	244	227	235	232	227	230	214	224	223	221	216	212	207	206	199	204	200	204
October 3rd 2023	326	344	330	331	328	327	320	322	330	321	314	306	300	301	292	294	294	291	287	277	277	287	276	279	268	266	266	262	267	257	255	257	243	246	244	252	244	240	239	239	230	222	224	212	222	214	213	215	221
Average	343	346	338.333	334.333	331	329.667	333	319.667	317	322	309.667	310.667	306	309	298	299.333	294	295	299	283.333	278.667	282.667	278.333	270.667	268	264	258.667	261.667	258.333	257.667	253.667	250.333	241.333	243.667	242	241.333	239	228.667	232.333	229	228.333	221	219.333	213	216.333	212.333	213.667	209.667	214.667
Standard Error of the Mean	8.62168	3.05505	8.33333	7.68838	2.51661	1.45297	15.5671	9.02466	8.88819	8.96289	5.89727	9.52774	12.49	7.50555	7.02377	7.42369	5.7735	8.88819	14.0475	6.83943	7.26483	6.98411	7.31057	5.60753	7.50555	3.05505	8.87568	3.1798	7.68838	3.4801	4.66667	3.75648	7.83865	4.48454	5.2915	7.4461	4.50925	7.68838	4.40959	5.03322	3.84419	2.64575	3.71184	3.78594	5.17472	7.26483	5.78312	4.84195	5.36449
39A (161-200)	0s	120s	240s	360s	480s	600s	720s	840s	960s	1080s	1200s	1320s	1440s	1560s	1680s	1800s	1920s	2040s	2160s	2280s	2400s	2520s	2640s	2760s	2880s	3000s	3120s	3240s	3360s	3480s	3600s	3720s	3840s	3960s	4080s	4200s	4320s	4440s	4560s	4680s	4800s	4920s	5040s	5160s	5280s	5400s	5520s	5640s	5760s
September 26th 2023	342	334	335	314	330	315	324	312	319	313	313	302	295	300	294	296	285	283	280	279	276	265	261	260	259	253	258	258	255	253	249	246	243	241	240	236	234	246	226	226	227	227	218	219	217	218	214	211	206
September 28th 2023	314	309	308	313	323	301	302	299	299	297	284	276	282	273	278	267	263	272	268	270	256	259	254	247	243	248	243	242	239	241	238	238	228	230	224	225	220	215	220	211	212	209	214	206	205	216	201	203	200
October 3rd 2023	345	338	353	319	314	335	312	300	322	298	298	288	288	301	288	279	277	285	288	279	275	264	268	258	258	250	256	251	258	246	242	236	240	244	229	222	229	218	217	222	216	223	220	210	208	209	213	208	205
Average	333.667	327	332	315.333	322.333	317	312.667	303.667	313.333	302.667	298.333	288.667	288.333	291.333	286.667	280.667	275	280	278.667	276	269	262.667	261	255	253.333	250.333	252.333	250.333	250.667	246.667	243	240	237	238.333	231	227.667	227.667	226.333	221	219.667	218.333	219.667	217.333	211.667	210	214.333	209.333	207.333	203.667
Standard Error of the Mean	9.8714	9.07377	13.0767	1.85592	4.63081	9.86577	6.35959	4.17665	7.2188	5.17472	8.37324	7.51295	3.75648	9.17121	4.66667	8.41295	6.4291	4.04145	5.81187	3	6.50641	1.85592	4.04145	4.04145	5.17472	1.45297	4.70225	4.63081	5.89727	3.4801	3.21455	3.05505	4.58258	4.25572	4.72582	4.25572	4.09607	9.8714	2.64575	4.48454	4.48454	5.4569	1.76383	3.84419	3.60555	2.72845	4.17665	2.33333	1.85592
AVERAGES	0s	120s	240s	360s	480s	600s	720s	840s	960s	1080s	1200s	1320s	1440s	1560s	1680s	1800s	1920s	2040s	2160s	2280s	2400s	2520s	2640s	2760s	2880s	3000s	3120s	3240s	3360s	3480s	3600s	3720s	3840s	3960s	4080s	4200s	4320s	4440s	4560s	4680s	4800s	4920s	5040s	5160s	5280s	5400s	5520s	5640s	5760s
Blank	337.333	315	310	312	306.667	302	304.333	280.667	283.333	280.667	281.333	276	274.333	273	261.333	271	256	254	255	246	251.333	243	243.667	236.333	234.333	230	227.333	229.333	227.667	227	220.667	215.333	218	211.333	213.667	207	204.667	203.333	206.333	203.667	198.333	196.333	193.333	197.667	191.667	192	188	185.667	184
39A (1-39)	335	335	322.667	313	317	308.333	304	304.333	294.333	295.333	293.667	291.333	290	286.333	280.333	281.333	278	274	271.333	268.333	267.333	260.667	261.667	259.667	254	251	253	251.667	249	244.333	239.333	238.667	238.667	235.667	232.333	232.333	231.333	224	224	220	219.333	220	218.333	217	212.667	213	210	210	201.667
39B (1-40)	336	333.333	327.667	320.667	320	328.333	307	309	299	299	301.667	294	303.333	291.333	284.667	282.333	284.333	275.333	278	274.333	267.667	271.333	286.667	259.667	259.667	260.333	262	261.667	251	250	244.333	248	253.333	238.333	234.667	233	231.667	227.667	229.333	225.333	223.333	222.333	219.667	218	218	212.333	208.333	209.333	210
39A (160-199)	343	346	338.333	334.333	331	329.667	333	319.667	317	322	309.667	310.667	306	309	298	299.333	294	295	299	283.333	278.667	282.667	278.333	270.667	268	264	258.667	261.667	258.333	257.667	253.667	250.333	241.333	243.667	242	241.333	239	228.667	232.333	229	228.333	221	219.333	213	216.333	212.333	213.667	209.667	214.667
39B (161-200)	333.667	327	332	315.333	322.333	317	312.667	303.667	313.333	302.667	298.333	288.667	288.333	291.333	286.667	280.667	275	280	278.667	276	269	262.667	261	255	253.333	250.333	252.333	250.333	250.667	246.667	243	240	237	238.333	231	227.667	227.667	226.333	221	219.667	218.333	219.667	217.333	211.667	210	214.333	209.333	207.333	203.667
	Blank	39A (1-39)	39A (160-199)	39B (1-40)	39B (161-200)
September 26th 2023	117.281	116.116	480.595	115.727	355.826
September 28th 2023	98.4463	97.0413	479.017	95.1736	370.777
October 3rd 2023	104.223	99.9917	444.942	96.8347	328.372
Average	106.65	104.383	468.185	102.579	351.658
Count	3	3	3	3	3
Variance	93.1043	105.42	405.781	130.357	462.575
Std. Dev	9.64906	10.2674	20.144	11.4174	21.5075
SE	5.57089	5.9279	11.6301	6.59185	12.4174
P-value	1	0.794336	0.000136198	0.662323	0.000589469
[truncated: 434 more columns]
