# Supplementary material for: Protein thermal sensing regulates physiological amyloid aggregation
Source: Nat Commun. 2024 Feb 9;15:1222. doi: 10.1038/s41467-024-45536-0 (PMC10858206; doi:10.1038/s41467-024-45536-0)
Supplement: Supplementary file 4 — Source Data [file 41467_2024_45536_MOESM4_ESM.zip › Fig3b.xlsx]

## Sheet: Statistics
	39A	39A(B100-250)	39B	39B(A100-250)	39A(I106L)	39A(N110T)	39A(T114S)	39A(S141N)	39A(S145A)	39A(V167I)	39A(V179A)	39A(R182K)	39A(F184L)	39A(S185N)	39A(N188H)	39A(V189I)	39A(V198I)	39A(L216M)	39A(C223V)	39A(D233E)	39A(V248I)
2020-08-20	3.77668	0.97836	0.319324	2.97579	2.00939	3.38902	1.61809	2.08694	1.71205	1.98573	3.40582	4.18797	1.73815	4.89796	1.84812	3.57322	2.31409	2.99925	1.11882	2.9061	2.56731
	2.60131	0.855585	0.659479	3.83118	1.77549	4.12505	1.33742	2.54826	1.95016	2.65994	3.29588	3.62885	1.31025	3.69284	1.97212	2.35532	1.91371	3.65535	0.93205	3.08278	1.74424
	3.41893	1.00928	0.309513	3.32056	1.8067	5.45305	1.53749	2.42182	1.5894	2.76568	2.89714	3.9314	0.935639	3.68537	2.26451	2.00512	4.54688	2.45144	1.2144	3.18814	2.63984
	3.15385	0.945755	0.4258	3.53458	2.22731	6.09632	1.5722	4.25421	1.34033	2.67686	2.89659	3.60416	1.00169	3.8299	2.37995	2.34524	2.66441	3.30476	1.20766	3.11302	2.43907
	3.62537	1.12059	0.301457	4.47137	2.09988	5.54237	1.32684	3.79419	2.15228	2.57421	2.61868	4.37443	1.28569	3.22502	2.41843	2.23091	3.25225	3.2445	1.06683	3.91276	2.61519
	2.62074	1.21691	1.22367	3.26349	2.13517	4.89266	1.30357	2.29854	1.88667	2.49991	2.93395	3.31033	1.28706	4.55423	2.197	2.08222	3.11985	3.0175	1.1437	3.7566	3.18169
	2.64133	1.19533	1.17048	2.78726	2.50365	4.04135	2.11966	2.60223	1.47993	2.41166	2.65581	3.08905	1.24459	2.98005	2.6328	2.94604	2.9039	3.2336	0.701531	3.50314	3.02109
	2.23465	1.41207	1.11325	4.13728	2.02006	3.52561	2.43175	3.02598	2.07761	2.22468	2.24768	1.94131	0.924823	2.56692	1.39845	2.84921	4.10093	3.20252	1.01332	2.33029	2.37634
	2.23242	1.19821	0.822375	2.52066	1.67846	4.15988	1.37854	4.59514	2.75155	3.31889	3.04717	2.11479	1.06249	2.61237	1.95757	2.48225	2.19953	3.65944	1.41462	2.79131	2.77817
	2.8606	1.26239	0.888964	2.93287	3.34791	3.21621	1.67933	3.99257	1.8472	1.2194	3.17375	3.49523	0.908506	3.72333	3.45734	2.4797	2.17434	3.83663	1.31632	3.25698	3.58132
avg	2.91659	1.11945	0.723432	3.3775	2.1604	4.44415	1.63049	3.16199	1.87872	2.4337	2.91725	3.36775	1.16989	3.5768	2.25263	2.53492	2.91899	3.2605	1.11293	3.18411	2.69443
2020-09-03	3.88772	0.994753	0.680235	2.99736	3.10477	2.82584	1.26435	2.447	1.60617	1.73058	4.13467	3.19024	0.778277	3.01697	1.59083	2.34275	2.99374	3.06688	0.930651	2.26392	4.7463
	4.28858	1.21703	1.38144	3.6492	1.6812	4.23408	1.54698	2.22689	2.33045	1.84537	2.04496	2.74367	0.588318	1.73452	3.0603	2.63537	2.16949	2.56711	0.919562	3.23827	4.19356
	2.58286	0.821654	0.616787	2.57065	2.88218	3.34559	1.38574	2.41193	1.52028	1.4153	2.93595	2.69955	0.802786	2.08069	1.88879	3.00113	2.26133	3.02977	1.21872	2.52595	2.51684
	4.14992	1.0754	1.11942	2.95993	1.65682	4.77138	1.60366	2.08083	2.00897	1.71166	2.78405	2.25389	0.936275	2.08875	1.52083	3.86557	3.0518	3.03789	1.47431	3.16788	2.69634
	4.32438	0.806487	1.12627	4.47381	2.4456	2.87316	1.53438	2.21585	3.10403	2.10386	2.03788	2.88885	0.524409	3.11515	2.19293	2.3355	3.02379	3.13952	1.7209	3.19988	3.76686
	4.79553	0.485527	0.901613	2.08714	3.00054	3.72316	1.51595	1.40168	2.3648	1.31787	3.0367	3.27697	0.639887	2.52866	2.10567	2.62215	1.7491	2.67614	1.68523	3.3723	3.91723
	5.19434	0.726567	0.866906	2.11414	1.80278	4.8431	1.45945	2.50013	1.81193	1.30719	2.54555	1.86091	1.16452	2.39783	1.73083	2.16789	2.8106	2.64305	1.94709	3.31758	4.63889
	3.75204	0.357556	0.502886	2.64384	1.26595	2.81064	1.85922	1.63874	1.04069	1.65513	2.51925	2.67633	0.943846	2.72131	2.00917	1.99063	3.09315	2.07016	1.30861	3.45377	3.32404
	3.44649	0.52796	0.796568	2.34097	2.02244	6.2493	1.51026	1.62081	2.00943	1.7093	2.81345	2.35839	1.09445	2.33418	2.2566	2.39768	3.29379	2.77082	1.53472	3.59684	3.69338
	3.61593	0.679775	1.09882	2.46466	1.86923	3.55447	1.27208	1.44166	1.93616	1.28	2.747	3.46508	0.883306	2.09977	2.36667	2.71355	2.73171	5.74209	1.35155	3.14715	4.61867
avg	4.00378	0.769271	0.909094	2.83017	2.17315	3.92307	1.49521	1.99855	1.97329	1.60762	2.75995	2.74139	0.835607	2.41178	2.07226	2.60722	2.71785	3.07434	1.40913	3.12835	3.81121
2020-09-04	3.47106	0.964606	1.07575	6.73518	2.7155	3.49293	1.61758	5.31566	2.63891	3.04561	3.46927	4.02224	0.926021	3.9634	2.26743	3.12067	3.16483	3.39704	0.97948	4.2317	6.50587
	4.16184	0.990547	1.12099	5.33948	3.581	6.41808	1.58575	3.37899	2.41742	2.32404	3.4248	3.57831	1.37546	2.95941	3.67885	2.80767	3.28701	3.48143	1.17516	5.28318	4.58556
	6.3988	0.871248	0.985991	6.73981	1.28087	4.73153	3.04546	3.14402	2.00497	3.28423	3.64261	3.16022	1.27357	2.71131	2.52585	2.07531	3.31222	2.90182	0.788272	2.03913	4.38893
	4.8876	0.795643	1.3911	3.22584	1.42067	3.1033	2.89198	3.4333	2.80421	3.71671	3.27798	2.48535	1.1296	9.2643	2.76999	2.06407	2.91171	3.55351	0.856697	2.49812	2.94004
	4.52111	0.782555	1.17643	4.16108	1.90953	5.5009	1.59593	2.66307	1.59413	3.0545	3.63734	3.67409	1.04307	5.1979	2.84716	3.05653	3.65008	3.73886	1.09754	2.29267	3.43912
	2.88943	1.38219	0.950756	4.10412	1.55725	4.96617	1.68134	2.24133	2.51122	2.86253	3.27974	2.62705	1.05975	4.04219	2.23024	2.93121	3.55421	2.44553	0.959765	3.80589	2.73068
	4.29904	0.82653	1.14578	3.15532	3.33542	4.83549	1.94243	3.16543	1.44454	2.17093	2.89849	3.78625	0.901303	6.97206	2.04736	5.52677	2.98656	4.22322	1.22822	3.66537	2.65635
	3.56006	0.897208	1.16151	3.07804	1.96714	4.24238	1.82926	2.99902	0.814821	2.29131	3.44842	4.08518	1.18444	3.58421	2.91905	3.3853	3.61028	3.99426	1.15897	4.08625	4.65147
	3.55801	0.953578	0.99764	4.74661	1.87434	3.06121	1.57621	3.63959	2.75452	1.36176	3.64545	3.65972	1.28162	7.83003	2.45855	1.73749	2.60592	1.32665	1.63894	3.17993	3.07485
	3.08176	0.66338	0.846141	5.07053	2.72228	4.77891	1.72044	1.8824	2.52544	1.56938	3.09222	3.42272	1.49335	4.77468	1.70487	1.91854	3.39377	2.85952	1.03413	3.51218	4.03896
avg	4.08287	0.912749	1.08521	4.6356	2.2364	4.51309	1.94864	3.18628	2.15102	2.5681	3.38163	3.45011	1.16682	5.12995	2.54493	2.86236	3.24766	3.19218	1.09172	3.45944	3.90118
	39A	39A(B100-250)	39B	39B(A100-250)	39A(I106L)	39A(N110T)	39A(T114S)	39A(S141N)	39A(S145A)	39A(V167I)	39A(V179A)	39A(R182K)	39A(F184L)	39A(S185N)	39A(N188H)	39A(V189I)	39A(V198I)	39A(L216M)	39A(C223V)	39A(D233E)	39A(V248I)
2020-08-20	2.91659	1.11945	0.723432	3.3775	2.1604	4.44415	1.63049	3.16199	1.87872	2.4337	2.91725	3.36775	1.16989	3.5768	2.25263	2.53492	2.91899	3.2605	1.11293	3.18411	2.69443
2020-09-03	4.00378	0.769271	0.909094	2.83017	2.17315	3.92307	1.49521	1.99855	1.97329	1.60762	2.75995	2.74139	0.835607	2.41178	2.07226	2.60722	2.71785	3.07434	1.40913	3.12835	3.81121
2020-09-04	4.08287	0.912749	1.08521	4.6356	2.2364	4.51309	1.94864	3.18628	2.15102	2.5681	3.38163	3.45011	1.16682	5.12995	2.54493	2.86236	3.24766	3.19218	1.09172	3.45944	3.90118
Average	3.66775	0.933823	0.905911	3.61443	2.18998	4.29344	1.69144	2.78227	2.00101	2.20314	3.01961	3.18642	1.05744	3.70618	2.28994	2.66817	2.9615	3.17567	1.20459	3.2573	3.46894
Count	3	3	3	3	3	3	3	3	3	3	3	3	3	3	3	3	3	3	3	3	3
variance	0.424743	0.0309891	0.0327283	0.856995	0.00165641	0.104067	0.0541865	0.460812	0.0191128	0.270496	0.104482	0.150234	0.0369093	1.85966	0.0568988	0.0295888	0.07153	0.00886801	0.0314906	0.0314223	0.451927
Std. Dev	0.651723	0.176037	0.18091	0.92574	0.0406991	0.322594	0.23278	0.678831	0.138249	0.520092	0.323237	0.387601	0.192118	1.36369	0.238535	0.172014	0.267451	0.0941701	0.177456	0.177263	0.672255
SE	0.376273	0.101635	0.104448	0.534476	0.0234976	0.18625	0.134396	0.391923	0.0798182	0.300275	0.186621	0.223781	0.110919	0.787329	0.137718	0.0993122	0.154413	0.0543691	0.102454	0.102343	0.388127
p-values A	1	0.0135842	0.0130724	0.939324	0.0586075	0.235187	0.0240014	0.1786	0.0422132	0.0407956	0.222667	0.346114	0.0142999	0.967757	0.0535418	0.108952	0.192649	0.320428	0.0170235	0.390613	0.731699

## Sheet: Repeat 1
	Nucl Back	A-body-1	A-body-2	Back	Nucl Back	A-body-1	A-body-2	A-body Average	Relative to nucleus
	Raw mean pixel intensity				Raw mean pixel intensity (minus Back)
DDX39A	14.665	54.075	56.695	0	14.665	54.075	56.695	55.385	3.77668
	14.243	37.411	36.69	0	14.243	37.411	36.69	37.0505	2.60131
	15.981	54.638		0	15.981	54.638		54.638	3.41893
	15.538	53.968	44.041	0	15.538	53.968	44.041	49.0045	3.15385
	11.304	42.975	38.667	0.061	11.243	42.914	38.606	40.76	3.62537
	20.158	56.394	49.066	0.061	20.097	56.333	49.005	52.669	2.62074
	8.552	23.505	21.472	0.061	8.491	23.444	21.411	22.4275	2.64133
	18.242	45.248	36.281	0	18.242	45.248	36.281	40.7645	2.23465
	22.864	51.637	50.447	0	22.864	51.637	50.447	51.042	2.23242
	21.578	64.164	59.288	0	21.578	64.164	59.288	61.726	2.8606
39B(A100-250)	18.29	56.382	52.469	0.0008496	18.2892	56.3812	52.4682	54.4247	2.97579
	9.644	42.012	31.879	0.0008496	9.64315	42.0112	31.8782	36.9447	3.83118
	12.23	48.194	33.023	0.0008496	12.2292	48.1932	33.0222	40.6077	3.32056
	17.308	61.07		0.042	17.266	61.028		61.028	3.53458
	5.228	26.88	19.581	0.042	5.186	26.838	19.539	23.1885	4.47137
	13.289	39.495	47.052	0.042	13.247	39.453	47.01	43.2315	3.26349
	20.943	62.695	54.052	0	20.943	62.695	54.052	58.3735	2.78726
	7.077	28.722	29.837	0	7.077	28.722	29.837	29.2795	4.13728
	18.8	46.013	48.764	0	18.8	46.013	48.764	47.3885	2.52066
	13.041	36.23	40.265	0	13.041	36.23	40.265	38.2475	2.93287
39A(R182K)	9.076	44.411	31.609	0	9.076	44.411	31.609	38.01	4.18797
	17.292	62.75		0	17.292	62.75		62.75	3.62885
	12.303	48.435	48.301	0	12.303	48.435	48.301	48.368	3.9314
	16.467	59.011	59.684	0.0008283	16.4662	59.0102	59.6832	59.3467	3.60416
	10.92	44.291	51.241	0.0008283	10.9192	44.2902	51.2402	47.7652	4.37443
	7.877	28.515	23.636	0	7.877	28.515	23.636	26.0755	3.31033
	15.115	54.106	39.276	0	15.115	54.106	39.276	46.691	3.08905
	15.709	32.501	28.491	0	15.709	32.501	28.491	30.496	1.94131
	10.811	22.037	23.689	0	10.811	22.037	23.689	22.863	2.11479
	7.44	27.51	24.499	0	7.44	27.51	24.499	26.0045	3.49523
39A(V179A)	16.506	50.446	61.987	0	16.506	50.446	61.987	56.2165	3.40582
	7.209	28.764	18.756	0	7.209	28.764	18.756	23.76	3.29588
	18.807	52.369	56.604	0	18.807	52.369	56.604	54.4865	2.89714
	18.218	57.066	48.474	0	18.218	57.066	48.474	52.77	2.89659
	16.692	44.009	43.411	0.0005917	16.6914	44.0084	43.4104	43.7094	2.61868
	15.818	46.078	46.738	0.0005917	15.8174	46.0774	46.7374	46.4074	2.93395
	15.812	40.198	43.789	0.0001214	15.8119	40.1979	43.7889	41.9934	2.65581
	10.389	22.406	24.296	0.0001214	10.3889	22.4059	24.2959	23.3509	2.24768
	11.443	39.32	30.417	0.0001214	11.4429	39.3199	30.4169	34.8684	3.04717
	14.482	45.962		0.0001214	14.4819	45.9619		45.9619	3.17375
39A(N188H)	17.54	34.748	30.084	0	17.54	34.748	30.084	32.416	1.84812
	14.239	27.633	28.529	0	14.239	27.633	28.529	28.081	1.97212
	5.926	13.166	13.673	0	5.926	13.166	13.673	13.4195	2.26451
	15.921	37.961	37.816	0.002	15.919	37.959	37.814	37.8865	2.37995
	17.686	41.938	43.601	0.002	17.684	41.936	43.599	42.7675	2.41843
	10.868	22.758	24.996	0	10.868	22.758	24.996	23.877	2.197
	10.964	26.931	30.801	0	10.964	26.931	30.801	28.866	2.6328
	9.596	13.54	13.299	0	9.596	13.54	13.299	13.4195	1.39845
	19.009	43.125	31.298	0	19.009	43.125	31.298	37.2115	1.95757
	6.177	21.655	21.057	0	6.177	21.655	21.057	21.356	3.45734
39A(I106L)	13.625	28.931	25.825	0	13.625	28.931	25.825	27.378	2.00939
	18.32	31.835	33.219	0	18.32	31.835	33.219	32.527	1.77549
	46.68	84.481	84.189	0.002	46.678	84.479	84.187	84.333	1.8067
	12.696	30.681	25.87	0.002	12.694	30.679	25.868	28.2735	2.22731
	8.112	16.97	17.094	0.002	8.11	16.968	17.092	17.03	2.09988
	22.039	50.266	43.846	0.0009494	22.0381	50.2651	43.8451	47.0551	2.13517
	16.272	41.673	39.803	0.0009494	16.2711	41.6721	39.8021	40.7371	2.50365
	14.281	28.629	29.067	0.0004502	14.2805	28.6285	29.0665	28.8475	2.02006
	10.99	18.446	18.272	0.0004502	10.9895	18.4455		18.4455	1.67846
	10.317	33.687	35.393	0.0001782	10.3168	33.6868	35.3928	34.5398	3.34791
	11.852	30.033	32.141	0.0001782	11.8518	30.0328	32.1408	31.0868	2.62296
39A(V167I)	10.103	21.168	18.955	0.0003626	10.1026	21.1676	18.9546	20.0611	1.98573
	8.538	23.103	22.317	0.0003626	8.53764	23.1026	22.3166	22.7096	2.65994
	10.174	28.635	27.641	0	10.174	28.635	27.641	28.138	2.76568
	9.598	25.872	25.513	0	9.598	25.872	25.513	25.6925	2.67686
	11.871	32.04	29.077	0	11.871	32.04	29.077	30.5585	2.57421
	11.755	34.625	24.148	0	11.755	34.625	24.148	29.3865	2.49991
	11.541	29.151	26.515	0	11.541	29.151	26.515	27.833	2.41166
	9.409	21.086	20.778	0	9.409	21.086	20.778	20.932	2.22468
	9.751	35.142	29.583	0	9.751	35.142	29.583	32.3625	3.31889
	19.113	28.212	18.393	0.018	19.095	28.194	18.375	23.2845	1.2194
	22.298	39.806	35.944	0.018	22.28	39.788	35.926	37.857	1.69915
39A(V198I)	22.054	52.83	49.24	0	22.054	52.83	49.24	51.035	2.31409
	17.992	33.273	35.59	0	17.992	33.273	35.59	34.4315	1.91371
	12.851	58.432		0	12.851	58.432		58.432	4.54688
	12.575	36.338	30.672	0	12.575	36.338	30.672	33.505	2.66441
	13.689	47.931	41.109	0	13.689	47.931	41.109	44.52	3.25225
	12.924	40.321		0	12.924	40.321		40.321	3.11985
	8.429	24.56	24.394	0	8.429	24.56	24.394	24.477	2.9039
	9.463	40.761	36.047	0.13	9.333	40.631	35.917	38.274	4.10093
	11.955	25.484	26.795	0.13	11.825	25.354	26.665	26.0095	2.19953
	8.51	18.318	18.384	0.13	8.38	18.188	18.254	18.221	2.17434
39A(V189I)	12.035	41.548	42.936	0.296	11.739	41.252	42.64	41.946	3.57322
	34.391	83.185	78.016	0.296	34.095	82.889	77.72	80.3045	2.35532
	10.058	20.66	19.08	0.296	9.762	20.364	18.784	19.574	2.00512
	12.739	33.137	26.615	0	12.739	33.137	26.615	29.876	2.34524
	25.203	58.056	54.395	0	25.203	58.056	54.395	56.2255	2.23091
	21.782	46.03	44.679	0.0003395	21.7817	46.0297	44.6787	45.3542	2.08222
	17.232	48.651	52.88	0.0003395	17.2317	48.6507	52.8797	50.7652	2.94604
	15.007	43.797	41.718	0.0003395	15.0067	43.7967	41.7177	42.7572	2.84921
	12.193	34.758	25.774	4.79e-05	12.193	34.758	25.774	30.266	2.48225
	15.144	39.509	35.596	4.79e-05	15.144	39.509	35.596	37.5525	2.4797
39A(N110T)	15.412	53.401	51.024	0.008	15.404	53.393	51.016	52.2045	3.38902
	13.683	55.805	57.031	0.008	13.675	55.797	57.023	56.41	4.12505
	9.569	46.866	57.45	0.005	9.564	46.861	57.445	52.153	5.45305
	10.911	67.157	65.826	0.005	10.906	67.152	65.821	66.4865	6.09632
	13.092	74.836	70.24	0.005	13.087	74.831	70.235	72.533	5.54237
	7.761	38.73	37.175	0.005	7.756	38.725	37.17	37.9475	4.89266
	13.271	51.65	55.281	0.055	13.216	51.595	55.226	53.4105	4.04135
	17.805	62.984	62.285	0.055	17.75	62.929	62.23	62.5795	3.52561
	13.391	55.017	56.393	0	13.391	55.017	56.393	55.705	4.15988
	10.076	39.756	25.057	0	10.076	39.756	25.057	32.4065	3.21621
39A(T114S)	10.314	16.353	17.025	0	10.314	16.353	17.025	16.689	1.61809
	18.889	25.566	24.959	0	18.889	25.566	24.959	25.2625	1.33742
	10.596	16.388	16.194	0.0004205	10.5956	16.3876	16.1936	16.2906	1.53749
	18.583	28.84	29.592	0.0004205	18.5826	28.8396	29.5916	29.2156	1.5722
	14.943	20.875	18.779	1.902e-05	14.943	20.875	18.779	19.827	1.32684
	12.086	15.389	16.121	1.902e-05	12.086	15.389	16.121	15.755	1.30357
	9.502	20.412	19.87	0	9.502	20.412	19.87	20.141	2.11966
	15.048	38.881	34.305	0	15.048	38.881	34.305	36.593	2.43175
	9.908	13.781	13.524	0.016	9.892	13.765	13.508	13.6365	1.37854
	18.337	32.614	28.952	0.016	18.321	32.598	28.936	30.767	1.67933
39A(F184L)	15.702	25.851	28.734	0	15.702	25.851	28.734	27.2925	1.73815
	16.464	21.398	21.746	0	16.464	21.398	21.746	21.572	1.31025
	9.439	8.395	9.268	0	9.439	8.395	9.268	8.8315	0.935639
	11.213	10.353	12.111	0	11.213	10.353	12.111	11.232	1.00169
	6.36	7.971	8.383	0	6.36	7.971	8.383	8.177	1.28569
	15.901	21.277	19.654	0	15.901	21.277	19.654	20.4655	1.28706
	17.325	20.455	22.67	0	17.325	20.455	22.67	21.5625	1.24459
	26.77	23.198	26.317	0	26.77	23.198	26.317	24.7575	0.924823
	22.22	23.344	23.873	0	22.22	23.344	23.873	23.6085	1.06249
	14.072	12.71	12.859	0	14.072	12.71	12.859	12.7845	0.908506
	40.424	27.018	27.375	0	40.424	27.018	27.375	27.1965	0.672781
39A(C223V)	14.007	16.702	14.573	0.284	13.723	16.418	14.289	15.3535	1.11882
	15.56	14.452	14.592	0.284	15.276	14.168	14.308	14.238	0.93205
	23.53	27.749	29.279	0.284	23.246	27.465	28.995	28.23	1.2144
	8.533	11.199	9.293	0.284	8.249	10.915	9.009	9.962	1.20766
	46.686	49.818	49.735	0.441	46.245	49.377	49.294	49.3355	1.06683
	20.205	22.8	23.29	0.441	19.764	22.359	22.849	22.604	1.1437
	20.103	13.691	14.778	0.441	19.662	13.25	14.337	13.7935	0.701531
	13.242	13.683	13.142	0.441	12.801	13.242	12.701	12.9715	1.01332
	21.909	29.707	32.279	0	21.909	29.707	32.279	30.993	1.41462
	20.242	24.373	28.917	0	20.242	24.373	28.917	26.645	1.31632
39A(S141N)	23.007	48.983	46.913	0.061	22.946	48.922	46.852	47.887	2.08694
	17.146	46.113	41.083	0.061	17.085	46.052	41.022	43.537	2.54826
	18.285	45.182	43.383	0.0002933	18.2847	45.1817	43.3827	44.2822	2.42182
	11.797	44.623	55.749	0.0002933	11.7967	44.6227	55.7487	50.1857	4.25421
	14.827	55.238	57.274	0.0001449	14.8269	55.2379	57.2739	56.2559	3.79419
	9.341	22.355	20.586	0.0001449	9.34086	22.3549	20.5859	21.4704	2.29854
	22.885	62.381	56.723	0	22.885	62.381	56.723	59.552	2.60223
	14.858	44.147	45.773	0	14.858	44.147	45.773	44.96	3.02598
	13.585	62.618	62.232	0	13.585	62.618	62.232	62.425	4.59514
	12.182	50.63	46.645	0	12.182	50.63	46.645	48.6375	3.99257
39A(D233E)	19.207	56.712	54.923	0	19.207	56.712	54.923	55.8175	2.9061
	15.281	49.15	45.066	0	15.281	49.15	45.066	47.108	3.08278
	18.168	56.414	59.43	8.161e-05	18.1679	56.4139	59.4299	57.9219	3.18814
	17.835	54.08	56.961	8.161e-05	17.8349	54.0799	56.9609	55.5204	3.11302
	14.426	54.276	58.615	0	14.426	54.276	58.615	56.4455	3.91276
	15.047	50.208	62.843	0	15.047	50.208	62.843	56.5255	3.7566
	8.59	34.096	26.088	0	8.59	34.096	26.088	30.092	3.50314
	23.084	57.127	50.458	0	23.084	57.127	50.458	53.7925	2.33029
	15.803	48.287	39.935	0	15.803	48.287	39.935	44.111	2.79131
	13.923	50.67	40.024	0	13.923	50.67	40.024	45.347	3.25698
39A(B100-250)	29.576	28.474	29.408	0.232	29.344	28.242	29.176	28.709	0.97836
	35.391	31.368	29.259	0.232	35.159	31.136	29.027	30.0815	0.855585
	24.833	24.925	25.202	0.0008657	24.8321	24.9241	25.2011	25.0626	1.00928
	13.228	11.71	13.311	0.0008657	13.2271	11.7091	13.3101	12.5096	0.945755
	25.799	28.523	29.297	0	25.799	28.523	29.297	28.91	1.12059
	17.839	21.147	22.27	0	17.839	21.147	22.27	21.7085	1.21691
	18.558	23.041	21.325	0	18.558	23.041	21.325	22.183	1.19533
	33.23	43.266	50.58	0	33.23	43.266	50.58	46.923	1.41207
	34.294	44.048	38.135	0	34.294	44.048	38.135	41.0915	1.19821
	17.375	18.996	24.872	0	17.375	18.996	24.872	21.934	1.26239
39A(S185N)	14.906	68.635	77.383	0	14.906	68.635	77.383	73.009	4.89796
	6.622	24.707	24.201	0	6.622	24.707	24.201	24.454	3.69284
	7.547	33.948	21.679	0	7.547	33.948	21.679	27.8135	3.68537
	21.523	82.431		0	21.523	82.431		82.431	3.8299
	15.541	57.82	42.42	0	15.541	57.82	42.42	50.12	3.22502
	5.633	28.214	23.094	0	5.633	28.214	23.094	25.654	4.55423
	17.12	57.616	44.298	0.031	17.089	57.585	44.267	50.926	2.98005
	14.981	31.735	45.078	0.031	14.95	31.704	45.047	38.3755	2.56692
	13.513	40.245	30.257	0.031	13.482	40.214	30.226	35.22	2.61237
	14.073	58.848	45.78	0.031	14.042	58.817	45.749	52.283	3.72333
39A(S145A)	18.378	32.187	30.741	0	18.378	32.187	30.741	31.464	1.71205
	14.086	28.757	26.183	0	14.086	28.757	26.183	27.47	1.95016
	12.645	19.793	20.403	0	12.645	19.793	20.403	20.098	1.5894
	10.891	14.63	14.565	0	10.891	14.63	14.565	14.5975	1.34033
	22.488	49.978	46.823	0	22.488	49.978	46.823	48.4005	2.15228
	9.636	18.884	17.476	0	9.636	18.884	17.476	18.18	1.88667
	10.909	16.28	16.009	0.0001798	10.9088	16.2798	16.0088	16.1443	1.47993
	11.921	25.65	23.884	0.0001798	11.9208	25.6498	23.8838	24.7668	2.07761
	19.387	58.289	48.399	0.0001798	19.3868	58.2888	48.3988	53.3438	2.75155
	27.313	53.082	47.823	0.0001798	27.3128	53.0818	47.8228	50.4523	1.8472
DDX39B	20.617	5.862	7.305	0	20.617	5.862	7.305	6.5835	0.319324
	49.555	36.405	28.956	0	49.555	36.405	28.956	32.6805	0.659479
	30.464	10.204	8.654	0	30.464	10.204	8.654	9.429	0.309513
	26.469	12.125	10.416	0	26.469	12.125	10.416	11.2705	0.4258
	18.321	5.383	5.663	0	18.321	5.383	5.663	5.523	0.301457
	38.633	44.043	50.505	0	38.633	44.043	50.505	47.274	1.22367
	19.389	22.148	23.241	0	19.389	22.148	23.241	22.6945	1.17048
	20.472	23.668	21.913	0	20.472	23.668	21.913	22.7905	1.11325
	12.228	7.884	12.228	0	12.228	7.884	12.228	10.056	0.822375
	12.514	10.853	11.396	0	12.514	10.853	11.396	11.1245	0.888964
39A(V248I)	19.684	48.84	52.23	0	19.684	48.84	52.23	50.535	2.56731
	26.898	50.592	43.241	0	26.898	50.592	43.241	46.9165	1.74424
	16.812	46.88	41.882	0	16.812	46.88	41.882	44.381	2.63984
	17.71	42.884	43.508	0	17.71	42.884	43.508	43.196	2.43907
	12.527	33.583	31.938	0	12.527	33.583	31.938	32.7605	2.61519
	11.316	37.263	34.745	0	11.316	37.263	34.745	36.004	3.18169
	6.448	19.48		0	6.448	19.48		19.48	3.02109
	6.069	15.502	13.342	0	6.069	15.502	13.342	14.422	2.37634
	16.15	48.792	40.943	0	16.15	48.792	40.943	44.8675	2.77817
	14.738	56.112	49.451	0	14.738	56.112	49.451	52.7815	3.58132
	11.196	34.04	34.31	0	11.196	34.04	34.31	34.175	3.05243
39A(L216M)	16.738	51.409	48.994	0	16.738	51.409	48.994	50.2015	2.99925
	15.78	58.834	56.529	0	15.78	58.834	56.529	57.6815	3.65535
	18.834	48.079	44.262	0	18.834	48.079	44.262	46.1705	2.45144
	15.773	47.805	56.447	0	15.773	47.805	56.447	52.126	3.30476
	12.041	44.439	33.695	0	12.041	44.439	33.695	39.067	3.2445
	21.997	64.15	68.602	0	21.997	64.15	68.602	66.376	3.0175
	12.558	42.242	38.973	0	12.558	42.242	38.973	40.6075	3.2336
	19.149	63.53	59.12	0	19.149	63.53	59.12	61.325	3.20252
	15.402	59.471	53.1	0.029	15.373	59.442	53.071	56.2565	3.65944
	11.163	43.475	42.017	0.029	11.134	43.446	41.988	42.717	3.83663

## Sheet: Repeat 2
DDX39 Protein	Nucl Back	A-body-1	A-body-2	Back	Nucl Back	A-body-1	A-body-2	A-body Average	Relative to nucleus		Blinded #	Sample	Absolute
	Raw mean pixel intensity				Raw mean pixel intensity (minus Back)						M	39A	4.00378
A-Blind	18.69	29.966	34.723	0	18.69	29.966	34.723	32.3445	1.73058		L	39B(A100-250)	2.79031
	27.356	50.514	50.45	0	27.356	50.514	50.45	50.482	1.84537		I	39A(B100-250)	0.769271
	22.609	32.759	31.238	0	22.609	32.759	31.238	31.9985	1.4153		J	39B	0.890961
	13.907	24.407	23.201	0	13.907	24.407	23.201	23.804	1.71166
	23.111	47.042	50.202	0.0002095	23.1108	47.0418	50.2018	48.6218	2.10386		N	39A(I106L)	2.17315
	13.896	18.734	17.892	0.0002095	13.8958	18.7338	17.8918	18.3128	1.31787		O	39A(N110T)	3.92307
	15.958	20.93	20.79	0.0002095	15.9578	20.9298	20.7898	20.8598	1.30719		T	39A(T114S)	1.49521
	24.516	42.318	38.636	0.153	24.363	42.165	38.483	40.324	1.65513		B	39A(S141N)	1.99855
	26.582	49.813	40.843	0.153	26.429	49.66	40.69	45.175	1.7093		R	39A(S145A)	1.97329
	21.155	25.534	28.537	0.153	21.002	25.381	28.384	26.8825	1.28		A	39A(V167I)	1.60762
B-Blind	17.398	46.594	38.551	0.0003228	17.3977	46.5937	38.5507	42.5722	2.447		K	39A(V179A)	2.75995
	9.103	21.94	18.602	0.0003228	9.10268	21.9397	18.6017	20.2707	2.22689		S	39A(R182K)	2.74139
	24.646	60.828	58.06	0.0002513	24.6457	60.8277	58.0597	59.4437	2.41193		G	39A(F184L)	0.835607
	10.055	20.965	20.88	0.0002513	10.0547	20.9647	20.8797	20.9222	2.08083		C	39A(S185N)	2.41178
	12.186	27.113	26.891	0.0002513	12.1857	27.1127	26.8907	27.0017	2.21585		Q	39A(N188H)	2.07226
	10.186	15.64	12.915	0	10.186	15.64	12.915	14.2775	1.40168		U	39A(V189I)	2.60722
	26.628	74.268	58.879	0	26.628	74.268	58.879	66.5735	2.50013		D	39A(V198I)	2.71785
	14.658	27.075	20.966	0.0001283	14.6579	27.0749	20.9659	24.0204	1.63874		E	39A(L216M)	2.99796
	16.361	30.613	22.423	0.0001283	16.3609	30.6129	22.4229	26.5179	1.62081		F	39A(C223V)	1.41112
	14.158	20.466	20.356	0.0001283	14.1579	20.4659	20.3559	20.4109	1.44166		P	39A(D233E)	3.12835
C-Blind	13.469	42.429	38.838	0.0009959	13.468	42.428	38.837	40.6325	3.01697		H	39A(V248I)	3.81121
	21.539	41.81	32.908	0.0009959	21.538	41.809	32.907	37.358	1.73452
	11.929	24.801	24.838	0.0009959	11.928	24.8	24.837	24.8185	2.08069
	24.385	54.341	47.525	0.0009959	24.384	54.34	47.524	50.932	2.08875
	9.634	30.752	25.988	0.776	8.858	29.976	25.212	27.594	3.11515
	23.771	58.791	59.054	0.776	22.995	58.015	58.278	58.1465	2.52866
	23.684	55.581	55.83	0.776	22.908	54.805	55.054	54.9295	2.39783
	8.07	22.666	21.256	0	8.07	22.666	21.256	21.961	2.72131
	23.9	54.289	57.285	0	23.9	54.289	57.285	55.787	2.33418
	10.875	24.412	21.258	0	10.875	24.412	21.258	22.835	2.09977
D-Blind	13.495	40.119	40.682	0	13.495	40.119	40.682	40.4005	2.99374
	14.429	33.17	29.437	0	14.429	33.17	29.437	31.3035	2.16949
	17.482	40.792	38.273	0	17.482	40.792	38.273	39.5325	2.26133
	16.506	50.828	49.918	0	16.506	50.828	49.918	50.373	3.0518
	9.669	35.412	23.062	0	9.669	35.412	23.062	29.237	3.02379
	24.087	43.746	40.515	0	24.087	43.746	40.515	42.1305	1.7491
	14.393	42.534	38.372	0	14.393	42.534	38.372	40.453	2.8106
	6.237	17.001	21.583	0	6.237	17.001	21.583	19.292	3.09315
	14.251	53.485	38.656	0.379	13.872	53.106	38.277	45.6915	3.29379
	11.339	39.273	21.364	0.379	10.96	38.894	20.985	29.9395	2.73171
E-Blind	23.17	70.022	72.097	0	23.17	70.022	72.097	71.0595	3.06688
	5.454	13.81	14.192	0	5.454	13.81	14.192	14.001	2.56711
	5.056	15.18	15.457	0	5.056	15.18	15.457	15.3185	3.02977
	16.06	52.189	45.388	0	16.06	52.189	45.388	48.7885	3.03789
	9.848	28.949	32.887	0	9.848	28.949	32.887	30.918	3.13952
	7.917	21.803	20.571	0	7.917	21.803	20.571	21.187	2.67614
	10.014	27.83	25.105	0	10.014	27.83	25.105	26.4675	2.64305
	9.5	20.336	18.997	0	9.5	20.336	18.997	19.6665	2.07016
	16.391	45.424	45.409	0	16.391	45.424	45.409	45.4165	2.77082
	10.75	61.052	62.403	0	10.75	61.052	62.403	61.7275	5.74209
	9.792	22.748	21.006	0	9.792	22.748	21.006	21.877	2.23417
F-Blind	15.177	14.178	14.071	0.0001441	15.1769	14.1779	14.0709	14.1244	0.930651
	8.603	7.496	8.326	0.0001441	8.60286	7.49586	8.32586	7.91086	0.919562
	17.052	20.077	21.486	0.0001441	17.0519	20.0769	21.4859	20.7814	1.21872
	12.689	18.547	18.834	0.036	12.653	18.511	18.798	18.6545	1.47431
	14.905	25.624		0.036	14.869	25.588		25.588	1.7209
	23.609	39.529	39.995	0.036	23.573	39.493	39.959	39.726	1.68523
	15.544	29.412	31.051	0.036	15.508	29.376	31.015	30.1955	1.94709
	8.266	10.193	11.441	0	8.266	10.193	11.441	10.817	1.30861
	15.537	24.065	23.625	0	15.537	24.065	23.625	23.845	1.53472
	13.405	17.504	18.731	0	13.405	17.504	18.731	18.1175	1.35155
	7.263	10.642	10.145	0	7.263	10.642	10.145	10.3935	1.43102
G-Blind	18.682	13.993	15.087	0.001	18.681	13.992	15.086	14.539	0.778277
	16.368	9.63		0.001	16.367	9.629		9.629	0.588318
	10.984	8.292	9.344	0.001	10.983	8.291	9.343	8.817	0.802786
	12.139	10.937	11.794	0.001	12.138	10.936	11.793	11.3645	0.936275
	17.145	9.543	8.439	0	17.145	9.543	8.439	8.991	0.524409
	17.096	9.316	12.563	0	17.096	9.316	12.563	10.9395	0.639887
	17.506	21.128	19.644	0	17.506	21.128	19.644	20.386	1.16452
	19.972	17.004	20.697	0	19.972	17.004	20.697	18.8505	0.943846
	18.238	17.766	22.155	0	18.238	17.766	22.155	19.9605	1.09445
	22.769	18.346	21.878	0	22.769	18.346	21.878	20.112	0.883306
H-Blind	8.606	39.592	42.099	0.0003003	8.6057	39.5917	42.0987	40.8452	4.7463
	6.034	24.499	26.107	0.0003003	6.0337	24.4987	26.1067	25.3027	4.19356
	18.795	49.264	45.344	0	18.795	49.264	45.344	47.304	2.51684
	10.342	32.23	23.541	0	10.342	32.23	23.541	27.8855	2.69634
	15.645	58.75	59.115	0	15.645	58.75	59.115	58.9325	3.76686
	9.533	43.432	31.254	0	9.533	43.432	31.254	37.343	3.91723
	13.421	63.151	61.366	0	13.421	63.151	61.366	62.2585	4.63889
	6.942	22.909	23.242	0	6.942	22.909	23.242	23.0755	3.32404
	14.929	50.034	56.009	0.786	14.143	49.248	55.223	52.2355	3.69338
	13.333	58.452	59.021	0.786	12.547	57.666	58.235	57.9505	4.61867
I-Blind	20.683	21.232	19.917	0.004	20.679	21.228	19.913	20.5705	0.994753
	11.901	14.483		0.004	11.897	14.479		14.479	1.21703
	20.924	14.543	19.843	0.004	20.92	14.539	19.839	17.189	0.821654
	19.765	21.083	21.427	0.004	19.761	21.079	21.423	21.251	1.0754
	19.217	16.065	15.442	1.319	17.898	14.746	14.123	14.4345	0.806487
	10.716	5.735	6.028	1.319	9.397	4.416	4.709	4.5625	0.485527
	21.099	15.812	15.569	1.319	19.78	14.493	14.25	14.3715	0.726567
	9.108	3.687	4.521	1.319	7.789	2.368	3.202	2.785	0.357556
	19.628	10.81	10.044	0.136	19.492	10.674	9.908	10.291	0.52796
	12.863	9.256	8.319	0.136	12.727	9.12	8.183	8.6515	0.679775
J-Blind	14.516	9.414	10.348	0.021	14.495	9.393	10.327	9.86	0.680235
	10.273	13.578	14.789	0.021	10.252	13.557	14.768	14.1625	1.38144
	12.394	7.139	8.166	0.021	12.373	7.118	8.145	7.6315	0.616787
	34.585	34.962	42.463	0.021	34.564	34.941	42.442	38.6915	1.11942
	34.682	38.312	39.805	0.021	34.661	38.291	39.784	39.0375	1.12627
	18.972	15.759	18.465	0.067	18.905	15.692	18.398	17.045	0.901613
	31.342	28.225	26.134	0.067	31.275	28.158	26.067	27.1125	0.866906
	16.18	7.951	8.389	0.067	16.113	7.884	8.322	8.103	0.502886
	10.992	9.32	8.219	0.067	10.925	9.253	8.152	8.7025	0.796568
	22.724	24.113	25.813	0.067	22.657	24.046	25.746	24.896	1.09882
	34.252	24.603	24.049	0.067	34.185	24.536	23.982	24.259	0.709639
K-Blind	12.854	56.426	49.868	0	12.854	56.426	49.868	53.147	4.13467
	18.826	38.186	38.811	0	18.826	38.186	38.811	38.4985	2.04496
	14.752	43.35	43.191	0.021	14.731	43.329	43.17	43.2495	2.93595
	17.974	48.807	51.199	0.021	17.953	48.786	51.178	49.982	2.78405
	19.06	39.524	38.16	6.841e-05	19.0599	39.5239	38.1599	38.8419	2.03788
	17.267	57.204	47.665	6.841e-05	17.2669	57.2039	47.6649	52.4344	3.0367
	8.816	23.03	21.853	6.841e-05	8.81593	23.0299	21.8529	22.4414	2.54555
	13.144	32.316	33.91	0	13.144	32.316	33.91	33.113	2.51925
	16.307	48.528	43.23	0	16.307	48.528	43.23	45.879	2.81345
	7.16	16.265	23.072	0	7.16	16.265	23.072	19.6685	2.747
L-Blind	11.392	36.957	31.219	0.029	11.363	36.928	31.19	34.059	2.99736
	14.898	51.134	57.444	0.029	14.869	51.105	57.415	54.26	3.6492
	19.908	51.882	50.471	0	19.908	51.882	50.471	51.1765	2.57065
	7.675	22.211	23.224	0	7.675	22.211	23.224	22.7175	2.95993
	4.563	21.69	19.138	0	4.563	21.69	19.138	20.414	4.47381
	23.165	49.18	47.517	0	23.165	49.18	47.517	48.3485	2.08714
	23.02	52.29	45.045	0	23.02	52.29	45.045	48.6675	2.11414
	9.49	27.063	23.117	0	9.49	27.063	23.117	25.09	2.64384
	10.715	25.451	24.716	0	10.715	25.451	24.716	25.0835	2.34097
	23.601	56.672	59.665	0	23.601	56.672	59.665	58.1685	2.46466
	13.46	33.125	31.261	0	13.46	33.125	31.261	32.193	2.39175
M-Blind	13.186	55.105	47.42	0.0003462	13.1857	55.1047	47.4197	51.2622	3.88772
	12.924	56.795	54.054	0.0003462	12.9237	56.7947	54.0537	55.4242	4.28858
	21.983	58.197	55.361	0	21.983	58.197	55.361	56.779	2.58286
	10.209	44.835	39.898	0	10.209	44.835	39.898	42.3665	4.14992
	10.521	45.316	45.674	0.0005398	10.5205	45.3155	45.6735	45.4945	4.32438
	11.334	56.27	52.431	0.0005398	11.3335	56.2695	52.4305	54.35	4.79553
	10.443	60.202	48.287	0	10.443	60.202	48.287	54.2445	5.19434
	8.084	34.008	26.655	0	8.084	34.008	26.655	30.3315	3.75204
	14.66	62.072	38.979	0	14.66	62.072	38.979	50.5255	3.44649
	12.365	43.075	46.347	0	12.365	43.075	46.347	44.711	3.61593
N-Blind	16.149	51.761	48.517	0	16.149	51.761	48.517	50.139	3.10477
	13.393	27.666	17.366	0.0004098	13.3926	27.6656	17.3656	22.5156	1.6812
	14.087	42.079	39.123	0.0001452	14.0869	42.0789	39.1229	40.6009	2.88218
	12.426	21.05	20.125	0.0001452	12.4259	21.0499	20.1249	20.5874	1.65682
	13.212	33.019	31.603	0.0001452	13.2119	33.0189	31.6029	32.3109	2.4456
	14.451	44.168	42.553	0.0001452	14.4509	44.1679	42.5529	43.3604	3.00054
	22.589	42.898	38.548	0	22.589	42.898	38.548	40.723	1.80278
	10.844	12.31	15.146	0	10.844	12.31	15.146	13.728	1.26595
	20.295	41.561	40.53	0	20.295	41.561	40.53	41.0455	2.02244
	14.376	26.769	26.975	0	14.376	26.769	26.975	26.872	1.86923
O-Blind	5.759	17.077	15.471	0	5.759	17.077	15.471	16.274	2.82584
	2.559	11.844	9.826	0	2.559	11.844	9.826	10.835	4.23408
	4.598	15.276	15.49	0	4.598	15.276	15.49	15.383	3.34559
	12.007	54.77	59.81	0	12.007	54.77	59.81	57.29	4.77138
	6.709	20.16	18.392	0	6.709	20.16	18.392	19.276	2.87316
	2.738	9.597	10.791	0	2.738	9.597	10.791	10.194	3.72316
	6.874	38.83	27.753	0	6.874	38.83	27.753	33.2915	4.8431
	21.554	58.472	62.689	0	21.554	58.472	62.689	60.5805	2.81064
	7.852	48.823	49.316	0	7.852	48.823	49.316	49.0695	6.2493
	16.219	57.65		0	16.219	57.65		57.65	3.55447
P-Blind	20.605	48.763	44.528	0.002	20.603	48.761	44.526	46.6435	2.26392
	16.112	48.754	55.587	0.002	16.11	48.752	55.585	52.1685	3.23827
	24.007	59.768	61.507	0.002	24.005	59.766	61.505	60.6355	2.52595
	19.336	67.045	55.446	0.004	19.332	67.041	55.442	61.2415	3.16788
	16.714	50.834	56.114	0.004	16.71	50.83	56.11	53.47	3.19988
	15.924	54.402	52.999	0	15.924	54.402	52.999	53.7005	3.3723
	13.11	45.183	41.804	0	13.11	45.183	41.804	43.4935	3.31758
	15.251	50.865	54.482	0	15.251	50.865	54.482	52.6735	3.45377
	6.955	24.656	25.376	0	6.955	24.656	25.376	25.016	3.59684
	6.483	22.35	18.456	0	6.483	22.35	18.456	20.403	3.14715
Q-Blind	21.524	32.791	35.691	0	21.524	32.791	35.691	34.241	1.59083
	19.203	59.212	58.322	0	19.203	59.212	58.322	58.767	3.0603
	19.562	37.224	36.673	0	19.562	37.224	36.673	36.9485	1.88879
	16.443	28.551	21.463	0	16.443	28.551	21.463	25.007	1.52083
	15.892	38.889	30.811	0	15.892	38.889	30.811	34.85	2.19293
	12.652	28.023	25.259	0	12.652	28.023	25.259	26.641	2.10567
	8.842	16.032	14.576	0	8.842	16.032	14.576	15.304	1.73083
	23.015	49.695	42.787	0	23.015	49.695	42.787	46.241	2.00917
	17.492	40.335	38.61	0	17.492	40.335	38.61	39.4725	2.2566
	16.485	39.714	38.315	0	16.485	39.714	38.315	39.0145	2.36667
R-Blind	17.529	28.044	28.265	0	17.529	28.044	28.265	28.1545	1.60617
	16.567	36.344	40.873	0	16.567	36.344	40.873	38.6085	2.33045
	6.953	10.034	11.107	0	6.953	10.034	11.107	10.5705	1.52028
	9.657	19.292	19.509	0.0001584	9.65684	19.2918	19.5088	19.4003	2.00897
	14.913	46.923	45.657	0.0001584	14.9128	46.9228	45.6568	46.2898	3.10403
	14.041	32.541	33.867	0.0001584	14.0408	32.5408	33.8668	33.2038	2.3648
	27.104	50.403	47.818	0	27.104	50.403	47.818	49.1105	1.81193
	27.449	27.959	29.173	0	27.449	27.959	29.173	28.566	1.04069
	13.949	27.347	28.712	0	13.949	27.347	28.712	28.0295	2.00943
	12.915	28.776	21.235	0	12.915	28.776	21.235	25.0055	1.93616
S-Blind	17.189	55.299	54.375	0	17.189	55.299	54.375	54.837	3.19024
	21.383	62.849	54.487	0	21.383	62.849	54.487	58.668	2.74367
	11.977	36.665	28	0	11.977	36.665	28	32.3325	2.69955
	9.966	22.837	22.086	0.0005998	9.9654	22.8364	22.0854	22.4609	2.25389
	10.656	35.217	26.348	0.0005998	10.6554	35.2164	26.3474	30.7819	2.88885
	13.732	49.56	40.436	0.0005998	13.7314	49.5594	40.4354	44.9974	3.27697
	8.606	16.913	15.116	0.0005998	8.6054	16.9124	15.1154	16.0139	1.86091
	22.254	65.227	53.891	0	22.254	65.227	53.891	59.559	2.67633
	21.562	55.377	46.326	0	21.562	55.377	46.326	50.8515	2.35839
	12.845	45.411	43.607	0	12.845	45.411	43.607	44.509	3.46508
T-Blind	16.506	20.959	20.778	0.003	16.503	20.956	20.775	20.8655	1.26435
	16.99	27.712	24.851	0.003	16.987	27.709	24.848	26.2785	1.54698
	20.126	29.916	25.863	0	20.126	29.916	25.863	27.8895	1.38574
	15.165	23.364	25.275	0	15.165	23.364	25.275	24.3195	1.60366
	10.807	17.209	15.955	0	10.807	17.209	15.955	16.582	1.53438
	8.589	12.446	13.595	0	8.589	12.446	13.595	13.0205	1.51595
	17.201	30.042	20.166	0	17.201	30.042	20.166	25.104	1.45945
	14.928	26.085	29.424	0	14.928	26.085	29.424	27.7545	1.85922
	16.72	24.531	25.97	0.002	16.718	24.529	25.968	25.2485	1.51026
	23.133	30.749	28.104	0.002	23.131	30.747	28.102	29.4245	1.27208
U-Blind	14.767	35.214	33.976	0.0002895	14.7667	35.2137	33.9757	34.5947	2.34275
	13.208	34.349	35.266	0.0002895	13.2077	34.3487	35.2657	34.8072	2.63537
	25.173	80.517	70.578	0	25.173	80.517	70.578	75.5475	3.00113
	12.237	50.405	44.201	0	12.237	50.405	44.201	47.303	3.86557
	8.38	18.468	20.675	0	8.38	18.468	20.675	19.5715	2.3355
	15.394	40.689	39.977	0.02	15.374	40.669	39.957	40.313	2.62215
	15.867	34.047	34.702	0.02	15.847	34.027	34.682	34.3545	2.16789
	9.256	17.471	19.34	0.02	9.236	17.451	19.32	18.3855	1.99063
	26.596	60.986	66.551	0.0001436	26.5959	60.9859	66.5509	63.7684	2.39768
	14.082	42.049	34.375	0.0001436	14.0819	42.0489	34.3749	38.2119	2.71355

## Sheet: Repeat 3
DDX39 Protein	Nucl Back	A-body-1	A-body-2	Back	Nucl Back	A-body-1	A-body-2	A-body Average	Relative to nucleus		Blinded #	Sample	Absolute
	Raw mean pixel intensity				Raw mean pixel intensity (minus Back)						M	39A	4.08287
A-Blind	11.752	35.491	36.093	0	11.752	35.491	36.093	35.792	3.04561		L	39B(A100-250)	4.6356
	30.203	71.209	69.177	0	30.203	71.209	69.177	70.193	2.32404		I	39A(B100-250)	0.912749
	13.554	46.469	42.56	0	13.554	46.469	42.56	44.5145	3.28423		J	39B	1.08521
	9.748	37.455	35.006	0	9.748	37.455	35.006	36.2305	3.71671
	10.33	30.233	32.873	0	10.33	30.233	32.873	31.553	3.0545		N	39A(I106L)	2.2364
	17.426	51.526	48.239	0	17.426	51.526	48.239	49.8825	2.86253		O	39A(N110T)	4.51309
	13.535	29.673	29.094	0	13.535	29.673	29.094	29.3835	2.17093		T	39A(T114S)	1.94864
	13.539	29.992	32.052	0	13.539	29.992	32.052	31.022	2.29131		B	39A(S141N)	3.18628
	16.092	22.858	20.969	0	16.092	22.858	20.969	21.9135	1.36176		R	39A(S145A)	2.15102
	6.962	11.644	10.208	0	6.962	11.644	10.208	10.926	1.56938		A	39A(V167I)	2.64221
	5.669	20.681	17.679	0	5.669	20.681	17.679	19.18	3.38331		K	39A(V179A)	3.32846
B-Blind	11.861	67.473	58.625	0	11.861	67.473	58.625	63.049	5.31566		S	39A(R182K)	3.45011
	5.991	19.691	20.796	0	5.991	19.691	20.796	20.2435	3.37899		G	39A(F184L)	1.16682
	8.457	28.504	24.674	0	8.457	28.504	24.674	26.589	3.14402		C	39A(S185N)	5.02525
	10.187	42.125	27.825	0	10.187	42.125	27.825	34.975	3.4333		Q	39A(N188H)	2.46922
	17.835	47.461		0.021	17.814	47.44		47.44	2.66307		U	39A(V189I)	2.86236
	18.069	46.357	34.588	0.021	18.048	46.336	34.567	40.4515	2.24133		D	39A(V198I)	3.24766
	7.411	22.008	24.819	0.021	7.39	21.987	24.798	23.3925	3.16543		E	39A(L216M)	3.08997
	12.328	38.362	35.498	0.021	12.307	38.341	35.477	36.909	2.99902		F	39A(C223V)	1.09799
	13.891	51.778	49.337	0	13.891	51.778	49.337	50.5575	3.63959		H	39A(V248I)	3.90118
	17.844	34.155	33.024	0	17.844	34.155	33.024	33.5895	1.8824		P	39A(D233E)	3.31375
C-Blind	12.843	49.325	52.479	0	12.843	49.325	52.479	50.902	3.9634
	17.085	59.211	41.912	0	17.085	59.211	41.912	50.5615	2.95941
	9.278	28.509	21.802	0	9.278	28.509	21.802	25.1555	2.71131
	4.266	40.751	38.292	0	4.266	40.751	38.292	39.5215	9.2643
	11.685	61.661	59.814	0	11.685	61.661	59.814	60.7375	5.1979
	17.992	68.043	77.411	0	17.992	68.043	77.411	72.727	4.04219
	3.722	28.974	22.926	0	3.722	28.974	22.926	25.95	6.97206
	13.437	49.071	47.251	0	13.437	49.071	47.251	48.161	3.58421
	2.171	17.705	16.293	0	2.171	17.705	16.293	16.999	7.83003
	10.929	59.939	44.426	0	10.929	59.939	44.426	52.1825	4.77468
	8.23	34.493	30.989	0	8.23	34.493	30.989	32.741	3.97825
D-Blind	10.007	34.687	28.654	0	10.007	34.687	28.654	31.6705	3.16483
	16.376	54.744	52.912	0	16.376	54.744	52.912	53.828	3.28701
	9.7	33.5	30.757	0	9.7	33.5	30.757	32.1285	3.31222
	12.347	38.465	32.806	0.165	12.182	38.3	32.641	35.4705	2.91171
	17.452	58.464	68.064	0.165	17.287	58.299	67.899	63.099	3.65008
	13.309	53.379	40.384	0.165	13.144	53.214	40.219	46.7165	3.55421
	7.979	26.091	20.913	0.165	7.814	25.926	20.748	23.337	2.98656
	15.621	54.934	56.95	0.174	15.447	54.76	56.776	55.768	3.61028
	14.713	35.496	40.627	0.174	14.539	35.322	40.453	37.8875	2.60592
	9.752	36.61	28.749	0.174	9.578	36.436	28.575	32.5055	3.39377
E-Blind	18.492	62.818		0	18.492	62.818		62.818	3.39704
	11.578	40.308		0	11.578	40.308		40.308	3.48143
	16.806	52.857	44.679	0	16.806	52.857	44.679	48.768	2.90182
	12.139	43.136		0	12.139	43.136		43.136	3.55351
	17.004	65.681	61.47	0	17.004	65.681	61.47	63.5755	3.73886
	25.032	68.271	54.162	0	25.032	68.271	54.162	61.2165	2.44553
	16.643	77.623	62.951	0	16.643	77.623	62.951	70.287	4.22322
	11.943	49.364	46.043	0	11.943	49.364	46.043	47.7035	3.99426
	49.308	65.808	65.021	0	49.308	65.808	65.021	65.4145	1.32665
	8.293	25.379	22.048	0.0002649	8.29274	25.3787	22.0477	23.7132	2.85952
	22.574	56.267	37.092	0.0002649	22.5737	56.2667	37.0917	46.6792	2.06786
F-Blind	25.3	24.741	24.821	0.007	25.293	24.734	24.814	24.774	0.97948
	25.452	29.544	30.274	0.007	25.445	29.537	30.267	29.902	1.17516
	17.657	13.063	14.777	0.007	17.65	13.056	14.77	13.913	0.788272
	22.449	17.834	20.632	0.007	22.442	17.827	20.625	19.226	0.856697
	20.507	22.534	22.479	0.007	20.5	22.527	22.472	22.4995	1.09754
	14.987	13.087	15.681	0	14.987	13.087	15.681	14.384	0.959765
	26.61	31.61	33.756	0	26.61	31.61	33.756	32.683	1.22822
	35.299	42.469	39.352	0	35.299	42.469	39.352	40.9105	1.15897
	40.497	65.21	67.534	0	40.497	65.21	67.534	66.372	1.63894
	45.399	45.491	48.406	0	45.399	45.491	48.406	46.9485	1.03413
	12.731	14.784	14.769	0	12.731	14.784	14.769	14.7765	1.16067
G-Blind	48.967	44.783	45.906	0.000109	48.9669	44.7829	45.9059	45.3444	0.926021
	12.827	17.368	17.918	0.000109	12.8269	17.3679	17.9179	17.6429	1.37546
	9.091	12.816	10.34	0.000109	9.09089	12.8159	10.3399	11.5779	1.27357
	20.934	24.042	23.252	0.000109	20.9339	24.0419	23.2519	23.6469	1.1296
	27.814	30.39	27.634	0.000109	27.8139	30.3899	27.6339	29.0119	1.04307
	9.13	9.454	9.897	0	9.13	9.454	9.897	9.6755	1.05975
	14.884	13.722	13.108	0	14.884	13.722	13.108	13.415	0.901303
	40.786	46.283	50.334	0	40.786	46.283	50.334	48.3085	1.18444
	24.16	29.563	32.365	0	24.16	29.563	32.365	30.964	1.28162
	13.758	21.226	19.865	0	13.758	21.226	19.865	20.5455	1.49335
H-Blind	8.36	63.134	44.51	0.103	8.257	63.031	44.407	53.719	6.50587
	7.951	42.911	29.27	0.103	7.848	42.808	29.167	35.9875	4.58556
	8.008	40.441	29.154	0.103	7.905	40.338	29.051	34.6945	4.38893
	12.844	39.089	36.035	0.103	12.741	38.986	35.932	37.459	2.94004
	7.065	26.152	20.428	0.413	6.652	25.739	20.015	22.877	3.43912
	17.753	47.612	47.914	0.413	17.34	47.199	47.501	47.35	2.73068
	28.382	75.243	75.542	0	28.382	75.243	75.542	75.3925	2.65635
	3.773	18.35	16.75	0	3.773	18.35	16.75	17.55	4.65147
	5.571	17.812	16.448	0	5.571	17.812	16.448	17.13	3.07485
	5.904	25.281	22.411	0	5.904	25.281	22.411	23.846	4.03896
I-Blind	24.722	19.055	28.639	0	24.722	19.055	28.639	23.847	0.964606
	46.336	39.717	52.079	0	46.336	39.717	52.079	45.898	0.990547
	39.013	33.99		0	39.013	33.99		33.99	0.871248
	22.862	19.582	16.798	0	22.862	19.582	16.798	18.19	0.795643
	23.284	20.168	16.274	0	23.284	20.168	16.274	18.221	0.782555
	24.061	29.941	36.569	0.005	24.056	29.936	36.564	33.25	1.38219
	21.268	15.077	20.082	0.005	21.263	15.072	20.077	17.5745	0.82653
	21.082	12.855	24.986	0.054	21.028	12.801	24.932	18.8665	0.897208
	24.288	23.273	23.053	0.054	24.234	23.219	22.999	23.109	0.953578
	20.488	11.435	15.784	0.054	20.434	11.381	15.73	13.5555	0.66338
J-Blind	22.126	24.252	23.352	0	22.126	24.252	23.352	23.802	1.07575
	22.01	22.488	26.858	0	22.01	22.488	26.858	24.673	1.12099
	12.099	11.994	11.865	0	12.099	11.994	11.865	11.9295	0.985991
	23.224	32.307		0	23.224	32.307		32.307	1.3911
	9.99	11.799	11.706	0	9.99	11.799	11.706	11.7525	1.17643
	18.317	18.708	16.122	0.0001182	18.3169	18.7079	16.1219	17.4149	0.950756
	16.964	20.24	18.634	0.0001182	16.9639	20.2399	18.6339	19.4369	1.14578
	12.996	14.931	15.259	0.0001182	12.9959	14.9309	15.2589	15.0949	1.16151
	13.81	13.674	13.881	0.04	13.77	13.634	13.841	13.7375	0.99764
	27.549	22.011	24.622	0.04	27.509	21.971	24.582	23.2765	0.846141
K-Blind	10.26	42.728	28.46	0.0002857	10.2597	42.7277	28.4597	35.5937	3.46927
	18.05	61.644	61.99	0.0002857	18.0497	61.6437	61.9897	61.8167	3.4248
	11.575	41.596	42.729	0.0002857	11.5747	41.5957	42.7287	42.1622	3.64261
	20.631	66.027	69.229	0	20.631	66.027	69.229	67.628	3.27798
	7.383	26.049	27.66	0	7.383	26.049	27.66	26.8545	3.63734
	17.545	58.645	56.441	0	17.545	58.645	56.441	57.543	3.27974
	15.679	46.811	44.08	0	15.679	46.811	44.08	45.4455	2.89849
	4.178	14.959	13.856	0	4.178	14.959	13.856	14.4075	3.44842
	3.864	14.188	13.984	0	3.864	14.188	13.984	14.086	3.64545
	10.884	32.45	34.807	0.013	10.871	32.437	34.794	33.6155	3.09222
	20.263	59.947	53.348	0.013	20.25	59.934	53.335	56.6345	2.79677
L-Blind	4.286	31.546	26.188	0	4.286	31.546	26.188	28.867	6.73518
	9.335	52.695	46.993	0	9.335	52.695	46.993	49.844	5.33948
	9.866	66.495		0	9.866	66.495		66.495	6.73981
	17.24	52.807	58.42	0	17.24	52.807	58.42	55.6135	3.22584
	5.547	24.791	21.372	0	5.547	24.791	21.372	23.0815	4.16108
	11.069	47.746	43.08	0.005	11.064	47.741	43.075	45.408	4.10412
	12.907	44.814	36.616	0.005	12.902	44.809	36.611	40.71	3.15532
	10.628	30.295	35.111	0.005	10.623	30.29	35.106	32.698	3.07804
	11.814	55.673	56.48	0	11.814	55.673	56.48	56.0765	4.74661
	8.33	45.778	38.697	0	8.33	45.778	38.697	42.2375	5.07053
M-Blind	7.879	28.973	25.724	0	7.879	28.973	25.724	27.3485	3.47106
	12.435	56.382	47.123	0	12.435	56.382	47.123	51.7525	4.16184
	5	31.169	32.819	0	5	31.169	32.819	31.994	6.3988
	7.918	42.341	35.059	0	7.918	42.341	35.059	38.7	4.8876
	11.968	63.321	44.896	4.108e-05	11.968	63.321	44.896	54.1085	4.52111
	15.193	42.535	45.263	4.108e-05	15.193	42.535	45.263	43.899	2.88943
	6.377	24.907	29.923	0	6.377	24.907	29.923	27.415	4.29904
	16.492	64.821	52.604	0	16.492	64.821	52.604	58.7125	3.56006
	10.102	40.219	31.667	0	10.102	40.219	31.667	35.943	3.55801
	15.307	56.22	38.125	0	15.307	56.22	38.125	47.1725	3.08176
N-Blind	17.063	46.367	46.302	0	17.063	46.367	46.302	46.3345	2.7155
	13.568	47.233	49.941	0	13.568	47.233	49.941	48.587	3.581
	28.101	37.351	34.636	0.0007708	28.1002	37.3502	34.6352	35.9927	1.28087
	15.368	19.816	23.849	0.0007708	15.3672	19.8152	23.8482	21.8317	1.42067
	7.367	16.633	11.502	0	7.367	16.633	11.502	14.0675	1.90953
	14.035	21.195	22.517	0	14.035	21.195	22.517	21.856	1.55725
	15.075	52.715	47.848	0	15.075	52.715	47.848	50.2815	3.33542
	8.233	16.132	16.259	0	8.233	16.132	16.259	16.1955	1.96714
	14.301	26.558	27.052	0	14.301	26.558	27.052	26.805	1.87434
	16.466	39.758	49.892	0	16.466	39.758	49.892	44.825	2.72228
O-Blind	17.333	61.375	59.711	0	17.333	61.375	59.711	60.543	3.49293
	4.077	24.05	28.283	0	4.077	24.05	28.283	26.1665	6.41808
	5.131	28.759	19.796	0	5.131	28.759	19.796	24.2775	4.73153
	12.227	43.959	31.929	0	12.227	43.959	31.929	37.944	3.1033
	8.467	49.972	43.178	0.0002486	8.46675	49.9718	43.1778	46.5748	5.5009
	6.814	36.71	30.967	0.0002486	6.81375	36.7098	30.9668	33.8383	4.96617
	11.75	56.816		0.0002486	11.7498	56.8158		56.8158	4.83549
	13.016	55.218		0.0002486	13.0158	55.2178		55.2178	4.24238
	15.667	60.801	35.119	0	15.667	60.801	35.119	47.96	3.06121
	12.192	65.117	51.412	0	12.192	65.117	51.412	58.2645	4.77891
P-Blind	14.97	66.599	60.098	0	14.97	66.599	60.098	63.3485	4.2317
	6.118	33.033	31.612	0	6.118	33.033	31.612	32.3225	5.28318
	6.235	13.722	11.706	0	6.235	13.722	11.706	12.714	2.03913
	6.398	19.01	12.956	0	6.398	19.01	12.956	15.983	2.49812
	14.682	37.479	29.843	0	14.682	37.479	29.843	33.661	2.29267
	14.986	55.069	59.001	0	14.986	55.069	59.001	57.035	3.80589
	3.223	12.341	11.286	0	3.223	12.341	11.286	11.8135	3.66537
	3.745	16.454	14.152	0	3.745	16.454	14.152	15.303	4.08625
	18.01	57.929	56.612	0	18.01	57.929	56.612	57.2705	3.17993
	15.231	56.5	50.488	0	15.231	56.5	50.488	53.494	3.51218
	18.758	56.214	57.365	0	18.758	56.214	57.365	56.7895	3.02748
	10.413	23.503	21.13	0	10.413	23.503	21.13	22.3165	2.14314
Q-Blind	15.748	35.677		0.024	15.724	35.653		35.653	2.26743
	8.467	30.909	31.26	0.024	8.443	30.885	31.236	31.0605	3.67885
	10.372	26.523	25.8	0.024	10.348	26.499	25.776	26.1375	2.52585
	4.602	13.354	12.056	0.024	4.578	13.33	12.032	12.681	2.76999
	13.766	40.831	37.557	0	13.766	40.831	37.557	39.194	2.84716
	16.398	35.569	37.574	0	16.398	35.569	37.574	36.5715	2.23024
	8.245	17.326	16.435	0	8.245	17.326	16.435	16.8805	2.04736
	17.665	51.565		0	17.665	51.565		51.565	2.91905
	7.032	19.121	15.456	0	7.032	19.121	15.456	17.2885	2.45855
	6.57	12.339	10.063	0	6.57	12.339	10.063	11.201	1.70487
	7.59	12.684	13.305	0	7.59	12.684	13.305	12.9945	1.71206
R-Blind	16.478	45.88	41.088	0	16.478	45.88	41.088	43.484	2.63891
	14.568	39.998	30.436	0	14.568	39.998	30.436	35.217	2.41742
	5.939	12.237	11.578	0	5.939	12.237	11.578	11.9075	2.00497
	8.869	25.334	24.104	0.084	8.785	25.25	24.02	24.635	2.80421
	14.825	23.873	23.293	0.084	14.741	23.789	23.209	23.499	1.59413
	7.796	20.512	18.389	0.084	7.712	20.428	18.305	19.3665	2.51122
	14.236	22.387	18.742	0	14.236	22.387	18.742	20.5645	1.44454
	18.231	16.115	13.595	0	18.231	16.115	13.595	14.855	0.814821
	22.574	64.027	60.334	0	22.574	64.027	60.334	62.1805	2.75452
	16.784	43.464	41.31	0	16.784	43.464	41.31	42.387	2.52544
S-Blind	4.451	19.568	16.238	0	4.451	19.568	16.238	17.903	4.02224
	6.002	21.477		0	6.002	21.477		21.477	3.57831
	7.215	22.341	23.261	0	7.215	22.341	23.261	22.801	3.16022
	8.225	23.745	17.139	0	8.225	23.745	17.139	20.442	2.48535
	10.736	41.123	37.767	0	10.736	41.123	37.767	39.445	3.67409
	13.817	34.196	38.4	0	13.817	34.196	38.4	36.298	2.62705
	16.267	63.891	59.291	0	16.267	63.891	59.291	61.591	3.78625
	9.222	35.684	39.663	0	9.222	35.684	39.663	37.6735	4.08518
	5.065	15.965	21.108	0	5.065	15.965	21.108	18.5365	3.65972
	15.794	58.242	49.875	0	15.794	58.242	49.875	54.0585	3.42272
T-Blind	21.522	35.27	34.357	0	21.522	35.27	34.357	34.8135	1.61758
	12.326	21.461	17.631	0	12.326	21.461	17.631	19.546	1.58575
	14.365	45.035	42.461	0	14.365	45.035	42.461	43.748	3.04546
	17.872	50.731	52.64	0	17.872	50.731	52.64	51.6855	2.89198
	12.088	20.132	18.425	0.022	12.066	20.11	18.403	19.2565	1.59593
	17.048	29.423	27.874	0.022	17.026	29.401	27.852	28.6265	1.68134
	17.183	35.891	30.821	0.022	17.161	35.869	30.799	33.334	1.94243
	11.466	22.179	19.733	0.022	11.444	22.157	19.711	20.934	1.82926
	19.198	34.403	26.117	0	19.198	34.403	26.117	30.26	1.57621
	11.343	19.926	19.104	0	11.343	19.926	19.104	19.515	1.72044
U-Blind	18.961	57.663	60.679	0	18.961	57.663	60.679	59.171	3.12067
	13.659	38.652	38.048	0	13.659	38.652	38.048	38.35	2.80767
	21.445	47.995	41.015	0	21.445	47.995	41.015	44.505	2.07531
	24.457	50.481		0	24.457	50.481		50.481	2.06407
	8.739	26.711		0	8.739	26.711		26.711	3.05653
	21.486	62.98		0	21.486	62.98		62.98	2.93121
	5.025	28.861	26.683	0	5.025	28.861	26.683	27.772	5.52677
	11.12	45.078	30.211	0	11.12	45.078	30.211	37.6445	3.3853
	16.626	30.241	27.534	0	16.626	30.241	27.534	28.8875	1.73749
	17.076	33.325	32.197	0	17.076	33.325	32.197	32.761	1.91854
