# Supplementary material for: Protein thermal sensing regulates physiological amyloid aggregation
Source: Nat Commun. 2024 Feb 9;15:1222. doi: 10.1038/s41467-024-45536-0 (PMC10858206; doi:10.1038/s41467-024-45536-0)
Supplement: Supplementary file 4 — Source Data [file 41467_2024_45536_MOESM4_ESM.zip › Fig3d.xlsx]

## Sheet: Statistics
	39A	39B	39B L185F	39B V224C	double	triple	quad	quint	sext	sept	sept sans L185F	sept sans V224C
2021-02-07	3.35594	0.822981	1.01239	0.674712	1.00911	1.97442	1.64871	1.39415	2.52501	4.21686
	2.8727	0.905971	1.01465	1.1314	1.0404	1.61254	1.89917	1.41233	3.81977	3.32925
	2.78037	1.02818	1.37509	0.951915	1.42276	1.63707	1.66627	2.14678	3.46129	4.88459
	3.85023	1.08077	1.13887	0.939105	0.942974	1.18462	1.6352	2.25714	3.64836	3.18463
	4.40432	1.14808	0.737684	1.1477	1.5586	1.7023	1.41405	2.00289	1.72192	2.40046
	4.96088	0.990809	1.00859	1.2639	1.10732	1.36739	1.95081	1.46705	1.68009	3.6616
	2.63788	1.29366	0.753335	1.2174	1.33802	1.51264	1.47377	1.62189	2.55019	3.7161
	2.56991	1.30454	1.49769	1.45946	1.3372	1.09386	1.48192	1.81737	2.13116	2.6937
	2.95575	0.875004	0.74392	1.23711	0.872872	1.55072	2.37912	1.6258	2.08114	2.69096
	3.89115	1.00853	0.815864	0.923086	1.09205	1.59642	1.33059	1.46136	1.32038	2.3531
avg	3.42791	1.04585	1.00981	1.09458	1.17213	1.5232	1.68796	1.72068	2.49393	3.31313
2021-02-08	4.82181	1.23218	1.25694	0.980373	1.0538	2.30585	2.03688	2.06712	3.0842	2.01412
	3.62865	1.31666	1.50634	0.981587	1.13381	2.1019	1.38053	1.15862	2.41106	2.95681
	4.40272	1.13476	0.859815	1.07782	1.44251	1.57619	1.46574	2.51458	1.86585	4.11632
	2.88289	0.881069	1.19019	0.852538	1.02997	1.59733	2.40037	2.6059	1.81151	3.0389
	2.85299	0.875426	1.15874	1.44824	1.36679	1.55792	2.39185	1.70268	1.99847	2.12013
	3.66123	0.874525	0.890079	0.879965	1.66701	1.35234	1.73307	2.18501	1.92306	3.21482
	3.56842	0.718416	1.37684	1.78379	1.89777	1.73444	1.65867	2.17048	2.60922	2.26721
	2.82097	1.07694	1.61204	1.43723	2.27729	1.73626	1.6967	2.32647	2.40432	2.88401
	3.42336	1.19489	1.24549	1.21239	1.00458	0.93201	1.53957	2.19015	2.16437	2.45494
	3.66396	0.974314	1.04995	1.20784	1.06992	0.983284	2.19313	2.07971	2.22549	2.98535
avg	3.5727	1.02792	1.21464	1.18618	1.39434	1.58775	1.84965	2.10007	2.24975	2.80526
2021-02-09	3.28495	1.29426	1.12353	1.86729	1.81712	1.61918	2.17743	2.45597	2.99875	3.98102
	2.83942	1.42471	0.865721	1.28742	1.48137	1.09303	1.97175	1.70651	1.79713	3.77335
	2.56175	1.43569	1.16086	1.0395	1.84391	1.38497	2.2809	1.79125	2.8992	2.58814
	2.87062	0.870521	0.751534	1.06973	1.47041	2.09317	1.64637	2.33083	3.34341	2.48879
	2.62982	1.03121	1.29563	1.65351	1.84104	1.72231	1.50852	2.43622	2.86887	2.88343
	3.30263	1.03178	1.72498	1.43182	1.7208	1.466	1.74425	3.42703	2.63181	2.30367
	3.17761	0.99677	1.31912	1.04011	1.22831	1.52504	2.23657	1.63011	2.17466	2.10079
	2.80631	1.011	1.30163	1.43255	1.33474	1.76936	1.8296	1.96896	1.71598	2.42834
	3.55374	0.884436	0.708662	1.00128	1.12508	2.13689	1.06973	2.04605	2.36573	2.40556
	2.75275	1.35292	1.26995	0.746807	0.974923	1.65665	1.22009	2.09607	2.42216	2.05654
avg	2.97796	1.13333	1.15216	1.257	1.48377	1.64666	1.76852	2.1889	2.52177	2.70096
2024-07-16	2.4892	1.76662								1.84339	1.0302	0.880749
	2.48927	1.25665								2.10436	1.07488	1.16258
	4.14171	1.4185								3.055	1.28968	0.978888
	2.63909	1.66612								1.96605	1.0277	1.19077
	3.06182	0.610768								2.06333	1.4192	1.13497
	3.25517	0.835743								1.99225	1.65127	0.987258
	2.73086	0.703661								2.34869	0.906875	1.31816
	2.52272	1.65138								3.86503	1.15717	1.0572
	2.39447	1.59298								3.58872	0.986414	1.3599
	1.94555	1.71023								2.69867	0.816222	1.33315
avg	2.76699	1.32127								2.55255	1.13596	1.14036
2024-07-19	3.68328	0.919111								2.74723	1.94681	0.991634
	3.93076	1.1967								2.5073	2.09692	1.82032
	2.09488	1.24345								3.0253	1.57405	1.48376
	4.05438	1.68776								2.47816	1.58045	2.24994
	3.59541	0.80139								2.87	0.962497	1.42542
	2.11149	1.92109								2.5557	0.831272	1.29502
	2.43851	1.4113								3.73068	1.51414	1.00622
	2.98049	0.786128								2.92238	1.17016	0.998941
	2.48256	1.12336								2.49248	0.873101	0.859753
	2.91569	1.2948								2.2272	1.11109	1.19087
avg	3.02874	1.23851								2.75564	1.36605	1.33219
2024-07-20	4.22522	1.14012								1.91886	2.27	1.13833
	1.59586	0.822349								2.6092	1.0824	0.945906
	3.24797	1.60968								2.34595	0.918781	0.924561
	3.18517	1.56872								2.2693	1.14092	1.24606
	4.07108	1.73495								3.41044	0.960626	2.22468
	3.66175	1.21762								3.49439	2.01554	1.33384
	2.6615	1.83706								2.05786	0.711831	1.54098
	2.47262	0.737878								3.65316	1.35378	1.34082
	4.28654	1.29265								2.89316	1.05566	1.13657
	3.79444	1.17824								3.25363	0.9231	1.79516
avg	3.32022	1.31393								2.79059	1.24326	1.36269
	39A	39B	39B L185F	39B V224C	double	triple	quad	quint	sext	sept	sept sans L185F	sept sans V224C
2021-02-07	3.42791	1.04585	1.00981	1.09458	1.17213	1.5232	1.68796	1.72068	2.49393	3.31313
2021-02-08	3.5727	1.02792	1.21464	1.18618	1.39434	1.58775	1.84965	2.10007	2.24975	2.80526
2021-02-09	2.97796	1.13333	1.15216	1.257	1.48377	1.64666	1.76852	2.1889	2.52177	2.70096
2024-07-16	2.76699	1.32127								2.55255	1.13596	1.14036
2024-07-19	3.02874	1.23851								2.75564	1.36605	1.33219
2024-07-20	3.32022	1.31393								2.79059	1.24326	1.36269
Average	3.32619	1.06903	1.12554	1.17925	1.35008	1.58587	1.76871	2.00322	2.42182	2.93978	1.24842	1.27841
Count	3	3	3	3	3	3	3	3	3	3	3	3
variance	0.0961896	0.00318075	0.0110211	0.00663125	0.0257493	0.00381332	0.00653618	0.0618441	0.0223983	0.107258	0.013255	0.0145262
Std. Dev	0.310144	0.0563981	0.104981	0.0814325	0.160466	0.0617521	0.0808466	0.248685	0.14966	0.327503	0.115131	0.120524
SE	0.179062	0.0325615	0.060611	0.0470151	0.092645	0.0356526	0.0466768	0.143578	0.0864065	0.189084	0.0664707	0.0695848
p-values A		2.22521e-06	2.29875e-06	4.18159e-06	8.61819e-06	2.42713e-05	3.40863e-05	0.0015684	0.00159257	0.212221	0.00313539	0.0030518
p-values B	2.22521e-06		0.527842	0.990471	0.199423	0.000392705	0.000125459	0.0186037	0.000466933	0.00854409	0.597329	0.875926

## Sheet: Feb 7-2021
DDX39B induction	Nucl Back	A-body-1	A-body-2	Back	Nucl Back	A-body-1	A-body-2	A-body Average	Relative to nucleus
	Raw mean pixel intensity				Raw mean pixel intensity (minus Back)
DDX39A	8.604	28.694	29.055	0	8.604	28.694	29.055	28.8745	3.35594
	13.48	38.411	39.037	0	13.48	38.411	39.037	38.724	2.8727
	10.668	30.041	29.281	0	10.668	30.041	29.281	29.661	2.78037
	11.524	48.005	40.735	0	11.524	48.005	40.735	44.37	3.85023
	8.45	38.847	35.586	0	8.45	38.847	35.586	37.2165	4.40432
	6.787	41.265	26.074	0	6.787	41.265	26.074	33.6695	4.96088
	9.495	25.23	24.847	0.005	9.49	25.225	24.842	25.0335	2.63788
	12.078	32.759	29.304	0.005	12.073	32.754	29.299	31.0265	2.56991
	12.928	38.229	38.195	0	12.928	38.229	38.195	38.212	2.95575
	9.054	35.793	34.668	0	9.054	35.793	34.668	35.2305	3.89115
DDX39B	11.974	8.827	10.886	0.012	11.962	8.815	10.874	9.8445	0.822981
	13.359	12.206	12.002	0.012	13.347	12.194	11.99	12.092	0.905971
	16.996	17.475		0	16.996	17.475		17.475	1.02818
	10.499	11.347		0	10.499	11.347		11.347	1.08077
	7.192	9.247	7.267	0	7.192	9.247	7.267	8.257	1.14808
	10.826	11.408	10.045	0	10.826	11.408	10.045	10.7265	0.990809
	9.384	13.218	11.061	0.0008277	9.38317	13.2172	11.0602	12.1387	1.29366
	5.097	7.965	5.333	0.0008277	5.09617	7.96417	5.33217	6.64817	1.30454
	5.645	4.886	4.993	0.0008277	5.64417	4.88517	4.99217	4.93867	0.875004
	12.189	13.06	11.526	0.0008277	12.1882	13.0592	11.5252	12.2922	1.00853
39B L185F	15.272	15.994	14.927	0.055	15.217	15.939	14.872	15.4055	1.01239
	9.782	12.126	7.723	0.055	9.727	12.071	7.668	9.8695	1.01465
	7.316	9.812	10.267	0.055	7.261	9.757	10.212	9.9845	1.37509
	14.037	16.178	15.794	0.002	14.035	16.176	15.792	15.984	1.13887
	15.247	9.909	12.587	0.002	15.245	9.907	12.585	11.246	0.737684
	10.597	10.614	10.762	0.002	10.595	10.612	10.76	10.686	1.00859
	12.146	7.145	11.156	0.002	12.144	7.143	11.154	9.1485	0.753335
	14.029	20.704	21.318	6.899e-05	14.0289	20.7039	21.3179	21.0109	1.49769
	15.011	11.213	11.121	6.899e-05	15.0109	11.2129	11.1209	11.1669	0.74392
	9.045	7.35	7.409	6.899e-05	9.04493	7.34993	7.40893	7.37943	0.815864
39B V224C	14.87	8.733	11.333	0.0001164	14.8699	8.73288	11.3329	10.0329	0.674712
	13.919	12.882	18.614	0.0001164	13.9189	12.8819	18.6139	15.7479	1.1314
	9.92	9.816	9.07	0.0001164	9.91988	9.81588	9.06988	9.44288	0.951915
	10.02	9.413		0.052	9.968	9.361		9.361	0.939105
	10.252	11.531	11.986	0.052	10.2	11.479	11.934	11.7065	1.1477
	16.964	21.574	21.28	0.052	16.912	21.522	21.228	21.375	1.2639
	32.453	31.247	47.747	0.052	32.401	31.195	47.695	39.445	1.2174
	19.626	28.49	28.749	0.052	19.574	28.438	28.697	28.5675	1.45946
	7.443	9.144	9.247	0.052	7.391	9.092	9.195	9.1435	1.23711
	8.204	7.577		0.052	8.152	7.525		7.525	0.923086
double	17.449	17.26	17.956	0.004	17.445	17.256	17.952	17.604	1.00911
	16.922	17.325	17.886	0.004	16.918	17.321	17.882	17.6015	1.0404
	4.788	6.61	7.011	0.004	4.784	6.606	7.007	6.8065	1.42276
	18.998	17.828	18.027	0.226	18.772	17.602	17.801	17.7015	0.942974
	12.991	18.505	21.738	0.226	12.765	18.279	21.512	19.8955	1.5586
	9.954	10.998	10.708	0.226	9.728	10.772		10.772	1.10732
	9.671	12.342	13.534	0.006	9.665	12.336	13.528	12.932	1.33802
	9.797	14.33	11.867	0.006	9.791	14.324	11.861	13.0925	1.3372
	18.802	13.976	18.849	0.006	18.796	13.97	18.843	16.4065	0.872872
	10.517	11.846	11.123	0.006	10.511	11.84	11.117	11.4785	1.09205
triple	5.531	10.04	11.154	0.332	5.199	9.708	10.822	10.265	1.97442
	17.072	27.326	30.813	0.332	16.74	26.994		26.994	1.61254
	15.733	24.234	26.855	0.332	15.401	23.902	26.523	25.2125	1.63707
	14.656	17.147	17.454	0.332	14.324	16.815	17.122	16.9685	1.18462
	7.853	12.969	13.301	0.332	7.521	12.637	12.969	12.803	1.7023
	14.74	20.182	20.105	0.032	14.708	20.15	20.073	20.1115	1.36739
	16.168	24.077	24.803	0.032	16.136	24.045	24.771	24.408	1.51264
	16.711	16.892	19.661	0.032	16.679	16.86	19.629	18.2445	1.09386
	13.853	20.63	21.755	0.526	13.327	20.104	21.229	20.6665	1.55072
	4.182	7.858	4.867	0.526	3.656	7.332	4.341	5.8365	1.59642
quad	10.349	17.134	16.991	0	10.349	17.134	16.991	17.0625	1.64871
	17.619	34.361	32.562	0	17.619	34.361	32.562	33.4615	1.89917
	18.034	31.508	28.591	0	18.034	31.508	28.591	30.0495	1.66627
	20.241	33.368	32.828	0	20.241	33.368	32.828	33.098	1.6352
	18.708	26.448	26.46	0	18.708	26.448	26.46	26.454	1.41405
	12.532	23.723	25.172	0	12.532	23.723	25.172	24.4475	1.95081
	19.787	29.379	28.944	0	19.787	29.379	28.944	29.1615	1.47377
	16.618	24.257	24.996	0	16.618	24.257	24.996	24.6265	1.48192
	11.094	26.358	26.43	0	11.094	26.358	26.43	26.394	2.37912
	10.073	13.294	13.512	0	10.073	13.294	13.512	13.403	1.33059
quint	19.131	27.209	26.133	0.001	19.13	27.208	26.132	26.67	1.39415
	12.48	19.064	16.187	0.001	12.479	19.063	16.186	17.6245	1.41233
	21.243	46.732	44.476	0	21.243	46.732	44.476	45.604	2.14678
	19.653	45.268	43.451	0	19.653	45.268	43.451	44.3595	2.25714
	17.452	35.798	34.109	0.001	17.451	35.797	34.108	34.9525	2.00289
	15.465	21.557	23.818	0.001	15.464	21.556	23.817	22.6865	1.46705
	17.74	30.37	27.171	0.003	17.737	30.367	27.168	28.7675	1.62189
	14.248	26.069	25.714	0.003	14.245	26.066	25.711	25.8885	1.81737
	12.062	19.726	19.491	0.003	12.059	19.723	19.488	19.6055	1.6258
	14.147	20.635	20.71	0.003	14.144	20.632	20.707	20.6695	1.46136
sext	9.688	23.927		0.351	9.337	23.576		23.576	2.52501
	5.572	20.634	19.954	0.351	5.221	20.283	19.603	19.943	3.81977
	11.372	39.045	39.674	0.0009378	11.3711	39.0441	39.6731	39.3586	3.46129
	11.364	41.261	41.654	0.0009378	11.3631	41.2601	41.6531	41.4566	3.64836
	14.122	24.492	24.142	0	14.122	24.492	24.142	24.317	1.72192
	19.496	32.318	33.192	0	19.496	32.318	33.192	32.755	1.68009
	14.591	36.385	38.033	0.0004996	14.5905	36.3845	38.0325	37.2085	2.55019
	16.709	34.925	36.293	0.0004996	16.7085	34.9245	36.2925	35.6085	2.13116
	10.87	22.333	22.91	0.0004163	10.8696	22.3326	22.9096	22.6211	2.08114
	8.175	10.78	10.808	0.0004163	8.17458	10.7796	10.8076	10.7936	1.32038
sept	12.432	54.538	50.31	0	12.432	54.538	50.31	52.424	4.21686
	9.965	33.104	33.248	0	9.965	33.104	33.248	33.176	3.32925
	8.448	42.246	40.284	0	8.448	42.246	40.284	41.265	4.88459
	11.206	34.382	36.992	0	11.206	34.382	36.992	35.687	3.18463
	24.971	61.169	58.715	0	24.971	61.169	58.715	59.942	2.40046
	9.449	36.921	32.276	0	9.449	36.921	32.276	34.5985	3.6616
	8.209	33.025	27.986	0	8.209	33.025	27.986	30.5055	3.7161
	9.54	25.823	25.566	0.002	9.538	25.821	25.564	25.6925	2.6937
	19.179	51.867	51.346	0.002	19.177	51.865	51.344	51.6045	2.69096
	5.693	13.443	13.344	0.002	5.691	13.441	13.342	13.3915	2.3531

## Sheet: Feb 8-2021
DDX39B induction	Nucl Back	A-body-1	A-body-2	Back	Nucl Back	A-body-1	A-body-2	A-body Average	Relative to nucleus
	Raw mean pixel intensity				Raw mean pixel intensity (minus Back)
DDX39A	12.574	62.709	58.55	0	12.574	62.709	58.55	60.6295	4.82181
	6.001	23.815	19.736	0	6.001	23.815	19.736	21.7755	3.62865
	10.49	47.268	45.101	0	10.49	47.268	45.101	46.1845	4.40272
	14.79	42.59	42.686	0	14.79	42.59	42.686	42.638	2.88289
	15.608	45.814	43.245	0	15.608	45.814	43.245	44.5295	2.85299
	10.674	37.592	40.568	0	10.674	37.592	40.568	39.08	3.66123
	15.485	59.37	51.144	0	15.485	59.37	51.144	55.257	3.56842
	10.73	29.773	30.765	0	10.73	29.773	30.765	30.269	2.82097
	14.788	51.966	49.283	5.107e-05	14.7879	51.9659	49.2829	50.6244	3.42336
	11.659	45.023	40.413	5.107e-05	11.6589	45.0229	40.4129	42.7179	3.66396
DDX39B	17.695	23.259	20.348	0	17.695	23.259	20.348	21.8035	1.23218
	14.41	19.177	18.769	0	14.41	19.177	18.769	18.973	1.31666
	15.045	16.48	17.665	0	15.045	16.48	17.665	17.0725	1.13476
	25.767	21.49	23.915	0	25.767	21.49	23.915	22.7025	0.881069
	8.224	9.091	5.308	0	8.224	9.091	5.308	7.1995	0.875426
	13.792	11.185	13.099	0.642	13.15	10.543	12.457	11.5	0.874525
	19.995	14.049	15.042	0.642	19.353	13.407	14.4	13.9035	0.718416
	19.988	20.141	22.812	0.642	19.346	19.499	22.17	20.8345	1.07694
	10.042	11.284	12.464	0.642	9.4	10.642	11.822	11.232	1.19489
	10.706	9.191	11.704	0.642	10.064	8.549	11.062	9.8055	0.974314
39B L185F	17.01	21.893	20.492	0.732	16.278	21.161	19.76	20.4605	1.25694
	18.778	29.531	26.3	0.732	18.046	28.799	25.568	27.1835	1.50634
	12.281	10.815	10.509	0.732	11.549	10.083	9.777	9.93	0.859815
	14.639	15.035	19.46	0.924	13.715	14.111	18.536	16.3235	1.19019
	9.687	10.245	11.911	0.924	8.763	9.321	10.987	10.154	1.15874
	11.477	10.044	10.59	0.924	10.553	9.12	9.666	9.393	0.890079
	15.671	19.022	24.124	0.009	15.662	19.013	24.115	21.564	1.37684
	10.657	15.405	18.943	0.009	10.648	15.396	18.934	17.165	1.61204
	22.981	24.767	32.474	0.009	22.972	24.758	32.465	28.6115	1.24549
	13.934	14.383	14.876	0.01	13.924	14.373	14.866	14.6195	1.04995
39B V224C	46.8	45.883		0.079	46.721	45.804		45.804	0.980373
	24.383	24.141	23.73	0.079	24.304	24.062	23.651	23.8565	0.981587
	20.086	17.837	25.449	0.079	20.007	17.758	25.37	21.564	1.07782
	20.82	21.857	13.666	0.079	20.741	21.778	13.587	17.6825	0.852538
	13.604	19.604	19.729	0.079	13.525	19.525	19.65	19.5875	1.44824
	19.061	17.923	15.642	0.079	18.982	17.844	15.563	16.7035	0.879965
	7.557	13.34	13.617	0.002	7.555	13.338	13.615	13.4765	1.78379
	12.539	14.881	21.16	0.002	12.537	14.879	21.158	18.0185	1.43723
	12.764	17.049	13.9	0.002	12.762	17.047	13.898	15.4725	1.21239
	16.714	19.806	20.569	0.002	16.712	19.804	20.567	20.1855	1.20784
double	13.413	12.758	15.496	0.142	13.271	12.616	15.354	13.985	1.0538
	11.236	12.295	13.146	0.142	11.094	12.153	13.004	12.5785	1.13381
	10.796	15.532	15.489	0.142	10.654	15.39	15.347	15.3685	1.44251
	10.537	11.409	10.288	0.142	10.395	11.267	10.146	10.7065	1.02997
	4.068	5.597	5.419	0.142	3.926	5.455	5.277	5.366	1.36679
	14.701	26.151	22.697	0.124	14.577	26.027	22.573	24.3	1.66701
	11.442	21.802	21.404	0.124	11.318	21.678	21.28	21.479	1.89777
	11.217	24.19	26.582	0.124	11.093	24.066	26.458	25.262	2.27729
	7.445	7.672	7.285	0.124	7.321	7.548	7.161	7.3545	1.00458
	6.846	8.865	5.767	0.124	6.722	8.741	5.643	7.192	1.06992
triple	11.671	26.254	27.543	0.01	11.661	26.244	27.533	26.8885	2.30585
	12.9	28.166	26.041	0.01	12.89	28.156	26.031	27.0935	2.1019
	20.172	35.356	28.233	0.0005456	20.1715	35.3555	28.2325	31.794	1.57619
	11.901	18.457	19.562	0.0005456	11.9005	18.4565	19.5615	19.009	1.59733
	11.504	18.524	17.32	0.0005456	11.5035	18.5235	17.3195	17.9215	1.55792
	15.832	21.432	21.388	0.0005456	15.8315	21.4315	21.3875	21.4095	1.35234
	14.457	25.165	24.826	0.108	14.349	25.057	24.718	24.8875	1.73444
	14.569	24.569	25.863	0.108	14.461	24.461	25.755	25.108	1.73626
	14.647	11.635	15.682	0.108	14.539	11.527	15.574	13.5505	0.93201
	6.928	6.087	7.541	0.108	6.82	5.979	7.433	6.706	0.983284
quad	10.844	23.3	20.542	0.161	10.683	23.139	20.381	21.76	2.03688
	6.125	9.306	7.483	0.161	5.964	9.145	7.322	8.2335	1.38053
	12.588	18.593	18.274	0.037	12.551	18.556	18.237	18.3965	1.46574
	12.809	31.262	30.127	0.037	12.772	31.225	30.09	30.6575	2.40037
	9.108	21.539	21.928	0.037	9.071	21.502	21.891	21.6965	2.39185
	13.639	22.23	24.662	0.261	13.378	21.969	24.401	23.185	1.73307
	14.038	23.276	22.949	0.261	13.777	23.015	22.688	22.8515	1.65867
	12.124	20.389		0.261	11.863	20.128		20.128	1.6967
	11.548	17.318	18.24	0	11.548	17.318	18.24	17.779	1.53957
	12.789	26.58	29.516	0	12.789	26.58	29.516	28.048	2.19313
quint	8.955	18.614	18.278	0.061	8.894	18.553	18.217	18.385	2.06712
	16.793	19.447		0.061	16.732	19.386		19.386	1.15862
	16.578	40.643	42.703	0.009	16.569	40.634	42.694	41.664	2.51458
	12.53	34.261	31.014	0.009	12.521	34.252	31.005	32.6285	2.6059
	17.331	29.255	29.763	0.0002419	17.3308	29.2548	29.7628	29.5088	1.70268
	14.441	32.207	30.9	0.0002419	14.4408	32.2068	30.8998	31.5533	2.18501
	9.759	20.903	21.409	0.022	9.737	20.881	21.387	21.134	2.17048
	8.888	19.276	22.021	0.022	8.866	19.254	21.999	20.6265	2.32647
	16.596	35.998	36.645	0.022	16.574	35.976	36.623	36.2995	2.19015
	8.666	17.086	18.912	0.022	8.644	17.064	18.89	17.977	2.07971
sext	10.505	32.148	32.651	0	10.505	32.148	32.651	32.3995	3.0842
	10.704	26.657	24.959	0	10.704	26.657	24.959	25.808	2.41106
	22.26	42.89	40.164	0.008	22.252	42.882	40.156	41.519	1.86585
	11.011	19.94		0.008	11.003	19.932		19.932	1.81151
	19.238	38.378	38.515	0	19.238	38.378	38.515	38.4465	1.99847
	16.448	31.833	31.428	0	16.448	31.833	31.428	31.6305	1.92306
	16.873	45.853	42.197	0.0002082	16.8728	45.8528	42.1968	44.0248	2.60922
	11.886	30.027	27.128	0.0002082	11.8858	30.0268	27.1278	28.5773	2.40432
	19.668	43.023	42.114	0.0002082	19.6678	43.0228	42.1138	42.5683	2.16437
	17.146	37.935	38.381	0.0002082	17.1458	37.9348	38.3808	38.1578	2.22549
sept	18.624	37.664	37.358	0	18.624	37.664	37.358	37.511	2.01412
	9.262	27.469	27.303	0	9.262	27.469	27.303	27.386	2.95681
	11.94	50.28	48.017	0.0001088	11.9399	50.2799	48.0169	49.1484	4.11632
	9.568	29.91	28.242	0.0001088	9.56789	29.9099	28.2419	29.0759	3.0389
	14.211	30.593	29.665	0.0001088	14.2109	30.5929	29.6649	30.1289	2.12013
	5.75	20.884	16.086	0.0001088	5.74989	20.8839	16.0859	18.4849	3.21482
	12.585	29.298	27.76	0.003	12.582	29.295	27.757	28.526	2.26721
	11.879	32.665	35.842	0.003	11.876	32.662	35.839	34.2505	2.88401
	13.173	33.588	31.081	0.003	13.17	33.585	31.078	32.3315	2.45494
	8.294	24.506	25.003	0.003	8.291	24.503	25	24.7515	2.98535

## Sheet: Feb 9-2021
DDX39B induction	Nucl Back	A-body-1	A-body-2	Back	Nucl Back	A-body-1	A-body-2	A-body Average	Relative to nucleus
	Raw mean pixel intensity				Raw mean pixel intensity (minus Back)
DDX39A	11.934	38.878	39.527	4.673e-05	11.934	38.878	39.527	39.2025	3.28495
	13.631	40.535	36.873	4.673e-05	13.631	40.535	36.873	38.704	2.83942
	19.304	47.313	51.563	0.009	19.295	47.304	51.554	49.429	2.56175
	12.43	38.009	33.321	0.009	12.421	38	33.312	35.656	2.87062
	11.04	30.1	27.966	0.0001219	11.0399	30.0999	27.9659	29.0329	2.62982
	8.09	28.029	25.407	0.0001219	8.08988	28.0289	25.4069	26.7179	3.30263
	12.995	40.433	42.153	0	12.995	40.433	42.153	41.293	3.17761
	8.018	23.107	21.895	0	8.018	23.107	21.895	22.501	2.80631
	14.828	54.147	51.24	0.0005587	14.8274	54.1464	51.2394	52.6929	3.55374
	18.724	51.509	51.574	0.0005587	18.7234	51.5084	51.5734	51.5409	2.75275
DDX39B	17.745	21.622	24.307	0.007	17.738	21.615	24.3	22.9575	1.29426
	11.609	16.8	16.273	0.007	11.602	16.793	16.266	16.5295	1.42471
	11.28	15.694	16.689	0.007	11.273	15.687	16.682	16.1845	1.43569
	11.337	9.562	10.178	0.007	11.33	9.555	10.171	9.863	0.870521
	30.786	32.583	30.91	0.007	30.779	32.576	30.903	31.7395	1.03121
	17.157	16.471	18.933	0.007	17.15	16.464	18.926	17.695	1.03178
	13.234	13.751	12.632	0.078	13.156	13.673	12.554	13.1135	0.99677
	18.22	17.337	19.502	0.078	18.142	17.259	19.424	18.3415	1.011
	13.828	12.226	12.252	0.078	13.75	12.148	12.174	12.161	0.884436
	4.963	6.826	6.548	0.078	4.885	6.748	6.47	6.609	1.35292
39B L185F	29.812	31.452	35.122	1.681	28.131	29.771	33.441	31.606	1.12353
	14.963	18.071	8.288	1.681	13.282	16.39	6.607	11.4985	0.865721
	23.25	23.355	30.084	1.681	21.569	21.674	28.403	25.0385	1.16086
	13.739	10.743		1.681	12.058	9.062		9.062	0.751534
	11.49	13.467	15.746	0.948	10.542	12.519	14.798	13.6585	1.29563
	15.196	25.751	25.3	0.948	14.248	24.803	24.352	24.5775	1.72498
	13.152	17.528	16.565	0.948	12.204	16.58	15.617	16.0985	1.31912
	19.056	23.403	25.633	0.948	18.108	22.455	24.685	23.57	1.30163
	11.858	8.114	9.245	0.948	10.91	7.166	8.297	7.7315	0.708662
	8.079	9.667	10.341	0.948	7.131	8.719	9.393	9.056	1.26995
39B V224C	11.532	19.019	23.984	0.037	11.495	18.982	23.947	21.4645	1.86729
	17.068	19.928	23.998	0.037	17.031	19.891	23.961	21.926	1.28742
	29.744	30.524	31.311	0.037	29.707	30.487	31.274	30.8805	1.0395
	15.955	17.065		0.037	15.918	17.028		17.028	1.06973
	9.714	14.351	17.759	0.011	9.703	14.34	17.748	16.044	1.65351
	21.762	29.037	33.272	0.011	21.751	29.026	33.261	31.1435	1.43182
	29.369	29.885	31.208	0.011	29.358	29.874	31.197	30.5355	1.04011
	10.286	14.598	14.863	0.011	10.275	14.587	14.852	14.7195	1.43255
	11.377	10.329	12.454	0.011	11.366	10.318	12.443	11.3805	1.00128
	3.534	2.642		0.011	3.523	2.631		2.631	0.746807
double	17.892	32.642	32.382	0	17.892	32.642	32.382	32.512	1.81712
	15.404	22.508	23.13	0	15.404	22.508	23.13	22.819	1.48137
	9.815	18.508	17.688	0	9.815	18.508	17.688	18.098	1.84391
	18.048	29.234	23.842	0	18.048	29.234	23.842	26.538	1.47041
	13.849	25.638	25.355	0	13.849	25.638	25.355	25.4965	1.84104
	13.883	22.9	24.864	0.011	13.872	22.889	24.853	23.871	1.7208
	18.902	21.338	25.092	0.011	18.891	21.327	25.081	23.204	1.22831
	14.485	18.499	20.161	0.011	14.474	18.488	20.15	19.319	1.33474
	12.275	13.512	14.106	0.011	12.264	13.501	14.095	13.798	1.12508
	6.531	6.799	5.936	0.011	6.52	6.788	5.925	6.3565	0.974923
triple	13.526	21.754	21.97	0.063	13.463	21.691	21.907	21.799	1.61918
	16.01	18.5	16.487	0.063	15.947	18.437	16.424	17.4305	1.09303
	18.98	24.732	27.793	0.063	18.917	24.669	27.73	26.1995	1.38497
	10.226	21.763	20.994	0.024	10.202	21.739	20.97	21.3545	2.09317
	18.788	32.065	32.618	0.024	18.764	32.041	32.594	32.3175	1.72231
	14.582	21.366		0.024	14.558	21.342		21.342	1.466
	15.16	23.107		0.024	15.136	23.083		23.083	1.52504
	15.665	27.17	28.264	0	15.665	27.17	28.264	27.717	1.76936
	17.332	38.002	36.071	0	17.332	38.002	36.071	37.0365	2.13689
	10.402	17.527	16.938	0	10.402	17.527	16.938	17.2325	1.65665
quad	8.085	17.112	18.097	2.74e-05	8.08497	17.112	18.097	17.6045	2.17743
	12.139	24.569	23.301	2.742e-05	12.139	24.569	23.301	23.935	1.97175
	13.692	29.092	33.368	2.742e-05	13.692	29.092	33.368	31.23	2.2809
	18.596	30.597	30.512	0.095	18.501	30.502	30.417	30.4595	1.64637
	15.292	22.808	23.232	0.095	15.197	22.713	23.137	22.925	1.50852
	11.477	19.773	20.123	0.095	11.382	19.678	20.028	19.853	1.74425
	14.07	31.694	31.201	0.017	14.053	31.677	31.184	31.4305	2.23657
	17.772	32.006	32.997	0.017	17.755	31.989	32.98	32.4845	1.8296
	16.782	18.118	17.786	0.004	16.778	18.114	17.782	17.948	1.06973
	9.55	11.83	11.472	0.004	9.546	11.826	11.468	11.647	1.22009
quint	15.795	38.702	38.754	0.044	15.751	38.658	38.71	38.684	2.45597
	16.915	27.647	30.022	0.044	16.871	27.603	29.978	28.7905	1.70651
	14.723	26.194	26.537	0.009	14.714	26.185	26.528	26.3565	1.79125
	16.339	37.489	38.654	0.009	16.33	37.48	38.645	38.0625	2.33083
	9.957	24.079	24.364	0.025	9.932	24.054	24.339	24.1965	2.43622
	8.474	30.095	27.865	0.025	8.449	30.07	27.84	28.955	3.42703
	19.163	31.222		0.025	19.138	31.197		31.197	1.63011
	10.487	20.411	20.886	0	10.487	20.411	20.886	20.6485	1.96896
	17.928	36.655	36.708	0	17.928	36.655	36.708	36.6815	2.04605
	18.612	38.681	39.343	0	18.612	38.681	39.343	39.012	2.09607
sext	12.048	43.806	28.452	0	12.048	43.806	28.452	36.129	2.99875
	15.638	27.079	29.128	0	15.638	27.079	29.128	28.1035	1.79713
	11.776	33.525	34.757	0	11.776	33.525	34.757	34.141	2.8992
	14.528	48.881	48.265	0	14.528	48.881	48.265	48.573	3.34341
	11.397	36.047	29.346	0	11.397	36.047	29.346	32.6965	2.86887
	13.604	36.495	35.046	0.02	13.584	36.475	35.026	35.7505	2.63181
	20.239	45.968	42.011	0.02	20.219	45.948	41.991	43.9695	2.17466
	14.212	25.339	23.436	0	14.212	25.339	23.436	24.3875	1.71598
	10.669	24.383	26.097	0	10.669	24.383	26.097	25.24	2.36573
	13.662	32.189	33.994	0	13.662	32.189	33.994	33.0915	2.42216
sept	7.454	31.411	27.938	0	7.454	31.411	27.938	29.6745	3.98102
	11.862	47.855	41.664	0	11.862	47.855	41.664	44.7595	3.77335
	17.547	45.374	45.143	0.098	17.449	45.276	45.045	45.1605	2.58814
	16.738	39.462	43.561	0.098	16.64	39.364	43.463	41.4135	2.48879
	16.234	46.671	46.937	0.003	16.231	46.668	46.934	46.801	2.88343
	14.532	34.691	32.255	0.003	14.529	34.688	32.252	33.47	2.30367
	10.859	22.575	23.05	0	10.859	22.575	23.05	22.8125	2.10079
	16.969	46.374	36.039	0	16.969	46.374	36.039	41.2065	2.42834
	7.82	19.59	18.033	0	7.82	19.59	18.033	18.8115	2.40556
	11.664	24.338	23.637	0	11.664	24.338	23.637	23.9875	2.05654

## Sheet: July 16-2021
DDX39B induction	Nucl Back	A-body-1	A-body-2	Back	Nucl Back	A-body-1	A-body-2	A-body Average	Relative to nucleus
	Raw mean pixel intensity				Raw mean pixel intensity (minus Back)
DDX39A	16.627	41.726	41.05	0	16.627	41.726	41.05	41.388	2.4892
	13.142	31.714	33.714	0	13.142	31.714	33.714	32.714	2.48927
	8.32	36.26	32.658	0	8.32	36.26	32.658	34.459	4.14171
	15.458	39.962	41.628	0	15.458	39.962	41.628	40.795	2.63909
	10.984	35.638	31.624	0	10.984	35.638	31.624	33.631	3.06182
	12.243	37.414	42.292	0	12.243	37.414	42.292	39.853	3.25517
	18.669	51.092	50.873	0	18.669	51.092	50.873	50.9825	2.73086
	17.714	42.565	46.81	0	17.714	42.565	46.81	44.6875	2.52272
	19.938	50.594	44.888	0	19.938	50.594	44.888	47.741	2.39447
	18.558	37.449	34.762	0	18.558	37.449	34.762	36.1055	1.94555
DDX39B	18.682	34.404	31.604	0	18.682	34.404	31.604	33.004	1.76662
	17.929	26.425	18.636	0	17.929	26.425	18.636	22.5305	1.25665
	17.454	25.717	23.8	0	17.454	25.717	23.8	24.7585	1.4185
	16.226	26.798	27.271	0	16.226	26.798	27.271	27.0345	1.66612
	18.774	12.257	10.68	0.005	18.769	12.252	10.675	11.4635	0.610768
	18.126	13.456	16.843	0.005	18.121	13.451	16.838	15.1445	0.835743
	13.471	9.529	9.432	0.005	13.466	9.524	9.427	9.4755	0.703661
	8.887	15.457	13.75	0.111	8.776	15.346	13.639	14.4925	1.65138
	17.513	28.453	27.211	0.111	17.402	28.342	27.1	27.721	1.59298
	17.851	30.004	30.897	0.111	17.74	29.893	30.786	30.3395	1.71023
Septuple	15.018	27.288	28.08	0	15.018	27.288	28.08	27.684	1.84339
	17.474	34.666	38.877	0	17.474	34.666	38.877	36.7715	2.10436
	13.508	40.719	41.815	0	13.508	40.719	41.815	41.267	3.055
	22.919	44.475	45.645	0	22.919	44.475	45.645	45.06	1.96605
	18.784	37.309	40.206	0	18.784	37.309	40.206	38.7575	2.06333
	15.486	33.749	27.955	0	15.486	33.749	27.955	30.852	1.99225
	8.515		19.999	9.884e-05	8.5149		19.9989	19.9989	2.34869
	10.367	40.048	40.089	9.884e-05	10.3669	40.0479	40.0889	40.0684	3.86503
	13.295	49.168	46.256	0	13.295	49.168	46.256	47.712	3.58872
	16.52	44.582		0	16.52	44.582		44.582	2.69867
sept sans L185F	12.217	12.356	12.816	0	12.217	12.356	12.816	12.586	1.0302
	24.812	24.8	28.54	0	24.812	24.8	28.54	26.67	1.07488
	23.833	29.745	31.729	0	23.833	29.745	31.729	30.737	1.28968
	25.762	30.776	22.175	0	25.762	30.776	22.175	26.4755	1.0277
	18.087	26.392	24.946	0	18.087	26.392	24.946	25.669	1.4192
	13.929	23.106	22.895	0.0001278	13.9289	23.1059	22.8949	23.0004	1.65127
	23.286	20.741	21.494	0.0001278	23.2859	20.7409	21.4939	21.1174	0.906875
	8.787	9.756	10.58	0.0001278	8.78687	9.75587	10.5799	10.1679	1.15717
	13.286	12.317	13.894	0	13.286	12.317	13.894	13.1055	0.986414
	8.464	6.406	7.411	0	8.464	6.406	7.411	6.9085	0.816222
sept sans V224C	28.83	24.903	25.881	0	28.83	24.903	25.881	25.392	0.880749
	18.133	21.541	20.621	0	18.133	21.541	20.621	21.081	1.16258
	16.768	16.559	16.269	0	16.768	16.559	16.269	16.414	0.978888
	17.073	20.754	19.906	0	17.073	20.754	19.906	20.33	1.19077
	12.951	12.538	16.86	0	12.951	12.538	16.86	14.699	1.13497
	18.757	19.284	17.752	0	18.757	19.284	17.752	18.518	0.987258
	13.292	17.835	17.207	0	13.292	17.835	17.207	17.521	1.31816
	25.173	24.356	28.87	0	25.173	24.356	28.87	26.613	1.0572
	21.185	28.869	28.75	0	21.185	28.869	28.75	28.8095	1.3599
	12.14	15.59	16.779	0	12.14	15.59	16.779	16.1845	1.33315

## Sheet: July 19-2021
DDX39B induction	Nucl Back	A-body-1	A-body-2	Back	Nucl Back	A-body-1	A-body-2	A-body Average	Relative to nucleus
	Raw mean pixel intensity				Raw mean pixel intensity (minus Back)
DDX39A	17.831	68.734	62.619	0	17.831	68.734	62.619	65.6765	3.68328
	13.872	64.464	44.591	0	13.872	64.464	44.591	54.5275	3.93076
	17.227	34.811	37.366	0	17.227	34.811	37.366	36.0885	2.09488
	3.917	15.725	16.037	0	3.917	15.725	16.037	15.881	4.05438
	16.838	61.121	59.958	0	16.838	61.121	59.958	60.5395	3.59541
	15.468	32.141	33.18	0	15.468	32.141	33.18	32.6605	2.11149
	17.677	42.03	44.181	0	17.677	42.03	44.181	43.1055	2.43851
	15.842	45.381	49.053	0	15.842	45.381	49.053	47.217	2.98049
	6.077	15.829	14.344	0	6.077	15.829	14.344	15.0865	2.48256
	6.114	17.767	17.886	0	6.114	17.767	17.886	17.8265	2.91569
DDX39B	23.86	23.842	20.018	0	23.86	23.842	20.018	21.93	0.919111
	13.78	17.627	15.354	0	13.78	17.627	15.354	16.4905	1.1967
	23.444	26.131	32.172	0	23.444	26.131	32.172	29.1515	1.24345
	6.218	11.103	9.886	0	6.218	11.103	9.886	10.4945	1.68776
	14.823	14.975	8.783	0	14.823	14.975	8.783	11.879	0.80139
	13.363	24.925	26.418	0	13.363	24.925	26.418	25.6715	1.92109
	5.22	7.597	7.137	0	5.22	7.597	7.137	7.367	1.4113
	15.355	12.708	11.434	0	15.355	12.708	11.434	12.071	0.786128
	14.372	15.951	16.339	0	14.372	15.951	16.339	16.145	1.12336
	9.386	13.033	11.273	0	9.386	13.033	11.273	12.153	1.2948
Septuple	16.141	45.849	42.837	0	16.141	45.849	42.837	44.343	2.74723
	16.105	38.776	41.984	0	16.105	38.776	41.984	40.38	2.5073
	17.769	54.072	53.441	0	17.769	54.072	53.441	53.7565	3.0253
	15.819	40.803	37.601	0	15.819	40.803	37.601	39.202	2.47816
	9.269	25.817	27.387	0	9.269	25.817	27.387	26.602	2.87
	22.174	56.67		0	22.174	56.67		56.67	2.5557
	16.182	61.415	59.303	0.004	16.178	61.411	59.299	60.355	3.73068
	15.728	46.092	45.819	0.004	15.724	46.088	45.815	45.9515	2.92238
	8.182	22.19	18.585	0.004	8.178	22.186	18.581	20.3835	2.49248
	13.327	30.528	28.826	0.004	13.323	30.524	28.822	29.673	2.2272
sept sans L185F	11.375	21.913	22.377	0	11.375	21.913	22.377	22.145	1.94681
	13.558	29.415	27.445	0	13.558	29.415	27.445	28.43	2.09692
	11.668	19.416	17.316	0	11.668	19.416	17.316	18.366	1.57405
	15.905	24.385	25.889	0	15.905	24.385	25.889	25.137	1.58045
	21.905	21.647	20.52	0	21.905	21.647	20.52	21.0835	0.962497
	10.594	7.808	9.805	0	10.594	7.808	9.805	8.8065	0.831272
	15.524	26.153	20.858	0	15.524	26.153	20.858	23.5055	1.51414
	11.016	13.447	12.334	0	11.016	13.447	12.334	12.8905	1.17016
	18.692	15.895	16.745	0	18.692	15.895	16.745	16.32	0.873101
	21.379	22.649	24.859	0	21.379	22.649	24.859	23.754	1.11109
sept sans V224C	5.558	5.23	5.793	0	5.558	5.23	5.793	5.5115	0.991634
	21.814	37.921	41.496	0	21.814	37.921	41.496	39.7085	1.82032
	16.873	26.721	23.35	0	16.873	26.721	23.35	25.0355	1.48376
	13.295	29.106	30.72	0	13.295	29.106	30.72	29.913	2.24994
	40.734	58.511	57.615	0	40.734	58.511	57.615	58.063	1.42542
	17.638	22.897	22.786	0	17.638	22.897	22.786	22.8415	1.29502
	6.105	6.73	5.556	0	6.105	6.73	5.556	6.143	1.00622
	18.887	18.083	19.651	0	18.887	18.083	19.651	18.867	0.998941
	9.166	9.112	6.649	0	9.166	9.112	6.649	7.8805	0.859753
	3.966	5.118	4.328	0	3.966	5.118	4.328	4.723	1.19087

## Sheet: July 20-2021
DDX39B induction	Nucl Back	A-body-1	A-body-2	Back	Nucl Back	A-body-1	A-body-2	A-body Average	Relative to nucleus
	Raw mean pixel intensity				Raw mean pixel intensity (minus Back)
DDX39A	7.477	31.32	31.864	0	7.477	31.32	31.864	31.592	4.22522
	22.527	35.432	36.468	0	22.527	35.432	36.468	35.95	1.59586
	7.898	26.385	24.92	0	7.898	26.385	24.92	25.6525	3.24797
	13.836	43.864	44.276	0	13.836	43.864	44.276	44.07	3.18517
	11.508	46.85		0	11.508	46.85		46.85	4.07108
	13.351	48.888		0	13.351	48.888		48.888	3.66175
	16.492	45.553	42.234	0	16.492	45.553	42.234	43.8935	2.6615
	18.263	46.612	43.703	0	18.263	46.612	43.703	45.1575	2.47262
	12.396	53.934	52.338	0	12.396	53.934	52.338	53.136	4.28654
	9.632	38.576	34.52	0	9.632	38.576	34.52	36.548	3.79444
DDX39B	14.249	16.899	15.569	0.083	14.166	16.816	15.486	16.151	1.14012
	11.175	9.104	9.305	0.083	11.092	9.021	9.222	9.1215	0.822349
	9.248	18.206	11.446	0.099	9.149	18.107	11.347	14.727	1.60968
	14.032	22.879	21.033	0.099	13.933	22.78	20.934	21.857	1.56872
	17.958	33.425	28.742	0.099	17.859	33.326	28.643	30.9845	1.73495
	16.616	19.514	20.907	0.099	16.517	19.415	20.808	20.1115	1.21762
	20.468	33.177	41.871	0.092	20.376	33.085	41.779	37.432	1.83706
	22.303	16.087	16.875	0.092	22.211	15.995	16.783	16.389	0.737878
	7.307	11.91	6.927	0.092	7.215	11.818	6.835	9.3265	1.29265
	7.495	8.944	8.685	0.092	7.403	8.852	8.593	8.7225	1.17824
Septuple	21.42	39.361	42.843	0	21.42	39.361	42.843	41.102	1.91886
	18.187	62.93	31.977	0	18.187	62.93	31.977	47.4535	2.6092
	16.952	37.445	42.092	0	16.952	37.445	42.092	39.7685	2.34595
	6.671	14.812	15.465	0	6.671	14.812	15.465	15.1385	2.2693
	8.057	26.865	28.086	0.001	8.056	26.864	28.085	27.4745	3.41044
	5.434	21.01	16.962	0.001	5.433	21.009	16.961	18.985	3.49439
	16.257	34.586	32.321	0.001	16.256	34.585	32.32	33.4525	2.05786
	5.387	19.419	19.939	0.0002253	5.38677	19.4188	19.9388	19.6788	3.65316
	13.558	42.767	35.683	0.0002253	13.5578	42.7668	35.6828	39.2248	2.89316
	7.785	26.285	24.373	0.0002253	7.78477	26.2848	24.3728	25.3288	3.25363
sept sans L185F	13.185	28.428	31.221	0.083	13.102	28.345	31.138	29.7415	2.27
	22.947	23.803	25.859	0.083	22.864	23.72	25.776	24.748	1.0824
	21.553	21.998	17.607	4.528e-05	21.553	21.998	17.607	19.8025	0.918781
	12.596	14.032	14.71	4.528e-05	12.596	14.032	14.71	14.371	1.14092
	14.032	12.214	14.745	4.528e-05	14.032	12.214	14.745	13.4795	0.960626
	17.956	25.609	46.773	4.528e-05	17.956	25.609	46.773	36.191	2.01554
	17.92	14.172	11.404	0.111	17.809	14.061	11.293	12.677	0.711831
	9.087	11.203	13.322	0.111	8.976	11.092	13.211	12.1515	1.35378
	15.813	16.868	16.506	0.111	15.702	16.757	16.395	16.576	1.05566
	10.293	8.894	10.126	0.111	10.182	8.783	10.015	9.399	0.9231
sept sans V224C	24.591	32.939	22.7	1.252	23.339	31.687	21.448	26.5675	1.13833
	16.346	13.707	17.352	1.252	15.094	12.455	16.1	14.2775	0.945906
	5.527	5.412	4.997	1.252	4.275	4.16	3.745	3.9525	0.924561
	17.38	22.727	19.97	1.252	16.128	21.475	18.718	20.0965	1.24606
	24.536	55.379	50.724	1.252	23.284	54.127	49.472	51.7995	2.22468
	23.627	31.809	31.189	0.047	23.58	31.762	31.142	31.452	1.33384
	26.146	39.177	41.353	0.047	26.099	39.13	41.306	40.218	1.54098
	12.916	18.804	15.8	0.047	12.869	18.757	15.753	17.255	1.34082
	22.153	30.821	19.523	0.047	22.106	30.774	19.476	25.125	1.13657
	7.294	13.01	13.103	0.047	7.247	12.963	13.056	13.0095	1.79516
