# Supplementary material for: Protein thermal sensing regulates physiological amyloid aggregation
Source: Nat Commun. 2024 Feb 9;15:1222. doi: 10.1038/s41467-024-45536-0 (PMC10858206; doi:10.1038/s41467-024-45536-0)
Supplement: Supplementary file 4 — Source Data [file 41467_2024_45536_MOESM4_ESM.zip › Fig4d.xlsx]

## Sheet: Statistics
	DDX39A	DDX39B	DDX39A (T114S	DDX39A (T114S+I106L)	DDX39A (T114S+I106L+N188H)	T114S quad
2021-07-16	2.57736	0.991574	1.71354	1.86262	1.29145	0.967692
	2.37132	1.75747	1.59058	2.09969	1.27692	0.960688
	2.8971	1.46529	1.0464	2.24668	1.24065	1.24168
	2.65551	1.40021	1.7332	1.35814	1.27063	1.01526
	2.53836	0.668427	1.61853	2.07825	1.4762	1.18585
	2.62272	1.05871	1.39153	1.44054	1.31384	1.02597
	2.21515	0.955549	2.02077	1.09538	1.19143	1.03985
	2.21078	1.76359	1.66741	1.43661	1.59625	1.29113
	2.42114	1.97933	1.87496	1.77415	1.36662	0.967789
	2.64081	1.27265	2.2898	1.48793	1.10115	1.0084
avg	2.51502	1.33128	1.69467	1.688	1.31251	1.07043
2021-07-19	3.496	1.22229	1.53011	1.713	1.04653	0.600904
	3.43161	0.990576	2.47924	1.7118	1.13337	0.852338
	2.14398	1.19013	1.88616	1.27361	1.10299	0.976855
	2.63144	1.33547	1.39165	1.08887	1.1959	0.859375
	2.26682	0.755104	2.19386	1.22863	1.51903	0.988014
	2.83313	1.21268	1.78168	1.00026	1.12641	0.943993
	3.08424	1.24143	1.90214	1.39773	0.916263	0.884096
	3.03257	1.27206	1.76842	2.33163	0.925777	1.03113
	2.40816	1.81502	1.50003	1.20766	0.7904	0.835064
	3.23052	1.44231	1.34079	1.16829	1.0385	1.10608
avg	2.85585	1.24771	1.77741	1.41215	1.07952	0.907785
2024-07-20	2.48184	1.19413	1.86153	1.76011	1.24116	1.25557
	2.32997	1.08039	2.201	1.27928	1.85891	0.879622
	3.14407	1.03516	1.93122	2.01519	1.2124	1.26048
	2.86738	1.38762	1.95149	1.94663	1.21952	1.61158
	3.90816	0.956122	1.64858	2.29321	1.31441	1.52024
	3.71013	1.35102	1.54621	2.03603	1.67937	1.18203
	2.18759	1.61402	1.6763	1.64983	1.32625	0.990817
	3.45012	2.22314	1.77558	1.25683	1.55136	0.983914
	2.42007	1.64784	1.72117	1.26178	1.10672	1.46729
	2.66525	1.29683	1.60791	1.24926	1.18074	1.03596
avg	2.91646	1.37863	1.7921	1.67481	1.36908	1.21875
	DDX39A	DDX39B	DDX39A (T114S	DDX39A (T114S+I106L)	DDX39A (T114S+I106L+N188H)	T114S quad
2021-07-16	2.51502	1.33128	1.69467	1.688	1.31251	1.07043
2021-07-19	2.85585	1.24771	1.77741	1.41215	1.07952	0.907785
2024-07-20	2.91646	1.37863	1.7921	1.67481	1.36908	1.21875
Average	2.76244	1.31921	1.75473	1.59165	1.25371	1.06565
Count	3	3	3	3	3	3
variance	0.0468305	0.0043944	0.00275877	0.0242102	0.0235559	0.0241919
Std. Dev	0.216404	0.0662903	0.052524	0.155596	0.153479	0.155537
SE	0.124941	0.0382727	0.0303247	0.0898336	0.0886113	0.0897995
p-values B	0.00429114		0.00110057	0.0770451	0.550593	0.089605
p-values T114S	0.0114469	0.00110057		0.204049	0.0207688	0.0102607

## Sheet: 2021-07-16
T114S quad rebuild	Nucl Back	A-body-1	A-body-2	Back	Nucl Back	A-body-1	A-body-2	A-body Average	Relative to nucleus
	Raw mean pixel intensity				Raw mean pixel intensity (minus Back)
39A	15.693	39.233	41.66	0	15.693	39.233	41.66	40.4465	2.57736
39A	14.303	32.146	35.688	0	14.303	32.146	35.688	33.917	2.37132
39A	12.366	35.355	36.296	0	12.366	35.355	36.296	35.8255	2.8971
39A	14.97	42.09	37.416	0	14.97	42.09	37.416	39.753	2.65551
39A	16.346	41.337	41.647	0	16.346	41.337	41.647	41.492	2.53836
39A	12.508	34.019	31.591	0	12.508	34.019	31.591	32.805	2.62272
39A	21.129	49.873	43.735	0	21.129	49.873	43.735	46.804	2.21515
39A	16.47	37.393	35.43	0	16.47	37.393	35.43	36.4115	2.21078
39A	18.724	47.307	43.36	0	18.724	47.307	43.36	45.3335	2.42114
39A	19.225	50.956	50.583	0	19.225	50.956	50.583	50.7695	2.64081
39B	25.991	25.972	25.572	0	25.991	25.972	25.572	25.772	0.991574
39B	19.435	34.47	33.843	0	19.435	34.47	33.843	34.1565	1.75747
39B	17.502	24.304	26.987	0	17.502	24.304	26.987	25.6455	1.46529
39B	19.29	26.741	27.279	0	19.29	26.741	27.279	27.01	1.40021
39B	18.836	12.654	12.527	0	18.836	12.654	12.527	12.5905	0.668427
39B	16.496	17.82	17.109	0	16.496	17.82	17.109	17.4645	1.05871
39B	13.003	11.702	13.148	0	13.003	11.702	13.148	12.425	0.955549
39B	8.516	15.507	13.66	0.57	7.946	14.937	13.09	14.0135	1.76359
39B	14.334	27.324	28.303	0.57	13.764	26.754	27.733	27.2435	1.97933
39B	24.375	30.491	31.24	0.57	23.805	29.921	30.67	30.2955	1.27265
DDX39A (T114S	20.48	33.85	36.037	0.21	20.27	33.64	35.827	34.7335	1.71354
DDX39A (T114S	22.384	35.323	35.636	0.21	22.174	35.113	35.426	35.2695	1.59058
DDX39A (T114S	15.253	16.108	15.794	0.21	15.043	15.898	15.584	15.741	1.0464
DDX39A (T114S	18.915	33.65	31.609	0.21	18.705	33.44	31.399	32.4195	1.7332
DDX39A (T114S	21.779	40.344	30.156	0	21.779	40.344	30.156	35.25	1.61853
DDX39A (T114S	21.523	29.957	29.943	0	21.523	29.957	29.943	29.95	1.39153
DDX39A (T114S	10.087	19.867	20.9	0	10.087	19.867	20.9	20.3835	2.02077
DDX39A (T114S	12.302	20.21	20.815	0	12.302	20.21	20.815	20.5125	1.66741
DDX39A (T114S	19.773	37.682	36.465	0	19.773	37.682	36.465	37.0735	1.87496
DDX39A (T114S	17.669	36.003	44.914	0	17.669	36.003	44.914	40.4585	2.2898
DDX39A (T114S+I106L)	19.654	36.608	36.608	0	19.654	36.608	36.608	36.608	1.86262
DDX39A (T114S+I106L)	13.748	27.985	29.748	0	13.748	27.985	29.748	28.8665	2.09969
DDX39A (T114S+I106L)	7.303	16.475	16.34	0	7.303	16.475	16.34	16.4075	2.24668
DDX39A (T114S+I106L)	27.974	40.281	35.704	0	27.974	40.281	35.704	37.9925	1.35814
DDX39A (T114S+I106L)	9.578	19.774	20.037	0	9.578	19.774	20.037	19.9055	2.07825
DDX39A (T114S+I106L)	12.916	17.594	19.618	0	12.916	17.594	19.618	18.606	1.44054
DDX39A (T114S+I106L)	10.233	12.541	9.877	0	10.233	12.541	9.877	11.209	1.09538
DDX39A (T114S+I106L)	15.608	21.245	23.6	0.0002849	15.6077	21.2447	23.5997	22.4222	1.43661
DDX39A (T114S+I106L)	15.651	28.69	26.844	0.0002849	15.6507	28.6897	26.8437	27.7667	1.77415
DDX39A (T114S+I106L)	42.279	60.459	65.357	0.0002849	42.2787	60.4587	65.3567	62.9077	1.48793
DDX39A (T114S+I106L+N188H)	13.716	16.85	18.577	0	13.716	16.85	18.577	17.7135	1.29145
DDX39A (T114S+I106L+N188H)	14.609	17.593	19.716	0	14.609	17.593	19.716	18.6545	1.27692
DDX39A (T114S+I106L+N188H)	17.056	20.688	21.633	0	17.056	20.688	21.633	21.1605	1.24065
DDX39A (T114S+I106L+N188H)	18.289	22.738	23.739	0	18.289	22.738	23.739	23.2385	1.27063
DDX39A (T114S+I106L+N188H)	20.776	32.559	28.78	0	20.776	32.559	28.78	30.6695	1.4762
DDX39A (T114S+I106L+N188H)	17.109	22.584	22.373	0	17.109	22.584	22.373	22.4785	1.31384
DDX39A (T114S+I106L+N188H)	13.284	15.165	16.489	0	13.284	15.165	16.489	15.827	1.19143
DDX39A (T114S+I106L+N188H)	9.958	14.47	17.321	0	9.958	14.47	17.321	15.8955	1.59625
DDX39A (T114S+I106L+N188H)	12.528	17.121		0	12.528	17.121		17.121	1.36662
DDX39A (T114S+I106L+N188H)	7.064	7.704	7.853	0	7.064	7.704	7.853	7.7785	1.10115
T114S quad	22.464	21.476	22.001	0.008	22.456	21.468	21.993	21.7305	0.967692
T114S quad	27.175	28.453	23.761	0.008	27.167	28.445	23.753	26.099	0.960688
T114S quad	23.018	28.309	28.853	0.0002896	23.0177	28.3087	28.8527	28.5807	1.24168
T114S quad	23.623	23.416	24.551	0.0002896	23.6227	23.4157	24.5507	23.9832	1.01526
T114S quad	27.967	31.627	34.702	0.0002896	27.9667	31.6267	34.7017	33.1642	1.18585
T114S quad	8.164	7.925	8.827	0.0002896	8.16371	7.92471	8.82671	8.37571	1.02597
T114S quad	15.245	17.632	14.073	0.0004473	15.2446	17.6316	14.0726	15.8521	1.03985
T114S quad	23.703	33.302	27.905	0.0004473	23.7026	33.3016	27.9046	30.6031	1.29113
T114S quad	11.984	11.617	11.579	0.0004473	11.9836	11.6166	11.5786	11.5976	0.967789
T114S quad	9.043	8.893	9.345	0.0004473	9.04255	8.89255	9.34455	9.11855	1.0084

## Sheet: 2021-07-19
T114S quad rebuild	Nucl Back	A-body-1	A-body-2	Back	Nucl Back	A-body-1	A-body-2	A-body Average	Relative to nucleus
	Raw mean pixel intensity				Raw mean pixel intensity (minus Back)
39A	18.146	69.59	57.287	0	18.146	69.59	57.287	63.4385	3.496
39A	15.807	64.987	43.5	0	15.807	64.987	43.5	54.2435	3.43161
39A	15.95	31.412	36.981	0	15.95	31.412	36.981	34.1965	2.14398
39A	16.449	41.951	44.618	0	16.449	41.951	44.618	43.2845	2.63144
39A	14.272	31.97	32.734	0	14.272	31.97	32.734	32.352	2.26682
39A	20.824	60.687	57.307	0	20.824	60.687	57.307	58.997	2.83313
39A	5.069	15.835	15.433	0	5.069	15.835	15.433	15.634	3.08424
39A	5.756	17.416	17.495	0	5.756	17.416	17.495	17.4555	3.03257
39A	6.087	15.453	13.864	0	6.087	15.453	13.864	14.6585	2.40816
39A	14.745	48.748	46.52	0	14.745	48.748	46.52	47.634	3.23052
39B	17.396	22.422	20.104	0	17.396	22.422	20.104	21.263	1.22229
39B	16.872	15.642	17.784	0	16.872	15.642	17.784	16.713	0.990576
39B	24.612	25.608	32.975	0	24.612	25.608	32.975	29.2915	1.19013
39B	8.795	13.359	10.132	0	8.795	13.359	10.132	11.7455	1.33547
39B	16.115	12.747	11.59	0	16.115	12.747	11.59	12.1685	0.755104
39B	15.232	16.435	20.508	0	15.232	16.435	20.508	18.4715	1.21268
39B	10.152	12.812	12.394	0	10.152	12.812	12.394	12.603	1.24143
39B	12.321	15.468	15.878	0	12.321	15.468	15.878	15.673	1.27206
39B	14.172	25.7	25.745	0	14.172	25.7	25.745	25.7225	1.81502
39B	5.902	9.13	7.895	0	5.902	9.13	7.895	8.5125	1.44231
DDX39A (T114S	22.799	32.54	37.23	0	22.799	32.54	37.23	34.885	1.53011
DDX39A (T114S	8.886	21.236	22.825	0	8.886	21.236	22.825	22.0305	2.47924
DDX39A (T114S	13.668	26.446	25.114	0	13.668	26.446	25.114	25.78	1.88616
DDX39A (T114S	20.336	28.153	28.448	0	20.336	28.153	28.448	28.3005	1.39165
DDX39A (T114S	9.517	20.52	21.238	0	9.517	20.52	21.238	20.879	2.19386
DDX39A (T114S	17.048	30.889	29.859	0	17.048	30.889	29.859	30.374	1.78168
DDX39A (T114S	7.337	14.394	13.518	0	7.337	14.394	13.518	13.956	1.90214
DDX39A (T114S	19.775	32.561	37.38	0	19.775	32.561	37.38	34.9705	1.76842
DDX39A (T114S	14.884	22.044	22.609	0	14.884	22.044	22.609	22.3265	1.50003
DDX39A (T114S	18.413	24.688		0	18.413	24.688		24.688	1.34079
DDX39A (T114S+I106L)	13.986	22.614	25.302	0	13.986	22.614	25.302	23.958	1.713
DDX39A (T114S+I106L)	8.35	13.818	14.769	0	8.35	13.818	14.769	14.2935	1.7118
DDX39A (T114S+I106L)	13.291	15.919	17.936	0	13.291	15.919	17.936	16.9275	1.27361
DDX39A (T114S+I106L)	23.05	25.105	25.092	0	23.05	25.105	25.092	25.0985	1.08887
DDX39A (T114S+I106L)	6.974	7.77	9.367	0	6.974	7.77	9.367	8.5685	1.22863
DDX39A (T114S+I106L)	7.593	7.089	8.101	0	7.593	7.089	8.101	7.595	1.00026
DDX39A (T114S+I106L)	5.446	7.541	7.683	5.768e-05	5.44594	7.54094	7.68294	7.61194	1.39773
DDX39A (T114S+I106L)	9.627	20.281	24.612	5.768e-05	9.62694	20.2809	24.6119	22.4464	2.33163
DDX39A (T114S+I106L)	20.842	30.49	19.85	5.768e-05	20.8419	30.4899	19.8499	25.1699	1.20766
DDX39A (T114S+I106L)	32.228	35.929	39.374	5.768e-05	32.2279	35.9289	39.3739	37.6514	1.16829
DDX39A (T114S+I106L+N188H)	13.217	13.892	13.772	9.293e-05	13.2169	13.8919	13.7719	13.8319	1.04653
DDX39A (T114S+I106L+N188H)	21.886	21.622	27.988	9.293e-05	21.8859	21.6219	27.9879	24.8049	1.13337
DDX39A (T114S+I106L+N188H)	20.9	24.748	21.357	9.293e-05	20.8999	24.7479	21.3569	23.0524	1.10299
DDX39A (T114S+I106L+N188H)	23.489	27.096	29.085	0	23.489	27.096	29.085	28.0905	1.1959
DDX39A (T114S+I106L+N188H)	11.847	18.178	17.814	0	11.847	18.178	17.814	17.996	1.51903
DDX39A (T114S+I106L+N188H)	25.888	27.1	31.221	0	25.888	27.1	31.221	29.1605	1.12641
DDX39A (T114S+I106L+N188H)	26.207	25.987	22.038	0	26.207	25.987	22.038	24.0125	0.916263
DDX39A (T114S+I106L+N188H)	20.297	19.8	17.781	0	20.297	19.8	17.781	18.7905	0.925777
DDX39A (T114S+I106L+N188H)	6.708	4.976	5.628	0	6.708	4.976	5.628	5.302	0.7904
DDX39A (T114S+I106L+N188H)	5.467	6.043	5.312	0	5.467	6.043	5.312	5.6775	1.0385
T114S quad	12.948	6.622	8.939	0	12.948	6.622	8.939	7.7805	0.600904
T114S quad	8.682	8.266	6.534	0	8.682	8.266	6.534	7.4	0.852338
T114S quad	18.125	17.768	17.643	0	18.125	17.768	17.643	17.7055	0.976855
T114S quad	30.208	25.96		0	30.208	25.96		25.96	0.859375
T114S quad	30.494	29.25	31.007	0	30.494	29.25	31.007	30.1285	0.988014
T114S quad	26.729	24.894	25.57	0	26.729	24.894	25.57	25.232	0.943993
T114S quad	7.036	5.684	6.757	0	7.036	5.684	6.757	6.2205	0.884096
T114S quad	13.974	14.51	14.308	0	13.974	14.51	14.308	14.409	1.03113
T114S quad	12.038	9.73	10.375	0	12.038	9.73	10.375	10.0525	0.835064
T114S quad	8.508	6.278	12.543	0	8.508	6.278	12.543	9.4105	1.10608

## Sheet: 2021-07-20
T114S quad rebuild	Nucl Back	A-body-1	A-body-2	Back	Nucl Back	A-body-1	A-body-2	A-body Average	Relative to nucleus
	Raw mean pixel intensity				Raw mean pixel intensity (minus Back)
39A	18.558	46.851	45.265	0	18.558	46.851	45.265	46.058	2.48184
39A	17.535	42.497	39.215	0	17.535	42.497	39.215	40.856	2.32997
39A	15.427	51.594	45.413	0	15.427	51.594	45.413	48.5035	3.14407
39A	8.747	25.11	25.052	0	8.747	25.11	25.052	25.081	2.86738
39A	17.62	66.366	61.214	1.744	15.876	64.622	59.47	62.046	3.90816
39A	12.825	41.469	44.243	1.744	11.081	39.725	42.499	41.112	3.71013
39A	18.106	38.763	40.454	0	18.106	38.763	40.454	39.6085	2.18759
39A	5.303	20.229	16.363	0	5.303	20.229	16.363	18.296	3.45012
39A	10.834	23.377	29.061	0	10.834	23.377	29.061	26.219	2.42007
39A	8.499	21.819	23.485	0	8.499	21.819	23.485	22.652	2.66525
39B	13.376	18.003	13.933	0.024	13.352	17.979	13.909	15.944	1.19413
39B	11.99	11.668	14.236	0.024	11.966	11.644	14.212	12.928	1.08039
39B	11.671	13.144	11.017	0.024	11.647	13.12	10.993	12.0565	1.03516
39B	16.023	23.143	21.306	0.024	15.999	23.119	21.282	22.2005	1.38762
39B	19.624	17.558	19.97	0.024	19.6	17.534	19.946	18.74	0.956122
39B	23.081	30.422	31.944	0	23.081	30.422	31.944	31.183	1.35102
39B	17.76	27.5	29.83	0	17.76	27.5	29.83	28.665	1.61402
39B	18.979	44.956	39.43	0	18.979	44.956	39.43	42.193	2.22314
39B	14.002	23.249	22.897	0	14.002	23.249	22.897	23.073	1.64784
39B	13.538	17.901	17.212	0	13.538	17.901	17.212	17.5565	1.29683
DDX39A (T114S	26.757	51.444	48.169	0.003	26.754	51.441	48.166	49.8035	1.86153
DDX39A (T114S	15.247	31.994	35.116	0.003	15.244	31.991	35.113	33.552	2.201
DDX39A (T114S	8.471	16.46	16.227	0.017	8.454	16.443	16.21	16.3265	1.93122
DDX39A (T114S	8.016	15.54	15.714	0.017	7.999	15.523	15.697	15.61	1.95149
DDX39A (T114S	13.68	24.775	20.308	0.017	13.663	24.758	20.291	22.5245	1.64858
DDX39A (T114S	5.276	8.457	7.84	0.017	5.259	8.44	7.823	8.1315	1.54621
DDX39A (T114S	20.644	34.743	34.467	0.0006473	20.6434	34.7424	34.4664	34.6044	1.6763
DDX39A (T114S	9.364	16.682	16.57	0.0006473	9.36335	16.6814	16.5694	16.6254	1.77558
DDX39A (T114S	10.261	18.548	16.773	0.0006473	10.2604	18.5474	16.7724	17.6599	1.72117
DDX39A (T114S	12.931	20.449	21.134	0.0006473	12.9304	20.4484	21.1334	20.7909	1.60791
DDX39A (T114S+I106L)	27.56	48.016	49	0.0006766	27.5593	48.0153	48.9993	48.5073	1.76011
DDX39A (T114S+I106L)	29.545	37.745	37.847	0.0006766	29.5443	37.7443	37.8463	37.7953	1.27928
DDX39A (T114S+I106L)	18.052	39.03	33.633	0.046	18.006	38.984	33.587	36.2855	2.01519
DDX39A (T114S+I106L)	12.974	25.026	25.398	0.046	12.928	24.98	25.352	25.166	1.94663
DDX39A (T114S+I106L)	18.952	41.256	43.925	0.673	18.279	40.583	43.252	41.9175	2.29321
DDX39A (T114S+I106L)	23.17	45.519	47.436	0.673	22.497	44.846	46.763	45.8045	2.03603
DDX39A (T114S+I106L)	25.044	42.8	38.962	0.673	24.371	42.127	38.289	40.208	1.64983
DDX39A (T114S+I106L)	27.418	34.095	34.738	0.168	27.25	33.927	34.57	34.2485	1.25683
DDX39A (T114S+I106L)	17.119	23.137	19.976	0.168	16.951	22.969	19.808	21.3885	1.26178
DDX39A (T114S+I106L)	4.918	6.142	6.062	0.168	4.75	5.974	5.894	5.934	1.24926
DDX39A (T114S+I106L+N188H)	22.299	28.089	27.242	0.046	22.253	28.043	27.196	27.6195	1.24116
DDX39A (T114S+I106L+N188H)	14.643	26.468	27.893	0.046	14.597	26.422	27.847	27.1345	1.85891
DDX39A (T114S+I106L+N188H)	25.715	29.225	33.109	0.046	25.669	29.179	33.063	31.121	1.2124
DDX39A (T114S+I106L+N188H)	22.193	25.586	28.401	0.325	21.868	25.261	28.076	26.6685	1.21952
DDX39A (T114S+I106L+N188H)	21.56	30.104	26.369	0.325	21.235	29.779	26.044	27.9115	1.31441
DDX39A (T114S+I106L+N188H)	10.756	20.535	15.15	0.325	10.431	20.21	14.825	17.5175	1.67937
DDX39A (T114S+I106L+N188H)	29.442	37.206	40.889	8.44e-05	29.4419	37.2059	40.8889	39.0474	1.32625
DDX39A (T114S+I106L+N188H)	16.16	25.07		8.44e-05	16.1599	25.0699		25.0699	1.55136
DDX39A (T114S+I106L+N188H)	14.206	14.435	17.009	8.44e-05	14.2059	14.4349	17.0089	15.7219	1.10672
DDX39A (T114S+I106L+N188H)	13.19	17.069	14.079	8.44e-05	13.1899	17.0689	14.0789	15.5739	1.18074
T114S quad	21.329	24.926	28.607	0.053	21.276	24.873	28.554	26.7135	1.25557
T114S quad	34.262	32.024	28.264	0.053	34.209	31.971	28.211	30.091	0.879622
T114S quad	15.667	20.116	19.368	0.023	15.644	20.093	19.345	19.719	1.26048
T114S quad	20.986	34.842	32.771	0.023	20.963	34.819	32.748	33.7835	1.61158
T114S quad	23.468	34.964	36.264	0.121	23.347	34.843	36.143	35.493	1.52024
T114S quad	22.793	25.731	28.109	0.121	22.672	25.61	27.988	26.799	1.18203
T114S quad	30.518	30.348	30.128	0.028	30.49	30.32	30.1	30.21	0.990817
T114S quad	27.505	25.756	28.37	0.028	27.477	25.728	28.342	27.035	0.983914
T114S quad	10.482	15.367		0.028	10.454	15.339		15.339	1.46729
T114S quad	20.943	20.027	23.363	0.028	20.915	19.999	23.335	21.667	1.03596
