# Supplementary material for: Protein thermal sensing regulates physiological amyloid aggregation
Source: Nat Commun. 2024 Feb 9;15:1222. doi: 10.1038/s41467-024-45536-0 (PMC10858206; doi:10.1038/s41467-024-45536-0)
Supplement: Supplementary file 4 — Source Data [file 41467_2024_45536_MOESM4_ESM.zip › Fig4e.xlsx]

## Sheet: Statistics
	DDX39A	39A F184L	A	C	D	E	G	H	I	K	M	N	P	Q	R	S	T	V	W	Y
2020-09-14	4.36014	0.999758	5.07647	4.17897	7.44232	4.62792	7.0348	5.43021	2.28775	8.0139	1.33866	6.40645	10.9702	10.9778	16.6658	17.5351	3.95915	3.62484	6.26714	13.2448
	2.63943	1.02114	8.17075	4.65106	11.1095	4.1679	8.31701	6.00125	1.4302	9.06002	1.05818	8.86439	5.38383	6.30449	7.07261	13.3743	4.89388	2.59437	7.05434	7.37978
	2.98225	1.57695	7.56011	3.87315	9.32259	8.57001	10.5966	11.8128	1.38725	4.09772	1.54643	6.54259	8.45025	7.43138	9.72284	6.21251	6.67135	2.95545	8.02221	5.88822
	2.7636	0.883337	3.19248	6.23456	4.23588	6.1944	3.40806	4.72023	1.34593	8.13137	1.26477	6.10141	12.3837	7.27593	9.09582	6.5879	10.5475	3.46271	13.3999	12.6942
	3.54409	0.84395	4.72662	4.42938	5.3308	8.58051	9.27566	4.3949	3.7538	10.8504	1.67622	3.85436	13.5108	8.36949	8.97206	9.069	4.00161	5.36042	8.56295	3.7782
	4.5602	0.878109	4.00284	4.16608	4.94912	6.48054	11.0674	11.2343	2.23953	7.39774	1.64248	4.06072	12.5904	7.06369	9.45067	8.18336	3.9102	5.2004	6.90162	4.98062
	3.61374	0.601684	6.02092	3.27224	6.31596	5.53697	5.99187	9.70676	2.02878	8.20094	0.964091	3.60861	15.9829	12.6108	10.096	10.1309	34.2033	4.82826	5.48161	5.50085
	6.8296	0.764127	8.20867	3.4374	4.81708	7.373	6.23963	13.1383	2.63418	10.9242	1.11171	4.75238	6.53277	7.20584	4.83914	12.4221	11.1945	5.38636	8.56375	7.58705
	4.31456	0.913401	6.84517	3.62228	5.93974	9.58668	21.853	10.6621	2.7381	8.04427	1.37887	10.3785	9.65876	7.85774	11.4212	6.85295	11.5688	6.59383	7.20451	11.0171
	4.59063	0.929831	7.1744	4.98657	7.14599	7.05041	6.29481	11.6043	3.11938	7.98749	1.14464	9.15097	9.1104	5.89486	13.8804	10.1608	6.83625	3.40194	18.7761	10.1048
avg	4.01983	0.941229	6.09784	4.28517	6.66089	6.81683	9.00788	8.87052	2.29649	8.27081	1.31261	6.37204	10.4574	8.0992	10.1217	10.0529	9.77866	4.34086	9.02341	8.21756
2021-01-05	2.32403	0.787507	15.4923	3.5489	5.7189	4.69667	6.99665	4.19888	3.77444	5.04305	1.43329	10.2272	5.20405	4.01174	3.41598	7.20063	4.37665	2.75111	9.42105	5.07981
	2.25066	0.820946	6.36983	2.36374	4.96895	3.37024	6.03909	7.69401	2.43983	12.6612	1.48044	5.50845	3.54071	5.08891	4.80537	9.28353	3.53174	4.01541	10.7374	4.89783
	2.27788	1.20772	3.99574	3.51826	9.53385	5.25768	8.54202	4.49584	1.20136	11.8913	1.25359	7.00896	8.16378	4.60098	6.12256	6.13119	4.50699	4.05839	5.58031	6.12592
	2.71114	0.871603	3.7773	5.68094	8.58554	5.68461	6.76041	6.30346	1.31468	14.3819	0.805019	6.99818	13.8323	2.47492	5.77008	5.22451	3.32465	3.5396	5.82533	4.17023
	2.637	1.59237	3.41165	2.32657	4.86646	3.80581	4.37266	2.74403	2.03676	5.36371	0.943069	7.78284	11.1987	5.06961	7.02182	12.0106	4.85588	3.59534	8.63298	7.33637
	4.11839	0.749132	3.90428	4.27146	6.37656	3.8244	3.46205	9.35206	2.63183	14.4895	0.776807	3.07501	9.13114	4.95621	2.59294	8.16617	5.88142	3.91721	4.28416	2.5827
	4.92748	0.672692	8.08716	4.55995	3.22334	3.89038	8.90913	3.49226	2.71765	13.948	0.778917	2.7186	7.23223	4.30094	3.46797	3.95474	4.41603	4.45543	5.02614	4.74728
	5.55261	1.10802	4.29556	3.69781	3.32839	14.061	4.68285	13.4393	2.43542	4.42486	1.66252	6.05813	7.12785	5.60438	4.81742	3.48118	7.04172	5.82329	6.47908	7.25754
	5.00037	0.724585	6.20677	5.12288	5.15899	9.15692	8.84377	11.0532	1.49751	5.62683	1.24571	3.42093	4.43989	3.3022	3.13295	5.22868	4.73035	4.63198	15.5026	6.41328
	1.35627	0.949668	10.7462	5.77859	7.94602	3.02485	4.31366	16.2953	3.00427	8.12409	1.7811	4.01019	8.25856	3.9224	3.56786	3.32744	5.85872	4.74978	6.14485	7.92482
avg	3.31558	0.948425	6.62869	4.08691	5.9707	5.67726	6.29223	7.90683	2.30538	9.59544	1.21605	5.68085	7.81291	4.33323	4.4715	6.40086	4.85241	4.15375	7.7634	5.65358
2021-01-11	2.81983	0.941053	5.90586	5.11029	6.25793	5.48665	3.67326	9.26375	2.00654	7.92747	1.92482	4.50342	10.8378	7.16054	6.45821	2.94108	4.3069	3.18809	2.997	4.22718
	3.79373	1.00684	5.35705	4.47032	11.4729	5.62336	9.6843	6.43064	3.51602	6.97342	1.32433	6.99067	6.80097	9.01269	9.27409	4.13934	11.2463	3.09992	5.6187	2.76811
	3.96403	0.705871	3.10088	5.78531	2.75424	5.43907	3.43263	4.90687	1.94881	5.22017	1.39364	3.21959	15.3308	6.48426	4.57206	10.6254	5.43533	2.64437	3.35474	4.59768
	2.82357	0.868764	4.37773	2.94626	4.27763	7.07894	4.53399	5.7886	1.55849	4.20129	1.1812	5.50153	14.8161	6.2121	3.12379	8.33516	5.10293	3.60777	4.54979	3.81457
	3.33778	1.03817	3.3235	3.24749	6.19972	3.76643	2.7348	4.16189	1.609	5.50206	1.16456	7.63115	7.72276	9.71776	3.49648	4.20077	5.35228	2.80968	3.5249	3.33209
	3.50051	0.364664	2.88174	5.0204	8.86009	5.12021	8.27564	4.66212	1.64071	8.05819	1.18576	3.38955	8.77774	4.16436	3.88065	5.22418	5.56386	3.18403	2.2497	3.69306
	4.70858	0.927454	3.50704	3.81659	6.24077	5.07535	5.36808	4.86102	1.03896	10.749	2.08428	9.25723	11.0629	4.09636	6.1511	5.31072	2.00696	4.106	2.9056	3.70175
	3.43619	0.495865	2.39689	2.41989	4.88495	5.76242	3.60748	6.79145	1.08667	4.07494	1.33763	4.26481	5.42571	5.72352	2.66431	4.1168	1.79861	4.8867	4.81715	4.08112
	2.85056	1.03868	2.56817	3.77048	2.9095	5.3715	3.50148	3.73235	0.911684	11.2357	1.27408	4.73689	4.51768	4.495	5.07178	5.02615	3.6564	2.83192	4.08944	2.25844
	3.38555	0.841496	5.16011	3.47358	6.52714	3.06814	4.03659	4.23508	1.20159	7.06965	1.8807	3.71207	2.82793	3.87899	3.97571	5.5254	2.9142	4.3437	3.24652	2.99527
avg	3.46203	0.822885	3.8579	4.00606	6.03849	5.17921	4.88482	5.48338	1.65185	7.10119	1.4751	5.32069	8.81204	6.09456	4.86682	5.5445	4.73838	3.47022	3.73535	3.54693
	DDX39A	39A F184L	A	C	D	E	G	H	I	K	M	N	P	Q	R	S	T	V	W	Y
2020-09-14	4.01983	0.941229	6.09784	4.28517	6.66089	6.81683	9.00788	8.87052	2.29649	8.27081	1.31261	6.37204	10.4574	8.0992	10.1217	10.0529	9.77866	4.34086	9.02341	8.21756
2021-01-05	3.31558	0.948425	6.62869	4.08691	5.9707	5.67726	6.29223	7.90683	2.30538	9.59544	1.21605	5.68085	7.81291	4.33323	4.4715	6.40086	4.85241	4.15375	7.7634	5.65358
2021-01-11	3.46203	0.822885	3.8579	4.00606	6.03849	5.17921	4.88482	5.48338	1.65185	7.10119	1.4751	5.32069	8.81204	6.09456	4.86682	5.5445	4.73838	3.47022	3.73535	3.54693
Average	3.59915	0.90418	5.52814	4.12605	6.22336	5.8911	6.72831	7.42024	2.08457	8.32248	1.33458	5.79119	9.02745	6.17566	6.48666	7.33276	6.45648	3.98828	6.84072	5.80602
Count	3	3	3	3	3	3	3	3	3	3	3	3	3	3	3	3	3	3	3	3
variance	0.13809	0.00496951	2.16274	0.0206242	0.144726	0.704751	4.39253	3.04576	0.140457	1.55732	0.0171396	0.285468	1.78313	3.55057	9.94899	5.73273	8.28088	0.210041	7.62939	5.47113
Std. Dev	0.371604	0.0704947	1.47063	0.143611	0.380428	0.839495	2.09584	1.74521	0.374776	1.24792	0.130918	0.534292	1.33534	1.88429	3.1542	2.39431	2.87765	0.458303	2.76213	2.33905
SE	0.214546	0.0407002	0.849066	0.082914	0.21964	0.484682	1.21003	1.0076	0.216377	0.72049	0.0755857	0.308474	0.770958	1.0879	1.82108	1.38236	1.66141	0.264601	1.59472	1.35045
p-values A		0.00498491	0.144022	0.119987	0.00103121	0.0270687	0.118481	0.0573698	0.00765003	0.0161427	0.00456679	0.00609173	0.014319	0.136642	0.252705	0.110804	0.226155	0.319573	0.177068	0.241968

## Sheet: 2020-09-14
DDX39A F184X	Nucl Back	A-body-1	A-body-2	Back	Nucl Back	A-body-1	A-body-2	A-body Average	Relative to nucleus
	Raw mean pixel intensity				Raw mean pixel intensity (minus Back)
DDX39A	9.688	45.13	39.352	0	9.688	45.13	39.352	42.241	4.36014
DDX39A	12.705	35.158	31.91	0	12.705	35.158	31.91	33.534	2.63943
DDX39A	14.959	45.774	43.449	0	14.959	45.774	43.449	44.6115	2.98225
DDX39A	14.021	38.59	38.907	0	14.021	38.59	38.907	38.7485	2.7636
DDX39A	11.351	40.987	39.471	0	11.351	40.987	39.471	40.229	3.54409
DDX39A	9.444	49.945	36.188	0	9.444	49.945	36.188	43.0665	4.5602
DDX39A	16.665	59.488	60.958	0	16.665	59.488	60.958	60.223	3.61374
DDX39A	7.195	49.139		0	7.195	49.139		49.139	6.8296
DDX39A	10.114	45.406	41.869	0	10.114	45.406	41.869	43.6375	4.31456
DDX39A	8.06	38.428	35.573	0	8.06	38.428	35.573	37.0005	4.59063
DDX39B	9.554	12.145	16.851	0	9.554	12.145	16.851	14.498	1.51748
DDX39B	8.835	11.202	11.165	0	8.835	11.202	11.165	11.1835	1.26582
DDX39B	9.243	4.249	7.396	0	9.243	4.249	7.396	5.8225	0.629936
DDX39B	7.073	6.064	5.96	0	7.073	6.064	5.96	6.012	0.849993
DDX39B	12.247	9.458	10.25	0	12.247	9.458	10.25	9.854	0.804605
DDX39B	5.799	5.658	5.841	0	5.799	5.658	5.841	5.7495	0.991464
DDX39B	2.771	2.35	3.006	0	2.771	2.35	3.006	2.678	0.966438
DDX39B	3.276	3.183	2.369	0	3.276	3.183	2.369	2.776	0.847375
DDX39B	16.086	10.531	12.908	4.279e-05	16.086	10.531	12.908	11.7195	0.728552
DDX39B	13.476	10.636	9.043	4.279e-05	13.476	10.636	9.04296	9.83946	0.730149
39A F184L	2.063	1.807	2.318	0	2.063	1.807	2.318	2.0625	0.999758
39A F184L	5.415	5.581	5.478	0	5.415	5.581	5.478	5.5295	1.02114
39A F184L	12.541	21.063	18.49	0	12.541	21.063	18.49	19.7765	1.57695
39A F184L	13.869	11.325	13.177	0	13.869	11.325	13.177	12.251	0.883337
39A F184L	10.926	10.658	7.784	0	10.926	10.658	7.784	9.221	0.84395
39A F184L	6.473	4.922	6.446	0	6.473	4.922	6.446	5.684	0.878109
39A F184L	12.529	7.081	7.996	0	12.529	7.081	7.996	7.5385	0.601684
39A F184L	21.253	16.24		0	21.253	16.24		16.24	0.764127
39A F184L	20.26	16.458	20.553	0	20.26	16.458	20.553	18.5055	0.913401
39A F184L	4.311	4.191	3.826	0	4.311	4.191	3.826	4.0085	0.929831
A	3.511	18.966	16.681	0	3.511	18.966	16.681	17.8235	5.07647
A	2.817	24.75	21.284	0	2.817	24.75	21.284	23.017	8.17075
A	4.949	47.713	27.117	0	4.949	47.713	27.117	37.415	7.56011
A	19.555	67.05	57.808	0	19.555	67.05	57.808	62.429	3.19248
A	11.195	54.111	51.718	0	11.195	54.111	51.718	52.9145	4.72662
A	6.163	21.351	27.988	0	6.163	21.351	27.988	24.6695	4.00284
A	8.555	54.297	48.008	0.071	8.484	54.226	47.937	51.0815	6.02092
A	5.817	48.62	45.856	0.071	5.746	48.549	45.785	47.167	8.20867
A	4.098	30.84	24.433	0.071	4.027	30.769	24.362	27.5655	6.84517
A	3.97	31.296	24.792	0.071	3.899	31.225	24.721	27.973	7.1744
C	29.126	36.533	35.236	27	2.126	9.533	8.236	8.8845	4.17897
C	34.305	64.175	57.777	27	7.305	37.175	30.777	33.976	4.65106
C	43.847	94.596	89.906	27	16.847	67.596	62.906	65.251	3.87315
C	30.692	48.534	51.502	27	3.692	21.534	24.502	23.018	6.23456
C	32.331	53.538	47.688	27	5.331	26.538	20.688	23.613	4.42938
C	36.288	43.271	43.793	34	2.288	9.271	9.793	9.532	4.16608
C	45.918	73.858	72.139	34	11.918	39.858	38.139	38.9985	3.27224
C	48.576	82.442	85.765	34	14.576	48.442	51.765	50.1035	3.4374
C	47.436	83.565	81.773	34	13.436	49.565	47.773	48.669	3.62228
C	45.875	94.12	92.311	34	11.875	60.12	58.311	59.2155	4.98657
D	5.507	46.933	34.895	0.011	5.496	46.922	34.884	40.903	7.44232
D	4.218	51.214	42.283	0.011	4.207	51.203	42.272	46.7375	11.1095
D	4.485	40.112	43.495	0.001	4.484	40.111	43.494	41.8025	9.32259
D	12.355	51.662	53	0.001	12.354	51.661	52.999	52.33	4.23588
D	2.631	13.932	14.11	0.001	2.63	13.931	14.109	14.02	5.3308
D	3.46	13.098	21.142	0.001	3.459	13.097	21.141	17.119	4.94912
D	6.633	46.059	37.399	0.031	6.602	46.028	37.368	41.698	6.31596
D	4.686	21.242	23.667	0.031	4.655	21.211	23.636	22.4235	4.81708
D	10.038	69.127	49.813	0.031	10.007	69.096	49.782	59.439	5.93974
D	2.36	17.073	16.275	0.031	2.329	17.042	16.244	16.643	7.14599
E	9.33	43.198	43.159	0	9.33	43.198	43.159	43.1785	4.62792
E	11.465	54.033	41.537	0	11.465	54.033	41.537	47.785	4.1679
E	4.971	44.864	40.339	0	4.971	44.864	40.339	42.6015	8.57001
E	8.755	55.35	53.114	0	8.755	55.35	53.114	54.232	6.1944
E	4.894	48.497	35.489	0	4.894	48.497	35.489	41.993	8.58051
E	6.245	44.628	36.314	0	6.245	44.628	36.314	40.471	6.48054
E	7.588	51.215	32.814	0	7.588	51.215	32.814	42.0145	5.53697
E	7.992	67.894	49.956	0	7.992	67.894	49.956	58.925	7.373
E	1.419	15.492	11.715	0	1.419	15.492	11.715	13.6035	9.58668
E	2.559	19.854	16.23	0	2.559	19.854	16.23	18.042	7.05041
G	5.731	44.646	35.975	0.0009801	5.73002	44.645	35.974	40.3095	7.0348
G	5.453	52.738	37.953	0.0009801	5.45202	52.737	37.952	45.3445	8.31701
G	2.369	28.188	22	0.0009801	2.36802	28.187	21.999	25.093	10.5966
G	9.867	49.352	17.898	0.0009801	9.86602	49.351	17.897	33.624	3.40806
G	4.224	25.732	52.621	0.0004693	4.22353	25.7315	52.6205	39.176	9.27566
G	4.238	50.443	43.355	0.0004693	4.23753	50.4425	43.3545	46.8985	11.0674
G	9.858	62.995	55.136	0.0004693	9.85753	62.9945	55.1355	59.065	5.99187
G	3.643	31.475	13.982	0.0004693	3.64253	31.4745	13.9815	22.728	6.23963
G	1.231	29.021	24.781	0	1.231	29.021	24.781	26.901	21.853
G	6.901	47.53	39.351	0	6.901	47.53	39.351	43.4405	6.29481
H	2.792	18.377	11.901	0.005	2.787	18.372	11.896	15.134	5.43021
H	10.031	59.841	60.506	0.005	10.026	59.836	60.501	60.1685	6.00125
H	5.058	58.421	60.969	0.005	5.053	58.416	60.964	59.69	11.8128
H	8.917	41.538	42.639	0.000493	8.91651	41.5375	42.6385	42.088	4.72023
H	11.387	52.155	47.931	0.000493	11.3865	52.1545	47.9305	50.0425	4.3949
H	5.454	57.286	45.485	0.966	4.488	56.32	44.519	50.4195	11.2343
H	4.637	36.451	36.748	0.966	3.671	35.485	35.782	35.6335	9.70676
H	1.731	21.402	23.913	0.007	1.724	21.395	23.906	22.6505	13.1383
H	4.115	45.051	42.563	0.007	4.108	45.044	42.556	43.8	10.6621
H	2.788	34.026	30.531	0.007	2.781	34.019	30.524	32.2715	11.6043
I	11.681	27.786	25.542	0.046	11.635	27.74	25.496	26.618	2.28775
I	19.438	26.746	28.815	0.046	19.392	26.7	28.769	27.7345	1.4302
I	9.314	12.295	13.511	0.046	9.268	12.249	13.465	12.857	1.38725
I	11.288	15.511	14.843	0.046	11.242	15.465	14.797	15.131	1.34593
I	8.55	32.171	32.019	0	8.55	32.171	32.019	32.095	3.7538
I	12.059	27.312	26.701	0	12.059	27.312	26.701	27.0065	2.23953
I	8.79	19.53	16.136	0	8.79	19.53	16.136	17.833	2.02878
I	8.254	21.469	22.016	0	8.254	21.469	22.016	21.7425	2.63418
I	16.592	47.751	43.11	0	16.592	47.751	43.11	45.4305	2.7381
I	13.093	42.268	39.416	0	13.093	42.268	39.416	40.842	3.11938
K	2.095	16.451	17.116	0.0008004	2.0942	16.4502	17.1152	16.7827	8.0139
K	6.489	66.175	51.393	0.0008004	6.4882	66.1742	51.3922	58.7832	9.06002
K	6.068	28.34	21.385	0.0008004	6.0672	28.3392	21.3842	24.8617	4.09772
K	5.372	55.846	31.506	0.0008004	5.3712	55.8452	31.5052	43.6752	8.13137
K	2.828	34.169	27.185	0.0008004	2.8272	34.1682	27.1842	30.6762	10.8504
K	8.492	74.514	51.119	0.0008004	8.4912	74.5132	51.1182	62.8157	7.39774
K	3.464	38.048	18.768	7.485e-06	3.46399	38.048	18.768	28.408	8.20094
K	2.625	38.511	18.841	7.485e-06	2.62499	38.511	18.841	28.676	10.9242
K	3.807	37.074	24.175	7.485e-06	3.80699	37.074	24.175	30.6245	8.04427
K	6.59	58.165	47.11	7.485e-06	6.58999	58.165	47.11	52.6375	7.98749
M	13.941	18.276	19.031	0.026	13.915	18.25	19.005	18.6275	1.33866
M	8.947	9.253	9.679	0.026	8.921	9.227	9.653	9.44	1.05818
M	23.747	38.607	34.836	0.003	23.744	38.604	34.833	36.7185	1.54643
M	23.946	30.218	30.353	0.003	23.943	30.215	30.35	30.2825	1.26477
M	25.366	43.187	41.847	0.003	25.363	43.184	41.844	42.514	1.67622
M	12.078	20.007	19.665	0.003	12.075	20.004	19.662	19.833	1.64248
M	11.766	12.245	10.442	0	11.766	12.245	10.442	11.3435	0.964091
M	13.369	14.705	15.02	0	13.369	14.705	15.02	14.8625	1.11171
M	8.181	10.216	12.345	0	8.181	10.216	12.345	11.2805	1.37887
M	9.337	9.13	12.245	0	9.337	9.13	12.245	10.6875	1.14464
N	8.61	59.13	51.189	0	8.61	59.13	51.189	55.1595	6.40645
N	5.689	60.114	40.745	0	5.689	60.114	40.745	50.4295	8.86439
N	7.102	52.78	40.151	0	7.102	52.78	40.151	46.4655	6.54259
N	8.278	59.78	41.235	0	8.278	59.78	41.235	50.5075	6.10141
N	7.515	30.529	27.402	0	7.515	30.529	27.402	28.9655	3.85436
N	8.012	29.572	35.497	0	8.012	29.572	35.497	32.5345	4.06072
N	12.168	44.17	43.644	0.0009738	12.167	44.169	43.643	43.906	3.60861
N	15.378	68.465	77.692	0.0009738	15.377	68.464	77.691	73.0775	4.75238
N	5.149	51.793	55.067	0.0009738	5.14803	51.792	55.066	53.429	10.3785
N	3.232	28.801	30.335	0.0009738	3.23103	28.8	30.334	29.567	9.15097
P	4.318	46.481	47.799	0.023	4.295	46.458	47.776	47.117	10.9702
P	9.01	33.733	63.082	0.023	8.987	33.71	63.059	48.3845	5.38383
P	6.472	51.319	58.061	0	6.472	51.319	58.061	54.69	8.45025
P	3.753	54.429	38.523	0	3.753	54.429	38.523	46.476	12.3837
P	3.296	58.83	30.233	0	3.296	58.83	30.233	44.5315	13.5108
P	3.406	33.026	52.74	0	3.406	33.026	52.74	42.883	12.5904
P	1.578	23.239	27.203	0	1.578	23.239	27.203	25.221	15.9829
P	8.227	61.947	45.543	1.303e-05	8.22699	61.947	45.543	53.745	6.53277
P	3.465	45.174	21.761	1.303e-05	3.46499	45.174	21.761	33.4675	9.65876
P	6.242	57.753	55.981	1.303e-05	6.24199	57.753	55.981	56.867	9.1104
Q	3.383	44.165	29.951	0.008	3.375	44.157	29.943	37.05	10.9778
Q	9.399	65.095	53.332	0.008	9.391	65.087	53.324	59.2055	6.30449
Q	6.114	45.384		0.008	6.106	45.376		45.376	7.43138
Q	6.759	53.919	44.437	0	6.759	53.919	44.437	49.178	7.27593
Q	5.13	52.438	33.433	0	5.13	52.438	33.433	42.9355	8.36949
Q	7.001	51.047	43.117	0.391	6.61	50.656	42.726	46.691	7.06369
Q	1.772	18.389	17.224	0.391	1.381	17.998	16.833	17.4155	12.6108
Q	6.505	57.837	31.058	0.391	6.114	57.446	30.667	44.0565	7.20584
Q	3.375	25.895	21.782	0.391	2.984	25.504	21.391	23.4475	7.85774
Q	1.908	9.438	9.229	0.391	1.517	9.047	8.838	8.9425	5.89486
R	2.949	57.812	40.483	0	2.949	57.812	40.483	49.1475	16.6658
R	5.495	39.702	38.026	0	5.495	39.702	38.026	38.864	7.07261
R	3.065	28.932	30.669	0	3.065	28.932	30.669	29.8005	9.72284
R	5.227	55.19	35.526	0.27	4.957	54.92	35.256	45.088	9.09582
R	5.299	50.381	40.4	0.27	5.029	50.111	40.13	45.1205	8.97206
R	3.047	30.105	22.924	0.27	2.777	29.835	22.654	26.2445	9.45067
R	2.448	29.035	20.395	0	2.448	29.035	20.395	24.715	10.096
R	5.256	27.601	23.268	0	5.256	27.601	23.268	25.4345	4.83914
R	3.127	37.802	33.626	0	3.127	37.802	33.626	35.714	11.4212
R	2.53	44.673	25.562	0	2.53	44.673	25.562	35.1175	13.8804
S	1.304	24.168	19.844	0.052	1.252	24.116	19.792	21.954	17.5351
S	4.081	61.067	46.807	0.052	4.029	61.015	46.755	53.885	13.3743
S	2.833	18.079	16.579	0.052	2.781	18.027	16.527	17.277	6.21251
S	2.737	19.37	16.111	0.052	2.685	19.318	16.059	17.6885	6.5879
S	6.702	57.767	54.918	0.55	6.152	57.217	54.368	55.7925	9.069
S	5.772	43.58	42.987	0.55	5.222	43.03	42.437	42.7335	8.18336
S	4.586	55.941	36.974	0.0003255	4.58567	55.9407	36.9737	46.4572	10.1309
S	4.055	53.21	47.526	0.0003255	4.05467	53.2097	47.5257	50.3677	12.4221
S	9.004	61.704		0	9.004	61.704		61.704	6.85295
S	5.062	60.113	42.755	0	5.062	60.113	42.755	51.434	10.1608
T	12.961	62.923	39.357	0.059	12.902	62.864	39.298	51.081	3.95915
T	8.521	45.754	37.188	0.059	8.462	45.695	37.129	41.412	4.89388
T	8.279	52.89	56.905	0.059	8.22	52.831	56.846	54.8385	6.67135
T	5.292	51.537	60.098	0	5.292	51.537	60.098	55.8175	10.5475
T	12.091	53.661	43.106	0	12.091	53.661	43.106	48.3835	4.00161
T	11.86	44.689	48.061	0	11.86	44.689	48.061	46.375	3.9102
T	1.082	41.021	32.995	0	1.082	41.021	32.995	37.008	34.2033
T	3.957	58.057	30.536	0	3.957	58.057	30.536	44.2965	11.1945
T	2.651	32.424	28.787	0.006	2.645	32.418	28.781	30.5995	11.5688
T	7.713	60.659	44.727	0.006	7.707	60.653	44.721	52.687	6.83625
V	6.893	27.128	22.655	0.036	6.857	27.092	22.619	24.8555	3.62484
V	20.355	58.905	46.597	0.036	20.319	58.869	46.561	52.715	2.59437
V	18.533	62.455	46.951	0.036	18.497	62.419	46.915	54.667	2.95545
V	15.524	55.312	52.021	0.036	15.488	55.276	51.985	53.6305	3.46271
V	10.349	55.427		0.011	10.338	55.416		55.416	5.36042
V	11.473	59.284	59.952	0.011	11.462	59.273	59.941	59.607	5.2004
V	7.013	35.772	31.865	0.011	7.002	35.761	31.854	33.8075	4.82826
V	7.572	41.266	40.305	0	7.572	41.266	40.305	40.7855	5.38636
V	4.05	25.498	27.912	0	4.05	25.498	27.912	26.705	6.59383
V	14.757	58.082	42.323	0	14.757	58.082	42.323	50.2025	3.40194
W	7.088	44.836	44.007	0	7.088	44.836	44.007	44.4215	6.26714
W	5.788	45.399	36.262	0	5.788	45.399	36.262	40.8305	7.05434
W	3.692	28.333	30.903	0	3.692	28.333	30.903	29.618	8.02221
W	2.338	33.418	29.24	0	2.338	33.418	29.24	31.329	13.3999
W	6.632	61.096	52.483	0	6.632	61.096	52.483	56.7895	8.56295
W	7.415	59.889	42.462	0	7.415	59.889	42.462	51.1755	6.90162
W	5.873	28.576	35.811	0	5.873	28.576	35.811	32.1935	5.48161
W	2.808	21.103	26.991	0	2.808	21.103	26.991	24.047	8.56375
W	5.523	30.644	48.937	0	5.523	30.644	48.937	39.7905	7.20451
W	1.313	32.734	16.572	0	1.313	32.734	16.572	24.653	18.7761
Y	2.083	26.333	28.845	0	2.083	26.333	28.845	27.589	13.2448
Y	6.251	57.085	35.177	0	6.251	57.085	35.177	46.131	7.37978
Y	5.636	33.52	32.852	0	5.636	33.52	32.852	33.186	5.88822
Y	3.391	46.369	39.723	0	3.391	46.369	39.723	43.046	12.6942
Y	7.881	33.016	26.536	0	7.881	33.016	26.536	29.776	3.7782
Y	8.435	40.916	43.107	0	8.435	40.916	43.107	42.0115	4.98062
Y	5.897	33.711	31.166	0	5.897	33.711	31.166	32.4385	5.50085
Y	5.623	52.862	32.462	0	5.623	52.862	32.462	42.662	7.58705
Y	5.022	63.102	47.393	0.008	5.014	63.094	47.385	55.2395	11.0171
Y	2.474	24.311	25.542	0.008	2.466	24.303	25.534	24.9185	10.1048

## Sheet: 2021-01-05 
DDX39A F184X	Nucl Back	A-body-1	A-body-2	Back	Nucl Back	A-body-1	A-body-2	A-body Average	Relative to nucleus
	Raw mean pixel intensity				Raw mean pixel intensity (minus Back)
DDX39A	18.847	43.363	44.239	0	18.847	43.363	44.239	43.801	2.32403
DDX39A	25.744	59.405	56.477	0	25.744	59.405	56.477	57.941	2.25066
DDX39A	15.762	32.978	38.83	0	15.762	32.978	38.83	35.904	2.27788
DDX39A	11.075	35.021	25.03	0.0002178	11.0748	35.0208	25.0298	30.0253	2.71114
DDX39A	13.349	40.943	29.459	0.0002178	13.3488	40.9428	29.4588	35.2008	2.637
DDX39A	7.481	30.809		0.0002178	7.48078	30.8088		30.8088	4.11839
DDX39A	7.922	40.414	37.657	0	7.922	40.414	37.657	39.0355	4.92748
DDX39A	7.774	45.524	40.808	0	7.774	45.524	40.808	43.166	5.55261
DDX39A	6.848	39.746	28.739	0	6.848	39.746	28.739	34.2425	5.00037
DDX39A	7.643		20.732	0	7.643	0	20.732	10.366	1.35627
39A F184L	14.425	10.428	12.343	0.121	14.304	10.307	12.222	11.2645	0.787507
39A F184L	15.971	14.066	12.2	0.121	15.85	13.945	12.079	13.012	0.820946
39A F184L	14.513	17.578	17.427	0.121	14.392	17.457	17.306	17.3815	1.20772
39A F184L	18.996	16.204	16.941	0.121	18.875	16.083	16.82	16.4515	0.871603
39A F184L	9.388	15.018	14.737	0.121	9.267	14.897	14.616	14.7565	1.59237
39A F184L	8.478	5.8	6.963	0.121	8.357	5.679	6.842	6.2605	0.749132
39A F184L	12.125	8.556	7.836	0.121	12.004	8.435	7.715	8.075	0.672692
39A F184L	18.853	23.255	18.498	0.121	18.732	23.134	18.377	20.7555	1.10802
39A F184L	13.243	9.306	9.952	0.121	13.122	9.185	9.831	9.508	0.724585
39A F184L	11.704	8.582	13.66	0.121	11.583	8.461	13.539	11	0.949668
A	2.22	44.273	24.513	0	2.22	44.273	24.513	34.393	15.4923
A	7.102	40.448	50.029	0	7.102	40.448	50.029	45.2385	6.36983
A	15.04	61.368	58.824	0	15.04	61.368	58.824	60.096	3.99574
A	4.194	16.166	15.518	0	4.194	16.166	15.518	15.842	3.7773
A	11.319	40.077	37.156	0	11.319	40.077	37.156	38.6165	3.41165
A	9.977	38.997	38.909	0	9.977	38.997	38.909	38.953	3.90428
A	6.768	54.674	54.781	0.0009058	6.76709	54.6731	54.7801	54.7266	8.08716
A	6.085	22.914	29.357	0.0009058	6.08409	22.9131	29.3561	26.1346	4.29556
A	7.691	56.851	38.507	0.011	7.68	56.84	38.496	47.668	6.20677
A	2.734	29.273		0.011	2.723	29.262		29.262	10.7462
C	5.545	19.378	19.495	0.095	5.45	19.283	19.4	19.3415	3.5489
C	17.048	40.406	39.929	0.095	16.953	40.311	39.834	40.0725	2.36374
C	5.599	20.32	18.599	0.095	5.504	20.225	18.504	19.3645	3.51826
C	10.022	49.609	59.869	0.469	9.553	49.14	59.4	54.27	5.68094
C	4.707	10.321	10.337	0.469	4.238	9.852	9.868	9.86	2.32657
C	3.836	14.29	15.412	0.469	3.367	13.821	14.943	14.382	4.27146
C	6.706	33.75	27.408	0	6.706	33.75	27.408	30.579	4.55995
C	11.913	47.137	40.967	0	11.913	47.137	40.967	44.052	3.69781
C	6.665	42.689	25.599	0	6.665	42.689	25.599	34.144	5.12288
C	5.605	36.137	28.641	0	5.605	36.137	28.641	32.389	5.77859
D	7.467	45.451	39.955	0	7.467	45.451	39.955	42.703	5.7189
D	7.23	35.414	36.437	0	7.23	35.414	36.437	35.9255	4.96895
D	4.933	44.64	49.421	0	4.933	44.64	49.421	47.0305	9.53385
D	3.63	32.964	29.367	0	3.63	32.964	29.367	31.1655	8.58554
D	4.916	26.355	21.492	0	4.916	26.355	21.492	23.9235	4.86646
D	3.694	21.661	25.449	0	3.694	21.661	25.449	23.555	6.37656
D	11.789	41.562	34.438	0	11.789	41.562	34.438	38	3.22334
D	11.495	38.326	38.189	0.001	11.494	38.325	38.188	38.2565	3.32839
D	5.863	32.848	27.638	0.001	5.862	32.847	27.637	30.242	5.15899
D	2.048	17.237	15.296	0.001	2.047	17.236	15.295	16.2655	7.94602
E	6.465	29.94	30.788	0	6.465	29.94	30.788	30.364	4.69667
E	14.272	51.291	44.909	0	14.272	51.291	44.909	48.1	3.37024
E	11.429	58.063	62.117	0	11.429	58.063	62.117	60.09	5.25768
E	8.843	58.962	41.576	0	8.843	58.962	41.576	50.269	5.68461
E	4.009	15.231	15.284	0	4.009	15.231	15.284	15.2575	3.80581
E	5.706	25.799	17.845	0	5.706	25.799	17.845	21.822	3.8244
E	5.396	21.611	20.374	0	5.396	21.611	20.374	20.9925	3.89038
E	1.447	21.28	19.405	0.0002915	1.44671	21.2797	19.4047	20.3422	14.061
E	6.254	54.529	60.001	0.0002915	6.25371	54.5287	60.0007	57.2647	9.15692
E	7.97	24.501	23.714	0.0002915	7.96971	24.5007	23.7137	24.1072	3.02485
G	5.965	44.091	32.195	0.599	5.366	43.492	31.596	37.544	6.99665
G	9.232	56.702	48.767	0.599	8.633	56.103	48.168	52.1355	6.03909
G	2.237	17.577	20.64	0	2.237	17.577	20.64	19.1085	8.54202
G	5.165	35.372	34.463	0	5.165	35.372	34.463	34.9175	6.76041
G	5.438	22.903	24.654	0	5.438	22.903	24.654	23.7785	4.37266
G	12.298	49.635	35.498	0.004	12.294	49.631	35.494	42.5625	3.46205
G	3.212	32.376	24.793	0.004	3.208	32.372	24.789	28.5805	8.90913
G	7.614	39.028	32.253	0.004	7.61	39.024	32.249	35.6365	4.68285
G	4.043	36.094	35.354	0.004	4.039	36.09	35.35	35.72	8.84377
G	5.655	25.328	23.433	0.004	5.651	25.324	23.429	24.3765	4.31366
H	6.633	26.484	29.18	0.006	6.627	26.478	29.174	27.826	4.19888
H	3.882	33.847	25.809	0.006	3.876	33.841	25.803	29.822	7.69401
H	7.335	35.883	30.029	0.006	7.329	35.877	30.023	32.95	4.49584
H	5.925	40.794	33.902	0	5.925	40.794	33.902	37.348	6.30346
H	14.535	41.673	38.096	0	14.535	41.673	38.096	39.8845	2.74403
H	4.735	55.302	33.262	0	4.735	55.302	33.262	44.282	9.35206
H	6.199	23.487	19.81	0	6.199	23.487	19.81	21.6485	3.49226
H	2.068	32.222	23.363	0	2.068	32.222	23.363	27.7925	13.4393
H	2.179	21.239	26.931	0	2.179	21.239	26.931	24.085	11.0532
H	3.331	58.827	49.732	0	3.331	58.827	49.732	54.2795	16.2953
I	14.976	56.181	56.871	0	14.976	56.181	56.871	56.526	3.77444
I	23.782	61.198	54.85	0	23.782	61.198	54.85	58.024	2.43983
I	6.044	8.354	6.168	0	6.044	8.354	6.168	7.261	1.20136
I	4.271	5.642	5.588	0	4.271	5.642	5.588	5.615	1.31468
I	11.427	24.554	21.988	0.003	11.424	24.551	21.985	23.268	2.03676
I	15.371	39.688	41.21	0.003	15.368	39.685	41.207	40.446	2.63183
I	4.717	12.925	12.703	0.003	4.714	12.922	12.7	12.811	2.71765
I	14.416	34.452	35.766	0	14.416	34.452	35.766	35.109	2.43542
I	16.274	25.295	23.446	0	16.274	25.295	23.446	24.3705	1.49751
I	2.577	8.42	7.064	0	2.577	8.42	7.064	7.742	3.00427
K	9.906	50.91	49.003	0	9.906	50.91	49.003	49.9565	5.04305
K	3.198	45.744	35.237	0	3.198	45.744	35.237	40.4905	12.6612
K	2.933	27.12	26.319	0.749	2.184	26.371	25.57	25.9705	11.8913
K	2.231	26.032	18.094	0.749	1.482	25.283	17.345	21.314	14.3819
K	6.703	37.689	33.51	0.081	6.622	37.608	33.429	35.5185	5.36371
K	2.219	36.425	25.694	0.081	2.138	36.344	25.613	30.9785	14.4895
K	1.753	25.45	21.354	0.081	1.672	25.369	21.273	23.321	13.948
K	6.231	28.895	26.227	0.003	6.228	28.892	26.224	27.558	4.42486
K	5.814	38.106	27.295	0.003	5.811	38.103	27.292	32.6975	5.62683
K	4.959	38.266	42.266	0.003	4.956	38.263	42.263	40.263	8.12409
M	14.669	22.113	19.936	0.001	14.668	22.112	19.935	21.0235	1.43329
M	10.075	14.976	14.854	0.001	10.074	14.975	14.853	14.914	1.48044
M	16.381	21.139	19.931	9.99e-05	16.3809	21.1389	19.9309	20.5349	1.25359
M	22.292	18.508	17.383	9.99e-05	22.2919	18.5079	17.3829	17.9454	0.805019
M	15.519	14.128	15.143	9.99e-05	15.5189	14.1279	15.1429	14.6354	0.943069
M	7.666	6.772	5.138	0	7.666	6.772	5.138	5.955	0.776807
M	5.412	3.911	4.52	0	5.412	3.911	4.52	4.2155	0.778917
M	5.104	10.585	6.386	0	5.104	10.585	6.386	8.4855	1.66252
M	8.677	11.348	10.27	0	8.677	11.348	10.27	10.809	1.24571
M	13.956	24.544	25.17	0	13.956	24.544	25.17	24.857	1.7811
N	3.165	34.486	30.252	0	3.165	34.486	30.252	32.369	10.2272
N	8.4	56.206	36.336	0	8.4	56.206	36.336	46.271	5.50845
N	5.192	38.193	34.588	0	5.192	38.193	34.588	36.3905	7.00896
N	3.298	22.12	24.04	0	3.298	22.12	24.04	23.08	6.99818
N	3.06	26.572	21.059	0	3.06	26.572	21.059	23.8155	7.78284
N	6.959	22.603	20.195	0	6.959	22.603	20.195	21.399	3.07501
N	10.636	33.414	24.416	0	10.636	33.414	24.416	28.915	2.7186
N	4.509	30.076	24.556	2.456e-05	4.50898	30.076	24.556	27.316	6.05813
N	6.399	22.768	21.013	2.456e-05	6.39898	22.768	21.013	21.8905	3.42093
N	5.505	24.655	19.497	2.456e-05	5.50498	24.655	19.497	22.076	4.01019
P	3.362	19.062	15.93	0	3.362	19.062	15.93	17.496	5.20405
P	5.343	20.838	16.998	0	5.343	20.838	16.998	18.918	3.54071
P	2.482	20.042	20.483	0	2.482	20.042	20.483	20.2625	8.16378
P	1.696	31.519	15.4	0	1.696	31.519	15.4	23.4595	13.8323
P	2.494	31.093	24.766	0	2.494	31.093	24.766	27.9295	11.1987
P	3.134	29.88	27.354	0	3.134	29.88	27.354	28.617	9.13114
P	2.476	20.247	15.567	0	2.476	20.247	15.567	17.907	7.23223
P	2.937	20.238	21.631	0	2.937	20.238	21.631	20.9345	7.12785
P	6.862	32.02	28.913	0	6.862	32.02	28.913	30.4665	4.43989
P	3.419	30.042	26.43	0	3.419	30.042	26.43	28.236	8.25856
Q	9.456	45.355	30.509	0.001	9.455	45.354	30.508	37.931	4.01174
Q	8.993	44.148	47.373	0.001	8.992	44.147	47.372	45.7595	5.08891
Q	13.369	66.921	56.1	0	13.369	66.921	56.1	61.5105	4.60098
Q	15.653	40.898	36.582	0	15.653	40.898	36.582	38.74	2.47492
Q	6.429	36.968	28.217	0	6.429	36.968	28.217	32.5925	5.06961
Q	7.685	38.56	37.617	0	7.685	38.56	37.617	38.0885	4.95621
Q	9.491	44.663	36.403	0.087	9.404	44.576	36.316	40.446	4.30094
Q	5.658	34.453	28.165	0.087	5.571	34.366	28.078	31.222	5.60438
Q	7.511	24.781	24.424	0.087	7.424	24.694	24.337	24.5155	3.3022
Q	4.778	17.614	19.36	0.087	4.691	17.527	19.273	18.4	3.9224
R	10.809	37.631	35.945	0.056	10.753	37.575	35.889	36.732	3.41598
R	4.192	21.958	17.904	0.056	4.136	21.902	17.848	19.875	4.80537
R	5.486	35.253	31.92	0.0003642	5.48564	35.2526	31.9196	33.5861	6.12256
R	5.775	34.974	31.667	0.0003642	5.77464	34.9736	31.6666	33.3201	5.77008
R	2.429	18.201	15.911	0	2.429	18.201	15.911	17.056	7.02182
R	7.155	19.37	17.735	0	7.155	19.37	17.735	18.5525	2.59294
R	14.61	52.142	49.192	0	14.61	52.142	49.192	50.667	3.46797
R	4.637	22.343	22.329	0.0006282	4.63637	22.3424	22.3284	22.3354	4.81742
R	10.999	37.684	31.232	0.0006282	10.9984	37.6834	31.2314	34.4574	3.13295
R	8.497	36.149	24.48	0.0006282	8.49637	36.1484	24.4794	30.3139	3.56786
S	5.799	44.471	38.273	0.062	5.737	44.409	38.211	41.31	7.20063
S	4.215	41.495	35.738	0.062	4.153	41.433	35.676	38.5545	9.28353
S	4.988	31.89	29.273	0.0001712	4.98783	31.8898	29.2728	30.5813	6.13119
S	5.043	25.827	26.866	0.0001712	5.04283	25.8268	26.8658	26.3463	5.22451
S	1.465	19.393	15.798	0	1.465	19.393	15.798	17.5955	12.0106
S	3.993	32.93	32.285	0	3.993	32.93	32.285	32.6075	8.16617
S	2.856	12.165	10.389	0.006	2.85	12.159	10.383	11.271	3.95474
S	3.221	11.993	10.403	0.006	3.215	11.987	10.397	11.192	3.48118
S	8.964	42.825	50.864	0.006	8.958	42.819	50.858	46.8385	5.22868
S	6.853	24.143	21.435	0.006	6.847	24.137	21.429	22.783	3.32744
T	4.398	19.655	18.842	0	4.398	19.655	18.842	19.2485	4.37665
T	6.616	23.639	23.093	0	6.616	23.639	23.093	23.366	3.53174
T	11.02	49.717	49.617	0	11.02	49.717	49.617	49.667	4.50699
T	11.118	41.431	32.468	0.006	11.112	41.425	32.462	36.9435	3.32465
T	8.152	37.99	41.134	0.006	8.146	37.984	41.128	39.556	4.85588
T	4.339	25.057	25.982	0	4.339	25.057	25.982	25.5195	5.88142
T	10.009	46.197	42.203	0	10.009	46.197	42.203	44.2	4.41603
T	3.944	29.22	26.023	0.025	3.919	29.195	25.998	27.5965	7.04172
T	6.107	30.614	26.976	0.025	6.082	30.589	26.951	28.77	4.73035
T	7.74	43.124	47.326	0.025	7.715	43.099	47.301	45.2	5.85872
V	10.219	32.959	23.268	3.636e-05	10.219	32.959	23.268	28.1135	2.75111
V	10.257	46.642	35.73	3.636e-05	10.257	46.642	35.73	41.186	4.01541
V	10.424	54.342	30.267	3.636e-05	10.424	54.342	30.267	42.3045	4.05839
V	4.394	15.245	15.861	0	4.394	15.245	15.861	15.553	3.5396
V	6.734	26.481	21.941	0	6.734	26.481	21.941	24.211	3.59534
V	5.254	23.353	17.809	0	5.254	23.353	17.809	20.581	3.91721
V	6.506	33.208	24.766	0	6.506	33.208	24.766	28.987	4.45543
V	5.461	36.761	26.841	0	5.461	36.761	26.841	31.801	5.82329
V	6.622	34.826	26.52	0	6.622	34.826	26.52	30.673	4.63198
V	11.624	52.783	57.64	0	11.624	52.783	57.64	55.2115	4.74978
W	4.104	41.627	35.701	0	4.104	41.627	35.701	38.664	9.42105
W	2.649	31.312	25.575	0	2.649	31.312	25.575	28.4435	10.7374
W	6.257	36.903	32.929	0	6.257	36.903	32.929	34.916	5.58031
W	7.188	41.447	42.298	0	7.188	41.447	42.298	41.8725	5.82533
W	5.433	40.929	52.871	0.000389	5.43261	40.9286	52.8706	46.8996	8.63298
W	8.871	38.365	37.642	0.000389	8.87061	38.3646	37.6416	38.0031	4.28416
W	6.159	32.757	29.155	0	6.159	32.757	29.155	30.956	5.02614
W	3.824	23.639	25.913	0	3.824	23.639	25.913	24.776	6.47908
W	2.688	36.281	47.061	0	2.688	36.281	47.061	41.671	15.5026
W	6.876	41.759	42.745	0	6.876	41.759	42.745	42.252	6.14485
Y	7.771	43.985	34.941	0.003	7.768	43.982	34.938	39.46	5.07981
Y	6.854	34.045	33.071	0.003	6.851	34.042	33.068	33.555	4.89783
Y	4.752	31.21	26.98	0.003	4.749	31.207	26.977	29.092	6.12592
Y	7.305	31.47	29.457	0	7.305	31.47	29.457	30.4635	4.17023
Y	4.877	39.053	32.506	0	4.877	39.053	32.506	35.7795	7.33637
Y	10.109	24.788	27.429	0	10.109	24.788	27.429	26.1085	2.5827
Y	3.314	17.047	14.418	0	3.314	17.047	14.418	15.7325	4.74728
Y	1.929	14.167	13.745	0.007	1.922	14.16	13.738	13.949	7.25754
Y	2.348	14.508	15.533	0.007	2.341	14.501	15.526	15.0135	6.41328
Y	7.309	57.941	57.807	0.007	7.302	57.934	57.8	57.867	7.92482

## Sheet: 2021-01-11 
DDX39A F184X	Nucl Back	A-body-1	A-body-2	Back	Nucl Back	A-body-1	A-body-2	A-body Average	Relative to nucleus
	Raw mean pixel intensity				Raw mean pixel intensity (minus Back)
DDX39A	18.632	60.491	44.587	0	18.632	60.491	44.587	52.539	2.81983
DDX39A	4.293	17.578	14.995	0	4.293	17.578	14.995	16.2865	3.79373
DDX39A	5.552	25.357	18.658	0.0002695	5.55173	25.3567	18.6577	22.0072	3.96403
DDX39A	18.157	61.944	40.59	0.0002695	18.1567	61.9437	40.5897	51.2667	2.82357
DDX39A	14.382	47.284	48.724	0	14.382	47.284	48.724	48.004	3.33778
DDX39A	14.796	47.657	55.93	0	14.796	47.657	55.93	51.7935	3.50051
DDX39A	9.821	37.752	54.734	0	9.821	37.752	54.734	46.243	4.70858
DDX39A	9.567	37.33	28.418	0	9.567	37.33	28.418	32.874	3.43619
DDX39A	17.315	53.269	45.357	0.024	17.291	53.245	45.333	49.289	2.85056
DDX39A	11.042	37.203	37.449	0.024	11.018	37.179	37.425	37.302	3.38555
39A F184L	13.122	11.716	12.981	0	13.122	11.716	12.981	12.3485	0.941053
39A F184L	17.021	17.393	16.882	0	17.021	17.393	16.882	17.1375	1.00684
39A F184L	15.381	10.229	11.485	0	15.381	10.229	11.485	10.857	0.705871
39A F184L	28.906	23.071	27.154	0	28.906	23.071	27.154	25.1125	0.868764
39A F184L	18.262	19.299	18.619	0	18.262	19.299	18.619	18.959	1.03817
39A F184L	9.288	3.336	3.438	0	9.288	3.336	3.438	3.387	0.364664
39A F184L	6.458	6.569	5.41	0	6.458	6.569	5.41	5.9895	0.927454
39A F184L	10.763	4.707	5.967	0	10.763	4.707	5.967	5.337	0.495865
39A F184L	9.528	6.443	13.35	0	9.528	6.443	13.35	9.8965	1.03868
39A F184L	11.23	9.45		0	11.23	9.45		9.45	0.841496
A	8.87	57.423	47.347	0	8.87	57.423	47.347	52.385	5.90586
A	11.154	52.217	67.288	0	11.154	52.217	67.288	59.7525	5.35705
A	6.899	22.767	20.019	0	6.899	22.767	20.019	21.393	3.10088
A	9.479	46.194	36.799	0	9.479	46.194	36.799	41.4965	4.37773
A	9.258	33.637	27.901	0	9.258	33.637	27.901	30.769	3.3235
A	18.683	51.152	55.56	0.257	18.426	50.895	55.303	53.099	2.88174
A	7.284	24.599	25.203	0.257	7.027	24.342	24.946	24.644	3.50704
A	10.324	25.542	23.231	0.257	10.067	25.285	22.974	24.1295	2.39689
A	8.751	23.064	21.078	0.257	8.494	22.807	20.821	21.814	2.56817
A	3.052	18.336	11.023	0.257	2.795	18.079	10.766	14.4225	5.16011
C	4.928	28.533	21.834	0	4.928	28.533	21.834	25.1835	5.11029
C	7.059	30.923	32.189	0	7.059	30.923	32.189	31.556	4.47032
C	4.97	33.034	24.472	0	4.97	33.034	24.472	28.753	5.78531
C	8.029	22.19	25.121	0	8.029	22.19	25.121	23.6555	2.94626
C	17.645	54.693	59.911	0	17.645	54.693	59.911	57.302	3.24749
C	6.617	32.14	34.298	0.0002443	6.61676	32.1398	34.2978	33.2188	5.0204
C	11.528	45.212	42.782	0.0002443	11.5278	45.2118	42.7818	43.9968	3.81659
C	18.905	45.227	46.268	0.0003221	18.9047	45.2267	46.2677	45.7472	2.41989
C	3.608	13.359	13.847	0.0003221	3.60768	13.3587	13.8467	13.6027	3.77048
C	3.811	13.19	13.284	0.0003221	3.81068	13.1897	13.2837	13.2367	3.47358
D	3.435	25.844	17.148	0	3.435	25.844	17.148	21.496	6.25793
D	2.305	36.291	16.599	0	2.305	36.291	16.599	26.445	11.4729
D	14.061	38.996	38.35	0.031	14.03	38.965	38.319	38.642	2.75424
D	10.761	48.017	43.843	0.031	10.73	47.986	43.812	45.899	4.27763
D	6.444	45.595	34.307	0	6.444	45.595	34.307	39.951	6.19972
D	4.828	42.893	42.66	0	4.828	42.893	42.66	42.7765	8.86009
D	9.376	60.324	56.703	0	9.376	60.324	56.703	58.5135	6.24077
D	8.401	42.014	40.063	0	8.401	42.014	40.063	41.0385	4.88495
D	8.583	26.317	23.616	0.003	8.58	26.314	23.613	24.9635	2.9095
D	3.595	24.662	22.235	0.003	3.592	24.659	22.232	23.4455	6.52714
E	9.435	47.936	55.597	0	9.435	47.936	55.597	51.7665	5.48665
E	6.951	35.672	42.504	0	6.951	35.672	42.504	39.088	5.62336
E	6.338	30.1	38.84	0.0006385	6.33736	30.0994	38.8394	34.4694	5.43907
E	3.406	27.337	20.877	0.0006385	3.40536	27.3364	20.8764	24.1064	7.07894
E	15.02	62.504	50.636	0.0006385	15.0194	62.5034	50.6354	56.5694	3.76643
E	9.95	53.724	48.163	0.0006385	9.94936	53.7234	48.1624	50.9429	5.12021
E	7.074	36.92	34.886	0	7.074	36.92	34.886	35.903	5.07535
E	6.825	44.236	34.421	0	6.825	44.236	34.421	39.3285	5.76242
E	11.424	62.554	60.174	0	11.424	62.554	60.174	61.364	5.3715
E	12.496	41.973	34.706	0	12.496	41.973	34.706	38.3395	3.06814
G	4.713	18.503	16.12	0.0002086	4.71279	18.5028	16.1198	17.3113	3.67326
G	5.33	51.215	52.016	0.0002086	5.32979	51.2148	52.0158	51.6153	9.6843
G	12.45	45.153	39.108	0.249	12.201	44.904	38.859	41.8815	3.43263
G	13.343	61.953	57.281	0.249	13.094	61.704	57.032	59.368	4.53399
G	18.211	54.38	44.363	0.249	17.962	54.131	44.114	49.1225	2.7348
G	2.837	28.085	18.871	0	2.837	28.085	18.871	23.478	8.27564
G	5.037	31.682	22.396	0	5.037	31.682	22.396	27.039	5.36808
G	9.16	37.016	29.073	0	9.16	37.016	29.073	33.0445	3.60748
G	7.101	24.283	25.445	0	7.101	24.283	25.445	24.864	3.50148
G	2.979	12.876	11.174	0	2.979	12.876	11.174	12.025	4.03659
H	1.964	22.707	13.681	0	1.964	22.707	13.681	18.194	9.26375
H	2.004	13.676	12.098	0	2.004	13.676	12.098	12.887	6.43064
H	9.664	50.246	44.594	0	9.664	50.246	44.594	47.42	4.90687
H	8.451	41.923	55.916	0	8.451	41.923	55.916	48.9195	5.7886
H	4.645	21.258	17.406	0	4.645	21.258	17.406	19.332	4.16189
H	6.304	31.652	27.128	0	6.304	31.652	27.128	29.39	4.66212
H	8.861	53.868	32.279	0	8.861	53.868	32.279	43.0735	4.86102
H	8.015	50.026	58.841	0	8.015	50.026	58.841	54.4335	6.79145
H	4.773	20.336	15.293	0	4.773	20.336	15.293	17.8145	3.73235
H	3.401	17.525	11.282	0	3.401	17.525	11.282	14.4035	4.23508
I	3.442	6.701	7.112	0	3.442	6.701	7.112	6.9065	2.00654
I	9.3	33.243	32.155	0	9.3	33.243	32.155	32.699	3.51602
I	11.281	21.668	22.301	0	11.281	21.668	22.301	21.9845	1.94881
I	14.523	26.326	18.942	0	14.523	26.326	18.942	22.634	1.55849
I	9.839	16.015	15.647	0	9.839	16.015	15.647	15.831	1.609
I	13.809	22.956	22.357	0	13.809	22.956	22.357	22.6565	1.64071
I	11.68	12.865	11.405	0	11.68	12.865	11.405	12.135	1.03896
I	14.382	16.144	15.113	0	14.382	16.144	15.113	15.6285	1.08667
I	8.747	8.458	7.491	0	8.747	8.458	7.491	7.9745	0.911684
I	5.216	6.491	6.044	0	5.216	6.491	6.044	6.2675	1.20159
K	5.053	45.419	34.696	0	5.053	45.419	34.696	40.0575	7.92747
K	3.913	28.358	26.216	0	3.913	28.358	26.216	27.287	6.97342
K	6.654	33.325	36.137	0.0009544	6.65305	33.324	36.136	34.73	5.22017
K	6.471	29.62	24.747	0.0009544	6.47005	29.619	24.746	27.1825	4.20129
K	5.235	29.899	27.699	0.0009544	5.23405	29.898	27.698	28.798	5.50206
K	3.944	34.349	29.214	0	3.944	34.349	29.214	31.7815	8.05819
K	3.749	40.184	40.412	0	3.749	40.184	40.412	40.298	10.749
K	4.958	20.538	19.66	0.034	4.924	20.504	19.626	20.065	4.07494
K	3.254	35.085	37.341	0.034	3.22	35.051	37.307	36.179	11.2357
K	6.825	48.757	47.331	0.034	6.791	48.723	47.297	48.01	7.06965
M	8.113	15.446	15.786	5.528e-05	8.11294	15.4459	15.7859	15.6159	1.92482
M	14.843	20.231	19.083	5.528e-05	14.8429	20.2309	19.0829	19.6569	1.32433
M	9.214	13.277	12.405	5.528e-05	9.21394	13.2769	12.4049	12.8409	1.39364
M	13.278	16.769	14.599	5.528e-05	13.2779	16.7689	14.5989	15.6839	1.1812
M	8.128	10.088	8.843	5.528e-05	8.12794	10.0879	8.84294	9.46544	1.16456
M	4.923	5.951	5.724	5.528e-05	4.92294	5.95094	5.72394	5.83744	1.18576
M	23.427	47.585	50.072	3.941e-05	23.427	47.585	50.072	48.8285	2.08428
M	16.924	22.12	23.156	3.941e-05	16.924	22.12	23.156	22.638	1.33763
M	7.704	10.121	9.51	3.941e-05	7.70396	10.121	9.50996	9.81546	1.27408
M	2.791	5.216	5.282	3.941e-05	2.79096	5.21596	5.28196	5.24896	1.8807
N	13.013	68.942	48.264	0	13.013	68.942	48.264	58.603	4.50342
N	7.928	50.336	60.508	0	7.928	50.336	60.508	55.422	6.99067
N	7.999	28.47	23.037	0	7.999	28.47	23.037	25.7535	3.21959
N	4.911	27.59	26.446	0	4.911	27.59	26.446	27.018	5.50153
N	2.581	21.692	17.7	0	2.581	21.692	17.7	19.696	7.63115
N	9.321	31.716	31.472	0	9.321	31.716	31.472	31.594	3.38955
N	3.079	30.727	26.279	0	3.079	30.727	26.279	28.503	9.25723
N	5.251	22.803	21.986	0	5.251	22.803	21.986	22.3945	4.26481
N	7.265	33.243	35.584	0	7.265	33.243	35.584	34.4135	4.73689
N	6.762	25.69	24.512	0	6.762	25.69	24.512	25.101	3.71207
P	4.354	37.906	49.898	0.334	4.02	37.572	49.564	43.568	10.8378
P	3.65	30.558	15.214	0.334	3.316	30.224	14.88	22.552	6.80097
P	2.627	41.132	39.416	0	2.627	41.132	39.416	40.274	15.3308
P	1.857	28.65	26.377	0	1.857	28.65	26.377	27.5135	14.8161
P	6.305	48.981	48.403	0	6.305	48.981	48.403	48.692	7.72276
P	6.949	68.995	52.998	0	6.949	68.995	52.998	60.9965	8.77774
P	5.164	44.35	67.412	0.124	5.04	44.226	67.288	55.757	11.0629
P	7.924	45.173	39.716	0.124	7.8	45.049	39.592	42.3205	5.42571
P	3.886	17.327	16.912	0.124	3.762	17.203	16.788	16.9955	4.51768
P	7.769	23.225	20.262	0.124	7.645	23.101	20.138	21.6195	2.82793
Q	4.143	27.029	32.303	1.666e-05	4.14298	27.029	32.303	29.666	7.16054
Q	3.635	31.812	33.71	1.666e-05	3.63498	31.812	33.71	32.761	9.01269
Q	6.411	42.645	40.189	0.028	6.383	42.617	40.161	41.389	6.48426
Q	9.019	57.048	54.714	0.028	8.991	57.02	54.686	55.853	6.2121
Q	3.306	30.582	33.358	0.018	3.288	30.564	33.34	31.952	9.71776
Q	6.151	28.44	22.676	0.018	6.133	28.422	22.658	25.54	4.16436
Q	12.396	47.901	53.656	0	12.396	47.901	53.656	50.7785	4.09636
Q	8.413	55.375	40.929	0	8.413	55.375	40.929	48.152	5.72352
Q	8.934	46.179	34.137	9.887e-05	8.9339	46.1789	34.1369	40.1579	4.495
Q	8.129	30.685	32.379	9.887e-05	8.1289	30.6849	32.3789	31.5319	3.87899
R	6.174	40.011	39.735	0	6.174	40.011	39.735	39.873	6.45821
R	2.678	25.425	24.247	0	2.678	25.425	24.247	24.836	9.27409
R	10.165	51.191	41.752	0.0009904	10.164	51.19	41.751	46.4705	4.57206
R	11.403	34.099	37.138	0.0009904	11.402	34.098	37.137	35.6175	3.12379
R	12.072	48.723	35.691	0.0009904	12.071	48.722	35.69	42.206	3.49648
R	8.136	32.135	31.011	0	8.136	32.135	31.011	31.573	3.88065
R	3.319	21.58	19.251	0	3.319	21.58	19.251	20.4155	6.1511
R	11.862	32.41	30.798	0	11.862	32.41	30.798	31.604	2.66431
R	5.566	33.038	23.421	0	5.566	33.038	23.421	28.2295	5.07178
R	11.237	53.789	35.561	0	11.237	53.789	35.561	44.675	3.97571
S	12.239	36.631	35.357	0.0009682	12.238	36.63	35.356	35.993	2.94108
S	7.055	28.807	29.593	0.0009682	7.05403	28.806	29.592	29.199	4.13934
S	3.133	34.53	32.049	0	3.133	34.53	32.049	33.2895	10.6254
S	4.75	49.698	29.486	0	4.75	49.698	29.486	39.592	8.33516
S	11.006	49.175	41.391	0.297	10.709	48.878	41.094	44.986	4.20077
S	9.836	51.016	49.245	0.297	9.539	50.719	48.948	49.8335	5.22418
S	6.024	34.648	26.775	0.297	5.727	34.351	26.478	30.4145	5.31072
S	9.158	37.635	35.917	0.297	8.861	37.338	35.62	36.479	4.1168
S	10.02	50.593	48.263	0.232	9.788	50.361	48.031	49.196	5.02615
S	6.629	40.548	30.608	0.232	6.397	40.316	30.376	35.346	5.5254
T	7.491	32.741	31.732	0.008	7.483	32.733	31.724	32.2285	4.3069
T	3.934	41.658	46.664	0.008	3.926	41.65	46.656	44.153	11.2463
T	6.294	38.293	30.125	0.0002221	6.29378	38.2928	30.1248	34.2088	5.43533
T	7.062	39.243	32.829	0.0002221	7.06178	39.2428	32.8288	36.0358	5.10293
T	8.012	44.561	41.202	0.0002221	8.01178	44.5608	41.2018	42.8813	5.35228
T	5.215	32.812	25.217	0.0002221	5.21478	32.8118	25.2168	29.0143	5.56386
T	14.515	29.203	29.059	0	14.515	29.203	29.059	29.131	2.00696
T	16.49	28.345	30.973	0	16.49	28.345	30.973	29.659	1.79861
T	12.57	48.517	43.405	0	12.57	48.517	43.405	45.961	3.6564
T	14.545	47.912	36.862	0	14.545	47.912	36.862	42.387	2.9142
V	15.126	54.675	41.771	0	15.126	54.675	41.771	48.223	3.18809
V	6.41	17.817	21.924	0	6.41	17.817	21.924	19.8705	3.09992
V	5.441	15.38	13.396	0	5.441	15.38	13.396	14.388	2.64437
V	11.17	38.046	42.551	0.0001175	11.1699	38.0459	42.5509	40.2984	3.60777
V	10.996	32.212	29.578	0.0001175	10.9959	32.2119	29.5779	30.8949	2.80968
V	10.72	35.758	32.507	0.0001175	10.7199	35.7579	32.5069	34.1324	3.18403
V	10.777	47.113	41.387	0.0001175	10.7769	47.1129	41.3869	44.2499	4.106
V	5.287	27.361	24.311	0	5.287	27.361	24.311	25.836	4.8867
V	5.289	15.049	14.907	0	5.289	15.049	14.907	14.978	2.83192
V	6.481	29.718	26.585	0	6.481	29.718	26.585	28.1515	4.3437
W	12.174	37.285	35.686	0	12.174	37.285	35.686	36.4855	2.997
W	4.263	22.896	25.009	0	4.263	22.896	25.009	23.9525	5.6187
W	8.416	29.978	26.489	0	8.416	29.978	26.489	28.2335	3.35474
W	9.681	41.32	46.773	0	9.681	41.32	46.773	44.0465	4.54979
W	9.057	35.593	28.257	0	9.057	35.593	28.257	31.925	3.5249
W	14.059	32.446	30.811	0	14.059	32.446	30.811	31.6285	2.2497
W	13.332	42.215	35.26	0	13.332	42.215	35.26	38.7375	2.9056
W	7.643	41.254	32.381	0	7.643	41.254	32.381	36.8175	4.81715
W	13.881	61.484	52.047	0	13.881	61.484	52.047	56.7655	4.08944
W	7.259	27.659	19.474	0	7.259	27.659	19.474	23.5665	3.24652
Y	9.675	45.075	36.721	0	9.675	45.075	36.721	40.898	4.22718
Y	15.775	42.876	44.458	0	15.775	42.876	44.458	43.667	2.76811
Y	7.985	37.021	36.404	0	7.985	37.021	36.404	36.7125	4.59768
Y	11.867	47.83	42.705	0	11.867	47.83	42.705	45.2675	3.81457
Y	10.621	38.152	32.628	6.522e-05	10.6209	38.1519	32.6279	35.3899	3.33209
Y	8.457	32.419	30.045	6.522e-05	8.45693	32.4189	30.0449	31.2319	3.69306
Y	6.85	27.432	23.282	0	6.85	27.432	23.282	25.357	3.70175
Y	8.339	36.41	31.655	0	8.339	36.41	31.655	34.0325	4.08112
Y	13.129	29.142	30.16	0	13.129	29.142	30.16	29.651	2.25844
Y	6.137	18.962	17.802	0	6.137	18.962	17.802	18.382	2.99527
