# Supplementary material for: Protein thermal sensing regulates physiological amyloid aggregation
Source: Nat Commun. 2024 Feb 9;15:1222. doi: 10.1038/s41467-024-45536-0 (PMC10858206; doi:10.1038/s41467-024-45536-0)
Supplement: Supplementary file 4 — Source Data [file 41467_2024_45536_MOESM4_ESM.zip › Fig4f.xlsx]

## Sheet: Statistics
	DDX39A	39A C223V	A	D	E	F	G	H	I	K	L	M	N	P	Q	R	S	T	W	Y
2020-10-09	3.49045	0.896222	6.24413	7.97675	5.71035	4.65705	11.6647	9.59974	4.14566	6.84012	8.47953	5.18988	4.4747	5.20686	4.80751	11.4504	2.48387	3.6548	7.83009	5.92163
	3.20828	1.15871	5.01909	6.51806	8.98064	7.29208	6.18933	3.9111	3.80605	4.92907	7.65423	3.19299	5.36936	9.39733	6.56997	9.47343	4.14758	2.96942	3.86616	13.2635
	3.86868	1.43482	5.15673	6.61944	5.05159	3.51432	6.16151	4.34379	4.39559	6.83094	7.41745	5.4353	5.68546	6.45824	5.81386	3.86198	6.6174	4.06374	2.84245	7.83706
	5.50631	1.51094	3.04386	7.90913	5.26959	3.36937	5.33742	3.65709	2.64092	6.75567	6.21946	3.25877	7.58908	4.22811	4.40434	6.54453	11.9798	2.81352	2.58924	7.22404
	2.77187	1.14422	5.53948	14.745	3.49881	11.0715	8.03794	3.41907	5.71079	7.64532	5.64993	4.28716	5.32228	10.4072	3.06456	3.00608	2.84209	2.33799	3.9973	5.89215
	4.15363	1.1326	5.59721	8.87758	3.56112	5.79334	6.24921	3.17457	7.05423	7.41788	8.27726	7.38597	2.38758	12.7627	3.2846	4.79177	4.88866	2.85116	3.08011	7.55679
	3.56079	1.3043	8.90536	11.1788	6.62422	4.01158	4.89219	4.08458	3.90704	4.32001	3.0185	5.13011	2.5984	7.24083	4.67471	6.21132	5.62996	4.85599	4.88362	3.22096
	3.24219	0.907865	3.31129	7.33398	9.05028	5.0862	3.42305	4.26705	4.6846	2.86784	5.26587	2.70505	4.02571	9.83453	6.79234	5.72031	4.83641	3.99961	8.45757	5.01647
	2.8918	0.787	5.39862	8.69767	4.20278	5.54284	6.6343	4.4794	4.99785	4.19954	3.83314	2.82707	4.66423	6.21616	7.18746	6.83935	4.92719	3.028	8.10035	5.58198
	4.72163	1.76535	3.64382	4.30538	7.18463	7.39042	8.38055	6.91205	4.96457	6.07091	4.37585	3.57947	2.63002	8.40588	3.63338	10.1541	3.91837	3.75592	4.16261	5.53385
avg	3.74156	1.2042	5.18596	8.41618	5.9134	5.77287	6.69702	4.78484	4.63073	5.78773	6.01912	4.29917	4.47468	8.01579	5.02327	6.80533	5.22713	3.43302	4.98095	6.70484
2020-12-28	3.77402	1.60405	5.08111	6.62101	4.86772	6.92765	3.20188	8.02741	3.26769	9.17489	3.45018	3.74419	4.41176	5.42525	11.6645	8.19265	4.34084	3.67099	4.75358	5.40619
	2.68367	0.934856	5.27934	9.58705	6.46383	5.39808	7.6979	4.56371	2.99929	9.70975	3.98176	4.4418	9.67078	4.64731	6.362	6.08546	3.13478	2.26552	6.45351	7.95755
	3.96358	1.00396	4.08221	6.25003	5.12437	4.81555	7.64259	9.43614	3.18348	12.2322	6.77559	4.0231	4.11484	4.43049	4.788	7.52439	3.16511	2.8217	4.6616	9.69762
	2.4917	1.61672	2.8755	13.5342	4.44612	4.00827	9.03806	5.14557	1.79951	8.1416	5.07701	3.60786	7.5604	6.23589	5.13859	13.9016	3.60041	2.86807	5.5881	8.36184
	2.61391	0.987639	3.62832	6.35456	6.71811	9.29784	8.97686	12.9937	1.74056	20.7396	7.93963	3.12892	8.35597	5.4325	5.99991	5.51523	4.18052	3.24293	10.43	11.906
	2.81938	0.861552	5.46824	9.1303	5.38562	15.9653	17.3766	6.36936	2.42382	6.60895	5.97293	3.76476	3.48842	5.69764	9.70545	4.89186	6.85861	2.63752	16.3387	12.7013
	3.53436	1.06341	7.17839	3.52854	6.51433	4.16438	31.9338	27.5095	3.75771	6.47284	3.73486	7.79341	5.92409	9.34143	3.99906	7.3544	5.84892	2.43469	11.1186	18.538
	4.88763	0.94465	4.26322	4.60147	12.0565	4.19815	24.6097	12.0097	2.96111	6.07473	8.7765	4.54472	6.94057	10.241	4.25268	6.71526	3.07369	2.08287	9.48225	11.165
	4.37263	0.910471	7.02199	7.06209	18.6223	4.695	12.5855	12.518	2.66831	6.19116	6.46281	4.40715	9.33718	15.9833	7.12313	10.2653	3.65527	3.18222	6.24386	6.22923
	4.87389	1.31764	7.34149	7.02077	31.0927	6.17419	14.6662	14.337	3.10082	29.5788	6.18285	3.83279	10.2792	11.3951	8.88637	6.92091	4.80687	1.47827	5.47409	6.74198
avg	3.60148	1.12449	5.22198	7.369	10.1292	6.56444	13.7729	11.291	2.79023	11.4924	5.83541	4.32887	7.00832	7.883	6.79197	7.7367	4.2665	2.66848	8.05443	9.87046
2020-12-30	2.94082	1.19577	7.089	9.6638	6.55046	4.91864	4.75216	9.82198	4.01726	11.0098	2.84994	3.00312	2.60904	4.46796	3.34753	6.73787	3.03963	2.16677	7.01675	5.47151
	2.85475	0.964574	5.67129	10.6368	7.41306	3.96797	6.52206	12.5695	4.1083	6.88998	3.35707	3.15976	4.00749	6.19435	10.5162	15.5669	3.76182	1.59356	5.39296	4.42829
	3.59959	1.34119	11.667	3.40669	6.87244	11.9355	9.77596	6.37514	2.64126	6.87832	4.02658	3.89425	3.88361	7.70912	6.29522	4.96258	3.53618	1.60283	5.94067	4.93988
	3.29065	0.794149	9.48233	3.30521	4.83678	13.0041	12.5645	5.68343	4.73567	8.57703	5.76788	3.81775	5.36689	7.91101	6.77587	5.07198	3.34305	2.13002	9.16891	9.15029
	2.74893	1.29342	4.62511	3.87148	10.3043	11.1014	5.90583	7.01076	4.59185	11.9335	4.07579	3.29047	5.28747	5.46355	2.90286	7.65379	3.69267	2.04011	5.95182	5.74381
	3.72083	0.993674	5.38582	4.92959	9.78928	7.00975	6.77294	6.44324	3.35348	4.35822	14.0863	3.81299	4.05729	5.17052	5.21918	5.75491	4.13297	2.15908	4.3257	4.84385
	4.3391	0.69628	4.63152	13.9039	6.02707	7.6772	3.31064	5.39393	3.45718	4.74304	7.89524	3.29902	2.27026	4.20173	6.82668	10.4842	3.60808	1.4002	4.50319	3.96321
	3.06166	0.939215	5.00954	11.4872	11.855	6.44016	3.88539	4.01917	3.30385	18.2624	4.69082	5.70192	2.98618	4.37345	8.74756	7.04154	4.32087	2.84891	5.09018	4.13057
	2.49051	0.674893	3.79171	9.2545	6.894	4.0587	4.63487	5.04759	4.70658	12.2544	9.55258	5.08636	3.91963	6.64916	9.64187	11.393	3.31105	1.66605	4.31788	9.39312
	4.44021	0.591142	3.39116	18.1914	9.93782	4.61341	10.6672	3.99096	6.63897	19.1432	5.98467	4.34946	3.71193	7.64636	16.3548	14.7067	3.28424	1.44159	4.42499	8.66007
avg	3.3487	0.948431	6.07445	8.86505	8.04803	7.47269	6.87916	6.63557	4.15544	10.405	6.22868	3.94151	3.80998	5.97872	7.66278	8.93734	3.60306	1.90491	5.61331	6.07246
	DDX39A	39A C223V	A	D	E	F	G	H	I	K	L	M	N	P	Q	R	S	T	W	Y
2020-10-09	3.74156	1.2042	5.18596	8.41618	5.9134	5.77287	6.69702	4.78484	4.63073	5.78773	6.01912	4.29917	4.47468	8.01579	5.02327	6.80533	5.22713	3.43302	4.98095	6.70484
2020-12-28	3.60148	1.12449	5.22198	7.369	10.1292	6.56444	13.7729	11.291	2.79023	11.4924	5.83541	4.32887	7.00832	7.883	6.79197	7.7367	4.2665	2.66848	8.05443	9.87046
2020-12-30	3.3487	0.948431	6.07445	8.86505	8.04803	7.47269	6.87916	6.63557	4.15544	10.405	6.22868	3.94151	3.80998	5.97872	7.66278	8.93734	3.60306	1.90491	5.61331	6.07246
Average	3.56391	1.09238	5.49413	8.21674	8.03019	6.60333	9.11637	7.57047	3.8588	9.22839	6.02774	4.18985	5.09766	7.2925	6.49268	7.82646	4.36556	2.6688	6.21623	7.54925
Count	3	3	3	3	3	3	3	3	3	3	3	3	3	3	3	3	3	3	3	3
variance	0.0396429	0.0171284	0.252903	0.589372	4.44338	0.723481	16.2709	11.2381	0.912858	9.17423	0.038721	0.0464757	2.84842	1.29893	1.80893	1.14241	0.666762	0.583776	2.6342	4.14098
Std. Dev	0.199105	0.130876	0.502895	0.767705	2.10793	0.850577	4.03372	3.35232	0.955436	3.0289	0.196776	0.215582	1.68773	1.1397	1.34497	1.06884	0.816555	0.764052	1.62302	2.03494
SE	0.114953	0.0755611	0.290346	0.443235	1.21702	0.491081	2.32887	1.93546	0.551621	1.74874	0.113609	0.124467	0.974409	0.658008	0.776517	0.617094	0.471438	0.441126	0.937053	1.17487
p-values		0.000154888	0.0126369	0.00615183	0.0656484	0.0205504	0.139589	0.173862	0.649245	0.0829108	0.000108079	0.0211707	0.255152	0.0267871	0.0607468	0.0175997	0.227055	0.173157	0.103314	0.0756426

## Sheet: 2020-10-09
DDX39A F184X	Nucl Back	A-body-1	A-body-2	Back	Nucl Back	A-body-1	A-body-2	A-body Average	Relative to nucleus
	Raw mean pixel intensity				Raw mean pixel intensity (minus Back)
DDX39A	16.231	56.704	56.601	0.0003829	16.2306	56.7036	56.6006	56.6521	3.49045
DDX39A	9.148	31.412	27.285	0.0003829	9.14762	31.4116	27.2846	29.3481	3.20828
DDX39A	14.312	59.723	51.014	0	14.312	59.723	51.014	55.3685	3.86868
DDX39A	5.386	31.039	28.275	0	5.386	31.039	28.275	29.657	5.50631
DDX39A	6.652	18.61	18.267	0	6.652	18.61	18.267	18.4385	2.77187
DDX39A	10.265	45.462	39.812	0	10.265	45.462	39.812	42.637	4.15363
DDX39A	17.017	60.594		0	17.017	60.594		60.594	3.56079
DDX39A	20.323	66.192	65.59	0	20.323	66.192	65.59	65.891	3.24219
DDX39A	22.094	57.211	70.572	0	22.094	57.211	70.572	63.8915	2.8918
DDX39A	8.821	41.884	41.415	0	8.821	41.884	41.415	41.6495	4.72163
39A C223V	22.63	20.312	20.251	0	22.63	20.312	20.251	20.2815	0.896222
39A C223V	19.743	22.432	23.321	0	19.743	22.432	23.321	22.8765	1.15871
39A C223V	15.764	22.719	22.518	0	15.764	22.719	22.518	22.6185	1.43482
39A C223V	13.396	19.437	21.044	0	13.396	19.437	21.044	20.2405	1.51094
39A C223V	22.813	24.364	27.842	0	22.813	24.364	27.842	26.103	1.14422
39A C223V	21.467	25.72	22.907	0	21.467	25.72	22.907	24.3135	1.1326
39A C223V	3.766	5.262	4.562	0	3.766	5.262	4.562	4.912	1.3043
39A C223V	13.16	11.848	12.047	0	13.16	11.848	12.047	11.9475	0.907865
39A C223V	10.331	8.377	7.884	0	10.331	8.377	7.884	8.1305	0.787
39A C223V	17.475	30.932	30.767	0	17.475	30.932	30.767	30.8495	1.76535
A	6.128	39.138	37.39	0	6.128	39.138	37.39	38.264	6.24413
A	11.473	59.809	55.359	0	11.473	59.809	55.359	57.584	5.01909
A	8.39	44.669	41.861	0	8.39	44.669	41.861	43.265	5.15673
A	10.181	31.169	30.81	0	10.181	31.169	30.81	30.9895	3.04386
A	2.381	14.496	11.883	0	2.381	14.496	11.883	13.1895	5.53948
A	6.805	38.56	37.618	0	6.805	38.56	37.618	38.089	5.59721
A	5.225	44.226	48.835	0	5.225	44.226	48.835	46.5305	8.90536
A	8.105	27.662	26.014	0	8.105	27.662	26.014	26.838	3.31129
A	5.445	31.223	27.568	0	5.445	31.223	27.568	29.3955	5.39862
A	12.477	48.499	42.429	0	12.477	48.499	42.429	45.464	3.64382
D	2.86	24.264	21.363	0	2.86	24.264	21.363	22.8135	7.97675
D	2.132	14.302	13.491	0	2.132	14.302	13.491	13.8965	6.51806
D	2.943	22.562	16.4	0	2.943	22.562	16.4	19.481	6.61944
D	1.205	10.994	8.067	0	1.205	10.994	8.067	9.5305	7.90913
D	1.308	19.562	19.011	0	1.308	19.562	19.011	19.2865	14.745
D	2.328	20.667		0	2.328	20.667		20.667	8.87758
D	1.365	16.785	13.733	0	1.365	16.785	13.733	15.259	11.1788
D	1.536	15.859	6.671	0	1.536	15.859	6.671	11.265	7.33398
D	3.349	33.638	24.619	0	3.349	33.638	24.619	29.1285	8.69767
D	4.722	23.671	16.989	0	4.722	23.671	16.989	20.33	4.30538
E	9.508	57.526	51.062	0	9.508	57.526	51.062	54.294	5.71035
E	5.474	49.16		0	5.474	49.16		49.16	8.98064
E	8.821	44.358	44.673	0.011	8.81	44.347	44.662	44.5045	5.05159
E	6.723	43.625	27.136	0.011	6.712	43.614	27.125	35.3695	5.26959
E	13.391	51.496	42.209	0	13.391	51.496	42.209	46.8525	3.49881
E	13.032	50.46	42.357	0	13.032	50.46	42.357	46.4085	3.56112
E	4.319	32.445	24.775	0	4.319	32.445	24.775	28.61	6.62422
E	2.904	26.133	26.431	0	2.904	26.133	26.431	26.282	9.05028
E	4.934	21.342	20.131	0	4.934	21.342	20.131	20.7365	4.20278
E	2.394	19.215	15.185	0	2.394	19.215	15.185	17.2	7.18463
F	3.432	18.144	13.822	0	3.432	18.144	13.822	15.983	4.65705
F	2.323	16.66	17.219	0	2.323	16.66	17.219	16.9395	7.29208
F	17.034	58.542	61.184	0	17.034	58.542	61.184	59.863	3.51432
F	19.011	67.954	60.156	0	19.011	67.954	60.156	64.055	3.36937
F	5.445	60.204	57.726	0.131	5.314	60.073	57.595	58.834	11.0715
F	6.598	41.471	33.722	0.131	6.467	41.34	33.591	37.4655	5.79334
F	7.212	28.072	29.791	0	7.212	28.072	29.791	28.9315	4.01158
F	11.317	62.254	52.867	0	11.317	62.254	52.867	57.5605	5.0862
F	10.12	60.27	51.699	0.024	10.096	60.246	51.675	55.9605	5.54284
F	6.654	53.291	44.754	0.024	6.63	53.267	44.73	48.9985	7.39042
G	4.108	57.622	38.215	0	4.108	57.622	38.215	47.9185	11.6647
G	2.67	17.416	15.635	0	2.67	17.416	15.635	16.5255	6.18933
G	6.922	47.892	37.408	0	6.922	47.892	37.408	42.65	6.16151
G	11.081	59.144		0	11.081	59.144		59.144	5.33742
G	5.509	47.777	40.785	0	5.509	47.777	40.785	44.281	8.03794
G	6.334	41.091	38.074	0	6.334	41.091	38.074	39.5825	6.24921
G	9.665	47.283		0	9.665	47.283		47.283	4.89219
G	10.909	41.91	32.774	0	10.909	41.91	32.774	37.342	3.42305
G	4.274	32.037	24.673	0	4.274	32.037	24.673	28.355	6.6343
G	5.408	59.875	30.769	0	5.408	59.875	30.769	45.322	8.38055
H	3.802	35.714	30.867	0.373	3.429	35.341	30.494	32.9175	9.59974
H	10.125	39.662	37.366	0.373	9.752	39.289	36.993	38.141	3.9111
H	12.602	59.047	50.434	0	12.602	59.047	50.434	54.7405	4.34379
H	11.188	47.922	33.909	0	11.188	47.922	33.909	40.9155	3.65709
H	14.63	51.073	48.969	0	14.63	51.073	48.969	50.021	3.41907
H	13.568	45.604	40.541	0	13.568	45.604	40.541	43.0725	3.17457
H	13.112	54.872	52.242	0	13.112	54.872	52.242	53.557	4.08458
H	13.185	57.858	54.664	0	13.185	57.858	54.664	56.261	4.26705
H	4.757	23.049	19.568	0	4.757	23.049	19.568	21.3085	4.4794
H	3.462	25.002	22.857	0	3.462	25.002	22.857	23.9295	6.91205
I	13.35	55.312	55.377	0	13.35	55.312	55.377	55.3445	4.14566
I	7.252	31.114	24.089	0	7.252	31.114	24.089	27.6015	3.80605
I	9.032	41.829	37.573	0	9.032	41.829	37.573	39.701	4.39559
I	23.578	65.904	58.631	0	23.578	65.904	58.631	62.2675	2.64092
I	10.045	61.327	53.398	0.0005169	10.0445	61.3265	53.3975	57.362	5.71079
I	7.434	53.709	51.167	0.0005169	7.43348	53.7085	51.1665	52.4375	7.05423
I	9.66	34.813	40.671	0	9.66	34.813	40.671	37.742	3.90704
I	7.76	35.638	37.067	0	7.76	35.638	37.067	36.3525	4.6846
I	12.531	63.55	61.706	0	12.531	63.55	61.706	62.628	4.99785
I	9.949	53.218	45.567	0	9.949	53.218	45.567	49.3925	4.96457
K	6.633	50.083	40.658	0	6.633	50.083	40.658	45.3705	6.84012
K	7.747	36.69	39.681	0	7.747	36.69	39.681	38.1855	4.92907
K	7.456	61.842	40.021	0	7.456	61.842	40.021	50.9315	6.83094
K	6.526	48.368	39.807	0	6.526	48.368	39.807	44.0875	6.75567
K	5.819	45.108	43.855	0.0009993	5.818	45.107	43.854	44.4805	7.64532
K	7.74	62.644	52.172	0.0009993	7.739	62.643	52.171	57.407	7.41788
K	6.928	35.292	24.566	0	6.928	35.292	24.566	29.929	4.32001
K	12.118	35.44	34.065	0	12.118	35.44	34.065	34.7525	2.86784
K	6.362	28.091	25.344	0	6.362	28.091	25.344	26.7175	4.19954
K	2.905	16.571	18.701	0	2.905	16.571	18.701	17.636	6.07091
L	2.98	28.05	22.488	0	2.98	28.05	22.488	25.269	8.47953
L	3.767	28.064	29.603	0	3.767	28.064	29.603	28.8335	7.65423
L	5.972	50.683	37.911	0	5.972	50.683	37.911	44.297	7.41745
L	6.999	47.733	39.327	0	6.999	47.733	39.327	43.53	6.21946
L	9.184	63.63	40.148	0	9.184	63.63	40.148	51.889	5.64993
L	4.797	44.22	35.192	0	4.797	44.22	35.192	39.706	8.27726
L	14.301	48.29	38.045	0	14.301	48.29	38.045	43.1675	3.0185
L	5.672	30.401	29.335	0	5.672	30.401	29.335	29.868	5.26587
L	9.727	38.273	36.297	0	9.727	38.273	36.297	37.285	3.83314
L	8.627	39.494	36.007	0	8.627	39.494	36.007	37.7505	4.37585
M	7.21	37.274	37.564	0	7.21	37.274	37.564	37.419	5.18988
M	14.628	49.387	44.027	0	14.628	49.387	44.027	46.707	3.19299
M	9.789	61.125	45.287	2.437e-05	9.78898	61.125	45.287	53.206	5.4353
M	16.596	58.577	49.588	2.437e-05	16.596	58.577	49.588	54.0825	3.25877
M	6.993	31.886	28.074	2.437e-05	6.99298	31.886	28.074	29.98	4.28716
M	7.761	61.352	53.293	0	7.761	61.352	53.293	57.3225	7.38597
M	5.019	28.164	23.332	0	5.019	28.164	23.332	25.748	5.13011
M	10.795	29.966	28.436	0	10.795	29.966	28.436	29.201	2.70505
M	19.652	58.922	52.193	0	19.652	58.922	52.193	55.5575	2.82707
M	11.527	40.049	42.472	0	11.527	40.049	42.472	41.2605	3.57947
N	10.982	53.66	44.622	4.956e-05	10.982	53.66	44.622	49.141	4.4747
N	8.564	54.959	37.007	4.956e-05	8.56395	54.959	37.007	45.983	5.36936
N	8.223	53.171	40.332	0	8.223	53.171	40.332	46.7515	5.68546
N	7.252	55.036		0	7.252	55.036		55.036	7.58908
N	11.943	63.644	63.484	0	11.943	63.644	63.484	63.564	5.32228
N	23.066	55.072		0	23.066	55.072		55.072	2.38758
N	16.148	42.643	41.275	0	16.148	42.643	41.275	41.959	2.5984
N	12.196	48.059	50.136	0	12.196	48.059	50.136	49.0975	4.02571
N	7.115	32.494	33.876	0.0002701	7.11473	32.4937	33.8757	33.1847	4.66423
N	20.958	59.432	50.807	0.0002701	20.9577	59.4317	50.8067	55.1192	2.63002
P	4.085	22.349	20.149	0.005	4.08	22.344	20.144	21.244	5.20686
P	2.927	31.483	23.445	0.005	2.922	31.478	23.44	27.459	9.39733
P	4.107	28.733	24.315	0	4.107	28.733	24.315	26.524	6.45824
P	10.383	46.788	41.013	0	10.383	46.788	41.013	43.9005	4.22811
P	4.454	53.218	39.414	0.004	4.45	53.214	39.41	46.312	10.4072
P	2.44	39.674	22.514	0.004	2.436	39.67	22.51	31.09	12.7627
P	7.149	49.431	54.094	0.0003559	7.14864	49.4306	54.0936	51.7621	7.24083
P	2.773	29.548	24.988	0.0003559	2.77264	29.5476	24.9876	27.2676	9.83453
P	5.193	35.556	29.005	0	5.193	35.556	29.005	32.2805	6.21616
P	2.295	20.02	18.563	0	2.295	20.02	18.563	19.2915	8.40588
Q	11.364	61.084	48.181	0	11.364	61.084	48.181	54.6325	4.80751
Q	7.453	48.1	49.832	0	7.453	48.1	49.832	48.966	6.56997
Q	7.608	45.6	42.854	0.001	7.607	45.599	42.853	44.226	5.81386
Q	10.183	53.687	36.005	0.001	10.182	53.686	36.004	44.845	4.40434
Q	14.896	43.634	47.665	0.0001245	14.8959	43.6339	47.6649	45.6494	3.06456
Q	17.039	55.332	56.6	0.0001245	17.0389	55.3319	56.5999	55.9659	3.2846
Q	10.978	58.561	44.077	0	10.978	58.561	44.077	51.319	4.67471
Q	5.55	37.751	37.644	0	5.55	37.751	37.644	37.6975	6.79234
Q	7.219	57.762	46.008	0.0002015	7.2188	57.7618	46.0078	51.8848	7.18746
Q	11.28	34.808	47.16	0.0002015	11.2798	34.8078	47.1598	40.9838	3.63338
R	4.188	45.572	50.335	8.197e-05	4.18792	45.5719	50.3349	47.9534	11.4504
R	4.697	42.835	46.157	8.197e-05	4.69692	42.8349	46.1569	44.4959	9.47343
R	10.254	34.187	45.014	8.197e-05	10.2539	34.1869	45.0139	39.6004	3.86198
R	5.568	38.961	33.918	8.197e-05	5.56792	38.9609	33.9179	36.4394	6.54453
R	7.815	23.026	23.959	0	7.815	23.026	23.959	23.4925	3.00608
R	9.218	48.226	40.115	0	9.218	48.226	40.115	44.1705	4.79177
R	4.117	33.852	17.292	0	4.117	33.852	17.292	25.572	6.21132
R	3.495	17.906	22.079	0	3.495	17.906	22.079	19.9925	5.72031
R	3.131	18.744	24.084	0	3.131	18.744	24.084	21.414	6.83935
R	1.061	9.368	12.179	0	1.061	9.368	12.179	10.7735	10.1541
S	16.118	38.042	42.028	0	16.118	38.042	42.028	40.035	2.48387
S	5.675	23.078	23.997	0	5.675	23.078	23.997	23.5375	4.14758
S	4.391	35.14	22.974	0	4.391	35.14	22.974	29.057	6.6174
S	3.115	43.978	30.656	0	3.115	43.978	30.656	37.317	11.9798
S	18.523	63.572	41.716	0	18.523	63.572	41.716	52.644	2.84209
S	6.682	32.666		0	6.682	32.666		32.666	4.88866
S	9.781	60.358	49.766	0.001	9.78	60.357	49.765	55.061	5.62996
S	7.746	42.498	32.42	0.001	7.745	42.497	32.419	37.458	4.83641
S	5.721	29.109	27.26	0.001	5.72	29.108	27.259	28.1835	4.92719
S	11.774	54.024	38.24	0.001	11.773	54.023	38.239	46.131	3.91837
T	15.64	58.971	55.351	0	15.64	58.971	55.351	57.161	3.6548
T	15.993	51.556	43.424	0	15.993	51.556	43.424	47.49	2.96942
T	8.364	35.138	32.828	0.002	8.362	35.136	32.826	33.981	4.06374
T	21.868	62.684	60.361	0.002	21.866	62.682	60.359	61.5205	2.81352
T	11.129	28.107	23.932	0	11.129	28.107	23.932	26.0195	2.33799
T	17.67	52.949	47.811	0	17.67	52.949	47.811	50.38	2.85116
T	11.869	48.133	67.138	7.072e-05	11.8689	48.1329	67.1379	57.6354	4.85599
T	12.211	51.359	46.319	7.072e-05	12.2109	51.3589	46.3189	48.8389	3.99961
T	20.178	61.768	60.43	0	20.178	61.768	60.43	61.099	3.028
T	12.617	54.514	40.263	0	12.617	54.514	40.263	47.3885	3.75592
W	4.117	42.264	22.209	0	4.117	42.264	22.209	32.2365	7.83009
W	10.27	44.593	34.818	0	10.27	44.593	34.818	39.7055	3.86616
W	16.23	47.104	45.162	0	16.23	47.104	45.162	46.133	2.84245
W	16.495	40.762	44.657	0	16.495	40.762	44.657	42.7095	2.58924
W	8.348	32.638	34.101	0	8.348	32.638	34.101	33.3695	3.9973
W	12.713	42.35	35.965	0	12.713	42.35	35.965	39.1575	3.08011
W	6.675	34.717	30.479	5.031e-05	6.67495	34.7169	30.4789	32.5979	4.88362
W	4.846	45.051	36.919	5.031e-05	4.84595	45.0509	36.9189	40.9849	8.45757
W	7.248	58.366	59.056	5.031e-05	7.24795	58.3659	59.0559	58.7109	8.10035
W	9.127	39.129	36.855	5.031e-05	9.12695	39.1289	36.8549	37.9919	4.16261
Y	5.857	34.956	34.41	0	5.857	34.956	34.41	34.683	5.92163
Y	3.771	57.743	42.29	0	3.771	57.743	42.29	50.0165	13.2635
Y	4.781	39.747	35.191	0	4.781	39.747	35.191	37.469	7.83706
Y	4.535	35.116	30.406	0	4.535	35.116	30.406	32.761	7.22404
Y	6.458	35.943	40.16	0	6.458	35.943	40.16	38.0515	5.89215
Y	4.059	30.673		0	4.059	30.673		30.673	7.55679
Y	10.968	35.286	35.369	0	10.968	35.286	35.369	35.3275	3.22096
Y	4.554	19.631	26.059	0	4.554	19.631	26.059	22.845	5.01647
Y	7.886	49.703	38.336	0	7.886	49.703	38.336	44.0195	5.58198
Y	7.03	50.929	26.877	0	7.03	50.929	26.877	38.903	5.53385

## Sheet: 2020-12-28 
DDX39A F184X	Nucl Back	A-body-1	A-body-2	Back	Nucl Back	A-body-1	A-body-2	A-body Average	Relative to nucleus
	Raw mean pixel intensity				Raw mean pixel intensity (minus Back)
DDX39A	15.311	55.736	59.832	0	15.311	55.736	59.832	57.784	3.77402
DDX39A	13.878	40.843	33.645	0	13.878	40.843	33.645	37.244	2.68367
DDX39A	14.25	57.359	55.603	0	14.25	57.359	55.603	56.481	3.96358
DDX39A	17.227	42.256	43.593	0	17.227	42.256	43.593	42.9245	2.4917
DDX39A	10.807	29.685	26.796	0.005	10.802	29.68	26.791	28.2355	2.61391
DDX39A	11.014	30.249	31.838	0.005	11.009	30.244	31.833	31.0385	2.81938
DDX39A	8.527	31.567	28.708	0	8.527	31.567	28.708	30.1375	3.53436
DDX39A	10.839	45.794	60.16	0	10.839	45.794	60.16	52.977	4.88763
DDX39A	10.472	44.858	46.719	0.0004967	10.4715	44.8575	46.7185	45.788	4.37263
DDX39A	5.928	28.642	29.139	0.0004967	5.9275	28.6415	29.1385	28.89	4.87389
39A C223V	17.434	27.298	28.626	0.005	17.429	27.293	28.621	27.957	1.60405
39A C223V	13.974	10.187	15.941	0.005	13.969	10.182	15.936	13.059	0.934856
39A C223V	16.15	18.821	13.607	0.005	16.145	18.816	13.602	16.209	1.00396
39A C223V	11.028	17.178	18.447	0.027	11.001	17.151	18.42	17.7855	1.61672
39A C223V	10.342	10.594	9.835	0.027	10.315	10.567	9.808	10.1875	0.987639
39A C223V	6.264	5.519	5.282	0.027	6.237	5.492	5.255	5.3735	0.861552
39A C223V	17.812	18.383	19.496	0.03	17.782	18.353	19.466	18.9095	1.06341
39A C223V	19.497	18.035	18.804	0.03	19.467	18.005	18.774	18.3895	0.94465
39A C223V	11.624	11.244	9.928	0.03	11.594	11.214	9.898	10.556	0.910471
39A C223V	8.867	12.049	11.299	0.03	8.837	12.019	11.269	11.644	1.31764
A	7.348	39.422	35.25	0	7.348	39.422	35.25	37.336	5.08111
A	4.448	28.63	18.335	0	4.448	28.63	18.335	23.4825	5.27934
A	4.653	18.671	19.318	0	4.653	18.671	19.318	18.9945	4.08221
A	10.928	36.97	25.877	0	10.928	36.97	25.877	31.4235	2.8755
A	5.194	22.935	14.756	0	5.194	22.935	14.756	18.8455	3.62832
A	3.527	21.256	17.317	0	3.527	21.256	17.317	19.2865	5.46824
A	4.563	45.172	20.338	0	4.563	45.172	20.338	32.755	7.17839
A	7.074	30.434	29.882	0	7.074	30.434	29.882	30.158	4.26322
A	2.729	19.691	18.635	0	2.729	19.691	18.635	19.163	7.02199
A	3.473	25.923	25.071	0	3.473	25.923	25.071	25.497	7.34149
D	5.31	37.434	32.645	0.021	5.289	37.413	32.624	35.0185	6.62101
D	2.669	24.344	26.471	0.021	2.648	24.323	26.45	25.3865	9.58705
D	9.122	54.547	55.898	0.341	8.781	54.206	55.557	54.8815	6.25003
D	3.251	45.25	34.201	0.341	2.91	44.909	33.86	39.3845	13.5342
D	6.442	42.795	38.274	0.075	6.367	42.72	38.199	40.4595	6.35456
D	4.764	51.764	34.01	0.075	4.689	51.689	33.935	42.812	9.1303
D	7.73	29.054	25.472	0.005	7.725	29.049	25.467	27.258	3.52854
D	6.411	29.746	29.218	0.005	6.406	29.741	29.213	29.477	4.60147
D	2.767	23.987	15.034	0.005	2.762	23.982	15.029	19.5055	7.06209
D	4.098	29.027	28.455	0.005	4.093	29.022	28.45	28.736	7.02077
E	1.905	12.98	5.566	0	1.905	12.98	5.566	9.273	4.86772
E	4.133	28.812	24.618	0	4.133	28.812	24.618	26.715	6.46383
E	5.357	28.871	26.015	0.002	5.355	28.869	26.013	27.441	5.12437
E	6.47	30.347	27.172	0.002	6.468	30.345	27.17	28.7575	4.44612
E	3.851	28.88	22.84	0.002	3.849	28.878	22.838	25.858	6.71811
E	2.769	15.925	13.883	0.002	2.767	15.923	13.881	14.902	5.38562
E	2.827	17.47	19.362	0	2.827	17.47	19.362	18.416	6.51433
E	0.868	11.759	9.171	0	0.868	11.759	9.171	10.465	12.0565
E	0.867	17.608	14.683	0	0.867	17.608	14.683	16.1455	18.6223
E	0.302	8.636	10.144	0	0.302	8.636	10.144	9.39	31.0927
F	3.743	22.397	24.662	0.405	3.338	21.992	24.257	23.1245	6.92765
F	5.394	27.263	27.409	0.405	4.989	26.858	27.004	26.931	5.39808
F	7.574	36.376	36.57	0	7.574	36.376	36.57	36.473	4.81555
F	10.644	45.126	40.202	0	10.644	45.126	40.202	42.664	4.00827
F	2.639	25.709	23.365	0	2.639	25.709	23.365	24.537	9.29784
F	2.52	46.049	34.416	0	2.52	46.049	34.416	40.2325	15.9653
F	12.736	42.323	62.809	0.149	12.587	42.174	62.66	52.417	4.16438
F	9.705	46.292	34.241	0.149	9.556	46.143	34.092	40.1175	4.19815
F	7.544	39.065	30.672	0.149	7.395	38.916	30.523	34.7195	4.695
F	4.555	37.406	17.299	0.149	4.406	37.257	17.15	27.2035	6.17419
G	10.588	38.062	29.741	0	10.588	38.062	29.741	33.9015	3.20188
G	6.415	41.599	57.165	0	6.415	41.599	57.165	49.382	7.6979
G	5.423	41.825	40.947	0.009	5.414	41.816	40.938	41.377	7.64259
G	4.344	34.828	43.55	0.009	4.335	34.819	43.541	39.18	9.03806
G	2.811	25.377	25.059	0.002	2.809	25.375	25.057	25.216	8.97686
G	2.474	33.947	51.967	0.002	2.472	33.945	51.965	42.955	17.3766
G	0.947	18.295	19.606	0.365	0.582	17.93	19.241	18.5855	31.9338
G	0.985	19.52	11.726	0.365	0.62	19.155	11.361	15.258	24.6097
G	1.984	22.978	18.504	0.365	1.619	22.613	18.139	20.376	12.5855
G	2.326	31.68	26.571	0.365	1.961	31.315	26.206	28.7605	14.6662
H	5.91	50.256	44.628	0	5.91	50.256	44.628	47.442	8.02741
H	11.756	51.894	55.408	0	11.756	51.894	55.408	53.651	4.56371
H	3.494	37.331	28.608	4.326e-05	3.49396	37.331	28.608	32.9695	9.43614
H	3.23	17.661	15.579	4.326e-05	3.22996	17.661	15.579	16.62	5.14557
H	1.818	22.582	24.662	4.326e-05	1.81796	22.582	24.662	23.622	12.9937
H	2.241	16.864	11.683	4.326e-05	2.24096	16.864	11.683	14.2735	6.36936
H	0.791	22.697	20.823	0	0.791	22.697	20.823	21.76	27.5095
H	2.516	32.537	27.896	0	2.516	32.537	27.896	30.2165	12.0097
H	2.891	31.775	40.604	0	2.891	31.775	40.604	36.1895	12.518
H	3.389	40.476	56.7	0	3.389	40.476	56.7	48.588	14.337
I	7.772	26.431	24.362	0	7.772	26.431	24.362	25.3965	3.26769
I	9.81	28.906	29.94	0	9.81	28.906	29.94	29.423	2.99929
I	7.922	27	23.439	0	7.922	27	23.439	25.2195	3.18348
I	11.756	19.351	22.959	0	11.756	19.351	22.959	21.155	1.79951
I	7.466	13.859	12.131	0	7.466	13.859	12.131	12.995	1.74056
I	8.323	18.547	21.76	0.014	8.309	18.533	21.746	20.1395	2.42382
I	9.936	35.782	38.814	0.014	9.922	35.768	38.8	37.284	3.75771
I	9.257	30.216	24.551	0.014	9.243	30.202	24.537	27.3695	2.96111
I	10.456	27.909	27.844	0.014	10.442	27.895	27.83	27.8625	2.66831
I	11.996	40.075	34.261	0.014	11.982	40.061	34.247	37.154	3.10082
K	4.164	39.994	36.413	9.3e-05	4.16391	39.9939	36.4129	38.2034	9.17489
K	2.135	23.796	17.663	9.3e-05	2.13491	23.7959	17.6629	20.7294	9.70975
K	2.158	27.394	25.4	0	2.158	27.394	25.4	26.397	12.2322
K	2.44	18.922	20.809	0	2.44	18.922	20.809	19.8655	8.1416
K	2.204	48.599	42.821	0	2.204	48.599	42.821	45.71	20.7396
K	3.396	22.541	22.347	0	3.396	22.541	22.347	22.444	6.60895
K	4.185	26.629	21.846	0.521	3.664	26.108	21.325	23.7165	6.47284
K	6.188	34.911	34.982	0.521	5.667	34.39	34.461	34.4255	6.07473
K	4.188	26.001	20.447	0.521	3.667	25.48	19.926	22.703	6.19116
K	1.549	26.497	35.359	0.521	1.028	25.976	34.838	30.407	29.5788
L	13.182	45.104	45.856	0.0001071	13.1819	45.1039	45.8559	45.4799	3.45018
L	7.796	29.205	32.878	0.0001071	7.79589	29.2049	32.8779	31.0414	3.98176
L	5.621	36.822	39.348	0.0001071	5.62089	36.8219	39.3479	38.0849	6.77559
L	9.548	52.949	43.969	0.004	9.544	52.945	43.965	48.455	5.07701
L	3.317	31.998	20.618	0.004	3.313	31.994	20.614	26.304	7.93963
L	4.695	25.923	30.123	0.004	4.691	25.919	30.119	28.019	5.97293
L	5.591	24.381	16.425	0.175	5.416	24.206	16.25	20.228	3.73486
L	3.269	29.51	25.149	0.175	3.094	29.335	24.974	27.1545	8.7765
L	4.168	26.634	25.328	0.175	3.993	26.459	25.153	25.806	6.46281
L	6.776	38.078	43.898	0.175	6.601	37.903	43.723	40.813	6.18285
M	10.279	46.629	30.344	0	10.279	46.629	30.344	38.4865	3.74419
M	7.406	33.108	32.684	0	7.406	33.108	32.684	32.896	4.4418
M	5.302	22.947	19.714	0	5.302	22.947	19.714	21.3305	4.0231
M	9.772	36.25	34.262	0	9.772	36.25	34.262	35.256	3.60786
M	16.375	56.552	45.92	0	16.375	56.552	45.92	51.236	3.12892
M	11.603	40.884	46.481	0	11.603	40.884	46.481	43.6825	3.76476
M	4.371	34.168	33.962	0	4.371	34.168	33.962	34.065	7.79341
M	4.416	18.727	21.412	0	4.416	18.727	21.412	20.0695	4.54472
M	6.085	27.394	26.241	0	6.085	27.394	26.241	26.8175	4.40715
M	4.593	17.459	17.749	0	4.593	17.459	17.749	17.604	3.83279
N	6.103	27.663	26.187	0	6.103	27.663	26.187	26.925	4.41176
N	4.134	47.689	32.269	0	4.134	47.689	32.269	39.979	9.67078
N	6.966	31.697	25.631	0	6.966	31.697	25.631	28.664	4.11484
N	4.247	41.5	22.718	0	4.247	41.5	22.718	32.109	7.5604
N	3.041	24.634	26.187	0	3.041	24.634	26.187	25.4105	8.35597
N	8.721	33.716	24.994	0.429	8.292	33.287	24.565	28.926	3.48842
N	6.943	42.38	35.657	0.429	6.514	41.951	35.228	38.5895	5.92409
N	2.751	16.601	16.489	0.429	2.322	16.172	16.06	16.116	6.94057
N	3.248	31.222	22.279	0.429	2.819	30.793	21.85	26.3215	9.33718
N	3.008	36.987	16.891	0.429	2.579	36.558	16.462	26.51	10.2792
P	6.377	33.876	35.3	0.002	6.375	33.874	35.298	34.586	5.42525
P	3.24	15.831	14.269	0.002	3.238	15.829	14.267	15.048	4.64731
P	4.956	19.803	24.064	0.007	4.949	19.796	24.057	21.9265	4.43049
P	2.841	17	18.359	0.007	2.834	16.993	18.352	17.6725	6.23589
P	3.591	22.045	16.528	0.05	3.541	21.995	16.478	19.2365	5.4325
P	4.199	22.895	24.484	0.05	4.149	22.845	24.434	23.6395	5.69764
P	3.154	20.987	17.252	1.24	1.914	19.747	16.012	17.8795	9.34143
P	3.194	22.545	19.957	1.24	1.954	21.305	18.717	20.011	10.241
P	1.379	22.029	22.053	0	1.379	22.029	22.053	22.041	15.9833
P	1.964	22.29	22.47	0	1.964	22.29	22.47	22.38	11.3951
Q	3.751	44.069	43.417	0.001	3.75	44.068	43.416	43.742	11.6645
Q	4.298	30.615	24.062	0.001	4.297	30.614	24.061	27.3375	6.362
Q	7.402	35.671	35.203	0.001	7.401	35.67	35.202	35.436	4.788
Q	8.021	44.969	37.456	0.001	8.02	44.968	37.455	41.2115	5.13859
Q	5.497	34.846	31.115	0.0001974	5.4968	34.8458	31.1148	32.9803	5.99991
Q	3.62	36.728	33.536	0.0001974	3.6198	36.7278	33.5358	35.1318	9.70545
Q	9.594	38.274	38.262	0.033	9.561	38.241	38.229	38.235	3.99906
Q	8.908	39.861	35.69	0.033	8.875	39.828	35.657	37.7425	4.25268
Q	6.887	44.421	53.693	0	6.887	44.421	53.693	49.057	7.12313
Q	2.341	22.888	18.718	0	2.341	22.888	18.718	20.803	8.88637
R	3.502	28.519	23.885	0.346	3.156	28.173	23.539	25.856	8.19265
R	7.689	43.783	46.28	0.346	7.343	43.437	45.934	44.6855	6.08546
R	4.594	30.598	32.09	0.494	4.1	30.104	31.596	30.85	7.52439
R	2.998	35.335	35.272	0.494	2.504	34.841	34.778	34.8095	13.9016
R	6.858	39.6	36.044	0.0003157	6.85768	39.5997	36.0437	37.8217	5.51523
R	4.811	26.199	20.868	0.0003157	4.81068	26.1987	20.8677	23.5332	4.89186
R	3.355	28.582	20.762	0.0003157	3.35468	28.5817	20.7617	24.6717	7.3544
R	4.239	38.047	18.885	0	4.239	38.047	18.885	28.466	6.71526
R	2.663	28.163	26.51	0	2.663	28.163	26.51	27.3365	10.2653
R	7.005	53.368	43.594	0	7.005	53.368	43.594	48.481	6.92091
S	6.239	28.806	25.359	0	6.239	28.806	25.359	27.0825	4.34084
S	11.89	38.751	35.794	0	11.89	38.751	35.794	37.2725	3.13478
S	7.283	24.497	21.606	0	7.283	24.497	21.606	23.0515	3.16511
S	9.767	36.008	34.322	6.067e-05	9.76694	36.0079	34.3219	35.1649	3.60041
S	10.36	45.729	40.891	6.067e-05	10.3599	45.7289	40.8909	43.3099	4.18052
S	3.463	24.445	23.057	6.067e-05	3.46294	24.4449	23.0569	23.7509	6.85861
S	5.487	33.238	30.948	0	5.487	33.238	30.948	32.093	5.84892
S	9.452	34.923	23.182	0	9.452	34.923	23.182	29.0525	3.07369
S	4.138	17.407	12.844	0	4.138	17.407	12.844	15.1255	3.65527
S	7.658	38.182	35.44	0	7.658	38.182	35.44	36.811	4.80687
T	7.05	25.273	26.488	0	7.05	25.273	26.488	25.8805	3.67099
T	11.295	27.061	24.117	0	11.295	27.061	24.117	25.589	2.26552
T	8.598	25.2	23.322	0	8.598	25.2	23.322	24.261	2.8217
T	14.686	39.521	44.72	0	14.686	39.521	44.72	42.1205	2.86807
T	9.402	38.122	22.858	0	9.402	38.122	22.858	30.49	3.24293
T	10.569	28.346	27.406	0	10.569	28.346	27.406	27.876	2.63752
T	18.816	48.521	43.101	9.695e-05	18.8159	48.5209	43.1009	45.8109	2.43469
T	14.591	33.526	27.256	9.695e-05	14.5909	33.5259	27.2559	30.3909	2.08287
T	13.331	44.17	40.674	9.695e-05	13.3309	44.1699	40.6739	42.4219	3.18222
T	9.547	14.036	14.19	9.695e-05	9.5469	14.0359	14.1899	14.1129	1.47827
W	8.18	37.657	40.11	0.0002005	8.1798	37.6568	40.1098	38.8833	4.75358
W	6.075	38.331	40.077	0.0002005	6.0748	38.3308	40.0768	39.2038	6.45351
W	5.628	30.077	22.394	0	5.628	30.077	22.394	26.2355	4.6616
W	4.756	28.6	24.554	0	4.756	28.6	24.554	26.577	5.5881
W	3.065	33.373	30.561	0.0001051	3.06489	33.3729	30.5609	31.9669	10.43
W	2.42	41.868	37.208	0.0001051	2.41989	41.8679	37.2079	39.5379	16.3387
W	3.798	52.669	31.788	0	3.798	52.669	31.788	42.2285	11.1186
W	2.704	25.207	26.073	0	2.704	25.207	26.073	25.64	9.48225
W	5.583	37.772	31.926	0.002	5.581	37.77	31.924	34.847	6.24386
W	6.042	26.365	39.766	0.002	6.04	26.363	39.764	33.0635	5.47409
Y	6.061	36.028	29.502	0.000429	6.06057	36.0276	29.5016	32.7646	5.40619
Y	3.263	31.887	20.038	0.000429	3.26257	31.8866	20.0376	25.9621	7.95755
Y	1.933	23.611	13.88	0	1.933	23.611	13.88	18.7455	9.69762
Y	4.748	47.998	31.406	0	4.748	47.998	31.406	39.702	8.36184
Y	2.215	27.55	25.193	1.824e-05	2.21498	27.55	25.193	26.3715	11.906
Y	2.736	36.5	33.001	1.824e-05	2.73598	36.5	33.001	34.7505	12.7013
Y	1.513	28.026	28.07	0	1.513	28.026	28.07	28.048	18.538
Y	2.855	36.913	26.839	0	2.855	36.913	26.839	31.876	11.165
Y	5.228	33.948	31.143	0.004	5.224	33.944	31.139	32.5415	6.22923
Y	5.614	47.98	27.673	0.004	5.61	47.976	27.669	37.8225	6.74198

## Sheet: 2020-12-30
DDX39A F184X	Nucl Back	A-body-1	A-body-2	Back	Nucl Back	A-body-1	A-body-2	A-body Average	Relative to nucleus
	Raw mean pixel intensity				Raw mean pixel intensity (minus Back)
DDX39A	12.503	36.45	37.085	0.0007964	12.5022	36.4492	37.0842	36.7667	2.94082
DDX39A	16.172	49.139	43.192	0.0007964	16.1712	49.1382	43.1912	46.1647	2.85475
DDX39A	10.765	38.045	39.45	0.0007964	10.7642	38.0442	39.4492	38.7467	3.59959
DDX39A	10.659	34.365	35.785	0	10.659	34.365	35.785	35.075	3.29065
DDX39A	14.243	39.87	38.436	0	14.243	39.87	38.436	39.153	2.74893
DDX39A	11.595	41.741	44.545	0	11.595	41.741	44.545	43.143	3.72083
DDX39A	10.118	46.142	41.664	0	10.118	46.142	41.664	43.903	4.3391
DDX39A	17.175	48.281	56.887	0	17.175	48.281	56.887	52.584	3.06166
DDX39A	13.653	36.99	31.016	0	13.653	36.99	31.016	34.003	2.49051
DDX39A	7.183	37.74	26.048	0	7.183	37.74	26.048	31.894	4.44021
39A C223V	12.397	14.772	14.876	0	12.397	14.772	14.876	14.824	1.19577
39A C223V	10.049	9.417	9.969	0	10.049	9.417	9.969	9.693	0.964574
39A C223V	12.959	17.867	16.894	0	12.959	17.867	16.894	17.3805	1.34119
39A C223V	12.939	10.062	10.489	0	12.939	10.062	10.489	10.2755	0.794149
39A C223V	9.975	8.58	17.222	0.003	9.972	8.577	17.219	12.898	1.29342
39A C223V	11.701	9.007	14.247	0.003	11.698	9.004	14.244	11.624	0.993674
39A C223V	9.734	5.861	7.696	0.003	9.731	5.858	7.693	6.7755	0.69628
39A C223V	15.64	14.378	15.001	0.003	15.637	14.375	14.998	14.6865	0.939215
39A C223V	11.49	7.715	7.796	0.003	11.487	7.712	7.793	7.7525	0.674893
39A C223V	3.322	1.431	2.499	0.003	3.319	1.428	2.496	1.962	0.591142
A	4.871	34.192	34.869	0	4.871	34.192	34.869	34.5305	7.089
A	5.555	35.008	28	0	5.555	35.008	28	31.504	5.67129
A	2.332	29.236	25.179	0	2.332	29.236	25.179	27.2075	11.667
A	3.283	28.703	33.558	0	3.283	28.703	33.558	31.1305	9.48233
A	9.24	36.229	49.243	0	9.24	36.229	49.243	42.736	4.62511
A	7.199	41.67	35.875	0	7.199	41.67	35.875	38.7725	5.38582
A	4.258	21.666	17.776	0	4.258	21.666	17.776	19.721	4.63152
A	9.433	45.07	49.44	0	9.433	45.07	49.44	47.255	5.00954
A	8.061	31.014	30.116	0	8.061	31.014	30.116	30.565	3.79171
A	9.776	33.966	32.338	0	9.776	33.966	32.338	33.152	3.39116
D	2.677	28.724	23.016	0	2.677	28.724	23.016	25.87	9.6638
D	2.775	36.207	22.827	0	2.775	36.207	22.827	29.517	10.6368
D	7.1	25.506	22.869	0	7.1	25.506	22.869	24.1875	3.40669
D	7.01	21.382	24.957	0	7.01	21.382	24.957	23.1695	3.30521
D	7.108	30.987	24.05	0	7.108	30.987	24.05	27.5185	3.87148
D	4.623	23.832	21.747	0	4.623	23.832	21.747	22.7895	4.92959
D	2.208	31.377	29.816	0.008	2.2	31.369	29.808	30.5885	13.9039
D	2.035	21.738	24.847	0.008	2.027	21.73	24.839	23.2845	11.4872
D	3.065	27.569	29.029	0.008	3.057	27.561	29.021	28.291	9.2545
D	1.165	27.114	14.997	0.008	1.157	27.106	14.989	21.0475	18.1914
E	3.25	27.14	15.438	0	3.25	27.14	15.438	21.289	6.55046
E	1.823	16.875	10.153	0	1.823	16.875	10.153	13.514	7.41306
E	3.544	22.105	26.606	7.416e-05	3.54393	22.1049	26.6059	24.3554	6.87244
E	3.518	16.464	17.567	7.416e-05	3.51793	16.4639	17.5669	17.0154	4.83678
E	3.258	31.617	35.526	0	3.258	31.617	35.526	33.5715	10.3043
E	2.323	25.729	19.752	0	2.323	25.729	19.752	22.7405	9.78928
E	4.1	29.014	20.408	0	4.1	29.014	20.408	24.711	6.02707
E	1.583	15.749	21.784	0	1.583	15.749	21.784	18.7665	11.855
E	2.915	18.553	21.639	0	2.915	18.553	21.639	20.096	6.894
E	2.911	29.073	28.785	0	2.911	29.073	28.785	28.929	9.93782
F	7.086	37.576	32.131	0	7.086	37.576	32.131	34.8535	4.91864
F	6.76	24.131	29.516	0	6.76	24.131	29.516	26.8235	3.96797
F	2.977	34.517	36.547	0	2.977	34.517	36.547	35.532	11.9355
F	2.053	24.854	28.517	0.001	2.052	24.853	28.516	26.6845	13.0041
F	2.604	30.665	27.131	0.001	2.603	30.664	27.13	28.897	11.1014
F	3.859	30.365	22.979	0.063	3.796	30.302	22.916	26.609	7.00975
F	3.387	26.577	24.587	0.063	3.324	26.514	24.524	25.519	7.6772
F	2.185	15.007	12.636	0.046	2.139	14.961	12.59	13.7755	6.44016
F	10.216	47.321	35.325	0.046	10.17	47.275	35.279	41.277	4.0587
F	8.383	38.508		0.046	8.337	38.462		38.462	4.61341
G	6.605	32.511	30.265	0	6.605	32.511	30.265	31.388	4.75216
G	8.296	51.091	57.123	0	8.296	51.091	57.123	54.107	6.52206
G	2.725	31.023	22.256	0	2.725	31.023	22.256	26.6395	9.77596
G	1.364	25.929	8.347	0	1.364	25.929	8.347	17.138	12.5645
G	7.182	45.802	39.024	0.0005374	7.18146	45.8015	39.0235	42.4125	5.90583
G	3.285	23.467	21.025	0.0005374	3.28446	23.4665	21.0245	22.2455	6.77294
G	6.955	21.735	24.316	0	6.955	21.735	24.316	23.0255	3.31064
G	7.857	35.693	25.362	0	7.857	35.693	25.362	30.5275	3.88539
G	6.017	31.785	23.991	0	6.017	31.785	23.991	27.888	4.63487
G	4.108	48.325	39.317	0	4.108	48.325	39.317	43.821	10.6672
H	2.452	29.977	18.19	0	2.452	29.977	18.19	24.0835	9.82198
H	1.935	24.094	24.55	0	1.935	24.094	24.55	24.322	12.5695
H	6.275	43.528	36.48	0	6.275	43.528	36.48	40.004	6.37514
H	8.363	48.793	46.268	0	8.363	48.793	46.268	47.5305	5.68343
H	4.181	32.416	26.208	0	4.181	32.416	26.208	29.312	7.01076
H	9.012	62.757	53.376	0	9.012	62.757	53.376	58.0665	6.44324
H	5.619	40.087	20.53	0	5.619	40.087	20.53	30.3085	5.39393
H	4.095	16.903	16.014	0	4.095	16.903	16.014	16.4585	4.01917
H	1.954	10.404	9.322	0	1.954	10.404	9.322	9.863	5.04759
H	8.74	36.608	33.154	0	8.74	36.608	33.154	34.881	3.99096
I	10.698	46.572	39.345	0.006	10.692	46.566	39.339	42.9525	4.01726
I	8.51	35.437	34.449	0.006	8.504	35.431	34.443	34.937	4.1083
I	11.874	34.037	28.668	0.006	11.868	34.031	28.662	31.3465	2.64126
I	10.703	64.374	36.953	0.006	10.697	64.368	36.947	50.6575	4.73567
I	11.758	56.138	51.844	0	11.758	56.138	51.844	53.991	4.59185
I	4.153	14.897	12.957	0	4.153	14.897	12.957	13.927	3.35348
I	5.476	19.851	18.012	0	5.476	19.851	18.012	18.9315	3.45718
I	4.545	14.316	15.716	0	4.545	14.316	15.716	15.016	3.30385
I	10.536	53.132	46.045	0	10.536	53.132	46.045	49.5885	4.70658
I	7.75	48.874	54.03	0	7.75	48.874	54.03	51.452	6.63897
K	2.864	34.629	28.435	0	2.864	34.629	28.435	31.532	11.0098
K	4.513	40.383	21.806	0	4.513	40.383	21.806	31.0945	6.88998
K	4.351	32.172	27.677	0.0005238	4.35048	32.1715	27.6765	29.924	6.87832
K	4.913	41.165	43.105	0.0005238	4.91248	41.1645	43.1045	42.1345	8.57703
K	0.925	11	11.077	0	0.925	11	11.077	11.0385	11.9335
K	5.318	20.885	25.469	0	5.318	20.885	25.469	23.177	4.35822
K	3.736	22.756	12.684	0	3.736	22.756	12.684	17.72	4.74304
K	1.389	29.398	21.335	0	1.389	29.398	21.335	25.3665	18.2624
K	3.644	55.99	33.32	0	3.644	55.99	33.32	44.655	12.2544
K	0.461	8.825		0	0.461	8.825		8.825	19.1432
L	11.885	37.206	30.537	0	11.885	37.206	30.537	33.8715	2.84994
L	13.881	50.156	43.043	0	13.881	50.156	43.043	46.5995	3.35707
L	5.305	19.641	23.081	0	5.305	19.641	23.081	21.361	4.02658
L	5.704	35.113	30.687	0	5.704	35.113	30.687	32.9	5.76788
L	7.118	28.626	29.397	0	7.118	28.626	29.397	29.0115	4.07579
L	2.103	29.86	28.811	0.022	2.081	29.838	28.789	29.3135	14.0863
L	3.592	24.749	31.667	0.022	3.57	24.727	31.645	28.186	7.89524
L	8.108	36.721	39.183	0.022	8.086	36.699	39.161	37.93	4.69082
L	1.962	22.312	14.796	0.022	1.94	22.29	14.774	18.532	9.55258
L	3.414	20.433	20.211	0.022	3.392	20.411	20.189	20.3	5.98467
M	11.698	36.714	33.547	0	11.698	36.714	33.547	35.1305	3.00312
M	13.123	42.861	40.07	0	13.123	42.861	40.07	41.4655	3.15976
M	7.215	28.256	27.938	1.102e-05	7.21499	28.256	27.938	28.097	3.89425
M	5.462	21.481	20.224	1.102e-05	5.46199	21.481	20.224	20.8525	3.81775
M	12.091	39.057	40.513	1.102e-05	12.091	39.057	40.513	39.785	3.29047
M	7.954	31.002	29.655	0	7.954	31.002	29.655	30.3285	3.81299
M	13.081	40.076	46.233	0	13.081	40.076	46.233	43.1545	3.29902
M	5.143	32.447	26.203	0	5.143	32.447	26.203	29.325	5.70192
M	2.258	11.547	11.423	0	2.258	11.547	11.423	11.485	5.08636
M	2.202	9.965	9.19	0	2.202	9.965	9.19	9.5775	4.34946
N	12.986	33.001	34.761	0	12.986	33.001	34.761	33.881	2.60904
N	7.809	31.348	31.241	0	7.809	31.348	31.241	31.2945	4.00749
N	9.552	35.179	39.011	0.0004153	9.55158	35.1786	39.0106	37.0946	3.88361
N	5.373	33.764	23.905	0.0004153	5.37258	33.7636	23.9046	28.8341	5.36689
N	7.2	44.448	31.688	0.0004153	7.19958	44.4476	31.6876	38.0676	5.28747
N	9.151	42.339	31.915	0.0004153	9.15058	42.3386	31.9146	37.1266	4.05729
N	12.473	32.381	24.253	0	12.473	32.381	24.253	28.317	2.27026
N	11.433	35.214	33.068	0	11.433	35.214	33.068	34.141	2.98618
N	5.425	21.205	21.323	0	5.425	21.205	21.323	21.264	3.91963
N	5.464	20.376	20.188	0	5.464	20.376	20.188	20.282	3.71193
P	7.506	44.834	22.239	0	7.506	44.834	22.239	33.5365	4.46796
P	3.221	20.294	19.61	0	3.221	20.294	19.61	19.952	6.19435
P	3.663	29.863	26.614	0	3.663	29.863	26.614	28.2385	7.70912
P	3.124	26.845	22.583	0	3.124	26.845	22.583	24.714	7.91101
P	2.297	12.176	12.87	0.006	2.291	12.17	12.864	12.517	5.46355
P	7.064	38.739	34.26	0.006	7.058	38.733	34.254	36.4935	5.17052
P	4.004	15.874	17.735	0.006	3.998	15.868	17.729	16.7985	4.20173
P	3.398	16.58	13.142	0	3.398	16.58	13.142	14.861	4.37345
P	2.37	16.948	14.569	0	2.37	16.948	14.569	15.7585	6.64916
P	5.49	41.055	42.902	0	5.49	41.055	42.902	41.9785	7.64636
Q	7.693	28.808	22.19	0.108	7.585	28.7	22.082	25.391	3.34753
Q	1.74	21.639	12.902	0.108	1.632	21.531	12.794	17.1625	10.5162
Q	3.538	22.251	22.294	0	3.538	22.251	22.294	22.2725	6.29522
Q	2.387	18.212	14.136	0	2.387	18.212	14.136	16.174	6.77587
Q	16.074	43.898	49.423	0	16.074	43.898	49.423	46.6605	2.90286
Q	5.135	26.031	27.57	0	5.135	26.031	27.57	26.8005	5.21918
Q	4.382	32.981	26.848	0	4.382	32.981	26.848	29.9145	6.82668
Q	2.971	27.587	24.391	0	2.971	27.587	24.391	25.989	8.74756
Q	3.609	35.589	34.006	0	3.609	35.589	34.006	34.7975	9.64187
Q	1.226	20.246	19.856	0	1.226	20.246	19.856	20.051	16.3548
R	5.173	36.051	33.659	0	5.173	36.051	33.659	34.855	6.73787
R	1.765	30.409	24.542	0	1.765	30.409	24.542	27.4755	15.5669
R	3.153	15.929	15.365	0	3.153	15.929	15.365	15.647	4.96258
R	3.39	15.321	19.067	0	3.39	15.321	19.067	17.194	5.07198
R	5.852	50.704	38.876	0	5.852	50.704	38.876	44.79	7.65379
R	6.567	48.146	27.439	0	6.567	48.146	27.439	37.7925	5.75491
R	1.825	23.216	15.05	7.108e-05	1.82493	23.2159	15.0499	19.1329	10.4842
R	5.848	39.363	42.994	7.108e-05	5.84793	39.3629	42.9939	41.1784	7.04154
R	1.757	23.715	16.32	0	1.757	23.715	16.32	20.0175	11.393
R	1.386	26.437	14.33	0	1.386	26.437	14.33	20.3835	14.7067
S	12.567	39.236	37.162	0	12.567	39.236	37.162	38.199	3.03963
S	10.784	43.542	37.593	0	10.784	43.542	37.593	40.5675	3.76182
S	8.085	27.598	29.577	0.001	8.084	27.597	29.576	28.5865	3.53618
S	10.874	37.107	35.593	0.001	10.873	37.106	35.592	36.349	3.34305
S	10.488	39.575	37.877	0.001	10.487	39.574	37.876	38.725	3.69267
S	10.021	39.524	43.309	0	10.021	39.524	43.309	41.4165	4.13297
S	9.96	38.518	33.355	0	9.96	38.518	33.355	35.9365	3.60808
S	7.302	30.612	32.49	0	7.302	30.612	32.49	31.551	4.32087
S	7.645	24.869	25.757	0	7.645	24.869	25.757	25.313	3.31105
S	9.914	33.496	31.624	0	9.914	33.496	31.624	32.56	3.28424
T	15.138	34.462	31.139	0	15.138	34.462	31.139	32.8005	2.16677
T	15.905	24.986	25.705	0	15.905	24.986	25.705	25.3455	1.59356
T	7.984	12.187	13.407	0	7.984	12.187	13.407	12.797	1.60283
T	7.091	15.546	14.662	0	7.091	15.546	14.662	15.104	2.13002
T	6.757	14.933	12.637	1.719e-05	6.75698	14.933	12.637	13.785	2.04011
T	9.703	21.54	20.359	1.719e-05	9.70298	21.54	20.359	20.9495	2.15908
T	16.734	24.513	22.349	1.719e-05	16.734	24.513	22.349	23.431	1.4002
T	11.546	32.162	33.623	0.0005635	11.5454	32.1614	33.6224	32.8919	2.84891
T	13.935	26.593	19.839	0.0005635	13.9344	26.5924	19.8384	23.2154	1.66605
T	6.21	8.719	9.185	0.0005635	6.20944	8.71844	9.18444	8.95144	1.44159
W	5.103	36.48	35.133	0	5.103	36.48	35.133	35.8065	7.01675
W	7.539	39.026	42.289	0	7.539	39.026	42.289	40.6575	5.39296
W	3.536	19.243	22.769	4.451e-05	3.53596	19.243	22.769	21.006	5.94067
W	4.247	43.25	34.63	4.451e-05	4.24696	43.25	34.63	38.94	9.16891
W	3.493	26.248	15.331	4.451e-05	3.49296	26.248	15.331	20.7895	5.95182
W	5.795	22.788	27.287	0.009	5.786	22.779	27.278	25.0285	4.3257
W	6.274	31.304	25.139	0.009	6.265	31.295	25.13	28.2125	4.50319
W	5.101	27.014	24.916	0	5.101	27.014	24.916	25.965	5.09018
W	5.178	21.94	22.776	0	5.178	21.94	22.776	22.358	4.31788
W	3.593	14.611	17.187	0	3.593	14.611	17.187	15.899	4.42499
Y	5.001	22.381	32.345	0	5.001	22.381	32.345	27.363	5.47151
Y	3.012	14.628	12.048	0	3.012	14.628	12.048	13.338	4.42829
Y	5.09	27.264	23.024	0	5.09	27.264	23.024	25.144	4.93988
Y	2.442	22.217	22.473	0	2.442	22.217	22.473	22.345	9.15029
Y	7.05	39.434	41.553	7.281e-05	7.04993	39.4339	41.5529	40.4934	5.74381
Y	3.274	17.306	14.411	7.281e-05	3.27393	17.3059	14.4109	15.8584	4.84385
Y	3.963	16.291	15.121	7.281e-05	3.96293	16.2909	15.1209	15.7059	3.96321
Y	9.321	31.486	45.516	0	9.321	31.486	45.516	38.501	4.13057
Y	2.428	24.698	20.915	0	2.428	24.698	20.915	22.8065	9.39312
Y	2.199	24.598	13.489	0	2.199	24.598	13.489	19.0435	8.66007
