# Supplementary material for: Protein thermal sensing regulates physiological amyloid aggregation
Source: Nat Commun. 2024 Feb 9;15:1222. doi: 10.1038/s41467-024-45536-0 (PMC10858206; doi:10.1038/s41467-024-45536-0)
Supplement: Supplementary file 4 — Source Data [file 41467_2024_45536_MOESM4_ESM.zip › Fig4g.xlsx]

## Sheet: Statistics
	DDX39A	39A T114S	A	C	D	E	F	G	H	I	K	L	M	N	P	Q	R	V	W	Y
2020-09-28	3.91	1.95229	2.65659	3.62215	3.8258	2.94367	4.09875	3.30031	2.77735	2.95057	2.96327	3.17539	4.14382	4.03918	4.94695	2.21456	3.4504	6.11332	5.03944	3.90501
	2.96701	1.28648	4.08734	3.76413	5.23434	2.80144	3.354	4.87501	2.64814	2.33084	4.48557	3.36666	6.67695	3.77257	3.67124	1.32321	5.5316	8.0339	4.55764	4.81022
	3.83678	2.45077	2.31805	3.90415	4.33525	6.31952	3.95039	4.89421	3.52225	2.87768	4.01628	3.46696	5.22311	3.76301	4.8183	1.87021	3.29253	5.53077	3.56215	5.14774
	3.42415	2.76095	2.10018	3.40891	8.01587	4.40945	5.27227	5.42359	4.12243	4.40928	4.97587	4.17555	4.3338	3.21525	4.96427	1.58633	4.69977	2.91014	4.09265	7.96495
	3.62724	3.00064	3.20152	4.56814	4.80352	4.40852	5.32106	4.82546	1.84582	4.78048	3.74058	3.30382	4.14451	4.91514	3.10818	2.20029	6.79377	2.13058	6.75974	5.24356
	2.84381	1.79142	2.89008	3.43278	6.97334	6.3666	6.73784	3.97441	1.89496	4.17418	4.55788	4.8531	5.30749	3.35342	8.2348	1.86768	4.61321	3.36163	4.04679	3.97837
	2.80088	1.4391	2.44282	3.45346	3.93962	3.8125	6.76328	4.31673	3.34812	4.01504	3.85629	4.58033	2.89429	2.99358	3.91486	1.96999	5.37655	5.07618	4.33697	3.42807
	4.72672	1.81344	2.67679	3.33738	4.06144	3.89275	3.94183	3.65813	3.25398	2.85399	4.0155	2.73939	2.91197	4.85702	5.93741	2.68142	5.95528	3.55117	6.17834	6.0537
	5.40684	1.90612	3.43313	4.51886	5.82416	6.46167	5.95101	3.52246	1.95906	3.1273	5.42129	3.92065	2.28936	4.90995	5.38401	1.13392	4.25362	3.5082	8.49226	4.4992
	5.07187	1.34984	3.42712	3.69171	3.59941	5.78192	3.79114	2.99991	1.80991	3.8447	7.70135	4.00561	4.97916	3.26944	4.07993	1.50786	5.28926	4.21657	8.10809	6.0708
avg	3.86153	1.9751	2.92336	3.77017	5.06128	4.71981	4.91816	4.17902	2.7182	3.53641	4.57339	3.75875	4.29045	3.90886	4.906	1.83555	4.9256	4.44325	5.51741	5.11016
2021-06-03	4.15346	1.43929	2.71826	2.93802	2.2186	3.05507	5.10251	3.43304	2.46134	3.44668	2.62893	3.64491	3.16656	3.73304	3.63227	1.72414	2.77234	4.6895	5.92972	4.73133
	2.05735	1.22382	3.39168	3.21383	2.93885	2.54673	3.16945	3.09962	2.77233	4.6475	3.07554	6.09046	6.31133	3.94487	2.63264	2.12646	2.68264	5.54725	6.08217	4.06606
	4.26122	1.59975	2.6494	3.34876	3.1833	3.12212	2.16439	3.21239	1.76408	3.4794	3.63204	3.6374	3.93954	2.87178	2.51976	2.3723	4.81179	3.4582	2.92189	2.89649
	7.43203	2.6676	2.15453	2.94499	2.43489	2.30848	2.6851	2.49806	2.22224	3.46511	4.00938	2.74628	3.75025	6.67472	2.25094	1.91421	4.18662	4.72608	3.43084	1.91076
	2.95804	2.3438	3.70783	2.00269	2.35709	2.74784	4.0269	5.90045	2.06557	5.40848	5.01325	2.24012	5.3586	3.30029	4.89673	1.48154	3.05178	3.12823	4.26728	5.03715
	3.65702	2.22928	4.36135	2.73906	4.10156	4.37784	3.93321	3.59243	4.83806	3.59923	3.74398	2.70241	2.61011	3.97985	7.64271	2.00041	3.18671	4.88112	4.99251	2.86782
	5.33382	3.19108	2.07613	3.85595	4.76856	3.5758	3.98996	3.04607	2.59594	22.1448	1.67751	3.26319	5.10131	5.37629	3.18908	1.48041	2.36426	2.68526	4.37636	2.76463
	3.63563	2.93661	4.65111	2.66501	2.81259	3.20805	5.2687	4.10094	3.61519	1.05565	2.36854	2.70224	8.53882	4.46511	2.7622	2.19509	4.71619	2.46644	3.42917	4.87857
	3.47158	2.84519	2.83338	3.94689	2.59969	3.00674	4.03599	2.10034	2.00844	2.46462	2.28074	3.49432	2.53835	4.48138	2.59261	2.43578	2.97022	4.12126	4.16168	3.48791
	2.59134	2.31384	1.70101	2.46192	2.12561	2.84747	2.75814	3.24683	2.26271	5.40046	2.10807	5.71423	5.33274	3.99739	2.57665	2.02419	2.30796	2.84823	7.59799	2.67803
avg	3.95515	2.27903	3.02447	3.01171	2.95407	3.07961	3.71344	3.42302	2.66059	5.51119	3.0538	3.62356	4.66476	4.28247	3.46956	1.97545	3.30505	3.85516	4.71896	3.53188
2024-06-04	3.1872	2.08534	1.7933	2.25976	4.29383	5.43276	3.37564	2.97222	2.1491	2.53334	2.60801	2.98898	3.04048	3.96444	3.16033	1.18827	4.00712	2.93697	4.97844	3.21558
	2.36795	2.23714	3.76809	2.38249	5.3358	5.78216	6.60109	2.87248	3.15696	2.82723	2.72333	4.22832	3.19332	3.65129	4.46323	2.19779	3.89057	2.92703	4.51435	3.49074
	4.53078	1.0295	2.26247	2.91231	6.01646	2.64828	3.22029	2.78361	1.68747	5.26723	2.98332	2.81927	4.80426	3.13308	2.20903	1.6882	3.00615	4.56234	2.96157	9.25139
	2.12032	1.66592	3.79502	1.51799	3.35055	4.32243	4.84899	2.72489	1.43113	4.0722	2.13504	3.15752	2.47293	3.20584	3.38426	1.15618	3.482	4.01031	6.65062	2.63837
	3.45237	1.74826	2.15966	2.73406	1.79797	2.66556	3.40165	3.73375	2.74477	5.58332	3.6174	3.74208	2.96044	2.79576	3.01889	1.09326	4.32081	3.99338	5.36483	6.80341
	3.57788	1.78316	2.57174	5.39568	4.7747	3.06059	3.60308	3.83122	2.83033	3.75826	1.8274	3.39339	4.25426	3.57376	3.54872	1.75724	4.67215	3.31017	5.17728	4.4261
	5.15135	1.64263	2.87673	3.05311	4.34589	4.44826	3.54018	3.28324	1.95823	4.00259	5.39483	2.14858	3.47889	4.05475	4.50798	1.26998	3.04228	3.932	6.81607	2.89932
	2.30114	1.21871	1.66738	2.20144	2.67507	3.81275	3.0532	5.94153	3.92036	4.79311	3.75889	3.7624	3.8338	3.87953	3.95425	1.93565	2.62626	3.65674	5.20545	2.61931
	1.7816	1.36407	2.31439	2.04671	3.49636	4.2553	3.14942	2.93768	3.33302	6.66813	2.03105	2.76314	3.02809	2.54128	2.61532	0.920361	4.12685	2.95402	5.38616	3.75283
	4.8249	1.2297	2.34224	2.34694	3.39451	2.15584	3.06049	4.51306	2.26358	2.62617	1.59827	3.26571	3.21457	2.29176	2.27589	1.16123	3.5287	3.17224	4.89941	4.09058
avg	3.32955	1.60044	2.5551	2.68505	3.94812	3.85839	3.7854	3.55937	2.54749	4.21316	2.86775	3.22694	3.4281	3.30915	3.31379	1.43682	3.67029	3.54552	5.19542	4.31876
	DDX39A	39A T114S	A	C	D	E	F	G	H	I	K	L	M	N	P	Q	R	V	W	Y
2020-09-28	3.86153	1.9751	2.92336	3.77017	5.06128	4.71981	4.91816	4.17902	2.7182	3.53641	4.57339	3.75875	4.29045	3.90886	4.906	1.83555	4.9256	4.44325	5.51741	5.11016
2021-06-03	3.95515	2.27903	3.02447	3.01171	2.95407	3.07961	3.71344	3.42302	2.66059	5.51119	3.0538	3.62356	4.66476	4.28247	3.46956	1.97545	3.30505	3.85516	4.71896	3.53188
2024-06-04	3.32955	1.60044	2.5551	2.68505	3.94812	3.85839	3.7854	3.55937	2.54749	4.21316	2.86775	3.22694	3.4281	3.30915	3.31379	1.43682	3.67029	3.54552	5.19542	4.31876
Average	3.71541	1.95153	2.83431	3.15564	3.98782	3.88594	4.139	3.72047	2.64209	4.42025	3.49831	3.53641	4.12777	3.83349	3.89645	1.74927	3.96698	3.94797	5.14393	4.32027
Count	3	3	3	3	3	3	3	3	3	3	3	3	3	3	3	3	3	3	3	3
variance	0.113857	0.115536	0.0610236	0.309908	1.11126	0.673129	0.456612	0.162351	0.00754168	1.00711	0.875491	0.0764	0.402177	0.2411	0.770456	0.0781151	0.722564	0.207939	0.161368	0.622748
Std. Dev	0.337428	0.339905	0.24703	0.556694	1.05416	0.820444	0.675731	0.402929	0.0868429	1.00355	0.935677	0.276406	0.634175	0.491019	0.877756	0.279491	0.850038	0.456003	0.401706	0.789144
SE	0.194814	0.196244	0.142623	0.321407	0.608621	0.473684	0.390133	0.232631	0.0501387	0.579398	0.540213	0.159583	0.366141	0.28349	0.506773	0.161364	0.490769	0.263274	0.231925	0.455613
p-values		0.0030993	0.0253199	0.22522	0.705083	0.763677	0.404349	0.987514	0.0253776	0.349031	0.735033	0.517901	0.392328	0.750757	0.764027	0.00169652	0.67069	0.519984	0.0098767	0.317779

## Sheet: 2020-09-28
DDX39A T114X	Nucl Back	A-body-1	A-body-2	Back	Nucl Back	A-body-1	A-body-2	A-body Average	Relative to nucleus
	Raw mean pixel intensity				Raw mean pixel intensity (minus Back)
DDX39A	12.893	55.257	45.566	2.593e-05	12.893	55.257	45.566	50.4115	3.91
DDX39A	15.111	40.06	49.609	2.593e-05	15.111	40.06	49.609	44.8345	2.96701
DDX39A	15.798	63.623	57.604	0	15.798	63.623	57.604	60.6135	3.83678
DDX39A	14.225	53.624	43.793	0	14.225	53.624	43.793	48.7085	3.42415
DDX39A	10.657	42.102	35.209	0	10.657	42.102	35.209	38.6555	3.62724
DDX39A	7.129	19.378	21.169	0	7.129	19.378	21.169	20.2735	2.84381
DDX39A	6.963	20.124	18.881	0	6.963	20.124	18.881	19.5025	2.80088
DDX39A	6.528	31.886	29.826	0	6.528	31.886	29.826	30.856	4.72672
DDX39A	10.245	57.481	53.303	0.0002535	10.2447	57.4807	53.3027	55.3917	5.40684
DDX39A	6.213	31.541	31.48	0.0002535	6.21275	31.5407	31.4797	31.5102	5.07187
39A T114S	11.798	22.616	23.433	0.009	11.789	22.607	23.424	23.0155	1.95229
39A T114S	13.66	17.694	17.447	0.01	13.65	17.684	17.437	17.5605	1.28648
39A T114S	6.679	17.368	15.262	0.037	6.642	17.331	15.225	16.278	2.45077
39A T114S	9.968	28.275	26.637	0.037	9.931	28.238	26.6	27.419	2.76095
39A T114S	9.352	28.972	27.004	0.037	9.315	28.935	26.967	27.951	3.00064
39A T114S	23.161	42.229	40.753	0	23.161	42.229	40.753	41.491	1.79142
39A T114S	12.98	19.21	18.149	0	12.98	19.21	18.149	18.6795	1.4391
39A T114S	12.202	19.754	24.472	0.018	12.184	19.736	24.454	22.095	1.81344
39A T114S	15.09	26.918	30.576	0.018	15.072	26.9	30.558	28.729	1.90612
39A T114S	14.379	21.107	17.699	0.018	14.361	21.089	17.681	19.385	1.34984
A	17.811	53.751	40.882	0	17.811	53.751	40.882	47.3165	2.65659
A	14.266	64.601	52.019	0	14.266	64.601	52.019	58.31	4.08734
A	11.036	26.822	24.342	0	11.036	26.822	24.342	25.582	2.31805
A	20.254	44.371	40.703	0	20.254	44.371	40.703	42.537	2.10018
A	9.989	33.841	30.119	0	9.989	33.841	30.119	31.98	3.20152
A	8.47	25.183	23.775	0	8.47	25.183	23.775	24.479	2.89008
A	18.153	45.457	43.232	0	18.153	45.457	43.232	44.3445	2.44282
A	13.075	34.59	35.408	0	13.075	34.59	35.408	34.999	2.67679
A	15.044	53.649	49.647	0	15.044	53.649	49.647	51.648	3.43313
A	3.533	12.417	11.799	0	3.533	12.417	11.799	12.108	3.42712
C	12.103	47.202	40.46	0.003	12.1	47.199	40.457	43.828	3.62215
C	12.993	56.47	41.328	0.003	12.99	56.467	41.325	48.896	3.76413
C	11.764	51.435	40.421	0.0001432	11.7639	51.4349	40.4209	45.9279	3.90415
C	4.942	16.778	16.915	0.0001432	4.94186	16.7779	16.9149	16.8464	3.40891
C	4.755	23.859	19.583	0.0001432	4.75486	23.8589	19.5829	21.7209	4.56814
C	8.549	30.409	28.284	0.0001432	8.54886	30.4089	28.2839	29.3464	3.43278
C	5.676	19.66	19.543	0.0001432	5.67586	19.6599	19.5429	19.6014	3.45346
C	9.805	31.656	33.79	1.33e-05	9.80499	31.656	33.79	32.723	3.33738
C	3.899	18.587	16.651	1.33e-05	3.89899	18.587	16.651	17.619	4.51886
C	13.844	55.548	46.668	1.33e-05	13.844	55.548	46.668	51.108	3.69171
D	12.21	50.412	43.014	1.891e-05	12.21	50.412	43.014	46.713	3.8258
D	10.227	56.284	50.779	1.891e-05	10.227	56.284	50.779	53.5315	5.23434
D	14.009	62.573	58.892	0	14.009	62.573	58.892	60.7325	4.33525
D	4.285	34.654	34.042	0	4.285	34.654	34.042	34.348	8.01587
D	9.673	46.944	45.81	0.023	9.65	46.921	45.787	46.354	4.80352
D	5.406	38.609	36.512	0.023	5.383	38.586	36.489	37.5375	6.97334
D	9.918	39.816	38.195	0.023	9.895	39.793	38.172	38.9825	3.93962
D	14.339	60.696	55.778	0	14.339	60.696	55.778	58.237	4.06144
D	5.903	34.616	34.144	0	5.903	34.616	34.144	34.38	5.82416
D	5.125	18.537	18.357	0	5.125	18.537	18.357	18.447	3.59941
E	11.469	32.828	34.694	0	11.469	32.828	34.694	33.761	2.94367
E	19.007	58.548	47.946	0	19.007	58.548	47.946	53.247	2.80144
E	5.977	39.505	30.985	0.475	5.502	39.03	30.51	34.77	6.31952
E	11.105	57.832	36.863	0.475	10.63	57.357	36.388	46.8725	4.40945
E	11.861	56.438	48.141	0	11.861	56.438	48.141	52.2895	4.40852
E	7.74	54.425	44.13	0	7.74	54.425	44.13	49.2775	6.3666
E	13.419	51.16		0	13.419	51.16		51.16	3.8125
E	4.298	17.951	15.378	0.023	4.275	17.928	15.355	16.6415	3.89275
E	9.129	63.365	54.361	0.023	9.106	63.342	54.338	58.84	6.46167
E	8.818	50.875		0.023	8.795	50.852		50.852	5.78192
F	7.008	30.053	27.172	0.036	6.972	30.017	27.136	28.5765	4.09875
F	9.673	35.37	29.347	0.036	9.637	35.334	29.311	32.3225	3.354
F	10.438	43.519	38.737	0.036	10.402	43.483	38.701	41.092	3.95039
F	5.861	30.747		0.036	5.825	30.711		30.711	5.27227
F	9.844	63.267	41.494	0	9.844	63.267	41.494	52.3805	5.32106
F	7.236	46.806	50.704	0	7.236	46.806	50.704	48.755	6.73784
F	3.783	26.278	24.893	0	3.783	26.278	24.893	25.5855	6.76328
F	16.211	65.469	62.333	0	16.211	65.469	62.333	63.901	3.94183
F	9.533	56.731		0	9.533	56.731		56.731	5.95101
F	11.577	51.067	36.713	0	11.577	51.067	36.713	43.89	3.79114
G	16.892	55.035	56.449	0.003	16.889	55.032	56.446	55.739	3.30031
G	10.696	57.374	46.889	0.003	10.693	57.371	46.886	52.1285	4.87501
G	8.997	45.975	42.068	0.003	8.994	45.972	42.065	44.0185	4.89421
G	11.53	59.93	65.138	0	11.53	59.93	65.138	62.534	5.42359
G	11.218	57.511	50.753	0	11.218	57.511	50.753	54.132	4.82546
G	14.441	58.785	56.004	0	14.441	58.785	56.004	57.3945	3.97441
G	11.175	51.403	45.076	0	11.175	51.403	45.076	48.2395	4.31673
G	12.26	41.975	47.717	0.001	12.259	41.974	47.716	44.845	3.65813
G	7.213	25.697	25.113	0.001	7.212	25.696	25.112	25.404	3.52246
G	5.382	14.628	17.659	0.001	5.381	14.627	17.658	16.1425	2.99991
H	13.927	37.913	38.804	0.181	13.746	37.732	38.623	38.1775	2.77735
H	11.64	26.328	34.724	0.181	11.459	26.147	34.543	30.345	2.64814
H	7.888	28.292	26.362	0.181	7.707	28.111	26.181	27.146	3.52225
H	14.074	61.552	54.48	0.0009966	14.073	61.551	54.479	58.015	4.12243
H	12.642	22.356	24.312	0.0009966	12.641	22.355	24.311	23.333	1.84582
H	8.117	16.338	14.423	0.0009966	8.116	16.337	14.422	15.3795	1.89496
H	11.261	36.382	39.024	5.871e-05	11.2609	36.3819	39.0239	37.7029	3.34812
H	10.096	34.089	31.615	5.871e-05	10.0959	34.0889	31.6149	32.8519	3.25398
H	12.065	25.276	21.996	5.871e-05	12.0649	25.2759	21.9959	23.6359	1.95906
H	11.026	19.373	20.539	5.871e-05	11.0259	19.3729	20.5389	19.9559	1.80991
I	9.883	30.039	28.239	0.011	9.872	30.028	28.228	29.128	2.95057
I	23.539	54.244	55.458	0.011	23.528	54.233	55.447	54.84	2.33084
I	11.469	33.046	32.921	0.011	11.458	33.035	32.91	32.9725	2.87768
I	12.664	55.409	56.242	0.004	12.66	55.405	56.238	55.8215	4.40928
I	9.766	52.957	40.385	0.004	9.762	52.953	40.381	46.667	4.78048
I	13.242	52.269	56.731	0.244	12.998	52.025	56.487	54.256	4.17418
I	12.912	54.125	48.088	0.244	12.668	53.881	47.844	50.8625	4.01504
I	14.282	39.098	42.071	0.095	14.187	39.003	41.976	40.4895	2.85399
I	10.625	35.214	30.837	0.095	10.53	35.119	30.742	32.9305	3.1273
I	7.207	27.678	27.199	0.095	7.112	27.583	27.104	27.3435	3.8447
K	19.683	59.087	57.565	0	19.683	59.087	57.565	58.326	2.96327
K	10.012	46.012	43.807	0	10.012	46.012	43.807	44.9095	4.48557
K	10.78	40.55	46.041	0	10.78	40.55	46.041	43.2955	4.01628
K	8.827	45.962	41.882	0	8.827	45.962	41.882	43.922	4.97587
K	8.145	32.288	28.646	0	8.145	32.288	28.646	30.467	3.74058
K	9.691	46.528	41.699	0.016	9.675	46.512	41.683	44.0975	4.55788
K	14.618	63.667	48.984	0.016	14.602	63.651	48.968	56.3095	3.85629
K	7.017	29.315	26.942	0.016	7.001	29.299	26.926	28.1125	4.0155
K	5.657	32.959	28.236	0.016	5.641	32.943	28.22	30.5815	5.42129
K	6.013	48.605	43.797	0.016	5.997	48.589	43.781	46.185	7.70135
L	17.669	53.963	58.249	0	17.669	53.963	58.249	56.106	3.17539
L	15.847	62.03	44.673	0	15.847	62.03	44.673	53.3515	3.36666
L	12.682	43.968		0	12.682	43.968		43.968	3.46696
L	11.73	47.77	49.604	0.092	11.638	47.678	49.512	48.595	4.17555
L	16.699	56.688	53.229	0.092	16.607	56.596	53.137	54.8665	3.30382
L	14.248	72.41	65.884	0	14.248	72.41	65.884	69.147	4.8531
L	9.585	45.278	42.527	0	9.585	45.278	42.527	43.9025	4.58033
L	8.764	23.493	24.523	0	8.764	23.493	24.523	24.008	2.73939
L	7.517	30.515	28.428	0	7.517	30.515	28.428	29.4715	3.92065
L	12.479	47.272	52.7	0	12.479	47.272	52.7	49.986	4.00561
M	10.419	44.767	41.563	0.003	10.416	44.764	41.56	43.162	4.14382
M	9.124	59.779	62.028	0.003	9.121	59.776	62.025	60.9005	6.67695
M	12.01	61.791	63.668	0	12.01	61.791	63.668	62.7295	5.22311
M	9.022	37.281	40.918	0	9.022	37.281	40.918	39.0995	4.3338
M	12.59	52.857	50.225	0.203	12.387	52.654	50.022	51.338	4.14451
M	11.992	61.587	63.959	0.203	11.789	61.384	63.756	62.57	5.30749
M	9.791	28.27	27.637	0.203	9.588	28.067	27.434	27.7505	2.89429
M	17.307	51.531	49.264	0	17.307	51.531	49.264	50.3975	2.91197
M	15.814	35.814	36.594	0	15.814	35.814	36.594	36.204	2.28936
M	12.643	61.458	64.445	0	12.643	61.458	64.445	62.9515	4.97916
N	13.758	59.042	52.1	0	13.758	59.042	52.1	55.571	4.03918
N	12.204	44.087	47.994	0	12.204	44.087	47.994	46.0405	3.77257
N	13.902	56.062	48.56	0.0008782	13.9011	56.0611	48.5591	52.3101	3.76301
N	14.065	50.021	40.42	0.0008782	14.0641	50.0201	40.4191	45.2196	3.21525
N	9.616	48.046	46.475	0.0008782	9.61512	48.0451	46.4741	47.2596	4.91514
N	16.331	56.914	52.612	0.0007576	16.3302	56.9132	52.6112	54.7622	3.35342
N	13.167	38.981	39.849	0.0007576	13.1662	38.9802	39.8482	39.4142	2.99358
N	8.101	44.961	33.732	4.655e-05	8.10095	44.961	33.732	39.3465	4.85702
N	8.01	41.425	37.232	4.655e-05	8.00995	41.425	37.232	39.3285	4.90995
N	6.321	18.163	23.169	4.655e-05	6.32095	18.163	23.169	20.666	3.26944
P	6.208	33.121	28.298	0.0003008	6.2077	33.1207	28.2977	30.7092	4.94695
P	9.538	39.301	30.73	0.0003008	9.5377	39.3007	30.7297	35.0152	3.67124
P	8.37	43.637	37.019	0.0003008	8.3697	43.6367	37.0187	40.3277	4.8183
P	8.783	53.34	33.86	0.0003008	8.7827	53.3397	33.8597	43.5997	4.96427
P	11.231	35.495	34.321	0	11.231	35.495	34.321	34.908	3.10818
P	5.13	38.821	45.668	0	5.13	38.821	45.668	42.2445	8.2348
P	7.752	34.328	26.368	0	7.752	34.328	26.368	30.348	3.91486
P	6.279	44.48	30.082	0	6.279	44.48	30.082	37.281	5.93741
P	8.182	46.205	41.899	0	8.182	46.205	41.899	44.052	5.38401
P	7.369	33.513	26.617	0	7.369	33.513	26.617	30.065	4.07993
Q	15.881	33.407	36.922	0.004	15.877	33.403	36.918	35.1605	2.21456
Q	25.362	34.837	32.279	0.004	25.358	34.833	32.275	33.554	1.32321
Q	15.883	29.991	29.411	0.004	15.879	29.987	29.407	29.697	1.87021
Q	22.447	35.606		0.004	22.443	35.602		35.602	1.58633
Q	6.809	14.977		0.004	6.805	14.973		14.973	2.20029
Q	24.13	47.062	43.072	4.664e-05	24.13	47.062	43.072	45.067	1.86768
Q	6.296	12.957	11.849	4.664e-05	6.29595	12.957	11.849	12.403	1.96999
Q	11.242	29.947	30.342	4.664e-05	11.242	29.947	30.342	30.1445	2.68142
Q	7.706	8.674	8.802	4.664e-05	7.70595	8.67395	8.80195	8.73795	1.13392
Q	9.61	15.734	13.247	4.664e-05	9.60995	15.734	13.247	14.4905	1.50786
R	17.743	60.595	61.846	0	17.743	60.595	61.846	61.2205	3.4504
R	8.086	47.263	42.194	0	8.086	47.263	42.194	44.7285	5.5316
R	16.617	55.338	54.086	0	16.617	55.338	54.086	54.712	3.29253
R	11.843	47.504	61.358	0.332	11.511	47.172	61.026	54.099	4.69977
R	8.265	61.413	47.041	0.332	7.933	61.081	46.709	53.895	6.79377
R	12.567	61.56	54.374	0.002	12.565	61.558	54.372	57.965	4.61321
R	9.095	53.218	44.564	0.002	9.093	53.216	44.562	48.889	5.37655
R	9.873	63.444	54.149	0	9.873	63.444	54.149	58.7965	5.95528
R	5.319	23.277	21.973	0	5.319	23.277	21.973	22.625	4.25362
R	7.469	49.065	29.946	0	7.469	49.065	29.946	39.5055	5.28926
V	10.408	65.606	61.608	0.004	10.404	65.602	61.604	63.603	6.11332
V	5.49	44.626	43.53	0.004	5.486	44.622	43.526	44.074	8.0339
V	7.93	39.693	48.025	0	7.93	39.693	48.025	43.859	5.53077
V	16.403	47.634	47.836	0	16.403	47.634	47.836	47.735	2.91014
V	11.759	25.461	24.646	0	11.759	25.461	24.646	25.0535	2.13058
V	4.159	12.696	15.266	0	4.159	12.696	15.266	13.981	3.36163
V	7.554	40.65	36.041	0	7.554	40.65	36.041	38.3455	5.07618
V	7.71	33.68	21.079	0	7.71	33.68	21.079	27.3795	3.55117
V	4.087	15.111	13.565	0	4.087	15.111	13.565	14.338	3.5082
V	8.083	40.363	27.802	0	8.083	40.363	27.802	34.0825	4.21657
W	10.389	57.661	46.992	0.007	10.382	57.654	46.985	52.3195	5.03944
W	13.21	61.605	58.758	0.007	13.203	61.598	58.751	60.1745	4.55764
W	13.144	45.68	47.926	0.007	13.137	45.673	47.919	46.796	3.56215
W	10.022	45.219	36.814	0	10.022	45.219	36.814	41.0165	4.09265
W	5.184	38.307	31.778	0	5.184	38.307	31.778	35.0425	6.75974
W	11.092	48.879	40.895	0	11.092	48.879	40.895	44.887	4.04679
W	13.148	60.16	53.885	0	13.148	60.16	53.885	57.0225	4.33697
W	7.654	47.799	46.779	0	7.654	47.799	46.779	47.289	6.17834
W	4.781	41.644	39.559	0	4.781	41.644	39.559	40.6015	8.49226
W	2.595	22.388	19.693	0	2.595	22.388	19.693	21.0405	8.10809
Y	14.396	57.358	55.075	0	14.396	57.358	55.075	56.2165	3.90501
Y	11.756	57.218	55.88	0	11.756	57.218	55.88	56.549	4.81022
Y	9.869	56.025	45.581	0	9.869	56.025	45.581	50.803	5.14774
Y	6.947	67.36	43.305	0	6.947	67.36	43.305	55.3325	7.96495
Y	11.369	59.614		0	11.369	59.614		59.614	5.24356
Y	11.445	57.672	33.393	0	11.445	57.672	33.393	45.5325	3.97837
Y	17.709	62.57	55.689	0.65	17.059	61.92	55.039	58.4795	3.42807
Y	6.218	36.379	32.335	0.65	5.568	35.729	31.685	33.707	6.0537
Y	8.76	34.667	39.61	0.65	8.11	34.017	38.96	36.4885	4.4992
Y	2.698	13.083	13.083	0.65	2.048	12.433	12.433	12.433	6.0708

## Sheet: 2021-06-03 
DDX39A T114X	Nucl Back	A-body-1	A-body-2	Back	Nucl Back	A-body-1	A-body-2	A-body Average	Relative to nucleus
	Raw mean pixel intensity				Raw mean pixel intensity (minus Back)
DDX39A	7.973	28.911	37.32	0	7.973	28.911	37.32	33.1155	4.15346
DDX39A	17.351	35.67	35.724	0	17.351	35.67	35.724	35.697	2.05735
DDX39A	9.915	38.368	46.132	0	9.915	38.368	46.132	42.25	4.26122
DDX39A	3.781	25.562	30.639	0	3.781	25.562	30.639	28.1005	7.43203
DDX39A	12.523	34.64	39.447	0	12.523	34.64	39.447	37.0435	2.95804
DDX39A	9.881	33.939	38.331	0	9.881	33.939	38.331	36.135	3.65702
DDX39A	9.216	56.117	42.196	0	9.216	56.117	42.196	49.1565	5.33382
DDX39A	13.601	51.943	46.953	6.387e-05	13.6009	51.9429	46.9529	49.4479	3.63563
DDX39A	6.011	22.088	19.647	6.387e-05	6.01094	22.0879	19.6469	20.8674	3.47158
DDX39A	8.907	22.799	23.363	6.387e-05	8.90694	22.7989	23.3629	23.0809	2.59134
39A T114S	29.641	44.234	41.09	1.553e-05	29.641	44.234	41.09	42.662	1.43929
39A T114S	19.612	24.817	23.186	1.553e-05	19.612	24.817	23.186	24.0015	1.22382
39A T114S	21.278	35.326	32.753	3.013e-05	21.278	35.326	32.753	34.0395	1.59975
39A T114S	10.385	28.837	26.569	3.013e-05	10.385	28.837	26.569	27.703	2.6676
39A T114S	16.77	42.315	36.296	3.013e-05	16.77	42.315	36.296	39.3055	2.3438
39A T114S	9.033	20.994	19.28	7.222e-05	9.03293	20.9939	19.2799	20.1369	2.22928
39A T114S	8.921	30.199	26.736	7.222e-05	8.92093	30.1989	26.7359	28.4674	3.19108
39A T114S	6.166	19.334	16.88	7.222e-05	6.16593	19.3339	16.8799	18.1069	2.93661
39A T114S	7.631	23.73	19.693	7.222e-05	7.63093	23.7299	19.6929	21.7114	2.84519
39A T114S	6.553	13.17	17.155	7.222e-05	6.55293	13.1699	17.1549	15.1624	2.31384
A	15.069	47.445	34.476	0.0005349	15.0685	47.4445	34.4755	40.96	2.71826
A	11.237	33.864	42.358	0.0005349	11.2365	33.8635	42.3575	38.1105	3.39168
A	9.364	26.755	22.863	0	9.364	26.755	22.863	24.809	2.6494
A	11.299	24.55	24.138	0	11.299	24.55	24.138	24.344	2.15453
A	10.362	38.012	38.829	0	10.362	38.012	38.829	38.4205	3.70783
A	10.826	48.939	45.493	0	10.826	48.939	45.493	47.216	4.36135
A	31.241	70.661	59.06	0	31.241	70.661	59.06	64.8605	2.07613
A	14.711	66.679	70.166	0	14.711	66.679	70.166	68.4225	4.65111
A	11.46	32.318	32.623	0	11.46	32.318	32.623	32.4705	2.83338
A	11.915	19	21.535	0	11.915	19	21.535	20.2675	1.70101
C	13.703	39.874		0.199	13.504	39.675		39.675	2.93802
C	13.38	44.097	41.024	0.199	13.181	43.898	40.825	42.3615	3.21383
C	11.118	38.003	36.46	0	11.118	38.003	36.46	37.2315	3.34876
C	10.889	33.81	30.326	0	10.889	33.81	30.326	32.068	2.94499
C	23.963	48.643	47.338	0	23.963	48.643	47.338	47.9905	2.00269
C	6.377	17.876	17.058	0	6.377	17.876	17.058	17.467	2.73906
C	8.896	35.919	32.686	0	8.896	35.919	32.686	34.3025	3.85595
C	17.984	46.883	48.972	0	17.984	46.883	48.972	47.9275	2.66501
C	4.293	16.303	17.585	0	4.293	16.303	17.585	16.944	3.94689
C	6.382	14.836	16.588	0	6.382	14.836	16.588	15.712	2.46192
D	19.938	44.516	43.953	0	19.938	44.516	43.953	44.2345	2.2186
D	18.29	61.789	45.714	0	18.29	61.789	45.714	53.7515	2.93885
D	13.219	48.989	35.171	0	13.219	48.989	35.171	42.08	3.1833
D	11.98	28.748	29.592	0	11.98	28.748	29.592	29.17	2.43489
D	13.432	31.258	32.063	0	13.432	31.258	32.063	31.6605	2.35709
D	4.16	16.49	17.635	0	4.16	16.49	17.635	17.0625	4.10156
D	4.392	18.482	23.405	0	4.392	18.482	23.405	20.9435	4.76856
D	15.677	44.807	43.379	0	15.677	44.807	43.379	44.093	2.81259
D	12.8	31.842	34.71	0	12.8	31.842	34.71	33.276	2.59969
D	17.348	37.356	36.394	0	17.348	37.356	36.394	36.875	2.12561
E	13.074	41.022	38.825	0.009	13.065	41.013	38.816	39.9145	3.05507
E	14.326	36.486	36.455	0.009	14.317	36.477	36.446	36.4615	2.54673
E	12.849	44.55	35.644	0.009	12.84	44.541	35.635	40.088	3.12212
E	15.626	35.774	36.347	0.009	15.617	35.765	36.338	36.0515	2.30848
E	15.617	38.602	47.224	0	15.617	38.602	47.224	42.913	2.74784
E	9.205	42.532	38.064	0	9.205	42.532	38.064	40.298	4.37784
E	9.176	35.238	30.385	0	9.176	35.238	30.385	32.8115	3.5758
E	9.26	27.94	31.473	0	9.26	27.94	31.473	29.7065	3.20805
E	18.471	57.283	53.792	0	18.471	57.283	53.792	55.5375	3.00674
E	4.776	13.424	13.775	0	4.776	13.424	13.775	13.5995	2.84747
F	5.527	31.206	25.197	2.328e-05	5.52698	31.206	25.197	28.2015	5.10251
F	10.275	31.274	33.858	2.328e-05	10.275	31.274	33.858	32.566	3.16945
F	26.444	56.442	58.028	2.328e-05	26.444	56.442	58.028	57.235	2.16439
F	18.163	46.796	50.743	2.328e-05	18.163	46.796	50.743	48.7695	2.6851
F	4.13	17.139	16.105	0.003	4.127	17.136	16.102	16.619	4.0269
F	5.221	19.509	21.544	0.003	5.218	19.506	21.541	20.5235	3.93321
F	3.39	13.302	13.732	0.003	3.387	13.299	13.729	13.514	3.98996
F	5.763	31.851	28.876	0	5.763	31.851	28.876	30.3635	5.2687
F	7.432	28.317	31.674	0	7.432	28.317	31.674	29.9955	4.03599
F	10.037	29.728	25.639	0	10.037	29.728	25.639	27.6835	2.75814
G	11.694	32.274	48.018	0	11.694	32.274	48.018	40.146	3.43304
G	11.654	33.622	38.624	0	11.654	33.622	38.624	36.123	3.09962
G	4.454	12.692	15.924	0	4.454	12.692	15.924	14.308	3.21239
G	4.898	12.555	11.916	0	4.898	12.555	11.916	12.2355	2.49806
G	2.431	14.058	14.63	0	2.431	14.058	14.63	14.344	5.90045
G	4.333	16.174	14.958	0	4.333	16.174	14.958	15.566	3.59243
G	4.005	11.962	12.437	0	4.005	11.962	12.437	12.1995	3.04607
G	11.18	45.656	46.041	0	11.18	45.656	46.041	45.8485	4.10094
G	7.46	14.435	16.902	0	7.46	14.435	16.902	15.6685	2.10034
G	6.693	21.329	22.133	0	6.693	21.329	22.133	21.731	3.24683
H	20.842	55.722	46.85	0.009	20.833	55.713	46.841	51.277	2.46134
H	18.709	50.055	53.648	0.009	18.7	50.046	53.639	51.8425	2.77233
H	25.439	45.2	44.539	0.009	25.43	45.191	44.53	44.8605	1.76408
H	20.134	47.53	41.933	0.009	20.125	47.521	41.924	44.7225	2.22224
H	21.726	45.524	44.229	0	21.726	45.524	44.229	44.8765	2.06557
H	6.2	30.626	29.366	0	6.2	30.626	29.366	29.996	4.83806
H	6.082	14.84	16.737	0	6.082	14.84	16.737	15.7885	2.59594
H	11.876	46.385	39.483	0	11.876	46.385	39.483	42.934	3.61519
H	23.167	38.61	54.449	0	23.167	38.61	54.449	46.5295	2.00844
H	19.693	44.056	45.063	0	19.693	44.056	45.063	44.5595	2.26271
I	14.948	55.815	47.227	0	14.948	55.815	47.227	51.521	3.44668
I	7.488	34.789	34.812	0	7.488	34.789	34.812	34.8005	4.6475
I	5.559	20.123	18.561	0	5.559	20.123	18.561	19.342	3.4794
I	7.552	25.978	26.359	0	7.552	25.978	26.359	26.1685	3.46511
I	5.862	33.575	29.834	0	5.862	33.575	29.834	31.7045	5.40848
I	10.995	38.332	40.815	0	10.995	38.332	40.815	39.5735	3.59923
I	14.585	57.262	67.44	0	2.259	44.936	55.114	50.025	22.1448
I	12.326	41.438	46.05	0	41.438	41.438	46.05	43.744	1.05565
I	7.533	19.82	17.312	0	7.533	19.82	17.312	18.566	2.46462
I	1.301	7.312	6.74	0	1.301	7.312	6.74	7.026	5.40046
K	17.487	46.669	45.275	1.68e-05	17.487	46.669	45.275	45.972	2.62893
K	10.684	34.284	31.434	1.68e-05	10.684	34.284	31.434	32.859	3.07554
K	9.592	35.842	33.835	1.68e-05	9.59198	35.842	33.835	34.8385	3.63204
K	13.972	58.836	53.202	1.68e-05	13.972	58.836	53.202	56.019	4.00938
K	9.512	49.733	45.591	0.006	9.506	49.727	45.585	47.656	5.01325
K	15.794	61.928	56.304	0.006	15.788	61.922	56.298	59.11	3.74398
K	13.789	25.977	20.285	0.0002823	13.7887	25.9767	20.2847	23.1307	1.67751
K	9.209	21.726	21.897	0.0002823	9.20872	21.7257	21.8967	21.8112	2.36854
K	14.864	36.426	31.375	0.0002823	14.8637	36.4257	31.3747	33.9002	2.28074
K	13.401	27.717	28.783	0.0002823	13.4007	27.7167	28.7827	28.2497	2.10807
L	13.539	48.84	49.857	0	13.539	48.84	49.857	49.3485	3.64491
L	6.174	41.127	34.078	0	6.174	41.127	34.078	37.6025	6.09046
L	9.09	33.064		0	9.09	33.064		33.064	3.6374
L	15.913	42.014	45.382	0.002	15.911	42.012	45.38	43.696	2.74628
L	19.263	40.385	45.913	0.002	19.261	40.383	45.911	43.147	2.24012
L	11.832	32.816	31.127	0.002	11.83	32.814	31.125	31.9695	2.70241
L	8.566	28.727	27.178	0	8.566	28.727	27.178	27.9525	3.26319
L	9.338	25.832	24.635	0	9.338	25.832	24.635	25.2335	2.70224
L	16.1	56.736	55.781	0	16.1	56.736	55.781	56.2585	3.49432
L	2.46	15.905	12.209	0	2.46	15.905	12.209	14.057	5.71423
M	14.355	46.488	44.424	0	14.355	46.488	44.424	45.456	3.16656
M	8.833	56.424	55.072	0	8.833	56.424	55.072	55.748	6.31133
M	12.827	51.659	49.406	0	12.827	51.659	49.406	50.5325	3.93954
M	7.057	28.28	24.651	0	7.057	28.28	24.651	26.4655	3.75025
M	3.833	22.517	18.562	0	3.833	22.517	18.562	20.5395	5.3586
M	18.65	51.261	46.096	0	18.65	51.261	46.096	48.6785	2.61011
M	11.864	56.402	55.939	1.061	10.803	55.341	54.878	55.1095	5.10131
M	6.149	47.995	41.018	1.061	5.088	46.934	39.957	43.4455	8.53882
M	22.336	56.782	53.347	1.061	21.275	55.721	52.286	54.0035	2.53835
M	8.648	41.054	41.987	1.061	7.587	39.993	40.926	40.4595	5.33274
N	8.93	35.492	31.18	1.984e-05	8.92998	35.492	31.18	33.336	3.73304
N	8.687	34.237	34.301	1.984e-05	8.68698	34.237	34.301	34.269	3.94487
N	19.209	54.45	55.878	1.984e-05	19.209	54.45	55.878	55.164	2.87178
N	9.544	66.835	60.572	0	9.544	66.835	60.572	63.7035	6.67472
N	16.657	53.214	56.732	0	16.657	53.214	56.732	54.973	3.30029
N	6.875	26.69	28.033	0	6.875	26.69	28.033	27.3615	3.97985
N	2.13	10.863	12.04	0	2.13	10.863	12.04	11.4515	5.37629
N	11.492	59.076	43.55	0	11.492	59.076	43.55	51.313	4.46511
N	10.607	50.157	44.911	0	10.607	50.157	44.911	47.534	4.48138
N	5.181	21.744	19.677	0	5.181	21.744	19.677	20.7105	3.99739
P	12.912	53.331	40.467	0.0003134	12.9117	53.3307	40.4667	46.8987	3.63227
P	16.669	44.05	43.716	0.0003134	16.6687	44.0497	43.7157	43.8827	2.63264
P	5.895	15.015	14.541	0.05	5.845	14.965	14.491	14.728	2.51976
P	8.797	19.077	20.401	0.05	8.747	19.027	20.351	19.689	2.25094
P	5.521	26.087	27.593	0.05	5.471	26.037	27.543	26.79	4.89673
P	3.536	26.012	27.373	0.05	3.486	25.962	27.323	26.6425	7.64271
P	7.891	25.494	24.836	0	7.891	25.494	24.836	25.165	3.18908
P	7.254	18.97	21.104	0	7.254	18.97	21.104	20.037	2.7622
P	15.301	39.303	40.036	0	15.301	39.303	40.036	39.6695	2.59261
P	22.733	57.921	59.229	0	22.733	57.921	59.229	58.575	2.57665
Q	10.335	18.766	16.872	0	10.335	18.766	16.872	17.819	1.72414
Q	11.585	24.354	24.916	0	11.585	24.354	24.916	24.635	2.12646
Q	11.66	29.386	25.936	0	11.66	29.386	25.936	27.661	2.3723
Q	9.512	19.342	17.074	0	9.512	19.342	17.074	18.208	1.91421
Q	9.181	14.502	12.702	0	9.181	14.502	12.702	13.602	1.48154
Q	8.509	16.817	17.226	0	8.509	16.817	17.226	17.0215	2.00041
Q	10.083	14.816	15.037	0.001	10.082	14.815	15.036	14.9255	1.48041
Q	8.287	18.239	18.14	0.001	8.286	18.238	18.139	18.1885	2.19509
Q	6.596	15.837	16.293	0.001	6.595	15.836	16.292	16.064	2.43578
Q	12.05	25.323	23.458	0.001	12.049	25.322	23.457	24.3895	2.02419
R	13.834	37.581	39.124	0	13.834	37.581	39.124	38.3525	2.77234
R	19.73	53.691	52.166	0	19.73	53.691	52.166	52.9285	2.68264
R	5.316	25.899	25.26	0	5.316	25.899	25.26	25.5795	4.81179
R	11.357	48.851	46.244	0	11.357	48.851	46.244	47.5475	4.18662
R	19.195	62.537	54.621	0	19.195	62.537	54.621	58.579	3.05178
R	12.348	44.04	34.659	0	12.348	44.04	34.659	39.3495	3.18671
R	8.052	17.871	20.203	0	8.052	17.871	20.203	19.037	2.36426
R	8.673	38.15	43.657	0	8.673	38.15	43.657	40.9035	4.71619
R	20.818	61.834		0	20.818	61.834		61.834	2.97022
R	18.423	40.258	44.781	0	18.423	40.258	44.781	42.5195	2.30796
V	12.082	62.625	50.692	0	12.082	62.625	50.692	56.6585	4.6895
V	6.646	36.581	37.153	0	6.646	36.581	37.153	36.867	5.54725
V	14.654	49.39	51.963	0	14.654	49.39	51.963	50.6765	3.4582
V	11.213	61.962	44.025	0	11.213	61.962	44.025	52.9935	4.72608
V	18.946	61.417	57.118	0	18.946	61.417	57.118	59.2675	3.12823
V	10.25	46.644	53.413	0.0007671	10.2492	46.6432	53.4122	50.0277	4.88112
V	16.435	37.282	50.98	0.0007671	16.4342	37.2812	50.9792	44.1302	2.68526
V	18.933	46.446	46.946	0.0007671	18.9322	46.4452	46.9452	46.6952	2.46644
V	9.545	36.416	42.254	0.0007671	9.54423	36.4152	42.2532	39.3342	4.12126
V	12.879	40.077	33.285	0.0007671	12.8782	40.0762	33.2842	36.6802	2.84823
W	8.65	43.528	57.597	0.148	8.502	43.38	57.449	50.4145	5.92972
W	10.529	64.385	62.189	0.148	10.381	64.237	62.041	63.139	6.08217
W	15.011	49.359	37.793	0.148	14.863	49.211	37.645	43.428	2.92189
W	12.605	42.886		0.148	12.457	42.738		42.738	3.43084
W	12.425	46.712	59.33	0	12.425	46.712	59.33	53.021	4.26728
W	6.673	35.01	31.62	0	6.673	35.01	31.62	33.315	4.99251
W	11.339	53.143	46.104	0	11.339	53.143	46.104	49.6235	4.37636
W	16.265	59.452	52.099	0	16.265	59.452	52.099	55.7755	3.42917
W	7.255	26.008	34.378	0	7.255	26.008	34.378	30.193	4.16168
W	3.077	25.245	21.513	0	3.077	25.245	21.513	23.379	7.59799
Y	6.521	29.496	32.21	0	6.521	29.496	32.21	30.853	4.73133
Y	10.778	36.429	51.219	0	10.778	36.429	51.219	43.824	4.06606
Y	17.801	54.162	48.959	0	17.801	54.162	48.959	51.5605	2.89649
Y	24.508	56.663	36.995	0	24.508	56.663	36.995	46.829	1.91076
Y	5.182	25.155	27.05	0	5.182	25.155	27.05	26.1025	5.03715
Y	13.917	39.183	40.64	0	13.917	39.183	40.64	39.9115	2.86782
Y	17.256	47.155	48.258	0	17.256	47.155	48.258	47.7065	2.76463
Y	5.818	28.019	28.748	0	5.818	28.019	28.748	28.3835	4.87857
Y	11.496	39.865	40.329	0	11.496	39.865	40.329	40.097	3.48791
Y	16.334	44.792	42.694	0	16.334	44.792	42.694	43.743	2.67803

## Sheet: 2021-06-04
DDX39A T114X	Nucl Back	A-body-1	A-body-2	Back	Nucl Back	A-body-1	A-body-2	A-body Average	Relative to nucleus
	Raw mean pixel intensity				Raw mean pixel intensity (minus Back)
DDX39A	11.462	37.975	34.126	0.22	11.242	37.755	33.906	35.8305	3.1872
DDX39A	17.141	38.951	41.625	0.22	16.921	38.731	41.405	40.068	2.36795
DDX39A	8.375	42.917	31.42	0.22	8.155	42.697	31.2	36.9485	4.53078
DDX39A	19.419	40.004	42.345	0	19.419	40.004	42.345	41.1745	2.12032
DDX39A	10.287	37.076	33.953	0	10.287	37.076	33.953	35.5145	3.45237
DDX39A	18.098	63.229	66.276	0	18.098	63.229	66.276	64.7525	3.57788
DDX39A	4.899	24.333	26.115	0.003	4.896	24.33	26.112	25.221	5.15135
DDX39A	6.075	17.114	10.837	0.003	6.072	17.111	10.834	13.9725	2.30114
DDX39A	37.191	66.257		0.003	37.188	66.254		66.254	1.7816
DDX39A	9.215	49.226	39.674	0.003	9.212	49.223	39.671	44.447	4.8249
39A T114S	21.27	52.852	35.858	9.668e-05	21.2699	52.8519	35.8579	44.3549	2.08534
39A T114S	13.33	32.101	27.541	9.668e-05	13.3299	32.1009	27.5409	29.8209	2.23714
39A T114S	11.439	11.377	12.176	9.668e-05	11.4389	11.3769	12.1759	11.7764	1.0295
39A T114S	11.684	20.366	18.563	0.0002221	11.6838	20.3658	18.5628	19.4643	1.66592
39A T114S	15.428	27.146	26.798	0.0002221	15.4278	27.1458	26.7978	26.9718	1.74826
39A T114S	11.459	22.311	18.555	0.0002221	11.4588	22.3108	18.5548	20.4328	1.78316
39A T114S	25.678	48.35	36.001	0.006	25.672	48.344	35.995	42.1695	1.64263
39A T114S	9.962	12.302	11.977	0.006	9.956	12.296	11.971	12.1335	1.21871
39A T114S	9.239	13.352	11.849	0.006	9.233	13.346	11.843	12.5945	1.36407
39A T114S	15.933	18.867	20.316	0.006	15.927	18.861	20.31	19.5855	1.2297
A	23.755	45.261	39.934	0.003	23.752	45.258	39.931	42.5945	1.7933
A	5.684	21.565	21.254	0.003	5.681	21.562	21.251	21.4065	3.76809
A	8.606	19.104	19.83	0.003	8.603	19.101	19.827	19.464	2.26247
A	3.996	14.923	15.39	0.003	3.993	14.92	15.387	15.1535	3.79502
A	5.511	11.648	11.351	0.347	5.164	11.301	11.004	11.1525	2.15966
A	8.62	25.195	18.051	0.347	8.273	24.848	17.704	21.276	2.57174
A	11.55	35.712	29.438	0.347	11.203	35.365	29.091	32.228	2.87673
A	7.591	12.307	12.544	0.347	7.244	11.96	12.197	12.0785	1.66738
A	13.493	31.448	30.096	0.347	13.146	31.101	29.749	30.425	2.31439
A	11.573	26.641		0.347	11.226	26.294		26.294	2.34224
C	14.482	31.651	33.788	0.005	14.477	31.646	33.783	32.7145	2.25976
C	17.467	46.907	36.309	0.005	17.462	46.902	36.304	41.603	2.38249
C	17.481	50.868	50.933	0.005	17.476	50.863	50.928	50.8955	2.91231
C	10.485	15.756	16.071	0.005	10.48	15.751	16.066	15.9085	1.51799
C	19.435	52.131	54.142	0	19.435	52.131	54.142	53.1365	2.73406
C	7.793	38.703	45.394	0	7.793	38.703	45.394	42.0485	5.39568
C	9.32	30.013	26.897	0	9.32	30.013	26.897	28.455	3.05311
C	9.015	17.537	22.155	0	9.015	17.537	22.155	19.846	2.20144
C	8.007	16.631	16.145	0	8.007	16.631	16.145	16.388	2.04671
C	6.723	17.053	14.504	0	6.723	17.053	14.504	15.7785	2.34694
D	11.682	49.437	50.884	0	11.682	49.437	50.884	50.1605	4.29383
D	6.623	38.274	32.404	0	6.623	38.274	32.404	35.339	5.3358
D	3.918	26.144	21.001	0	3.918	26.144	21.001	23.5725	6.01646
D	6.186	23.323	18.13	0	6.186	23.323	18.13	20.7265	3.35055
D	8.781	15.752	15.824	0	8.781	15.752	15.824	15.788	1.79797
D	4.736	24.614	20.612	0	4.736	24.614	20.612	22.613	4.7747
D	7.829	36.278	31.77	0	7.829	36.278	31.77	34.024	4.34589
D	10.119	28.436	25.702	0	10.119	28.436	25.702	27.069	2.67507
D	5.773	23.831	16.538	0	5.773	23.831	16.538	20.1845	3.49636
D	4.119	13.95	14.014	0	4.119	13.95	14.014	13.982	3.39451
E	10.666	59.872	56.018	0.0001846	10.6658	59.8718	56.0178	57.9448	5.43276
E	8.291	55.317	40.561	0.0001846	8.29082	55.3168	40.5608	47.9388	5.78216
E	10.585	26.729	29.335	0	10.585	26.729	29.335	28.032	2.64828
E	4.646	18.439	21.725	0	4.646	18.439	21.725	20.082	4.32243
E	12.811	38.63	29.667	0	12.811	38.63	29.667	34.1485	2.66556
E	10.151	26.377	35.759	0	10.151	26.377	35.759	31.068	3.06059
E	9.789	57.013	30.075	0	9.789	57.013	30.075	43.544	4.44826
E	7.749	27.049	32.041	0	7.749	27.049	32.041	29.545	3.81275
E	6.884	25.3	33.287	0	6.884	25.3	33.287	29.2935	4.2553
E	15.108	31.759	33.382	0	15.108	31.759	33.382	32.5705	2.15584
F	6.276	22.562	19.809	0	6.276	22.562	19.809	21.1855	3.37564
F	2.394	19.164	12.442	0	2.394	19.164	12.442	15.803	6.60109
F	7.531	26.004	22.5	0	7.531	26.004	22.5	24.252	3.22029
F	5.003	22.092	26.427	0	5.003	22.092	26.427	24.2595	4.84899
F	9.441	33.778	30.452	0	9.441	33.778	30.452	32.115	3.40165
F	9.546	33.653	35.137	0	9.546	33.653	35.137	34.395	3.60308
F	10.764	38.739	37.474	0	10.764	38.739	37.474	38.1065	3.54018
F	10.282	35.496	27.29	0	10.282	35.496	27.29	31.393	3.0532
F	6.9	28.441	15.021	0	6.9	28.441	15.021	21.731	3.14942
F	13.804	47.829	36.665	0	13.804	47.829	36.665	42.247	3.06049
G	19.833	59.091	58.805	5.182e-05	19.8329	59.0909	58.8049	58.9479	2.97222
G	18.687	53.203	54.153	5.182e-05	18.6869	53.2029	54.1529	53.6779	2.87248
G	16.329	56.905	33.938	0.018	16.311	56.887	33.92	45.4035	2.78361
G	21.248	59.805	55.93	0.018	21.23	59.787	55.912	57.8495	2.72489
G	14.533	58.284	50.24	0.0001931	14.5328	58.2838	50.2398	54.2618	3.73375
G	9.029	36.384	32.799	0.0001931	9.02881	36.3838	32.7988	34.5913	3.83122
G	9.817	34.792	29.63	0.009	9.808	34.783	29.621	32.202	3.28324
G	9.834	62.165	54.604	0.009	9.825	62.156	54.595	58.3755	5.94153
G	6.853	16.391	23.838	0.009	6.844	16.382	23.829	20.1055	2.93768
G	2.727	14.768	9.783	0.009	2.718	14.759	9.774	12.2665	4.51306
H	19.961	45.957	39.83	0.004	19.957	45.953	39.826	42.8895	2.1491
H	12.797	42.534	38.248	0.004	12.793	42.53	38.244	40.387	3.15696
H	13.322	23.753	21.201	0.005	13.317	23.748	21.196	22.472	1.68747
H	19.927	29.467	27.565	0.005	19.922	29.462	27.56	28.511	1.43113
H	10.674	30.773	27.805	0.005	10.669	30.768	27.8	29.284	2.74477
H	12.335	35.813	33.993	0.005	12.33	35.808	33.988	34.898	2.83033
H	13.28	26.191	25.81	0.005	13.275	26.186	25.805	25.9955	1.95823
H	12.392	50.64	46.458	0.011	12.381	50.629	46.447	48.538	3.92036
H	8.943	30.612	28.951	0.011	8.932	30.601	28.94	29.7705	3.33302
H	11.205	28.57	22.129	0.011	11.194	28.559	22.118	25.3385	2.26358
I	18.551	46.938	47.054	0	18.551	46.938	47.054	46.996	2.53334
I	18.687	59.592	46.073	0	18.687	59.592	46.073	52.8325	2.82723
I	10.476	56.563	53.796	0	10.476	56.563	53.796	55.1795	5.26723
I	7.596	33.284	28.329	0.041	7.555	33.243	28.288	30.7655	4.0722
I	6.12	37.452	30.512	0.041	6.079	37.411	30.471	33.941	5.58332
I	10.991	49.806	32.582	0.041	10.95	49.765	32.541	41.153	3.75826
I	7.557	33.567	26.682	0.041	7.516	33.526	26.641	30.0835	4.00259
I	8.004	32.775	43.642	0.041	7.963	32.734	43.601	38.1675	4.79311
I	5.382	36.269	35.042	0.041	5.341	36.228	35.001	35.6145	6.66813
I	6.853	18.602	17.259	0.041	6.812	18.561	17.218	17.8895	2.62617
K	14.767	44.983	32.042	0	14.767	44.983	32.042	38.5125	2.60801
K	17.199	49.682	43.995	0	17.199	49.682	43.995	46.8385	2.72333
K	12.978	39.383	38.052	0	12.978	39.383	38.052	38.7175	2.98332
K	26.233	55.097	56.92	0	26.233	55.097	56.92	56.0085	2.13504
K	5.988	21.111	22.211	0	5.988	21.111	22.211	21.661	3.6174
K	15.516	30.451	26.257	0	15.516	30.451	26.257	28.354	1.8274
K	8.622	51.18	40.363	0.169	8.453	51.011	40.194	45.6025	5.39483
K	12.014	45.113	44.273	0.169	11.845	44.944	44.104	44.524	3.75889
K	28.545	61.377	54.227	0.169	28.376	61.208	54.058	57.633	2.03105
K	32.422	39.342	64.094	0.169	32.253	39.173	63.925	51.549	1.59827
L	13.517	43.662	37.142	0	13.517	43.662	37.142	40.402	2.98898
L	12.835	55.977	52.564	0	12.835	55.977	52.564	54.2705	4.22832
L	19.331	59.63	49.354	0.004	19.327	59.626	49.35	54.488	2.81927
L	15.329	48.02	48.766	0.004	15.325	48.016	48.762	48.389	3.15752
L	11.077	45.421	37.459	0.004	11.073	45.417	37.455	41.436	3.74208
L	16.771	57.597	56.205	0.004	16.767	57.593	56.201	56.897	3.39339
L	19.565	43.688	40.372	0.006	19.559	43.682	40.366	42.024	2.14858
L	7.746	29.683	28.571	0.006	7.74	29.677	28.565	29.121	3.7624
L	13.645	39.945	35.44	0.006	13.639	39.939	35.434	37.6865	2.76314
L	11.27	35.707	37.875	0.006	11.264	35.701	37.869	36.785	3.26571
M	17.773	53.283	54.794	0	17.773	53.283	54.794	54.0385	3.04048
M	12.823	44.556	37.34	0	12.823	44.556	37.34	40.948	3.19332
M	6.736	32.634	32.089	0	6.736	32.634	32.089	32.3615	4.80426
M	21.629	59.843	47.131	0	21.629	59.843	47.131	53.487	2.47293
M	16.012	46.006	48.76	0.01	16.002	45.996	48.75	47.373	2.96044
M	12.153	48.761	54.578	0.01	12.143	48.751	54.568	51.6595	4.25426
M	10.524	39.037	34.183	0.0007543	10.5232	39.0362	34.1822	36.6092	3.47889
M	14.22	52.488	56.541	0.0007543	14.2192	52.4872	56.5402	54.5137	3.8338
M	16.521	51.022	49.032	0	16.521	51.022	49.032	50.027	3.02809
M	14.781	49.807	45.222	0	14.781	49.807	45.222	47.5145	3.21457
N	7.785	31.713	29.462	0.093	7.692	31.62	29.369	30.4945	3.96444
N	7.82	29.16	27.453	0.093	7.727	29.067	27.36	28.2135	3.65129
N	13.893	48.919	37.74	0.093	13.8	48.826	37.647	43.2365	3.13308
N	12.899	48.818	33.476	0.093	12.806	48.725	33.383	41.054	3.20584
N	16.877	45.537	48.497	0.093	16.784	45.444	48.404	46.924	2.79576
N	9.806	35.314	34.772	0.0005111	9.80549	35.3135	34.7715	35.0425	3.57376
N	6.43	26.263	25.878	0.0005111	6.42949	26.2625	25.8775	26.07	4.05475
N	5.159	18.829	21.197	0.0005111	5.15849	18.8285	21.1965	20.0125	3.87953
N	12.956	34.023	31.825	0.0005111	12.9555	34.0225	31.8245	32.9235	2.54128
N	12.475	28.112	29.066	0.0005111	12.4745	28.1115	29.0655	28.5885	2.29176
P	15.933	56.156	44.551	0	15.933	56.156	44.551	50.3535	3.16033
P	7.248	34.821	29.878	0	7.248	34.821	29.878	32.3495	4.46323
P	21.451	45.867	48.905	0	21.451	45.867	48.905	47.386	2.20903
P	15.889	57.422	50.123	0	15.889	57.422	50.123	53.7725	3.38426
P	9.266	29.765	26.181	0	9.266	29.765	26.181	27.973	3.01889
P	7.933	30.471	25.833	0	7.933	30.471	25.833	28.152	3.54872
P	8.401	40.474	35.269	0	8.401	40.474	35.269	37.8715	4.50798
P	8.361	29.525	36.598	0	8.361	29.525	36.598	33.0615	3.95425
P	19.078	54.508	45.282	0	19.078	54.508	45.282	49.895	2.61532
P	8.112	17.027	19.897	0	8.112	17.027	19.897	18.462	2.27589
Q	8.486	9.9	10.23	0.099	8.387	9.801	10.131	9.966	1.18827
Q	7.324	16.25	15.706	0.099	7.225	16.151	15.607	15.879	2.19779
Q	11.119	18.869	18.537	0.099	11.02	18.77	18.438	18.604	1.6882
Q	27.392	31.53	31.81	0	27.392	31.53	31.81	31.67	1.15618
Q	9.189	10.68	9.412	0	9.189	10.68	9.412	10.046	1.09326
Q	19.408	32.829	35.38	0	19.408	32.829	35.38	34.1045	1.75724
Q	12.475	16.304	15.382	0	12.475	16.304	15.382	15.843	1.26998
Q	12.611	24.063	24.758	0	12.611	24.063	24.758	24.4105	1.93565
Q	5.594	5.654	4.643	0	5.594	5.654	4.643	5.1485	0.920361
Q	5.672	7.195	5.978	0	5.672	7.195	5.978	6.5865	1.16123
R	9.062	42.976	29.649	0	9.062	42.976	29.649	36.3125	4.00712
R	12.36	44.063	52.112	0	12.36	44.063	52.112	48.0875	3.89057
R	13.746	51.16	31.485	0	13.746	51.16	31.485	41.3225	3.00615
R	13.552	40.613	53.763	0	13.552	40.613	53.763	47.188	3.482
R	9.367	51.618	29.328	0	9.367	51.618	29.328	40.473	4.32081
R	5.649	22.755	30.031	0	5.649	22.755	30.031	26.393	4.67215
R	18.069	57.233	50.883	0.447	17.622	56.786	50.436	53.611	3.04228
R	13.242	31.342	36.758	0.447	12.795	30.895	36.311	33.603	2.62626
R	7.278	28.62	28.655	0.447	6.831	28.173	28.208	28.1905	4.12685
R	5.011	16.674	16.43	0.447	4.564	16.227	15.983	16.105	3.5287
V	12.141	36.922	34.393	0.0001005	12.1409	36.9219	34.3929	35.6574	2.93697
V	19.164	54.137	58.05	0.0001005	19.1639	54.1369	58.0499	56.0934	2.92703
V	4.489	12.082	28.878	0.0001005	4.4889	12.0819	28.8779	20.4799	4.56234
V	8.47	29.112	38.822	0.0001005	8.4699	29.1119	38.8219	33.9669	4.01031
V	4.943	15.901	23.577	0.0001005	4.9429	15.9009	23.5769	19.7389	3.99338
V	4.691	14.855	16.201	0	4.691	14.855	16.201	15.528	3.31017
V	7.324	26.592	31.004	0	7.324	26.592	31.004	28.798	3.932
V	10.438	42.614	33.724	0	10.438	42.614	33.724	38.169	3.65674
V	15.736	46.755	46.214	0	15.736	46.755	46.214	46.4845	2.95402
V	9.368	28.05	31.385	0	9.368	28.05	31.385	29.7175	3.17224
W	9.463	42.429	51.793	0	9.463	42.429	51.793	47.111	4.97844
W	9.549	51.554	34.661	0	9.549	51.554	34.661	43.1075	4.51435
W	16.145	40.545	55.045	0.01	16.135	40.535	55.035	47.785	2.96157
W	7.197	47.808		0.01	7.187	47.798		47.798	6.65062
W	6.144	31.544	31.411	0.34	5.804	31.204	31.071	31.1375	5.36483
W	6.494	44.339	20.063	0.34	6.154	43.999	19.723	31.861	5.17728
W	7.049	56.74	35.398	0.34	6.709	56.4	35.058	45.729	6.81607
W	8.721	37.51	53.28	0.0004133	8.72059	37.5096	53.2796	45.3946	5.20545
W	7.174	42.186	35.091	0.0004133	7.17359	42.1856	35.0906	38.6381	5.38616
W	4.935	20.096	28.258	0.0004133	4.93459	20.0956	28.2576	24.1766	4.89941
Y	16.052	48.722	54.511	0	16.052	48.722	54.511	51.6165	3.21558
Y	7.776	26.285	28.003	0	7.776	26.285	28.003	27.144	3.49074
Y	3.956	39.145	34.052	0	3.956	39.145	34.052	36.5985	9.25139
Y	11.068	29.295	29.108	0	11.068	29.295	29.108	29.2015	2.63837
Y	5.542	41.358	34.051	0	5.542	41.358	34.051	37.7045	6.80341
Y	8.687	41.122	35.777	0	8.687	41.122	35.777	38.4495	4.4261
Y	9.724	26.892	29.494	0	9.724	26.892	29.494	28.193	2.89932
Y	18.359	48.958	47.218	0	18.359	48.958	47.218	48.088	2.61931
Y	4.586	16.589	17.832	0	4.586	16.589	17.832	17.2105	3.75283
Y	5.989	26.438	22.559	0	5.989	26.438	22.559	24.4985	4.09058
