# Supplementary material for: Protein thermal sensing regulates physiological amyloid aggregation
Source: Nat Commun. 2024 Feb 9;15:1222. doi: 10.1038/s41467-024-45536-0 (PMC10858206; doi:10.1038/s41467-024-45536-0)
Supplement: Supplementary file 4 — Source Data [file 41467_2024_45536_MOESM4_ESM.zip › Fig5b.xlsx]

## Sheet: Statistics-Top
	DDX39A	DDX39B	39A F184L	39A F184L+F147A	39A F184L+V168A	39A F184L+I175A	39A F184L+L186A	39A F184L+L160A	39A F184L+V159A	39A C223V	39A C223V+F192A	39A C223V+F214A	39A C223V+M225A	39A C223V+M242A	39A C223V+F241A	39A C223V+K240A
2021-05-19	3.36808	0.595897	1.19091	2.94604	1.87211	4.61408	3.49794	4.44106	1.43925	1.10954	8.11975		5.03076	3.73339		0.972177
	2.78417	0.531999	1.06182	0.974462	2.10924	5.95153	3.30725	4.88539	1.16611	0.865772	4.4879		5.85757	2.30654		1.1052
	3.52621	0.741734	0.726065	4.17368	2.81616	6.28594	3.97404	4.19393	1.30364	1.23996	5.76168		3.61868	2.31279		0.928586
	2.51717	0.959654	0.672886	4.84673	2.89318	4.052	4.54394	3.22793	0.901627	1.67967	3.42292		2.41066	2.53281		0.988439
	3.79031	1.07686	1.16956	2.89932	2.11332	4.04583	4.99223	3.40246	0.79682	1.31839	5.72109		2.76187	4.24654		0.97123
	4.19504	0.745626	1.11246	3.00254	1.95563	4.37829	4.12738	3.87545	0.782623	1.2162	5.16745		2.91034	2.79204		0.366224
	3.52565	1.11093	1.20694	2.49304	1.54449	4.41732	4.63374	4.34821	1.01113	1.28709	4.80284		3.08326	3.00991		1.78578
	5.86692	0.864225	0.67388	2.93019	1.75078	5.20076	7.16401	5.01337	1.12953	0.909716	4.37341		2.16926	2.96087		1.07683
	2.65832	1.43908	0.909352	2.91997	1.24352	6.03611	4.52422	5.38723	0.949766	1.38555	5.39657		2.45251	6.25698		1.22646
	2.5783	0.837358	1.09259	4.31257	1.53424	4.87415	4.61918	4.22035	1.13896	0.719604	5.12099		1.88784	2.88612		0.78419
avg	3.48102	0.890336	0.981648	3.14985	1.98327	4.9856	4.53839	4.29954	1.06194	1.17315	5.23746		3.21827	3.3038		1.02051
2021-05-20	2.42732	0.776453	1.43501	4.23158	1.7532	3.27541	4.19318	4.93437	2.14329	1.48202	5.14448		2.88776	2.63874		1.30349
	2.33365	0.674627	1.46888	4.39114	1.63464	3.93754	4.11511	3.91797	1.39744	1.47484	3.60797		3.38102	3.05743		1.47525
	3.25118	2.30485	1.42023	1.80102	2.13102	8.61299	5.31062	2.404	1.23452	0.758458	2.63186		3.9785	4.57061		0.620821
	2.78354	1.62687	0.89697	5.35475	1.95227	6.4296	2.87618	3.46387	1.43906	1.04511	3.24566		4.10396	2.49264		1.07638
	2.93132	1.2633	0.989915	3.56646	1.96197	6.55606	7.50997	4.05134	1.13032	1.11247	4.02435		1.9595	2.94832		1.63098
	4.3157	0.675229	0.703709	4.53295	1.79227	5.02028	11.3494	2.67951	1.34256	1.99595	3.55782		3.11061	3.17159		0.793636
	3.82578	1.48969	1.06072	3.93659	2.86875	10.7822	4.69623	4.1168	0.966432	1.89949	3.16424		4.59182	2.31834		2.8323
	3.2432	1.38546	0.444653	5.42065	1.88142	4.64064	4.61957	4.46411	0.9538	1.02019	4.33293		3.7578	2.4422		1.59735
	2.98543	1.37998	0.895091	5.71436	1.94444	5.62755	7.06382	3.87963	0.902875	1.03577	3.75731		3.84045	7.5979		1.61031
	3.09466	0.937893	0.956785	6.76263	1.95606	4.46501	5.06901	3.93605	1.24123	1.41481	4.33304		2.69158	3.75369		1.09817
avg	3.11918	1.25143	1.0272	4.57121	1.9876	5.93473	5.6803	3.78477	1.27515	1.32391	3.77997		3.4303	3.49915		1.40387
2021-05-21	3.02476	0.980352	0.732486	4.64101	2.65427	3.45127	4.27896	3.90008	0.79746	1.26662	5.13828		3.31862	3.78287		1.21834
	4.52813	0.6234	0.855148	4.42066	2.77624	4.12445	3.55096	4.52424	0.827499	1.68536	3.68542		2.70363	6.41652		1.05332
	4.11654	1.27694	1.55588	2.47521	2.09412	3.60467	2.1967	3.48078	0.699278	0.960035	3.59615		3.37723	3.00388		1.18073
	4.62443	0.969587	1.34138	3.35857	1.76194	2.7555	4.13699	6.35177	0.696779	1.39385	3.85774		4.93679	4.5275		1.14596
	2.56878	0.724842	1.92573	2.33779	2.14214	3.09879	2.31586	2.86309	0.794276	1.20448	3.51775		4.15052	5.53017		1.26745
	4.64305	1.05839	1.04132	3.20724	2.83608	3.39433	3.86538	3.5081	1.07138	0.945502	4.54828		4.27486	3.56433		1.3432
	4.18416	0.876509	0.712221	6.0007	1.52026	4.15348	3.94669	5.40899	0.879872	1.62314	2.66739		4.19363	3.12801		0.887093
	4.57193	0.748543	1.0592	4.45633	1.68995	4.28124	3.79807	4.2454	1.40444	1.4157	5.77422		4.03353	2.04667		1.08035
	3.06494	1.01618	0.902138	3.76286	1.22792	2.80768	4.76535	3.53243	1.02609	1.7349	6.98828		3.19283	2.23544		1.04133
	3.06446	1.06141	1.43644	3.87836	1.33247	3.28368	4.26234	4.05941	0.935343	1.1624	6.49626		3.50216	2.4562		0.494226
avg	3.83912	0.933615	1.15619	3.85387	2.00354	3.49551	3.71173	4.18743	0.913241	1.3392	4.62698		3.76838	3.66916		1.0712
2021-07-22	3.45333	1.55409								0.922618		2.82384			5.91034
	2.62355	1.87532								1.1371		3.40918			7.28466
	3.43631	0.559717								1.50273		1.78036			3.39146
	3.46435	1.45052								1.41964		2.29715			5.51285
	2.34138	0.743951								1.03131		4.07364			3.64808
	2.93432	1.17754								1.14435		3.4325			4.70782
	2.92611	1.57329								1.04152		3.11052			6.00115
	2.81869	1.48436								1.45143		3.6699			6.52697
	3.68553	1.17768								1.10483		3.92107			2.35598
	3.46113	1.46342								1.41998		3.52324			4.91483
avg	3.11447	1.30599								1.21755		3.20414			5.02542
2021-07-23	1.99139	0.895093								1.96558		3.20196			5.82044
	3.08943	0.998539								1.18336		4.33568			2.85293
	2.77241	1.62838								1.21055		2.96666			8.14254
	2.50734	1.0962								1.29569		3.11787			4.84172
	2.52922	0.939194								1.45747		2.01898			3.50093
	2.69876	0.975568								0.649145		5.27484			4.82588
	2.71661	0.880126								1.53752		3.60284			5.09217
	2.78375	1.09566								1.11782		3.49113			4.61602
	2.46602	1.94435								1.6866		3.44734			3.99991
	2.16793	2.13569								1.20937		4.48596			4.67618
avg	2.57229	1.25888								1.33131		3.59433			4.83687
2021-07-24	2.29354	1.20935								1.21875		3.18978			2.69382
	2.89787	1.27402								1.24472		2.14293			2.1198
	2.02521	0.986533								1.02428		2.70585			2.70671
	2.96804	0.953651								0.634403		1.85338			3.15958
	4.20887	0.846091								1.62728		2.85146			3.71765
	2.94421	0.874508								1.37331		2.97014			3.79726
	3.76537	1.04466								1.02701		2.7324			5.9341
	4.65492	1.04538								1.80955		3.40651			5.41466
	4.03329	0.875025								0.847663		2.73218			2.99317
	2.01474	0.879513								0.800484		2.75434			3.97357
avg	3.18061	0.998873								1.16074		2.7339			3.65103
	DDX39A	DDX39B	39A F184L	39A F184L+F147A	39A F184L+V168A	39A F184L+I175A	39A F184L+L186A	39A F184L+L160A	39A F184L+V159A	39A C223V	39A C223V+F192A	39A C223V+F214A	39A C223V+M225A	39A C223V+M242A	39A C223V+F241A	39A C223V+K240A
2021-05-19	3.48102	0.890336	0.981648	3.14985	1.98327	4.9856	4.53839	4.29954	1.06194	1.17315	5.23746		3.21827	3.3038		1.02051
2021-05-20	3.11918	1.25143	1.0272	4.57121	1.9876	5.93473	5.6803	3.78477	1.27515	1.32391	3.77997		3.4303	3.49915		1.40387
2021-05-21	3.83912	0.933615	1.15619	3.85387	2.00354	3.49551	3.71173	4.18743	0.913241	1.3392	4.62698		3.76838	3.66916		1.0712
2021-07-22	3.11447	1.30599								1.21755		3.20414			5.02542
2021-07-23	2.57229	1.25888								1.33131		3.59433			4.83687
2021-07-24	3.18061	0.998873								1.16074		2.7339			3.65103
Average	3.47977	1.02513	1.05501	3.85831	1.99147	4.80528	4.64348	4.09058	1.08345	1.27875	4.54813	3.17745	3.47232	3.4907	4.50444	1.16519
Count	3	3	3	3	3	3	3	3	3	3	3	3	3	3	3	3
variance	0.129579	0.0388789	0.008197	0.505079	0.000113948	1.51184	0.977104	0.0732829	0.0330917	0.00842236	0.535735	0.185618	0.0769779	0.0334258	0.555115	0.0433669
Std. Dev	0.359971	0.197177	0.0905373	0.710689	0.0106746	1.22957	0.988486	0.270708	0.181911	0.0917734	0.731939	0.430834	0.277449	0.182827	0.745061	0.208247
SE	0.20783	0.11384	0.0522717	0.410316	0.00616301	0.709891	0.570702	0.156293	0.105026	0.0529854	0.422585	0.248742	0.160185	0.105555	0.430161	0.120232
p-values 39B	0.00165914		0.827785	0.0149791	0.0133965	0.0308179	0.0206088	0.000167155	0.725773	0.142228	0.0100258	0.00822233	0.000427806	9.54674e-05	0.0131516	0.445362

## Sheet: Top-2021-05-19
	Nucl Back	A-body-1	A-body-2	Back	Nucl Back	A-body-1	A-body-2	A-body Average	Relative to nucleus
	Raw mean pixel intensity				Raw mean pixel intensity (minus Back)
DDX39A	5.276	18.859	16.681	0	5.276	18.859	16.681	17.77	3.36808
DDX39A	11.625	33.298	31.434	0	11.625	33.298	31.434	32.366	2.78417
DDX39A	10.876	36.033	40.669	2.25e-05	10.876	36.033	40.669	38.351	3.52621
DDX39A	10.661	26.571	27.1	2.25e-05	10.661	26.571	27.1	26.8355	2.51717
DDX39A	6.948	26.335		2.25e-05	6.94798	26.335		26.335	3.79031
DDX39A	5.386	23.917	21.272	0	5.386	23.917	21.272	22.5945	4.19504
DDX39A	13.176	48.246	44.662	0	13.176	48.246	44.662	46.454	3.52565
DDX39A	6.293	33.856	39.985	0	6.293	33.856	39.985	36.9205	5.86692
DDX39A	12.658	35.278	32.02	0	12.658	35.278	32.02	33.649	2.65832
DDX39A	11.801	27.626	33.227	0	11.801	27.626	33.227	30.4265	2.5783
DDX39B	22.79	10.891	16.27	0	22.79	10.891	16.27	13.5805	0.595897
DDX39B	12.688	6.478	7.022	0	12.688	6.478	7.022	6.75	0.531999
DDX39B	9.345	6.5	7.363	0	9.345	6.5	7.363	6.9315	0.741734
DDX39B	15.33	14.9	14.523	0	15.33	14.9	14.523	14.7115	0.959654
DDX39B	15.672	16.748	17.005	0	15.672	16.748	17.005	16.8765	1.07686
DDX39B	16.291	10.658	13.636	0	16.291	10.658	13.636	12.147	0.745626
DDX39B	7.275	8.393	7.771	0	7.275	8.393	7.771	8.082	1.11093
DDX39B	10.407	8.528	9.46	0.0001109	10.4069	8.52789	9.45989	8.99389	0.864225
DDX39B	5.909	9.179	7.828	0.0001109	5.90889	9.17889	7.82789	8.50339	1.43908
DDX39B	4.012	3.678	3.041	0.0001109	4.01189	3.67789	3.04089	3.35939	0.837358
39A F184L	11.783	13.527	14.538	0	11.783	13.527	14.538	14.0325	1.19091
39A F184L	15.924	15.944	17.873	0	15.924	15.944	17.873	16.9085	1.06182
39A F184L	13.14	8.97	10.111	0	13.14	8.97	10.111	9.5405	0.726065
39A F184L	8.147	4.978	5.986	0	8.147	4.978	5.986	5.482	0.672886
39A F184L	6.154	6.53	7.865	0	6.154	6.53	7.865	7.1975	1.16956
39A F184L	5.544	4.764	7.571	0	5.544	4.764	7.571	6.1675	1.11246
39A F184L	11.733	13.709	14.613	0	11.733	13.709	14.613	14.161	1.20694
39A F184L	15.295	9.984	10.63	0	15.295	9.984	10.63	10.307	0.67388
39A F184L	10.949	10.572	9.341	0	10.949	10.572	9.341	9.9565	0.909352
39A F184L	16.2	21.094	14.306	0	16.2	21.094	14.306	17.7	1.09259
39A C223V	10.704	11.478	12.275	0	10.704	11.478	12.275	11.8765	1.10954
39A C223V	11.432	10.116	9.679	0	11.432	10.116	9.679	9.8975	0.865772
39A C223V	14.871	19.839	17.04	0	14.871	19.839	17.04	18.4395	1.23996
39A C223V	12.768	19.783	23.109	0	12.768	19.783	23.109	21.446	1.67967
39A C223V	13.752	18.556	17.705	0	13.752	18.556	17.705	18.1305	1.31839
39A C223V	11.494	13.515	14.443	0	11.494	13.515	14.443	13.979	1.2162
39A C223V	8.283	10.4	10.922	0	8.283	10.4	10.922	10.661	1.28709
39A C223V	18.237	15.58	17.601	0.0001411	18.2369	15.5799	17.6009	16.5904	0.909716
39A C223V	14.543	21.394	18.906	0.0001411	14.5429	21.3939	18.9059	20.1499	1.38555
39A C223V	11.154	7.826	8.227	0.0001411	11.1539	7.82586	8.22686	8.02636	0.719604
39A F184L+L160A	4.878	22.142	21.185	0	4.878	22.142	21.185	21.6635	4.44106
39A F184L+L160A	4.572	21.704	22.968	0	4.572	21.704	22.968	22.336	4.88539
39A F184L+L160A	8.003	36.29	30.838	0	8.003	36.29	30.838	33.564	4.19393
39A F184L+L160A	10.503	34.745	33.061	0	10.503	34.745	33.061	33.903	3.22793
39A F184L+L160A	7.064	24.098	23.972	0	7.064	24.098	23.972	24.035	3.40246
39A F184L+L160A	14.821	57.11	57.766	0	14.821	57.11	57.766	57.438	3.87545
39A F184L+L160A	11.037	50.405	45.573	0.0006715	11.0363	50.4043	45.5723	47.9883	4.34821
39A F184L+L160A	11.306	59.195	54.162	0.0006715	11.3053	59.1943	54.1613	56.6778	5.01337
39A F184L+L160A	11.064	53.627	64.827	0.086	10.978	53.541	64.741	59.141	5.38723
39A F184L+L160A	5.979	27.195	22.718	0.086	5.893	27.109	22.632	24.8705	4.22035
39A F184L+F147A	10.59	33.889	28.438	0.018	10.572	33.871	28.42	31.1455	2.94604
39A F184L+F147A	34.105	52.41	14.059	0.018	34.087	52.392	14.041	33.2165	0.974462
39A F184L+F147A	6.504	32.648	21.529	0.018	6.486	32.63	21.511	27.0705	4.17368
39A F184L+F147A	8.601	43.555	39.68	0.018	8.583	43.537	39.662	41.5995	4.84673
39A F184L+F147A	15.817	45.232	46.47	0.004	15.813	45.228	46.466	45.847	2.89932
39A F184L+F147A	14.182	40.711	44.437	0.004	14.178	40.707	44.433	42.57	3.00254
39A F184L+F147A	13.582	38.602	29.119	0	13.582	38.602	29.119	33.8605	2.49304
39A F184L+F147A	14.782	43.726	42.902	0	14.782	43.726	42.902	43.314	2.93019
39A F184L+F147A	8.422	26.9	22.284	0	8.422	26.9	22.284	24.592	2.91997
39A F184L+F147A	13.309	57.344	57.448	0	13.309	57.344	57.448	57.396	4.31257
39A F184L+L186A	8.733	32.852	28.243	0	8.733	32.852	28.243	30.5475	3.49794
39A F184L+L186A	12.996	45.978	39.984	0	12.996	45.978	39.984	42.981	3.30725
39A F184L+L186A	10.666	40.839	43.935	2.187e-05	10.666	40.839	43.935	42.387	3.97404
39A F184L+L186A	10.596	53.339	42.956	2.187e-05	10.596	53.339	42.956	48.1475	4.54394
39A F184L+L186A	9.658	43.394	53.036	0	9.658	43.394	53.036	48.215	4.99223
39A F184L+L186A	6.3	25.195	26.81	0	6.3	25.195	26.81	26.0025	4.12738
39A F184L+L186A	11.771	56.853	52.082	0.021	11.75	56.832	52.061	54.4465	4.63374
39A F184L+L186A	8.039	58.529	56.395	0.021	8.018	58.508	56.374	57.441	7.16401
39A F184L+L186A	9.774	43.16	45.273	0.0009113	9.77309	43.1591	45.2721	44.2156	4.52422
39A F184L+L186A	9.199	42.685	42.292	0.0009113	9.19809	42.6841	42.2911	42.4876	4.61918
39A F184L+V168A	12.038	22.885	22.188	0	12.038	22.885	22.188	22.5365	1.87211
39A F184L+V168A	8.495	18.371	17.465	0	8.495	18.371	17.465	17.918	2.10924
39A F184L+V168A	16.283	45.449	46.262	0	16.283	45.449	46.262	45.8555	2.81616
39A F184L+V168A	14.243	40.885	41.53	0	14.243	40.885	41.53	41.2075	2.89318
39A F184L+V168A	13.202	28.693	27.107	0	13.202	28.693	27.107	27.9	2.11332
39A F184L+V168A	12.756	25.19	24.702	0	12.756	25.19	24.702	24.946	1.95563
39A F184L+V168A	20.647	32.223	31.555	0	20.647	32.223	31.555	31.889	1.54449
39A F184L+V168A	13.382	23.097	23.761	0	13.382	23.097	23.761	23.429	1.75078
39A F184L+V168A	15.467	19.467	19	0	15.467	19.467	19	19.2335	1.24352
39A F184L+V168A	9.667	14.995	14.668	0	9.667	14.995	14.668	14.8315	1.53424
39A F184L+I175A	12.754	60.103	57.593	0	12.754	60.103	57.593	58.848	4.61408
39A F184L+I175A	7.51	42.782	46.61	0	7.51	42.782	46.61	44.696	5.95153
39A F184L+I175A	7.076	47.095	41.857	0.0006316	7.07537	47.0944	41.8564	44.4754	6.28594
39A F184L+I175A	12.238	50.633	48.54	0.0006316	12.2374	50.6324	48.5394	49.5859	4.052
39A F184L+I175A	7.013	29.592	27.151	0.0006316	7.01237	29.5914	27.1504	28.3709	4.04583
39A F184L+I175A	6.946	32.063	28.756	0.0006316	6.94537	32.0624	28.7554	30.4089	4.37829
39A F184L+I175A	10.871	52.081	43.523	0.064	10.807	52.017	43.459	47.738	4.41732
39A F184L+I175A	9.446	55.025	42.69	0.064	9.382	54.961	42.626	48.7935	5.20076
39A F184L+I175A	4.91	28.946	29.684	0.064	4.846	28.882	29.62	29.251	6.03611
39A F184L+I175A	9.929	53.445	42.85	0.064	9.865	53.381	42.786	48.0835	4.87415
39A F184L+V159A	24.881	34.785	36.835	0	24.881	34.785	36.835	35.81	1.43925
39A F184L+V159A	20.48	24.101	23.663	0	20.48	24.101	23.663	23.882	1.16611
39A F184L+V159A	10.59	12.29	15.321	0	10.59	12.29	15.321	13.8055	1.30364
39A F184L+V159A	18.318	16.442	16.59	0	18.318	16.442	16.59	16.516	0.901627
39A F184L+V159A	10.033	7.434	8.555	0	10.033	7.434	8.555	7.9945	0.79682
39A F184L+V159A	10.353	8.003	8.202	0	10.353	8.003	8.202	8.1025	0.782623
39A F184L+V159A	19.819	19.067	21.012	0	19.819	19.067	21.012	20.0395	1.01113
39A F184L+V159A	19.251	21.376	22.113	0	19.251	21.376	22.113	21.7445	1.12953
39A F184L+V159A	5.972	5.393	5.951	0	5.972	5.393	5.951	5.672	0.949766
39A F184L+V159A	10.586	12.471	11.643	0	10.586	12.471	11.643	12.057	1.13896
39A C223V+M242A	11.181	44.492	38.994	0	11.181	44.492	38.994	41.743	3.73339
39A C223V+M242A	16.151	37.109	37.397	0	16.151	37.109	37.397	37.253	2.30654
39A C223V+M242A	15.274	38.105	32.546	0	15.274	38.105	32.546	35.3255	2.31279
39A C223V+M242A	16.077	48.339	33.101	0	16.077	48.339	33.101	40.72	2.53281
39A C223V+M242A	12.286	54.404	49.942	0	12.286	54.404	49.942	52.173	4.24654
39A C223V+M242A	6.446	19.033	16.962	0	6.446	19.033	16.962	17.9975	2.79204
39A C223V+M242A	15.383	49.974	39.823	0.698	14.685	49.276	39.125	44.2005	3.00991
39A C223V+M242A	15.853	48.261	42.879	0.698	15.155	47.563	42.181	44.872	2.96087
39A C223V+M242A	2.955	14.555	15.085	0.698	2.257	13.857	14.387	14.122	6.25698
39A C223V+M242A	9.879	29.443	24.948	0.698	9.181	28.745	24.25	26.4975	2.88612
39A C223V+M225A	7.483	39.524	35.718	0.006	7.477	39.518	35.712	37.615	5.03076
39A C223V+M225A	8.828	57.284	46.079	0.006	8.822	57.278	46.073	51.6755	5.85757
39A C223V+M225A	16.796	59.006	62.139	0.079	16.717	58.927	62.06	60.4935	3.61868
39A C223V+M225A	15.385	35.538	38.415	0.079	15.306	35.459	38.336	36.8975	2.41066
39A C223V+M225A	13.19	35.12	37.738	0	13.19	35.12	37.738	36.429	2.76187
39A C223V+M225A	12.67	37.553	36.195	0	12.67	37.553	36.195	36.874	2.91034
39A C223V+M225A	14.941	40.197	50.033	0.457	14.484	39.74	49.576	44.658	3.08326
39A C223V+M225A	18.672	47.872	32.068	0.457	18.215	47.415	31.611	39.513	2.16926
39A C223V+M225A	22.037	54.733	53.359	0	22.037	54.733	53.359	54.046	2.45251
39A C223V+M225A	27.782	53.819	51.077	0	27.782	53.819	51.077	52.448	1.88784
39A C223V+F192A	5.57	45.83	44.624	0	5.57	45.83	44.624	45.227	8.11975
39A C223V+F192A	12.234	56.502	53.308	0	12.234	56.502	53.308	54.905	4.4879
39A C223V+F192A	7.618	46.775	41.01	0	7.618	46.775	41.01	43.8925	5.76168
39A C223V+F192A	12.169	42.433	40.874	0	12.169	42.433	40.874	41.6535	3.42292
39A C223V+F192A	9.833	53.165	59.346	0	9.833	53.165	59.346	56.2555	5.72109
39A C223V+F192A	6.163	34.511	29.183	0	6.163	34.511	29.183	31.847	5.16745
39A C223V+F192A	9.117	46.847	40.728	0	9.117	46.847	40.728	43.7875	4.80284
39A C223V+F192A	12.592	56.774	53.366	0	12.592	56.774	53.366	55.07	4.37341
39A C223V+F192A	4.259	21.325	24.643	0	4.259	21.325	24.643	22.984	5.39657
39A C223V+F192A	10.36	53.244	52.863	0	10.36	53.244	52.863	53.0535	5.12099
39A C223V+K240A	17.972	19.382	15.566	0.073	17.899	19.309	15.493	17.401	0.972177
39A C223V+K240A	12.34	12.99	14.271	0.073	12.267	12.917	14.198	13.5575	1.1052
39A C223V+K240A	19.831	17.595	19.245	0.073	19.758	17.522	19.172	18.347	0.928586
39A C223V+K240A	14.864	14.664	14.722	0.073	14.791	14.591	14.649	14.62	0.988439
39A C223V+K240A	24.87	25.68	22.629	0	24.87	25.68	22.629	24.1545	0.97123
39A C223V+K240A	13.945	4.056	6.158	0	13.945	4.056	6.158	5.107	0.366224
39A C223V+K240A	19.181	35.775	32.731	0	19.181	35.775	32.731	34.253	1.78578
39A C223V+K240A	14.733	13.678	18.052	0	14.733	13.678	18.052	15.865	1.07683
39A C223V+K240A	16.146	18.658	20.947	0	16.146	18.658	20.947	19.8025	1.22646
39A C223V+K240A	17.578	13.199	14.37	0	17.578	13.199	14.37	13.7845	0.78419

## Sheet: Top-2021-05-20
	Nucl Back	A-body-1	A-body-2	Back	Nucl Back	A-body-1	A-body-2	A-body Average	Relative to nucleus
	Raw mean pixel intensity				Raw mean pixel intensity (minus Back)
DDX39A	14.938	36.75	35.76	0.003	14.935	36.747	35.757	36.252	2.42732
DDX39A	12.068	28.741	27.576	0.003	12.065	28.738	27.573	28.1555	2.33365
DDX39A	17.984	54.443	62.482	0.003	17.981	54.44	62.479	58.4595	3.25118
DDX39A	19.363	52.6	54.571	0.175	19.188	52.425	54.396	53.4105	2.78354
DDX39A	21.768	61.65	65.292	0.175	21.593	61.475	65.117	63.296	2.93132
DDX39A	13.809	60.08	59.111	0	13.809	60.08	59.111	59.5955	4.3157
DDX39A	12.447	46.865	48.374	0	12.447	46.865	48.374	47.6195	3.82578
DDX39A	12.818	41.048	41.987	0.024	12.794	41.024	41.963	41.4935	3.2432
DDX39A	17.117	51.153	50.955	0.024	17.093	51.129	50.931	51.03	2.98543
DDX39A	21.542	69.938	63.292	0.024	21.518	69.914	63.268	66.591	3.09466
DDX39B	14.809	10.771	12.509	0.633	14.176	10.138	11.876	11.007	0.776453
DDX39B	13.363	7.682	10.76	0.633	12.73	7.049	10.127	8.588	0.674627
DDX39B	11.901	26.039	28.821	0	11.901	26.039	28.821	27.43	2.30485
DDX39B	15.859	24.847	26.754	0	15.859	24.847	26.754	25.8005	1.62687
DDX39B	20.959	21.318	31.637	0	20.959	21.318	31.637	26.4775	1.2633
DDX39B	15.748	10.743	10.524	0	15.748	10.743	10.524	10.6335	0.675229
DDX39B	7.468	9.876	12.374	0	7.468	9.876	12.374	11.125	1.48969
DDX39B	18.277	26.669	23.975	0	18.277	26.669	23.975	25.322	1.38546
DDX39B	4.645	6.144	6.676	0	4.645	6.144	6.676	6.41	1.37998
DDX39B	8.751	7.72	8.695	0	8.751	7.72	8.695	8.2075	0.937893
39A F184L	9.248	12.801	13.734	0.008	9.24	12.793	13.726	13.2595	1.43501
39A F184L	16.075	23.477	23.74	0.008	16.067	23.469	23.732	23.6005	1.46888
39A F184L	14.124	19.942	20.17	0.008	14.116	19.934	20.162	20.048	1.42023
39A F184L	16.412	14.59	15.038	0.902	15.51	13.688	14.136	13.912	0.89697
39A F184L	14.09	14.038	13.876	0.902	13.188	13.136	12.974	13.055	0.989915
39A F184L	17.428	12.333	12.73	0.902	16.526	11.431	11.828	11.6295	0.703709
39A F184L	11.097	10.777	12.655	0.902	10.195	9.875	11.753	10.814	1.06072
39A F184L	12.095	5.785	5.973	0.902	11.193	4.883	5.071	4.977	0.444653
39A F184L	11.087	8.41	11.627	0.902	10.185	7.508	10.725	9.1165	0.895091
39A F184L	8.654	9.101	7.537	0.902	7.752	8.199	6.635	7.417	0.956785
39A C223V	10.718	15.795	15.531	0.459	10.259	15.336	15.072	15.204	1.48202
39A C223V	14.449	19.91	22.274	0.459	13.99	19.451	21.815	20.633	1.47484
39A C223V	9.977	7.673	7.683	0.459	9.518	7.214	7.224	7.219	0.758458
39A C223V	5.281	5.218	5.779	0.459	4.822	4.759	5.32	5.0395	1.04511
39A C223V	17.214	18.667	19.633	0.0004635	17.2135	18.6665	19.6325	19.1495	1.11247
39A C223V	9.383	18.572	18.883	0.0004635	9.38254	18.5715	18.8825	18.727	1.99595
39A C223V	5.816	10.911	11.183	0.0004635	5.81554	10.9105	11.1825	11.0465	1.89949
39A C223V	19.765	20.362	19.936	0.75	19.015	19.612	19.186	19.399	1.02019
39A C223V	18.043	18.474	18.849	0.75	17.293	17.724	18.099	17.9115	1.03577
39A C223V	11.496	15.506	16.401	0.75	10.746	14.756	15.651	15.2035	1.41481
39A F184L+L160A	11.398	56.242		0	11.398	56.242		56.242	4.93437
39A F184L+L160A	10.655	41.103	42.389	0	10.655	41.103	42.389	41.746	3.91797
39A F184L+L160A	12.385	29.052	30.495	0	12.385	29.052	30.495	29.7735	2.404
39A F184L+L160A	7.417	25.261	26.122	0	7.417	25.261	26.122	25.6915	3.46387
39A F184L+L160A	5.551	19.089	25.889	0	5.551	19.089	25.889	22.489	4.05134
39A F184L+L160A	18.827	56.973	43.921	0.0001011	18.8269	56.9729	43.9209	50.4469	2.67951
39A F184L+L160A	9.211	37.488	38.351	0.0001011	9.2109	37.4879	38.3509	37.9194	4.1168
39A F184L+L160A	7.207	33.409	30.936	0.0001011	7.2069	33.4089	30.9359	32.1724	4.46411
39A F184L+L160A	12.846	50.52	49.155	0.0001011	12.8459	50.5199	49.1549	49.8374	3.87963
39A F184L+L160A	4.788	20.224	17.467	0.0001011	4.7879	20.2239	17.4669	18.8454	3.93605
39A F184L+F147A	13.033	51.039	59.26	0.0002021	13.0328	51.0388	59.2598	55.1493	4.23158
39A F184L+F147A	7.756	30.574	37.54	0.0002021	7.7558	30.5738	37.5398	34.0568	4.39114
39A F184L+F147A	24.029	47.84	38.71	0.002	24.027	47.838	38.708	43.273	1.80102
39A F184L+F147A	6.983	37.666	37.101	0.002	6.981	37.664	37.099	37.3815	5.35475
39A F184L+F147A	8.652	36.552	25.162	0	8.652	36.552	25.162	30.857	3.56646
39A F184L+F147A	7.072	39.321	24.793	0	7.072	39.321	24.793	32.057	4.53295
39A F184L+F147A	7.932	38.968	23.482	0	7.932	38.968	23.482	31.225	3.93659
39A F184L+F147A	9.824	52.349	54.156	0	9.824	52.349	54.156	53.2525	5.42065
39A F184L+F147A	9.75	57.014	54.416	0	9.75	57.014	54.416	55.715	5.71436
39A F184L+F147A	7.385	58.298	41.586	0	7.385	58.298	41.586	49.942	6.76263
39A F184L+L186A	14.38	62.294	58.302	0	14.38	62.294	58.302	60.298	4.19318
39A F184L+L186A	7.228	30.648	28.84	0	7.228	30.648	28.84	29.744	4.11511
39A F184L+L186A	7.411	43.753	34.961	0	7.411	43.753	34.961	39.357	5.31062
39A F184L+L186A	11.561	32.477	34.026	0	11.561	32.477	34.026	33.2515	2.87618
39A F184L+L186A	5.707	31.439	29.607	1.895	3.812	29.544	27.712	28.628	7.50997
39A F184L+L186A	4.683	34.95	32.124	1.895	2.788	33.055	30.229	31.642	11.3494
39A F184L+L186A	6.23	27.406	31.109	0	6.23	27.406	31.109	29.2575	4.69623
39A F184L+L186A	4.93	25.688	19.861	0	4.93	25.688	19.861	22.7745	4.61957
39A F184L+L186A	8.548	55.893	64.87	0	8.548	55.893	64.87	60.3815	7.06382
39A F184L+L186A	10.535	69.708	37.096	0	10.535	69.708	37.096	53.402	5.06901
39A F184L+V168A	12.419	23.999	19.547	0	12.419	23.999	19.547	21.773	1.7532
39A F184L+V168A	14.101	24.019	22.081	0	14.101	24.019	22.081	23.05	1.63464
39A F184L+V168A	10.921	24.487	21.043	0.449	10.472	24.038	20.594	22.316	2.13102
39A F184L+V168A	18.822	35.877	36.759	0.449	18.373	35.428	36.31	35.869	1.95227
39A F184L+V168A	22.079	42.775	42.998	0.449	21.63	42.326	42.549	42.4375	1.96197
39A F184L+V168A	21.404	40.087	36.589	0.03	21.374	40.057	36.559	38.308	1.79227
39A F184L+V168A	11.649	35.139	31.585	0.03	11.619	35.109	31.555	33.332	2.86875
39A F184L+V168A	7.421	14.345	13.565	0.008	7.413	14.337	13.557	13.947	1.88142
39A F184L+V168A	8.234	16.389	15.617	0.008	8.226	16.381	15.609	15.995	1.94444
39A F184L+V168A	13.902	27.504	26.867	0.008	13.894	27.496	26.859	27.1775	1.95606
39A F184L+I175A	10.021	34.508	30.628	0.112	9.909	34.396	30.516	32.456	3.27541
39A F184L+I175A	13.129	51.069	51.665	0.112	13.017	50.957	51.553	51.255	3.93754
39A F184L+I175A	2.695	25.215	21.209	0	2.695	25.215	21.209	23.212	8.61299
39A F184L+I175A	6.129	42.454	36.36	0	6.129	42.454	36.36	39.407	6.4296
39A F184L+I175A	4.335	37.698	19.143	0	4.335	37.698	19.143	28.4205	6.55606
39A F184L+I175A	4.192	24.016	18.074	0	4.192	24.016	18.074	21.045	5.02028
39A F184L+I175A	3.754	29.428	51.525	0	3.754	29.428	51.525	40.4765	10.7822
39A F184L+I175A	11.853	50.686	59.325	0	11.853	50.686	59.325	55.0055	4.64064
39A F184L+I175A	7.005	38.122	40.72	0	7.005	38.122	40.72	39.421	5.62755
39A F184L+I175A	2.601	12.233	10.994	0	2.601	12.233	10.994	11.6135	4.46501
39A F184L+V159A	16.554	34.39	35.669	0.394	16.16	33.996	35.275	34.6355	2.14329
39A F184L+V159A	17.965	24.919	24.978	0.394	17.571	24.525	24.584	24.5545	1.39744
39A F184L+V159A	17.757	22.046	21.612	0.394	17.363	21.652	21.218	21.435	1.23452
39A F184L+V159A	15.951	23.249	22.658	0.002	15.949	23.247	22.656	22.9515	1.43906
39A F184L+V159A	18.269	19.368	21.931	0.002	18.267	19.366	21.929	20.6475	1.13032
39A F184L+V159A	12.645	16.27	17.682	0.002	12.643	16.268	17.68	16.974	1.34256
39A F184L+V159A	10.101	9.229	10.295	0.002	10.099	9.227	10.293	9.76	0.966432
39A F184L+V159A	14.396	13.241	14.221	0.002	14.394	13.239	14.219	13.729	0.9538
39A F184L+V159A	19.827	16.547	19.256	0.002	19.825	16.545	19.254	17.8995	0.902875
39A F184L+V159A	8.554	11.035	10.199	0.002	8.552	11.033	10.197	10.615	1.24123
39A F184L+V159G	11.859	47.243	37.97	0	11.859	47.243	37.97	42.6065	3.59276
39A C223V+M242A	16.163	43.638	41.662	0	16.163	43.638	41.662	42.65	2.63874
39A C223V+M242A	14.645	46.059	43.493	0	14.645	46.059	43.493	44.776	3.05743
39A C223V+M242A	9.702	44.095	44.593	2.108e-05	9.70198	44.095	44.593	44.344	4.57061
39A C223V+M242A	14.671	42.055	31.084	2.108e-05	14.671	42.055	31.084	36.5695	2.49264
39A C223V+M242A	10.739	30.217	33.107	2.108e-05	10.739	30.217	33.107	31.662	2.94832
39A C223V+M242A	9.881	30.826	31.851	0	9.881	30.826	31.851	31.3385	3.17159
39A C223V+M242A	17.695	40.765	41.281	0	17.695	40.765	41.281	41.023	2.31834
39A C223V+M242A	12.491	31.063	29.948	0	12.491	31.063	29.948	30.5055	2.4422
39A C223V+M242A	4.295	33.411	31.855	0	4.295	33.411	31.855	32.633	7.5979
39A C223V+M242A	15.45	51.155	64.834	0	15.45	51.155	64.834	57.9945	3.75369
39A C223V+M225A	18.403	52.646	53.641	0	18.403	52.646	53.641	53.1435	2.88776
39A C223V+M225A	15.931	53.718	54.008	0	15.931	53.718	54.008	53.863	3.38102
39A C223V+M225A	12.049	47.936		0.0003212	12.0487	47.9357		47.9357	3.9785
39A C223V+M225A	7.089	30.788	27.396	0.0003212	7.08868	30.7877	27.3957	29.0917	4.10396
39A C223V+M225A	23.398	48.625	43.071	0.0003212	23.3977	48.6247	43.0707	45.8477	1.9595
39A C223V+M225A	18.587	55.015	60.619	0	18.587	55.015	60.619	57.817	3.11061
39A C223V+M225A	10.227	49.555	44.366	0	10.227	49.555	44.366	46.9605	4.59182
39A C223V+M225A	6.249	24.947	22.018	0	6.249	24.947	22.018	23.4825	3.7578
39A C223V+M225A	11.516	47.959	40.494	4.207e-05	11.516	47.959	40.494	44.2265	3.84045
39A C223V+M225A	16.706	45.253	44.678	4.207e-05	16.706	45.253	44.678	44.9655	2.69158
39A C223V+F192A	11.105	60.898	52.532	0.1	11.005	60.798	52.432	56.615	5.14448
39A C223V+F192A	12.562	47.686	42.439	0.1	12.462	47.586	42.339	44.9625	3.60797
39A C223V+F192A	21.577	57.153	56.096	0.1	21.477	57.053	55.996	56.5245	2.63186
39A C223V+F192A	13.419	41.966	45.123	0.004	13.415	41.962	45.119	43.5405	3.24566
39A C223V+F192A	14.049	58.551	54.501	0.004	14.045	58.547	54.497	56.522	4.02435
39A C223V+F192A	13.398	51.765	43.55	0.004	13.394	51.761	43.546	47.6535	3.55782
39A C223V+F192A	16.686	51.95	53.513	0.031	16.655	51.919	53.482	52.7005	3.16424
39A C223V+F192A	14.357	56.411	67.798	0.031	14.326	56.38	67.767	62.0735	4.33293
39A C223V+F192A	6.084	25.027	20.521	0.031	6.053	24.996	20.49	22.743	3.75731
39A C223V+F192A	3.948	14.059	19.948	0.031	3.917	14.028	19.917	16.9725	4.33304
39A C223V+K240A	20.191	26.361	26.25	0.044	20.147	26.317	26.206	26.2615	1.30349
39A C223V+K240A	16.77	26.858	22.58	0.044	16.726	26.814	22.536	24.675	1.47525
39A C223V+K240A	14.301	10.12	7.639	0.003	14.298	10.117	7.636	8.8765	0.620821
39A C223V+K240A	10.942	13.222	10.333	0.003	10.939	13.219	10.33	11.7745	1.07638
39A C223V+K240A	6.672	9.998	11.762	0.003	6.669	9.995	11.759	10.877	1.63098
39A C223V+K240A	7.843	5.811	6.638	6.19e-05	7.84294	5.81094	6.63794	6.22444	0.793636
39A C223V+K240A	6.696	18.01	19.92	6.19e-05	6.69594	18.0099	19.9199	18.9649	2.8323
39A C223V+K240A	9.086	14.862	14.165	6.19e-05	9.08594	14.8619	14.1649	14.5134	1.59735
39A C223V+K240A	9.143	15.752	13.694	6.19e-05	9.14294	15.7519	13.6939	14.7229	1.61031
39A C223V+K240A	14.505	16.047	15.811	6.19e-05	14.5049	16.0469	15.8109	15.9289	1.09817

## Sheet: Top-2021-05-21
	Nucl Back	A-body-1	A-body-2	Back	Nucl Back	A-body-1	A-body-2	A-body Average	Relative to nucleus
	Raw mean pixel intensity				Raw mean pixel intensity (minus Back)
DDX39A	13.407	39.203	41.903	0	13.407	39.203	41.903	40.553	3.02476
DDX39A	11.926	52.774	55.231	0	11.926	52.774	55.231	54.0025	4.52813
DDX39A	14.42	57.859	60.861	0.0001444	14.4199	57.8589	60.8609	59.3599	4.11654
DDX39A	13.004	58.879	61.392	0.0001444	13.0039	58.8789	61.3919	60.1354	4.62443
DDX39A	14.954	38.223	38.579	0.008	14.946	38.215	38.571	38.393	2.56878
DDX39A	5.265	25.545	23.288	0.008	5.257	25.537	23.28	24.4085	4.64305
DDX39A	5.905	23.431	25.933	0.008	5.897	23.423	25.925	24.674	4.18416
DDX39A	7.636	36.803	32.941	0.011	7.625	36.792	32.93	34.861	4.57193
DDX39A	8.119	23.583	26.14	0.011	8.108	23.572	26.129	24.8505	3.06494
DDX39A	16.338	50.823	49.266	0.011	16.327	50.812	49.255	50.0335	3.06446
DDX39B	9.805	10.142	9.084	0.033	9.772	10.109	9.051	9.58	0.980352
DDX39B	18.473	9.344	13.713	0.033	18.44	9.311	13.68	11.4955	0.6234
DDX39B	15.554	20.265	19.458	0	15.554	20.265	19.458	19.8615	1.27694
DDX39B	14.829	13.101	15.655	0	14.829	13.101	15.655	14.378	0.969587
DDX39B	7.741	5.471	5.751	0	7.741	5.471	5.751	5.611	0.724842
DDX39B	9.034	8.482	10.641	0	9.034	8.482	10.641	9.5615	1.05839
DDX39B	13.256	12.257	10.981	0	13.256	12.257	10.981	11.619	0.876509
DDX39B	11.67	7.913	9.558	0	11.67	7.913	9.558	8.7355	0.748543
DDX39B	19.712	20.333	19.729	0	19.712	20.333	19.729	20.031	1.01618
DDX39B	22.244	23.455	23.765	0	22.244	23.455	23.765	23.61	1.06141
39A F184L	11.73	7.937	9.253	0.011	11.719	7.926	9.242	8.584	0.732486
39A F184L	16.445	14.421	13.708	0.011	16.434	14.41	13.697	14.0535	0.855148
39A F184L	10.566	15.195	17.683	0.0007232	10.5653	15.1943	17.6823	16.4383	1.55588
39A F184L	16.264	21.926	21.706	0.0007232	16.2633	21.9253	21.7053	21.8153	1.34138
39A F184L	10.352	20.822	19.047	0.0007232	10.3513	20.8213	19.0463	19.9338	1.92573
39A F184L	7.43	7.522	7.952	0.0007232	7.42928	7.52128	7.95128	7.73628	1.04132
39A F184L	13.771	9.686	9.93	0	13.771	9.686	9.93	9.808	0.712221
39A F184L	9.291	9.787	9.895	0	9.291	9.787	9.895	9.841	1.0592
39A F184L	17.402	14.11	17.288	0	17.402	14.11	17.288	15.699	0.902138
39A F184L	11.966	17.039	17.338	0	11.966	17.039	17.338	17.1885	1.43644
39A C223V	12.608	16.115	15.824	0	12.608	16.115	15.824	15.9695	1.26662
39A C223V	10.76	20.767	15.502	0	10.76	20.767	15.502	18.1345	1.68536
39A C223V	7.394	6.298	7.899	0	7.394	6.298	7.899	7.0985	0.960035
39A C223V	10.73	16.46	13.452	0	10.73	16.46	13.452	14.956	1.39385
39A C223V	10.835	12.785	13.316	0	10.835	12.785	13.316	13.0505	1.20448
39A C223V	6.725	5.637	7.08	0	6.725	5.637	7.08	6.3585	0.945502
39A C223V	8.764	15.446	12.952	0.042	8.722	15.404	12.91	14.157	1.62314
39A C223V	15.641	23.074	21.177	0.042	15.599	23.032	21.135	22.0835	1.4157
39A C223V	8.12	14.355	13.758	0.042	8.078	14.313	13.716	14.0145	1.7349
39A C223V	22.132	25.348	26.091	0.042	22.09	25.306	26.049	25.6775	1.1624
39A F184L+L160A	7.687	28.167	31.758	0.006	7.681	28.161	31.752	29.9565	3.90008
39A F184L+L160A	13.663	62.21	61.377	0.006	13.657	62.204	61.371	61.7875	4.52424
39A F184L+L160A	13.797	49.676	46.343	0.006	13.791	49.67	46.337	48.0035	3.48078
39A F184L+L160A	8.517	56.403	51.793	0	8.517	56.403	51.793	54.098	6.35177
39A F184L+L160A	11.237	31.341	33.004	0	11.237	31.341	33.004	32.1725	2.86309
39A F184L+L160A	11.303	37.852	41.452	0	11.303	37.852	41.452	39.652	3.5081
39A F184L+L160A	9.664	50.791	53.754	0	9.664	50.791	53.754	52.2725	5.40899
39A F184L+L160A	5.051	21.609	21.278	0	5.051	21.609	21.278	21.4435	4.2454
39A F184L+L160A	9.049	33.93	30	0	9.049	33.93	30	31.965	3.53243
39A F184L+L160A	10.545	47.36	38.253	0	10.545	47.36	38.253	42.8065	4.05941
39A F184L+F147A	7.173	32.606	33.974	0	7.173	32.606	33.974	33.29	4.64101
39A F184L+F147A	8.212	39.082	33.523	0	8.212	39.082	33.523	36.3025	4.42066
39A F184L+F147A	18.09	42.946	46.607	0	18.09	42.946	46.607	44.7765	2.47521
39A F184L+F147A	10.599	37.083	34.112	0	10.599	37.083	34.112	35.5975	3.35857
39A F184L+F147A	15.514	35.803	36.734	0	15.514	35.803	36.734	36.2685	2.33779
39A F184L+F147A	12.792	37.92	44.134	0	12.792	37.92	44.134	41.027	3.20724
39A F184L+F147A	6.406	32.688	44.193	0	6.406	32.688	44.193	38.4405	6.0007
39A F184L+F147A	12.092	46.801	60.971	0	12.092	46.801	60.971	53.886	4.45633
39A F184L+F147A	6.028	25.736	19.629	0	6.028	25.736	19.629	22.6825	3.76286
39A F184L+F147A	5.352	20.835	20.679	0	5.352	20.835	20.679	20.757	3.87836
39A F184L+L186A	13.459	61.069	54.112	0	13.459	61.069	54.112	57.5905	4.27896
39A F184L+L186A	8.949	31.545	32.01	0	8.949	31.545	32.01	31.7775	3.55096
39A F184L+L186A	22.08	54.22	42.779	0.003	22.077	54.217	42.776	48.4965	2.1967
39A F184L+L186A	10.686	50.062	38.335	0.003	10.683	50.059	38.332	44.1955	4.13699
39A F184L+L186A	28.402	64.531	67.019	0	28.402	64.531	67.019	65.775	2.31586
39A F184L+L186A	14.6	55.394	57.475	0	14.6	55.394	57.475	56.4345	3.86538
39A F184L+L186A	12.625	48.121	51.533	0	12.625	48.121	51.533	49.827	3.94669
39A F184L+L186A	6.668	26.093	24.558	0	6.668	26.093	24.558	25.3255	3.79807
39A F184L+L186A	10.995	52.453	52.334	0.0004161	10.9946	52.4526	52.3336	52.3931	4.76535
39A F184L+L186A	12.066	51.206	51.65	0.0004161	12.0656	51.2056	51.6496	51.4276	4.26234
39A F184L+V168A	12.588	33.402		0.006	12.582	33.396		33.396	2.65427
39A F184L+V168A	10.173	28.232		0.006	10.167	28.226		28.226	2.77624
39A F184L+V168A	10.121	21.558	20.818	0.006	10.115	21.552	20.812	21.182	2.09412
39A F184L+V168A	9.159	16.988	15.278	0.006	9.153	16.982	15.272	16.127	1.76194
39A F184L+V168A	30.789	75.463	56.432	0.006	30.783	75.457	56.426	65.9415	2.14214
39A F184L+V168A	19.223	55.792	53.222	0.006	19.217	55.786	53.216	54.501	2.83608
39A F184L+V168A	16.597	24.803	25.66	0.0003645	16.5966	24.8026	25.6596	25.2311	1.52026
39A F184L+V168A	8.243	13.602	14.258	0.0003645	8.24264	13.6016	14.2576	13.9296	1.68995
39A F184L+V168A	9.758	12.582	11.382	0.0003645	9.75764	12.5816	11.3816	11.9816	1.22792
39A F184L+V168A	16.943	23.176	21.976	0.0003645	16.9426	23.1756	21.9756	22.5756	1.33247
39A F184L+I175A	12.005	43.421	39.444	0	12.005	43.421	39.444	41.4325	3.45127
39A F184L+I175A	11.663	47.793	48.414	0	11.663	47.793	48.414	48.1035	4.12445
39A F184L+I175A	13.824	56.508	43.154	0	13.824	56.508	43.154	49.831	3.60467
39A F184L+I175A	17.049	49.152	44.805	0	17.049	49.152	44.805	46.9785	2.7555
39A F184L+I175A	14.556	49.378	40.834	0	14.556	49.378	40.834	45.106	3.09879
39A F184L+I175A	15.401	51.039	53.513	0	15.401	51.039	53.513	52.276	3.39433
39A F184L+I175A	13.169	60.211	49.182	0.0002324	13.1688	60.2108	49.1818	54.6963	4.15348
39A F184L+I175A	10.357	55.973	32.707	0.0002324	10.3568	55.9728	32.7068	44.3398	4.28124
39A F184L+I175A	9.282	26.597	25.524	0.0002324	9.28177	26.5968	25.5238	26.0603	2.80768
39A F184L+I175A	5.346	19.407	15.701	0.0002324	5.34577	19.4068	15.7008	17.5538	3.28368
39A F184L+V159A	9.654	7.43	7.971	0.009	9.645	7.421	7.962	7.6915	0.79746
39A F184L+V159A	7.322	5.66	6.461	0.009	7.313	5.651	6.452	6.0515	0.827499
39A F184L+V159A	15.387	11.065	10.46	0.009	15.378	11.056	10.451	10.7535	0.699278
39A F184L+V159A	13.918	10.027	9.374	0.009	13.909	10.018	9.365	9.6915	0.696779
39A F184L+V159A	37.117	29.315	29.651	0.009	37.108	29.306	29.642	29.474	0.794276
39A F184L+V159A	22.894	23.213	25.842	0.009	22.885	23.204	25.833	24.5185	1.07138
39A F184L+V159A	42.239	35.869	38.463	0.009	42.23	35.86	38.454	37.157	0.879872
39A F184L+V159A	29.869	39.541	44.35	0.009	29.86	39.532	44.341	41.9365	1.40444
39A F184L+V159A	25.786	26.324	26.593	0.009	25.777	26.315	26.584	26.4495	1.02609
39A F184L+V159A	11.802	10.125	11.954	0.009	11.793	10.116	11.945	11.0305	0.935343
39A C223V+M242A	12.41	46.63	42.825	0.797	11.613	45.833	42.028	43.9305	3.78287
39A C223V+M242A	8.266	48.56	48.884	0.797	7.469	47.763	48.087	47.925	6.41652
39A C223V+M242A	14.942	41.29	48.478	0	14.942	41.29	48.478	44.884	3.00388
39A C223V+M242A	8.218	39.127	35.287	0	8.218	39.127	35.287	37.207	4.5275
39A C223V+M242A	10.072	56.994	54.402	0.0004238	10.0716	56.9936	54.4016	55.6976	5.53017
39A C223V+M242A	12.421	45.511	43.032	0.0004238	12.4206	45.5106	43.0316	44.2711	3.56433
39A C223V+M242A	16.85	53.916	51.498	0	16.85	53.916	51.498	52.707	3.12801
39A C223V+M242A	16.982	38.639	30.874	0	16.982	38.639	30.874	34.7565	2.04667
39A C223V+M242A	19.561	42.845	44.61	0	19.561	42.845	44.61	43.7275	2.23544
39A C223V+M242A	14.225	37.61	32.269	0	14.225	37.61	32.269	34.9395	2.4562
39A C223V+M225A	17.576	64.81	51.845	0.0002526	17.5757	64.8097	51.8447	58.3272	3.31862
39A C223V+M225A	14.985	40.393	40.634	0.0002526	14.9847	40.3927	40.6337	40.5132	2.70363
39A C223V+M225A	18.424	61.955	62.489	0	18.424	61.955	62.489	62.222	3.37723
39A C223V+M225A	12.245	62.067	58.835	0	12.245	62.067	58.835	60.451	4.93679
39A C223V+M225A	10.357	45.378	40.595	0.0001273	10.3569	45.3779	40.5949	42.9864	4.15052
39A C223V+M225A	10.587	44.13	46.385	0.0001273	10.5869	44.1299	46.3849	45.2574	4.27486
39A C223V+M225A	13.74	61.61	53.631	0	13.74	61.61	53.631	57.6205	4.19363
39A C223V+M225A	14.717	64.762	53.961	0	14.717	64.762	53.961	59.3615	4.03353
39A C223V+M225A	17.311	52.89	57.649	0.0007246	17.3103	52.8893	57.6483	55.2688	3.19283
39A C223V+M225A	15.919	55.749		0.0007246	15.9183	55.7483		55.7483	3.50216
39A C223V+F192A	9.792	53.748	46.88	0	9.792	53.748	46.88	50.314	5.13828
39A C223V+F192A	16.012	54.654	63.368	0	16.012	54.654	63.368	59.011	3.68542
39A C223V+F192A	15.387	58.925	51.743	0	15.387	58.925	51.743	55.334	3.59615
39A C223V+F192A	6.692	25.939	25.693	0	6.692	25.939	25.693	25.816	3.85774
39A C223V+F192A	13.44	62.16	32.397	0	13.44	62.16	32.397	47.2785	3.51775
39A C223V+F192A	5.479	25.463	24.377	0	5.479	25.463	24.377	24.92	4.54828
39A C223V+F192A	19.781	52.453	53.071	0.001	19.78	52.452	53.07	52.761	2.66739
39A C223V+F192A	7.455	40.651	45.433	0.001	7.454	40.65	45.432	43.041	5.77422
39A C223V+F192A	1.409	11.152	8.529	0.001	1.408	11.151	8.528	9.8395	6.98828
39A C223V+F192A	1.07	7.029	6.862	0.001	1.069	7.028	6.861	6.9445	6.49626
39A C223V+K240A	27.696	32.168	35.317	0.003	27.693	32.165	35.314	33.7395	1.21834
39A C223V+K240A	16.893	16.812	18.775	0.003	16.89	16.809	18.772	17.7905	1.05332
39A C223V+K240A	14.638	18.463	16.103	0.003	14.635	18.46	16.1	17.28	1.18073
39A C223V+K240A	6.748	7.778	7.687	0.003	6.745	7.775	7.684	7.7295	1.14596
39A C223V+K240A	6.165	7.438	8.188	0.003	6.162	7.435	8.185	7.81	1.26745
39A C223V+K240A	24.372	32.845	32.626	0.003	24.369	32.842	32.623	32.7325	1.3432
39A C223V+K240A	4.799	3.051	5.464	0.003	4.796	3.048	5.461	4.2545	0.887093
39A C223V+K240A	19.403	19.401	22.523	0	19.403	19.401	22.523	20.962	1.08035
39A C223V+K240A	23.992	23.858	26.109	0	23.992	23.858	26.109	24.9835	1.04133
39A C223V+K240A	5.369	2.688	2.619	0	5.369	2.688	2.619	2.6535	0.494226

## Sheet: Top-2021-07-22
	Nucl Back	A-body-1	A-body-2	Back	Nucl Back	A-body-1	A-body-2	A-body Average	Relative to nucleus
	Raw mean pixel intensity				Raw mean pixel intensity (minus Back)
DDX39A	16.06	55.468	55.453	0	16.06	55.468	55.453	55.4605	3.45333
DDX39A	20.494	59.802	47.732	0	20.494	59.802	47.732	53.767	2.62355
DDX39A	11.752	39.387	41.38	0	11.752	39.387	41.38	40.3835	3.43631
DDX39A	5.862	22.52	18.096	0	5.862	22.52	18.096	20.308	3.46435
DDX39A	7.827	15.956	20.696	0	7.827	15.956	20.696	18.326	2.34138
DDX39A	7.445	22.287	21.405	0	7.445	22.287	21.405	21.846	2.93432
DDX39A	12.484	36.138	36.921	0	12.484	36.138	36.921	36.5295	2.92611
DDX39A	23.86	64.825	69.683	0	23.86	64.825	69.683	67.254	2.81869
DDX39A	3.102	11.269	11.596	0	3.102	11.269	11.596	11.4325	3.68553
DDX39A	4.206	15.099	14.016	0	4.206	15.099	14.016	14.5575	3.46113
DDX39B	7.936	13.413	11.218	0.032	7.904	13.381	11.186	12.2835	1.55409
DDX39B	10.631	19.308	20.509	0.032	10.599	19.276	20.477	19.8765	1.87532
DDX39B	19.914	11.016	11.277	0.0006543	19.9133	11.0153	11.2763	11.1458	0.559717
DDX39B	11.646	17.824	15.961	0.0006543	11.6453	17.8233	15.9603	16.8918	1.45052
DDX39B	13.666	10.072	10.262	0.0006543	13.6653	10.0713	10.2613	10.1663	0.743951
DDX39B	8.396	9.918	9.855	0.0006543	8.39535	9.91735	9.85435	9.88585	1.17754
DDX39B	9.682	15.543	14.922	0.0002061	9.68179	15.5428	14.9218	15.2323	1.57329
DDX39B	12.139	15.997	20.04	0.0002061	12.1388	15.9968	20.0398	18.0183	1.48436
DDX39B	16.606	18.549	20.564	0.0002061	16.6058	18.5488	20.5638	19.5563	1.17768
DDX39B	8.76	13.605	12.034	0.0002061	8.75979	13.6048	12.0338	12.8193	1.46342
39A C223V	8.013	7.576	7.21	0.0007815	8.01222	7.57522	7.20922	7.39222	0.922618
39A C223V	8.615	8.767	10.825	0.0007815	8.61422	8.76622	10.8242	9.79522	1.1371
39A C223V	15.204	24.296	21.399	9.836e-05	15.2039	24.2959	21.3989	22.8474	1.50273
39A C223V	17.725	24.912	25.414	9.836e-05	17.7249	24.9119	25.4139	25.1629	1.41964
39A C223V	9.629	9.388	10.473	0	9.629	9.388	10.473	9.9305	1.03131
39A C223V	16.297	19.405	17.894	0	16.297	19.405	17.894	18.6495	1.14435
39A C223V	12.693	12.854	13.586	0.001	12.692	12.853	13.585	13.219	1.04152
39A C223V	21.659	30.606	32.266	0.001	21.658	30.605	32.265	31.435	1.45143
39A C223V	7.976	8.966	8.658	0.001	7.975	8.965	8.657	8.811	1.10483
39A C223V	30.398	43.88	42.448	0.001	30.397	43.879	42.447	43.163	1.41998
39A C223V + F214A	15.35	44.53	42.162	0	15.35	44.53	42.162	43.346	2.82384
39A C223V + F214A	13.643	46.254	46.769	0	13.643	46.254	46.769	46.5115	3.40918
39A C223V + F214A	8.507	14.704	15.587	0	8.507	14.704	15.587	15.1455	1.78036
39A C223V + F214A	13.589	32.825	29.607	0	13.589	32.825	29.607	31.216	2.29715
39A C223V + F214A	14.327	65.411	51.315	0	14.327	65.411	51.315	58.363	4.07364
39A C223V + F214A	14.548	47.986	51.886	0	14.548	47.986	51.886	49.936	3.4325
39A C223V + F214A	13.617	42.083	42.629	0	13.617	42.083	42.629	42.356	3.11052
39A C223V + F214A	9.594	33.871	36.547	0	9.594	33.871	36.547	35.209	3.6699
39A C223V + F214A	7.836	29.493	31.958	0	7.836	29.493	31.958	30.7255	3.92107
39A C223V + F214A	16.912	59.506	59.664	0	16.912	59.506	59.664	59.585	3.52324
39A C223V + F241A	8.415	53.754	45.717	0	8.415	53.754	45.717	49.7355	5.91034
39A C223V + F241A	7.098	53.845	49.568	0	7.098	53.845	49.568	51.7065	7.28466
39A C223V + F241A	9.863	38.975	27.925	0	9.863	38.975	27.925	33.45	3.39146
39A C223V + F241A	6.807	37.526		0	6.807	37.526		37.526	5.51285
39A C223V + F241A	8.965	32.647	32.763	0	8.965	32.647	32.763	32.705	3.64808
39A C223V + F241A	12.323	57.379	58.65	0	12.323	57.379	58.65	58.0145	4.70782
39A C223V + F241A	2.168	13.687	12.334	0	2.168	13.687	12.334	13.0105	6.00115
39A C223V + F241A	3.522	26.849	19.127	0	3.522	26.849	19.127	22.988	6.52697
39A C223V + F241A	26.077	61.05	61.824	0	26.077	61.05	61.824	61.437	2.35598
39A C223V + F241A	6.616	31.059	33.974	0	6.616	31.059	33.974	32.5165	4.91483

## Sheet: Top-2021-07-23
	Nucl Back	A-body-1	A-body-2	Back	Nucl Back	A-body-1	A-body-2	A-body Average	Relative to nucleus
	Raw mean pixel intensity				Raw mean pixel intensity (minus Back)
DDX39A	22.988	43.574	46.846	0.573	22.415	43.001	46.273	44.637	1.99139
DDX39A	14.981	40.84	49.331	0.573	14.408	40.267	48.758	44.5125	3.08943
DDX39A	20.805	52.937	62.423	2.964e-05	20.805	52.937	62.423	57.68	2.77241
DDX39A	20.093	45.822	54.938	2.964e-05	20.093	45.822	54.938	50.38	2.50734
DDX39A	12.099	38.707	22.489	0.002	12.097	38.705	22.487	30.596	2.52922
DDX39A	9.418	25.508	25.319	0.002	9.416	25.506	25.317	25.4115	2.69876
DDX39A	9.519	24.517	27.195	0.002	9.517	24.515	27.193	25.854	2.71661
DDX39A	10.545	30.055	28.654	6.103e-05	10.5449	30.0549	28.6539	29.3544	2.78375
DDX39A	15.624	38.231	38.827	6.103e-05	15.6239	38.2309	38.8269	38.5289	2.46602
DDX39A	19.038	41.273		6.103e-05	19.0379	41.2729		41.2729	2.16793
DDX39B	20.899	38.688	0.027	6.205	14.694	32.483	-6.178	13.1525	0.895093
DDX39B	0.045	0.006	0.102	6.205	-6.16	-6.199	-6.103	-6.151	0.998539
DDX39B	10.31	15.839	17.737	0.0009712	10.309	15.838	17.736	16.787	1.62838
DDX39B	8.156	9.49	8.391	0.0009712	8.15503	9.48903	8.39003	8.93953	1.0962
DDX39B	11.81	11.747	10.437	0.002	11.808	11.745	10.435	11.09	0.939194
DDX39B	21.818	18.882	23.688	0.002	21.816	18.88	23.686	21.283	0.975568
DDX39B	10.172	8.707	9.205	0.028	10.144	8.679	9.177	8.928	0.880126
DDX39B	24.635	26.015	27.963	0.028	24.607	25.987	27.935	26.961	1.09566
DDX39B	8.644	16.271	17.343	0	8.644	16.271	17.343	16.807	1.94435
DDX39B	5.155	11.197	10.822	0	5.155	11.197	10.822	11.0095	2.13569
39A C223V	7.282	13.83	14.796	0.0003354	7.28166	13.8297	14.7957	14.3127	1.96558
39A C223V	6.613	7.765	7.886	0.0003354	6.61266	7.76466	7.88566	7.82516	1.18336
39A C223V	13.453	15.737	16.834	0.0003354	13.4527	15.7367	16.8337	16.2852	1.21055
39A C223V	6.896	9.372	8.498	0.0003354	6.89566	9.37166	8.49766	8.93466	1.29569
39A C223V	5.969	8.692	8.707	0.0003354	5.96866	8.69166	8.70666	8.69916	1.45747
39A C223V	26.967	16.97	18.041	0	26.967	16.97	18.041	17.5055	0.649145
39A C223V	13.833	21.252	21.285	0	13.833	21.252	21.285	21.2685	1.53752
39A C223V	5.466	5.808	6.412	0	5.466	5.808	6.412	6.11	1.11782
39A C223V	11.771	18.429	21.277	0	11.771	18.429	21.277	19.853	1.6866
39A C223V	11.038	13.692	13.006	0	11.038	13.692	13.006	13.349	1.20937
39A C223V + F214A	13.763	44.489	43.626	0.005	13.758	44.484	43.621	44.0525	3.20196
39A C223V + F214A	14.054	60.917		0.005	14.049	60.912		60.912	4.33568
39A C223V + F214A	10.361	28.214	33.261	1.806e-05	10.361	28.214	33.261	30.7375	2.96666
39A C223V + F214A	11.059	35.217	33.744	1.806e-05	11.059	35.217	33.744	34.4805	3.11787
39A C223V + F214A	24.559	50.936	48.232	1.806e-05	24.559	50.936	48.232	49.584	2.01898
39A C223V + F214A	4.516	25.972	21.602	0.008	4.508	25.964	21.594	23.779	5.27484
39A C223V + F214A	6.032	24.01	19.413	0.008	6.024	24.002	19.405	21.7035	3.60284
39A C223V + F214A	9.59	34.432	32.488	0.008	9.582	34.424	32.48	33.452	3.49113
39A C223V + F214A	5.23	19.73	16.29	0.008	5.222	19.722	16.282	18.002	3.44734
39A C223V + F214A	11.406	46.641	55.637	0.008	11.398	46.633	55.629	51.131	4.48596
39A C223V + F241A	4.266	23.24	26.42	0	4.266	23.24	26.42	24.83	5.82044
39A C223V + F241A	12.168	34.313	35.116	0	12.168	34.313	35.116	34.7145	2.85293
39A C223V + F241A	5.237	45.765	39.52	0	5.237	45.765	39.52	42.6425	8.14254
39A C223V + F241A	11.928	62.998	52.506	0	11.928	62.998	52.506	57.752	4.84172
39A C223V + F241A	14.486	44.425	57.004	0	14.486	44.425	57.004	50.7145	3.50093
39A C223V + F241A	4.072	18.583	20.719	0	4.072	18.583	20.719	19.651	4.82588
39A C223V + F241A	11.045	51.107	61.379	0	11.045	51.107	61.379	56.243	5.09217
39A C223V + F241A	10.938	37.141	63.839	0	10.938	37.141	63.839	50.49	4.61602
39A C223V + F241A	10.76	44.035	41.983	0.01	10.75	44.025	41.973	42.999	3.99991
39A C223V + F241A	7.508	42.517	27.627	0.01	7.498	42.507	27.617	35.062	4.67618

## Sheet: Top-2021-07-24
	Nucl Back	A-body-1	A-body-2	Back	Nucl Back	A-body-1	A-body-2	A-body Average	Relative to nucleus
	Raw mean pixel intensity				Raw mean pixel intensity (minus Back)
DDX39A	17.441	37.092	42.91	0.0005122	17.4405	37.0915	42.9095	40.0005	2.29354
DDX39A	14.922	44.485	41.997	0.0005122	14.9215	44.4845	41.9965	43.2405	2.89787
DDX39A	21.635	45.229	42.402	0	21.635	45.229	42.402	43.8155	2.02521
DDX39A	15.286	46.221	44.518	0	15.286	46.221	44.518	45.3695	2.96804
DDX39A	13.336	62.452	49.803	0.0006366	13.3354	62.4514	49.8024	56.1269	4.20887
DDX39A	12.122	37.816	33.561	0.0006366	12.1214	37.8154	33.5604	35.6879	2.94421
DDX39A	12.118	45.627		0.0006366	12.1174	45.6264		45.6264	3.76537
DDX39A	4.738	25.251	18.859	0	4.738	25.251	18.859	22.055	4.65492
DDX39A	7.78	34.684	28.074	0	7.78	34.684	28.074	31.379	4.03329
DDX39A	25.331	46.122	55.949	0	25.331	46.122	55.949	51.0355	2.01474
DDX39B	16.019	19.369		0.017	16.002	19.352		19.352	1.20935
DDX39B	14.952	21.214	16.875	0.017	14.935	21.197	16.858	19.0275	1.27402
DDX39B	12.7	13.61	11.448	0.002	12.698	13.608	11.446	12.527	0.986533
DDX39B	18.093	16.628	17.881	0.002	18.091	16.626	17.879	17.2525	0.953651
DDX39B	14.889	11.37	13.825	0.0003516	14.8886	11.3696	13.8246	12.5971	0.846091
DDX39B	12.28	10.132	11.346	0.0003516	12.2796	10.1316	11.3456	10.7386	0.874508
DDX39B	13.823	14.84	14.039	0.018	13.805	14.822	14.021	14.4215	1.04466
DDX39B	11.443	12.869	11.054	0.018	11.425	12.851	11.036	11.9435	1.04538
DDX39B	9.916	8.126	9.232	0.018	9.898	8.108	9.214	8.661	0.875025
DDX39B	9.99	7.175	10.402	0.018	9.972	7.157	10.384	8.7705	0.879513
39A C223V	10.67	15.708	10.3	0.0002604	10.6697	15.7077	10.2997	13.0037	1.21875
39A C223V	7.562	8.323	10.502	0.0002604	7.56174	8.32274	10.5017	9.41224	1.24472
39A C223V	8.901	8.611	9.623	0.004	8.897	8.607	9.619	9.113	1.02428
39A C223V	22.883	14.284	14.753	0.004	22.879	14.28	14.749	14.5145	0.634403
39A C223V	14.08	23.608	22.161	0.044	14.036	23.564	22.117	22.8405	1.62728
39A C223V	14.232	20.537	18.52	0.044	14.188	20.493	18.476	19.4845	1.37331
39A C223V	19.678	21.239	19.18	0	19.678	21.239	19.18	20.2095	1.02701
39A C223V	14.862	26.412	27.375	0	14.862	26.412	27.375	26.8935	1.80955
39A C223V	18.498	15.024	16.352	0.052	18.446	14.972	16.3	15.636	0.847663
39A C223V	11.412	8.252	10.039	0.052	11.36	8.2	9.987	9.0935	0.800484
39A C223V + F214A	13.107	43.423	40.194	0	13.107	43.423	40.194	41.8085	3.18978
39A C223V + F214A	19.418	41.903	41.32	0	19.418	41.903	41.32	41.6115	2.14293
39A C223V + F214A	17.649	45.473	50.038	0	17.649	45.473	50.038	47.7555	2.70585
39A C223V + F214A	25.958	49.271	46.949	0	25.958	49.271	46.949	48.11	1.85338
39A C223V + F214A	13.34	41.59	34.487	0	13.34	41.59	34.487	38.0385	2.85146
39A C223V + F214A	9.51	28.099	28.393	0	9.51	28.099	28.393	28.246	2.97014
39A C223V + F214A	21.117	56.858	58.542	0	21.117	56.858	58.542	57.7	2.7324
39A C223V + F214A	14.237	50.421	46.576	0	14.237	50.421	46.576	48.4985	3.40651
39A C223V + F214A	6.482	16.39	19.03	0	6.482	16.39	19.03	17.71	2.73218
39A C223V + F214A	6.387	19.062	16.122	0	6.387	19.062	16.122	17.592	2.75434
39A C223V + F241A	15.455	40.488	42.778	0	15.455	40.488	42.778	41.633	2.69382
39A C223V + F241A	24.565	55.935	48.211	0	24.565	55.935	48.211	52.073	2.1198
39A C223V + F241A	12.208	34.812	31.275	0	12.208	34.812	31.275	33.0435	2.70671
39A C223V + F241A	9.879	30.504	31.923	0	9.879	30.504	31.923	31.2135	3.15958
39A C223V + F241A	15.615	61.313	54.788	0.0001943	15.6148	61.3128	54.7878	58.0503	3.71765
39A C223V + F241A	12.913	47.987	50.08	0.0001943	12.9128	47.9868	50.0798	49.0333	3.79726
39A C223V + F241A	8.528	50.27	50.942	0	8.528	50.27	50.942	50.606	5.9341
39A C223V + F241A	9.761	42.347	63.358	0	9.761	42.347	63.358	52.8525	5.41466
39A C223V + F241A	16.774	51.438	48.977	0	16.774	51.438	48.977	50.2075	2.99317
39A C223V + F241A	8.399	31.088	35.66	0	8.399	31.088	35.66	33.374	3.97357

## Sheet: Statistics-Bottom
	DDX39A	DDX39B	T114S quad	T114S quad+E107A	T114S quad+Q112A	T114S quad+H166A	T114S quad+K190A	T114S quad+N110A
2021-11-11	3.49526	0.976694	0.709873	1.34436	2.14305	1.71987	2.66948	0.911029
	3.44765	1.03869	0.669075	1.31179	2.09257	2.17499	1.99154	1.24343
	2.6089	0.861988	1.1107	2.10453	1.45896	2.03828	2.75779	2.1375
	2.45583	0.819253	0.874459	1.92721	2.0022	2.59271	1.96189	0.943693
	4.42916	1.14658	0.969372	1.91811	2.76731	2.79687	2.71206	0.885687
	2.93494	1.91244	1.21403	1.60167	2.30525	2.56785	2.5687	0.727695
	2.45461	1.56333	0.63371	1.31807	1.96601	2.41369	2.3384	1.15032
	1.83222	1.4438	1.21115	1.56844	2.05978	1.43234	1.98012	1.2192
	2.09364	1.04669	0.894791	1.27339	1.81296	2.44955	2.12483	0.853915
	2.02216	1.98818	1.17846	1.98955	1.31172	2.55144	2.10187	1.27742
avg	2.77744	1.27977	0.946562	1.63571	1.99198	2.27376	2.32067	1.13499
2021-11-12	2.46041	0.606173	1.1845	0.975028	1.54203	2.98354	2.4279	1.69388
	2.42961	1.55204	1.13398	1.75394	1.58703	1.94185	3.15695	1.37239
	3.04785	1.30933	0.973669	1.39791	2.06232	2.20143	2.66335	1.53897
	2.5305	0.908734	0.792728	1.13728	1.62997	2.47286	2.45916	1.87533
	2.58865	1.18035	1.02075	1.66392	1.9117	3.43424	1.99593	1.14125
	2.31476	1.05611	1.29501	1.52477	1.97075	2.24682	3.0811	1.94701
	2.05669	1.34962	0.656305	0.984733	1.97052	3.11523	1.88937	1.65009
	5.12555	0.688101	0.652043	1.25757	1.87536	2.57568	2.36922	1.35015
	2.6987	0.835136	1.30821	2.93924	1.77591	2.43422	1.59274	1.31433
	3.94474	1.50838	1.2868	1.8674	1.80654	2.82088	1.80966	1.69268
avg	2.91975	1.0994	1.0304	1.55018	1.81321	2.62267	2.34454	1.55761
2021-11-15	2.72847	1.44312	1.35723	1.45687	0.965949	2.58526	2.62056	1.02929
	2.37359	1.41999	1.38521	1.42798	2.71459	2.02484	1.93698	1.12999
	4.25705	0.828997	1.41051	1.6656	2.04362	2.41722	4.00203	1.2412
	3.98192	1.61585	1.668	1.26242	2.27961	2.546	3.10368	0.927686
	3.26825	1.07751	1.34293	1.55107	1.43374	1.80333	1.61948	1.9181
	4.49763	1.04814	1.30535	1.48207	1.56418	1.80132	1.70427	1.42778
	3.13382	1.72502	1.11407	1.66817	2.07983	1.99305	2.18943	2.33062
	2.20278	0.827566	2.15809	1.8129	1.94171	2.47726	3.37208	1.48759
	3.09841	1.06358	2.42934	1.96404	1.9574	2.4161	2.69785	1.35955
	2.879	1.31839	1.46882	1.97593	1.27936	3.2365	2.36172	1.64672
avg	3.24209	1.23682	1.56396	1.6267	1.826	2.33009	2.56081	1.44985
	DDX39A	DDX39B	T114S quad	T114S quad+E107A	T114S quad+Q112A	T114S quad+H166A	T114S quad+K190A	T114S quad+N110A
2021-11-11	2.77744	1.27977	0.946562	1.63571	1.99198	2.27376	2.32067	1.13499
2021-11-12	2.91975	1.0994	1.0304	1.55018	1.81321	2.62267	2.34454	1.55761
2021-11-15	3.24209	1.23682	1.56396	1.6267	1.826	2.33009	2.56081	1.44985
Average	2.97976	1.20533	1.18031	1.6042	1.87706	2.40884	2.40867	1.38082
Count	3	3	3	3	3	3	3	3
variance	0.0566771	0.00887676	0.112148	0.00220896	0.00994542	0.0350871	0.0175018	0.0482261
Std. Dev	0.23807	0.0942166	0.334884	0.0469996	0.0997267	0.187315	0.132294	0.219604
SE	0.13745	0.054396	0.193346	0.0271352	0.0575773	0.108147	0.0763802	0.126789
p-values 39B	0.00234718		0.910853	0.00768126	0.00107495	0.0023206	0.000382187	0.301494

## Sheet: Bot-2021-11-11
T114S quad rescue	Nucl Back	A-body-1	A-body-2	Back	Nucl Back	A-body-1	A-body-2	A-body Average	Relative to nucleus
	Raw mean pixel intensity				Raw mean pixel intensity (minus Back)
39A	12.353	40.195	46.159	0	12.353	40.195	46.159	43.177	3.49526
39A	5.893	20.753	19.881	0	5.893	20.753	19.881	20.317	3.44765
39A	15.142	43.643	35.365	0	15.142	43.643	35.365	39.504	2.6089
39A	17.842	44.546	43.088	0	17.842	44.546	43.088	43.817	2.45583
39A	13.566	62.849	57.316	0.001	13.565	62.848	57.315	60.0815	4.42916
39A	12.867	38.812	36.712	0.001	12.866	38.811	36.711	37.761	2.93494
39A	16.897	41.922	41.029	0	16.897	41.922	41.029	41.4755	2.45461
39A	24.964	44.7	46.779	0	24.964	44.7	46.779	45.7395	1.83222
39A	15.774	33.8	32.25	0	15.774	33.8	32.25	33.025	2.09364
39A	14.352	28.9	29.144	0	14.352	28.9	29.144	29.022	2.02216
39B	16.735	11.898	20.792	0.001	16.734	11.897	20.791	16.344	0.976694
39B	11.863	11.087	13.557	0.001	11.862	11.086	13.556	12.321	1.03869
39B	18.753	16.14	16.19	0.001	18.752	16.139	16.189	16.164	0.861988
39B	42.425	30.857	38.657	0.001	42.424	30.856	38.656	34.756	0.819253
39B	23.511	23.174	30.74	0.001	23.51	23.173	30.739	26.956	1.14658
39B	11.445	21.821	21.9	0.03	11.415	21.791	21.87	21.8305	1.91244
39B	4.151	6.137	6.808	0.03	4.121	6.107	6.778	6.4425	1.56333
39B	7.236	10.465	10.403	0.03	7.206	10.435	10.373	10.404	1.4438
39B	6.862	6.732	7.63	0.03	6.832	6.702	7.6	7.151	1.04669
39B	21.442	41.04	44.162	0.03	21.412	41.01	44.132	42.571	1.98818
T114S quad	31.295	18.478	25.957	0.007	31.288	18.471	25.95	22.2105	0.709873
T114S quad	23.677	14.774	16.914	0.007	23.67	14.767	16.907	15.837	0.669075
T114S quad	12.5	13.829	13.917	0.097	12.403	13.732	13.82	13.776	1.1107
T114S quad	14.2	12.299	12.56	0.097	14.103	12.202	12.463	12.3325	0.874459
T114S quad	27.719	28.473	25.273	0.097	27.622	28.376	25.176	26.776	0.969372
T114S quad	19.285	23.048	23.777	0.0002159	19.2848	23.0478	23.7768	23.4123	1.21403
T114S quad	14.056	9.005	8.81	0.0002159	14.0558	9.00478	8.80978	8.90728	0.63371
T114S quad	12.972	16.078	15.344	0.0002159	12.9718	16.0778	15.3438	15.7108	1.21115
T114S quad	24.941	19.383	25.251	0.0002159	24.9408	19.3828	25.2508	22.3168	0.894791
T114S quad	20.114	23.581	23.826	0.0002159	20.1138	23.5808	23.8258	23.7033	1.17846
T114S quad+E107A	23.316	29.244	33.446	0	23.316	29.244	33.446	31.345	1.34436
T114S quad+E107A	13.243	17.94	16.804	0	13.243	17.94	16.804	17.372	1.31179
T114S quad+E107A	14.871	32.868	29.725	0	14.871	32.868	29.725	31.2965	2.10453
T114S quad+E107A	23.761	45.016	46.569	0	23.761	45.016	46.569	45.7925	1.92721
T114S quad+E107A	21.559	44.601	38.062	0.023	21.536	44.578	38.039	41.3085	1.91811
T114S quad+E107A	13.872	24.243	20.166	0.023	13.849	24.22	20.143	22.1815	1.60167
T114S quad+E107A	16.854	22.157	22.258	0.023	16.831	22.134	22.235	22.1845	1.31807
T114S quad+E107A	15.869	25.809	23.944	0.023	15.846	25.786	23.921	24.8535	1.56844
T114S quad+E107A	30.71	39.883	38.316	0.023	30.687	39.86	38.293	39.0765	1.27339
T114S quad+E107A	14.238	29.881	26.728	0.023	14.215	29.858	26.705	28.2815	1.98955
T114S quad+Q112A	4.161	33.692	34.84	0	4.161	33.692	34.84	34.266	8.23504
T114S quad+Q112A	4.613	36.8	41.593	0	4.613	36.8	41.593	39.1965	8.49697
T114S quad+Q112A	9.14	40.902	47.097	0	9.14	40.902	47.097	43.9995	4.81395
T114S quad+Q112A	11.285	48.236	52.17	0	11.285	48.236	52.17	50.203	4.44865
T114S quad+Q112A	8.591	53.421	51.126	0.149	8.442	53.272	50.977	52.1245	6.17443
T114S quad+Q112A	7.205	37.107	37.322	0.149	7.056	36.958	37.173	37.0655	5.25305
T114S quad+Q112A	7.275	54.885	40.804	0.149	7.126	54.736	40.655	47.6955	6.69317
T114S quad+Q112A	4.216	25.163	21.147	0.149	4.067	25.014	20.998	23.006	5.65675
T114S quad+Q112A	2.749	15.522	13.144	0.149	2.6	15.373	12.995	14.184	5.45538
T114S quad+Q112A	4.02	24.006	35.146	0.149	3.871	23.857	34.997	29.427	7.60191
T114S quad+H166A	14.445	24.944	24.743	2.865e-05	14.445	24.944	24.743	24.8435	1.71987
T114S quad+H166A	11.935	24.236	27.681	2.865e-05	11.935	24.236	27.681	25.9585	2.17499
T114S quad+H166A	21.959	46.802	42.715	2.865e-05	21.959	46.802	42.715	44.7585	2.03828
T114S quad+H166A	10.332	24.395	29.149	0.01	10.322	24.385	29.139	26.762	2.59271
T114S quad+H166A	22.491	61.992	63.781	0.01	22.481	61.982	63.771	62.8765	2.79687
T114S quad+H166A	16.944	40.855	46.133	0.01	16.934	40.845	46.123	43.484	2.56785
T114S quad+H166A	17.922	43.815	42.673	0.01	17.912	43.805	42.663	43.234	2.41369
T114S quad+H166A	24.951	36.699	34.77	0.009	24.942	36.69	34.761	35.7255	1.43234
T114S quad+H166A	21.812	54.946	51.887	0.009	21.803	54.937	51.878	53.4075	2.44955
T114S quad+H166A	5.443	14.309	13.438	0.009	5.434	14.3	13.429	13.8645	2.55144
T114S quad+K190A	12.149	32.916	31.947	2.699e-05	12.149	32.916	31.947	32.4315	2.66948
T114S quad+K190A	23.637	47.074		2.699e-05	23.637	47.074		47.074	1.99154
T114S quad+K190A	11.419	34.499	28.297	0.053	11.366	34.446	28.244	31.345	2.75779
T114S quad+K190A	14.997	27.167	31.576	0.053	14.944	27.114	31.523	29.3185	1.96189
T114S quad+K190A	13.278	35.045	36.795	0.053	13.225	34.992	36.742	35.867	2.71206
T114S quad+K190A	21.211	54.574	54.229	0.053	21.158	54.521	54.176	54.3485	2.5687
T114S quad+K190A	12.191	29.494	27.478	0.016	12.175	29.478	27.462	28.47	2.3384
T114S quad+K190A	23.536	49.876	43.301	0.016	23.52	49.86	43.285	46.5725	1.98012
T114S quad+K190A	15.268	31.64	33.243	0.0003351	15.2677	31.6397	33.2427	32.4412	2.12483
T114S quad+K190A	23.254	49.932	47.821	0.0003351	23.2537	49.9317	47.8207	48.8762	2.10187
T114S quad+N110A	30.498	27.63	27.948	0.05	30.448	27.58	27.898	27.739	0.911029
T114S quad+N110A	29.327	34.951	37.957	0.05	29.277	34.901	37.907	36.404	1.24343
T114S quad+N110A	13.192	29.892	26.39	0.05	13.142	29.842	26.34	28.091	2.1375
T114S quad+N110A	8.966	9.112	7.821	0.095	8.871	9.017	7.726	8.3715	0.943693
T114S quad+N110A	11.944	10.04	11.139	0.095	11.849	9.945	11.044	10.4945	0.885687
T114S quad+N110A	25.583	17.687	19.598	0.095	25.488	17.592	19.503	18.5475	0.727695
T114S quad+N110A	6.102	5.728	8.282	0.095	6.007	5.633	8.187	6.91	1.15032
T114S quad+N110A	11.282	14.761	12.749	0	11.282	14.761	12.749	13.755	1.2192
T114S quad+N110A	10.908	8.233	10.396	0	10.908	8.233	10.396	9.3145	0.853915
T114S quad+N110A	21.496	28.934	25.985	0	21.496	28.934	25.985	27.4595	1.27742

## Sheet: Bot-2021-11-12
T114S quad rescue	Nucl Back	A-body-1	A-body-2	Back	Nucl Back	A-body-1	A-body-2	A-body Average	Relative to nucleus
	Raw mean pixel intensity				Raw mean pixel intensity (minus Back)
39A	16.817	39.946	42.787	0.007	16.81	39.939	42.78	41.3595	2.46041
39A	15.669	38.643	37.476	0.007	15.662	38.636	37.469	38.0525	2.42961
39A	11.923	35.141	36.334	0.294	11.629	34.847	36.04	35.4435	3.04785
39A	18.424	45.349	46.995	0.294	18.13	45.055	46.701	45.878	2.5305
39A	11.177	29.507	28.15	0.066	11.111	29.441	28.084	28.7625	2.58865
39A	12.312	28.688	28.137	0.066	12.246	28.622	28.071	28.3465	2.31476
39A	9.636	20.806	18.691	0.066	9.57	20.74	18.625	19.6825	2.05669
39A	10.046	49.397	53.272	0.038	10.008	49.359	53.234	51.2965	5.12555
39A	15.4	41.595	41.396	0.038	15.362	41.557	41.358	41.4575	2.6987
39A	9.114	33.696	37.985	0.038	9.076	33.658	37.947	35.8025	3.94474
39B	16.714	9.234	11.256	0.288	16.426	8.946	10.968	9.957	0.606173
39B	20.242	30.204	32.311	0.288	19.954	29.916	32.023	30.9695	1.55204
39B	17.05	22.407	22.063	0.288	16.762	22.119	21.775	21.947	1.30933
39B	12.757	11.378	11.86	0.288	12.469	11.09	11.572	11.331	0.908734
39B	17.685	19.202	22.443	0.288	17.397	18.914	22.155	20.5345	1.18035
39B	14.154	14.102	15.767	0.245	13.909	13.857	15.522	14.6895	1.05611
39B	13.811	19.549	17.559	0.245	13.566	19.304	17.314	18.309	1.34962
39B	6.792	5	4.5	0.245	6.547	4.755	4.255	4.505	0.688101
39B	12.079	9.685	10.571	0.245	11.834	9.44	10.326	9.883	0.835136
39B	21.365	32.779	31.425	0.245	21.12	32.534	31.18	31.857	1.50838
T114S quad	22.765	24.679	29.215	0.098	22.667	24.581	29.117	26.849	1.1845
T114S quad	22.602	24.867	26.367	0.098	22.504	24.769	26.269	25.519	1.13398
T114S quad	15.801	15.872	14.919	0.401	15.4	15.471	14.518	14.9945	0.973669
T114S quad	25.882	16.329	24.872	0.401	25.481	15.928	24.471	20.1995	0.792728
T114S quad	15.147	19.02	11.859	1.052	14.095	17.968	10.807	14.3875	1.02075
T114S quad	14.133	18.646	17.338	1.052	13.081	17.594	16.286	16.94	1.29501
T114S quad	19.918	13.05	13.12	0.037	19.881	13.013	13.083	13.048	0.656305
T114S quad	18.739	13.099	11.364	0.037	18.702	13.062	11.327	12.1945	0.652043
T114S quad	14.772	18.167	19.902	0.942	13.83	17.225	18.96	18.0925	1.30821
T114S quad	16.376	21.694	19.911	0.942	15.434	20.752	18.969	19.8605	1.2868
T114S quad+E107A	36.176	35.335	35.211	0.016	36.16	35.319	35.195	35.257	0.975028
T114S quad+E107A	19.192	33.524	33.775	0.016	19.176	33.508	33.759	33.6335	1.75394
T114S quad+E107A	19.819	28.064	27.344	0.003	19.816	28.061	27.341	27.701	1.39791
T114S quad+E107A	30.43	34.607		0.003	30.427	34.604		34.604	1.13728
T114S quad+E107A	25.289	42.89	41.172	0.072	25.217	42.818	41.1	41.959	1.66392
T114S quad+E107A	15.113	23.881	22.131	0.072	15.041	23.809	22.059	22.934	1.52477
T114S quad+E107A	32.492	32.279	31.713	0.004	32.488	32.275	31.709	31.992	0.984733
T114S quad+E107A	28.288	33.605	37.541	0.004	28.284	33.601	37.537	35.569	1.25757
T114S quad+E107A	11.3	35.513	30.491	0.109	11.191	35.404	30.382	32.893	2.93924
T114S quad+E107A	23.785	42.812	45.831	0.109	23.676	42.703	45.722	44.2125	1.8674
T114S quad+Q112A	7.265	40.233	34.878	0.0009127	7.26409	40.2321	34.8771	37.5546	5.1699
T114S quad+Q112A	3.839	22.577	17.873	0.0009127	3.83809	22.5761	17.8721	20.2241	5.26931
T114S quad+Q112A	5.047	30.567	30.788	0.0009127	5.04609	30.5661	30.7871	30.6766	6.07928
T114S quad+Q112A	10.523	47.452	34.235	0.0009127	10.5221	47.4511	34.2341	40.8426	3.88161
T114S quad+Q112A	5.085	24.815	30.522	0.016	5.069	24.799	30.506	27.6525	5.45522
T114S quad+Q112A	4.118	37.281	33.748	0.016	4.102	37.265	33.732	35.4985	8.65395
T114S quad+Q112A	3.882	32.284	24.45	0.016	3.866	32.268	24.434	28.351	7.33342
T114S quad+Q112A	5.033	36.386	45.136	0	5.033	36.386	45.136	40.761	8.09875
T114S quad+Q112A	3.941	24.276	29.477	0	3.941	24.276	29.477	26.8765	6.81972
T114S quad+Q112A	3.55	19.532	20.613	0	3.55	19.532	20.613	20.0725	5.65423
T114S quad+H166A	10.26	29.302	30.631	0.325	9.935	28.977	30.306	29.6415	2.98354
T114S quad+H166A	16.747	31.583	32.845	0.325	16.422	31.258	32.52	31.889	1.94185
T114S quad+H166A	25.568	57.042	55.492	0.016	25.552	57.026	55.476	56.251	2.20143
T114S quad+H166A	18.976	49.388	44.415	0.016	18.96	49.372	44.399	46.8855	2.47286
T114S quad+H166A	13.618	48.359	45.098	0.016	13.602	48.343	45.082	46.7125	3.43424
T114S quad+H166A	18.311	45.459	36.784	0.016	18.295	45.443	36.768	41.1055	2.24682
T114S quad+H166A	3.518	11.051	10.867	0.0001769	3.51782	11.0508	10.8668	10.9588	3.11523
T114S quad+H166A	3.644	9.833	8.938	0.0001769	3.64382	9.83282	8.93782	9.38532	2.57568
T114S quad+H166A	8.859	21.85	21.279	0.0001769	8.85882	21.8498	21.2788	21.5643	2.43422
T114S quad+H166A	13.69	39.087	38.148	0.0001769	13.6898	39.0868	38.1478	38.6173	2.82088
T114S quad+K190A	17.399	43.9	40.569	0.006	17.393	43.894	40.563	42.2285	2.4279
T114S quad+K190A	18.971	58.556	61.199	0.006	18.965	58.55	61.193	59.8715	3.15695
T114S quad+K190A	13.266	37.503	33.141	0.006	13.26	37.497	33.135	35.316	2.66335
T114S quad+K190A	20.048	50.771	47.814	0.006	20.042	50.765	47.808	49.2865	2.45916
T114S quad+K190A	15.743	30.61	32.23	0.002	15.741	30.608	32.228	31.418	1.99593
T114S quad+K190A	17.284	54.311	52.188	0.002	17.282	54.309	52.186	53.2475	3.0811
T114S quad+K190A	11.197	21.737	20.57	0.002	11.195	21.735	20.568	21.1515	1.88937
T114S quad+K190A	20.424	50.671	46.107	0	20.424	50.671	46.107	48.389	2.36922
T114S quad+K190A	14.811	24.438	22.742	0	14.811	24.438	22.742	23.59	1.59274
T114S quad+K190A	10.292	18.096	19.154	0	10.292	18.096	19.154	18.625	1.80966
T114S quad+N110A	20.312	31.636	37.176	0	20.312	31.636	37.176	34.406	1.69388
T114S quad+N110A	19.215	25.491	27.25	0	19.215	25.491	27.25	26.3705	1.37239
T114S quad+N110A	9.417	14.796	14.189	0	9.417	14.796	14.189	14.4925	1.53897
T114S quad+N110A	17.03	29.58	30.395	2.227	14.803	27.353	28.168	27.7605	1.87533
T114S quad+N110A	20.701	22.266	24.355	2.227	18.474	20.039	22.128	21.0835	1.14125
T114S quad+N110A	6.256	9.898	10.245	2.227	4.029	7.671	8.018	7.8445	1.94701
T114S quad+N110A	32.87	52.376	55.695	0.312	32.558	52.064	55.383	53.7235	1.65009
T114S quad+N110A	21.357	30.083	27.369	0.312	21.045	29.771	27.057	28.414	1.35015
T114S quad+N110A	8.625	11.14	11.336	0.312	8.313	10.828	11.024	10.926	1.31433
T114S quad+N110A	5.328	8.501	9.104	0.312	5.016	8.189	8.792	8.4905	1.69268

[truncated: 1 more sheets: Bot-2021-11-15]
