# Supplementary material for: Protein thermal sensing regulates physiological amyloid aggregation
Source: Nat Commun. 2024 Feb 9;15:1222. doi: 10.1038/s41467-024-45536-0 (PMC10858206; doi:10.1038/s41467-024-45536-0)
Supplement: Supplementary file 4 — Source Data [file 41467_2024_45536_MOESM4_ESM.zip › Fig6a.xlsx]

## Sheet: Sheet 1
RMSD	N-Terminal Residues
	(37oC)		(43oC)
	DDX39B	DDX39A	DDX39B	DDX39A
0	1.4763	1.7659	0.00502652	0.00504458
1	1.51979	1.82971	1.26133	1.30712
2	1.59998	1.94098	1.3428	1.40703
3	1.57522	1.87723	1.36549	1.54418
4	1.64324	1.93849	1.634	1.69809
5	1.74552	1.89639	1.59367	1.75054
6	1.69729	1.85221	1.55033	1.78945
7	1.91324	1.90772	1.61536	1.84118
8	1.84032	1.90919	1.71983	1.89268
9	1.9224	1.75014	1.74507	1.8353
10	1.99482	1.82432	1.86966	1.899
11	2.05802	1.77068	1.81054	1.83914
12	1.95806	1.91912	1.7698	1.97234
13	1.89251	1.82282	1.75312	1.91868
14	1.98734	1.9248	1.83756	1.9106
15	1.96505	1.98345	1.90494	1.9102
16	1.94456	1.91024	1.95556	2.04297
17	1.99189	1.95735	1.85086	1.86274
18	1.96541	2.03383	1.83523	1.94214
19	1.83931	2.04356	1.92263	1.91375
20	1.88163	1.99223	1.98613	1.82423
21	1.83627	1.97298	1.93035	1.89669
22	1.99686	2.02748	1.87727	1.95591
23	1.87564	2.03877	1.99238	2.0511
24	1.89443	2.07338	1.9581	1.87316
25	1.86457	2.03642	1.93706	1.81464
26	1.93867	2.00851	1.94358	1.85706
27	1.94357	2.03264	2.00272	1.94359
28	1.90045	2.0146	1.91849	1.88617
29	1.90608	2.18783	2.02436	1.83591
30	1.85132	2.12955	1.96317	1.82367
31	1.91875	2.22729	1.9435	1.9217
32	1.81882	2.15616	1.97538	1.87637
33	1.92208	2.08158	1.96993	1.9266
34	1.84814	2.16709	1.8635	1.99325
35	1.99981	2.17954	1.92734	1.86659
36	2.02701	2.1381	1.90008	1.93274
37	1.96091	2.20285	2.03499	2.07693
38	1.97102	2.19643	2.14294	2.09752
39	2.0446	2.13779	2.09324	2.12885
40	1.94035	2.13698	2.13201	2.16467
41	1.94684	2.2121	2.09677	2.2024
42	1.96028	2.21081	2.11724	2.16591
43	1.9942	2.33194	2.12178	2.16386
44	1.9877	2.27688	2.07309	2.15384
45	2.01216	2.32253	2.0325	2.16531
46	2.07414	2.28655	2.09096	2.21804
47	1.98207	2.33506	2.15777	2.31081
48	2.00997	2.24853	2.02097	2.23428
49	2.0219	2.30518	1.96638	2.25125
50	1.97812	2.28915	1.9953	2.20841
51	2.01029	2.26	2.0106	2.13304
52	1.96	2.26264	2.01078	2.23077
53	2.02342	2.3357	1.91369	2.07345
54	2.05693	2.26756	1.98213	2.14218
55	2.07215	2.33173	1.90891	2.27053
56	2.16194	2.24751	1.90718	2.32504
57	2.06616	2.20563	1.9074	2.36441
58	2.09843	2.20367	1.93133	2.30863
59	2.08536	2.27198	2.00205	2.27815
60	2.08422	2.29354	2.04645	2.33823
61	2.06707	2.36376	2.07813	2.25806
62	2.08666	2.30223	2.15407	2.29254
63	2.2616	2.33161	2.05634	2.33263
64	2.20318	2.35943	1.99177	2.30788
65	2.12755	2.29871	2.10085	2.36674
66	2.22273	2.33984	2.12068	2.22433
67	2.27111	2.40239	2.11887	2.24341
68	2.21118	2.33147	2.13918	2.10697
69	2.10113	2.28265	2.12583	2.10164
70	2.12548	2.2809	2.06413	2.12111
71	2.01784	2.34259	2.22669	2.12548
72	2.15546	2.38839	2.13743	2.21206
73	2.24178	2.28204	2.07328	2.14343
74	2.15714	2.30578	2.05945	2.10298
75	2.1782	2.21464	2.08221	2.17593
76	2.15454	2.26423	2.12337	2.10586
77	2.08872	2.26184	2.16576	2.09373
78	2.14693	2.26637	2.09241	2.17845
79	2.2531	2.21579	2.11227	2.18745
80	2.12742	2.21149	2.10596	2.20504
81	2.18068	2.07155	2.08447	2.13738
82	2.18059	2.1343	2.1574	2.02524
83	2.24117	2.14867	2.04968	2.08465
84	2.19716	2.1064	2.04439	2.04746
85	2.17547	2.18699	2.00256	2.12228
86	2.1403	2.2098	2.12422	2.08467
87	2.19222	2.21277	2.05119	2.14912
88	2.12976	2.19847	2.02124	2.15839
89	2.11822	2.16931	2.03267	2.09456
90	2.08047	2.20686	2.07573	2.15298
91	2.1004	2.25659	2.05757	2.07563
92	2.16529	2.31885	2.03677	2.11265
93	2.21589	2.30776	2.04929	2.13287
94	2.17762	2.26123	2.06889	2.17535
95	2.1555	2.25382	2.1092	2.07655
96	2.11296	2.37831	2.12816	2.10465
97	2.2707	2.33381	2.09023	2.10936
98	2.13423	2.3616	2.10124	2.11361
99	2.25691	2.30618	2.2318	2.13999
100	2.14845	2.36499	2.16442	2.1309
101	2.17265	2.33587	2.23844	2.18994
102	2.21449	2.27737	2.20088	2.1836
103	2.21715	2.3573	2.14163	2.15357
104	2.24135	2.24472	2.1175	2.20435
105	2.29642	2.22895	2.10784	2.17285
106	2.19751	2.36795	2.19307	2.25772
107	2.20366	2.32713	2.10402	2.25996
108	2.29217	2.32915	2.20805	2.13533
109	2.42335	2.37572	2.22008	2.13004
110	2.25254	2.34081	2.18754	2.10706
111	2.26454	2.22554	2.10753	2.17532
112	2.30208	2.26314	2.13733	2.17454
113	2.25907	2.24353	2.13421	2.1786
114	2.22082	2.26926	2.3298	2.15923
115	2.29205	2.22727	2.14741	2.22211
116	2.24517	2.30021	2.13262	2.22627
117	2.20847	2.3455	2.06765	2.21846
118	2.28529	2.35313	2.08954	2.20523
119	2.27046	2.27169	2.16722	2.25202
120	2.20423	2.25318	2.12061	2.18291
121	2.15278	2.27412	2.17113	2.26189
122	2.12868	2.27626	2.09927	2.16058
123	2.16263	2.26314	2.08143	2.19622
124	2.23853	2.23809	2.10106	2.23336
125	2.22507	2.18734	2.08592	2.20668
126	2.2871	2.22471	2.08685	2.29154
127	2.24776	2.28514	2.18873	2.24436
128	2.25079	2.31342	2.17945	2.22336
129	2.18522	2.31428	2.21236	2.25676
130	2.23144	2.45462	2.21874	2.18508
131	2.26373	2.3674	2.13543	2.30452
132	2.3224	2.27303	2.19807	2.37429
133	2.33458	2.36382	2.22543	2.40678
134	2.27552	2.35294	2.33065	2.28618
135	2.28615	2.3917	2.26608	2.23428
136	2.22246	2.37854	2.25183	2.32838
137	2.2011	2.46176	2.26399	2.32827
138	2.21292	2.54052	2.2123	2.23591
139	2.19991	2.4777	2.22501	2.31734
140	2.23052	2.41723	2.24493	2.35551
141	2.23074	2.42195	2.18616	2.27547
142	2.23627	2.32518	2.31481	2.36036
143	2.27611	2.34861	2.21325	2.40313
144	2.24361	2.36692	2.21398	2.4164
145	2.30906	2.28237	2.25081	2.37229
146	2.33019	2.38647	2.24627	2.31477
147	2.36416	2.34286	2.28962	2.35895
148	2.31608	2.38134	2.26299	2.40772
149	2.32735	2.38045	2.30948	2.43814
150	2.30478	2.44324	2.25139	2.41077
151	2.35898	2.51523	2.26146	2.45013
152	2.35291	2.43796	2.23467	2.50092
153	2.34269	2.42354	2.20065	2.43597
154	2.27535	2.54623	2.14493	2.51384
155	2.28896	2.47765	2.25044	2.47946
156	2.33917	2.4744	2.24899	2.52036
157	2.25227	2.50491	2.27881	2.58995
158	2.36129	2.46526	2.28078	2.57872
159	2.32861	2.54328	2.2522	2.44855
160	2.34124	2.50025	2.3373	2.43175
161	2.23715	2.53676	2.3149	2.5135
162	2.22495	2.60538	2.36691	2.5469
163	2.26273	2.60458	2.28222	2.50379
164	2.30756	2.60402	2.36596	2.48935
165	2.21836	2.52514	2.30652	2.51353
166	2.38568	2.42016	2.38557	2.49823
167	2.29827	2.52341	2.3805	2.44593
168	2.19786	2.63753	2.32866	2.50281
169	2.16022	2.53635	2.39167	2.58999
170	2.17907	2.55146	2.39896	2.46299
171	2.13796	2.50876	2.47832	2.4703
172	2.15774	2.58242	2.35731	2.49528
173	2.20199	2.65711	2.3784	2.48393
174	2.3047	2.58264	2.24587	2.41352
175	2.20634	2.62359	2.29828	2.37504
176	2.23893	2.53131	2.31885	2.43231
177	2.12277	2.50186	2.4832	2.41564
178	2.19875	2.46461	2.36177	2.39698
179	2.25298	2.49791	2.37335	2.37044
180	2.25243	2.51955	2.30709	2.43248
181	2.22369	2.51256	2.39564	2.43413
182	2.23413	2.57323	2.39265	2.41316
183	2.26129	2.50677	2.32869	2.4212
184	2.17875	2.57434	2.28999	2.37675
185	2.26969	2.51079	2.20294	2.42872
186	2.33557	2.52763	2.29113	2.40019
187	2.22373	2.61394	2.30898	2.47348
188	2.26947	2.67	2.22986	2.4474
189	2.24197	2.65541	2.25567	2.44882
190	2.21143	2.65589	2.29336	2.4066
191	2.21662	2.58324	2.31001	2.39391
192	2.17293	2.59614	2.32686	2.39186
193	2.14081	2.57387	2.32218	2.4184
194	2.13397	2.53117	2.23806	2.41959
195	2.11853	2.66442	2.29238	2.34441
196	2.07282	2.67788	2.26582	2.38408
197	2.13696	2.66023	2.33111	2.3533
198	2.11761	2.56095	2.38765	2.32648
199	2.18994	2.54879	2.31679	2.34931
200	2.14635	2.52077	2.27115	2.3253
201	2.23843	2.55783	2.28934	2.34381
202	2.20648	2.52474	2.2572	2.28754
203	2.15543	2.50698	2.32383	2.32157
204	2.09909	2.51525	2.3148	2.25309
205	2.0949	2.53636	2.26569	2.31963
206	2.07213	2.55107	2.37314	2.36854
207	2.10594	2.59351	2.36083	2.34655
208	2.13468	2.56413	2.23167	2.40303
209	2.1776	2.48651	2.17307	2.28236
210	2.22421	2.57041	2.29867	2.3168
211	2.21438	2.47003	2.23055	2.40394
212	2.22071	2.53524	2.2508	2.36155
213	2.16161	2.52247	2.24347	2.37976
214	2.17167	2.56798	2.27104	2.40687
215	2.31915	2.48443	2.30573	2.41534
216	2.24023	2.50885	2.36594	2.32302
217	2.27607	2.54134	2.1961	2.34171
218	2.1764	2.54676	2.17085	2.31794
219	2.15989	2.5871	2.15921	2.28268
220	2.20112	2.511	2.19277	2.23361
221	2.28035	2.49919	2.14152	2.41151
222	2.15108	2.51467	2.27418	2.40421
223	2.16789	2.52752	2.28818	2.31019
224	2.10878	2.44231	2.27924	2.29966
225	2.17402	2.46974	2.24564	2.2751
226	2.19032	2.46303	2.25944	2.32301
227	2.23393	2.5955	2.26773	2.4034
228	2.21267	2.4117	2.27017	2.30737
229	2.19735	2.47249	2.22391	2.28981
230	2.25988	2.45164	2.24555	2.30693
231	2.28963	2.3983	2.28774	2.36423
232	2.23933	2.47457	2.31398	2.33361
233	2.22456	2.43096	2.28464	2.38914
234	2.21837	2.45976	2.27742	2.31554
235	2.18464	2.4436	2.24496	2.34924
236	2.22888	2.39097	2.25498	2.39195
237	2.26009	2.4975	2.30449	2.46397
238	2.25527	2.5753	2.26038	2.40289
239	2.32271	2.54395	2.2752	2.38723
240	2.2875	2.62349	2.22656	2.31698
241	2.15768	2.56392	2.24819	2.41794
242	2.16342	2.504	2.3657	2.31627
243	2.24588	2.54527	2.37271	2.27144
244	2.28221	2.5374	2.42695	2.28839
245	2.30381	2.46343	2.44553	2.30849
246	2.2282	2.48197	2.38159	2.34867
247	2.23766	2.58078	2.37861	2.38482
248	2.29478	2.5022	2.38956	2.38001
249	2.23323	2.55994	2.43781	2.3701
250	2.23885	2.51477	2.33595	2.37169
251	2.12147	2.54618	2.37923	2.42657
252	2.10704	2.5682	2.32772	2.36108
253	2.12405	2.51728	2.33349	2.43052
254	2.077	2.58476	2.37032	2.39347
255	2.14409	2.53018	2.37642	2.38641
256	2.14225	2.50045	2.41466	2.36227
257	2.16315	2.56104	2.39794	2.39869
258	2.09464	2.64727	2.45148	2.49779
259	2.15179	2.53745	2.42658	2.50153
260	2.13408	2.5883	2.34112	2.52947
261	2.21053	2.4714	2.40422	2.51074
262	2.12658	2.44787	2.3735	2.42719
263	2.12443	2.43896	2.35579	2.3452
264	2.21062	2.49369	2.34241	2.35289
265	2.16738	2.4887	2.33168	2.37836
266	2.206	2.45448	2.25819	2.40181
267	2.21736	2.41264	2.28709	2.38826
268	2.13872	2.52126	2.3167	2.4065
269	2.28524	2.64347	2.33798	2.4536
270	2.29084	2.62499	2.31632	2.4901
271	2.17314	2.60047	2.2968	2.38572
272	2.23305	2.54782	2.27771	2.45315
273	2.19923	2.59542	2.3368	2.46045
274	2.24898	2.53603	2.31071	2.46008
275	2.3631	2.59081	2.36693	2.4806
276	2.30969	2.56987	2.37698	2.5125
277	2.27431	2.57634	2.36406	2.50327
278	2.21652	2.46659	2.435	2.44835
279	2.28444	2.61045	2.41095	2.41089
280	2.34856	2.56824	2.44054	2.41175
281	2.2076	2.62093	2.47755	2.35747
282	2.28158	2.65089	2.44429	2.40564
283	2.33766	2.64869	2.30539	2.42663
284	2.37895	2.63879	2.35414	2.40792
285	2.3437	2.64076	2.30701	2.46191
286	2.30527	2.58014	2.27704	2.37634
287	2.22838	2.6384	2.3178	2.36499
288	2.26894	2.68099	2.33578	2.51569
289	2.21177	2.68091	2.33547	2.55992
290	2.08806	2.70531	2.33978	2.53517
291	2.12081	2.69759	2.33504	2.49162
292	2.15633	2.69505	2.28917	2.49919
293	2.09597	2.83591	2.34847	2.46357
294	2.22625	2.77515	2.33529	2.39748
295	2.19078	2.65205	2.40756	2.47771
296	2.18191	2.67609	2.36103	2.50916
297	2.25391	2.68629	2.29751	2.45711
298	2.17472	2.56827	2.30745	2.419
299	2.24645	2.6825	2.26945	2.38889
300	2.2349	2.728	2.27422	2.54083
301	2.24056	2.56358	2.27569	2.46416
302	2.28489	2.62136	2.30936	2.42348
303	2.34928	2.73578	2.34132	2.44633
304	2.29745	2.73549	2.21719	2.46838
305	2.39516	2.73088	2.23241	2.4453
306	2.40391	2.77261	2.3055	2.37617
307	2.3816	2.77789	2.27881	2.43211
308	2.28898	2.69358	2.32705	2.38276
309	2.20106	2.75566	2.26024	2.47852
310	2.35952	2.73308	2.29183	2.40794
311	2.35022	2.6784	2.30109	2.41803
312	2.31889	2.72901	2.28994	2.44255
313	2.35364	2.78617	2.33983	2.48861
314	2.38656	2.77276	2.26715	2.48479
315	2.43885	2.73988	2.27964	2.47048
316	2.37823	2.60624	2.31263	2.49686
317	2.3232	2.67559	2.30807	2.50704
318	2.35862	2.63864	2.28062	2.50212
319	2.29814	2.64312	2.3412	2.46316
320	2.35275	2.65101	2.33955	2.43259
321	2.34394	2.67412	2.34093	2.48712
322	2.43751	2.67272	2.44573	2.50135
323	2.33525	2.63945	2.37268	2.48244
324	2.42212	2.59675	2.37668	2.42768
325	2.51964	2.61148	2.25102	2.459
326	2.44012	2.59251	2.24595	2.48562
327	2.39746	2.5677	2.28997	2.40361
328	2.37406	2.62552	2.26064	2.54013
329	2.36941	2.51298	2.24831	2.51116
330	2.40526	2.57306	2.2201	2.62648
331	2.43608	2.50708	2.2916	2.51378
332	2.50227	2.57217	2.23961	2.51661
333	2.54051	2.54474	2.22463	2.53741
334	2.48683	2.57104	2.34496	2.4642
335	2.40106	2.67397	2.21879	2.52913
336	2.42571	2.7422	2.24736	2.39464
337	2.4715	2.64235	2.222	2.35326
338	2.41449	2.71571	2.21354	2.39565
339	2.45838	2.65784	2.30248	2.37212
340	2.47246	2.70874	2.26966	2.40465
341	2.51362	2.77455	2.19625	2.42116
342	2.44194	2.66448	2.2858	2.45854
343	2.53299	2.67283	2.27687	2.45448
344	2.56573	2.66733	2.31558	2.47051
345	2.48871	2.56044	2.26774	2.50383
346	2.44733	2.52445	2.2816	2.47481
347	2.58796	2.54882	2.39724	2.49505
348	2.52249	2.64149	2.38371	2.5533
349	2.4932	2.70455	2.4386	2.54173
350	2.46246	2.68306	2.40908	2.6064
351	2.60525	2.65891	2.36485	2.41226
352	2.57416	2.72528	2.35324	2.50889
353	2.58962	2.6355	2.47997	2.47938
354	2.52249	2.66801	2.41184	2.52473
355	2.58467	2.67095	2.39745	2.46438
356	2.52994	2.49981	2.38179	2.48256
357	2.54763	2.50179	2.40402	2.35819
358	2.47321	2.61353	2.39142	2.39734
359	2.46236	2.64298	2.3669	2.40778
360	2.41777	2.6605	2.24922	2.43669
361	2.51705	2.58921	2.19987	2.34482
362	2.58766	2.69163	2.29624	2.47809
363	2.42528	2.58826	2.23833	2.42448
364	2.34803	2.56427	2.22738	2.43544
365	2.4274	2.56605	2.28874	2.45036
366	2.36755	2.58904	2.28429	2.43672
367	2.41492	2.55428	2.41508	2.45027
368	2.33548	2.64395	2.41843	2.4852
369	2.33581	2.59998	2.43755	2.31441
370	2.37024	2.53206	2.47028	2.36391
371	2.33774	2.75796	2.46451	2.39255
372	2.35425	2.68227	2.51452	2.39269
373	2.35558	2.58325	2.46605	2.33896
374	2.33222	2.55394	2.45206	2.36185
375	2.34244	2.55941	2.52045	2.35793
376	2.34951	2.50512	2.47092	2.42504
377	2.26198	2.56763	2.54551	2.35513
378	2.34203	2.54807	2.46158	2.35428
379	2.31636	2.60425	2.43106	2.44657
380	2.41235	2.52238	2.48007	2.45406
381	2.33007	2.56539	2.44544	2.38825
382	2.34138	2.48953	2.37484	2.48715
383	2.37709	2.56893	2.32715	2.42903
384	2.35591	2.56725	2.37501	2.47906
385	2.39671	2.61517	2.38845	2.37603
386	2.37518	2.47319	2.39097	2.38805
387	2.34794	2.56508	2.46708	2.39119
388	2.43071	2.6065	2.40813	2.43266
389	2.30131	2.625	2.50328	2.44388
390	2.32009	2.6501	2.45546	2.51215
391	2.37798	2.68041	2.44113	2.38805
392	2.37615	2.6646	2.49551	2.44586
393	2.28276	2.63837	2.48196	2.44756
394	2.355	2.73132	2.57607	2.44686
395	2.31416	2.62743	2.34932	2.44806
396	2.27628	2.64715	2.38355	2.41852
397	2.28852	2.6216	2.50725	2.40613
398	2.26753	2.57697	2.48945	2.38186
399	2.34721	2.68745	2.40592	2.46208
400	2.27457	2.65074	2.4468	2.43985
401	2.30662	2.61043	2.53237	2.43237
402	2.27074	2.52025	2.39253	2.43725
403	2.2219	2.54453	2.40726	2.51477
404	2.3309	2.58158	2.48128	2.43556
405	2.22125	2.56646	2.46123	2.5561
406	2.29772	2.61258	2.42218	2.46897
407	2.25009	2.55354	2.40847	2.5529
408	2.25537	2.57603	2.45261	2.53685
409	2.14824	2.58343	2.4397	2.61062
410	2.22637	2.56327	2.49221	2.44032
411	2.3469	2.5676	2.44953	2.5062
412	2.26308	2.62657	2.37743	2.52105
413	2.28382	2.6163	2.32209	2.48644
414	2.41937	2.65654	2.29327	2.48398
415	2.39182	2.73449	2.29302	2.47815
416	2.31245	2.7024	2.42428	2.65291
417	2.26117	2.72957	2.48583	2.51931
418	2.23293	2.72443	2.44949	2.49333
419	2.32306	2.70307	2.40775	2.43163
420	2.20374	2.58709	2.39282	2.41749
421	2.18861	2.71687	2.42292	2.46275
422	2.18585	2.69684	2.48925	2.38082
423	2.31269	2.68314	2.471	2.51627
424	2.22657	2.69946	2.4911	2.53352
425	2.29327	2.78163	2.47268	2.49737
426	2.25545	2.76871	2.5111	2.40074
427	2.1969	2.67913	2.44459	2.54457
428	2.28785	2.7203	2.4706	2.43307
429	2.28919	2.71913	2.51094	2.44624
430	2.26338	2.75289	2.57815	2.43811
431	2.23826	2.64848	2.56849	2.48765
432	2.18353	2.6729	2.54358	2.49208
433	2.20395	2.75237	2.60448	2.36853
434	2.23691	2.84932	2.58902	2.39336
435	2.12527	2.78622	2.5095	2.43593
436	2.2338	2.72881	2.63734	2.36202
437	2.20039	2.62749	2.54966	2.38571
438	2.10113	2.80402	2.60113	2.50641
439	2.24412	2.75737	2.61359	2.52119
440	2.14268	2.72929	2.64527	2.55806
441	2.2571	2.65338	2.63074	2.6622
442	2.28259	2.63184	2.49798	2.56325
443	2.26858	2.65432	2.48324	2.43342
444	2.28944	2.63287	2.72921	2.53507
445	2.25829	2.6432	2.61034	2.4723
446	2.29669	2.58583	2.59441	2.49614
447	2.28768	2.56481	2.75378	2.48356
448	2.25522	2.64928	2.64939	2.51887
449	2.24731	2.63073	2.71387	2.56226
450	2.25258	2.62385	2.68068	2.58827
451	2.1881	2.65247	2.81961	2.61443
452	2.33079	2.75227	2.67778	2.55394
453	2.37807	2.65505	2.6845	2.56808
454	2.35122	2.66814	2.6595	2.55764
455	2.34507	2.7078	2.67598	2.57199
456	2.36666	2.70068	2.72208	2.57462
457	2.38134	2.65253	2.57322	2.58444
458	2.35259	2.60969	2.62393	2.51901
459	2.43433	2.65467	2.50406	2.44221
460	2.37186	2.70365	2.53753	2.46497
461	2.45738	2.66821	2.60362	2.48601
462	2.47365	2.63139	2.60171	2.46021
463	2.44081	2.58266	2.54206	2.41667
464	2.40174	2.60198	2.60851	2.49026
465	2.35049	2.65173	2.59894	2.35841
466	2.35415	2.56143	2.70936	2.43802
467	2.39161	2.60224	2.63939	2.43484
468	2.26404	2.78174	2.63964	2.42122
469	2.33514	2.68179	2.61371	2.45866
470	2.34156	2.64344	2.75823	2.43225
471	2.2878	2.59409	2.69958	2.50768
472	2.22498	2.60336	2.66625	2.43788
473	2.20647	2.63474	2.69783	2.45389
474	2.15969	2.48559	2.62909	2.50275
475	2.23912	2.50828	2.57199	2.51609
476	2.20602	2.46372	2.64158	2.57327
477	2.11164	2.51539	2.66685	2.4968
478	2.2243	2.57356	2.6629	2.4496
479	2.24893	2.50843	2.64742	2.49389
480	2.28488	2.5502	2.6915	2.38711
481	2.28429	2.63	2.5605	2.4424
482	2.27098	2.52118	2.49268	2.50366
483	2.13001	2.55637	2.5586	2.51467
484	2.25063	2.54899	2.57294	2.55112
485	2.27595	2.49101	2.65293	2.56468
486	2.21989	2.48285	2.63461	2.52734
487	2.23271	2.66991	2.54488	2.52808
488	2.19945	2.51466	2.63085	2.52272
489	2.3076	2.64403	2.56341	2.51354
490	2.31976	2.68588	2.54316	2.52651
491	2.28688	2.67856	2.47054	2.51625
492	2.39224	2.71307	2.60768	2.54
493	2.39617	2.7145	2.62946	2.56709
494	2.29812	2.70135	2.61249	2.51507
495	2.24673	2.76974	2.57658	2.54923
496	2.19066	2.7291	2.60807	2.67306
497	2.2528	2.7494	2.62172	2.71278
498	2.28337	2.69063	2.52657	2.70261
499	2.28991	2.67302	2.45173	2.61937
500	2.18891	2.74281	2.51597	2.59779
501	2.23511	2.72944	2.55898	2.60274
502	2.3133	2.72823	2.56162	2.60476
503	2.33048	2.73914	2.5137	2.59814
504	2.3026	2.72344	2.54778	2.7602
505	2.28943	2.76176	2.46547	2.6998
506	2.28347	2.74652	2.5897	2.65789
507	2.31465	2.61024	2.5623	2.75408
508	2.37028	2.6471	2.5288	2.75048
509	2.34726	2.63247	2.59788	2.69121
510	2.23094	2.81046	2.52037	2.66615
511	2.31567	2.73645	2.46825	2.6165
512	2.29881	2.71138	2.57	2.67401
513	2.28078	2.72007	2.45774	2.57501
514	2.19303	2.60629	2.49225	2.67635
515	2.40417	2.65626	2.48732	2.65621
516	2.29792	2.65025	2.57347	2.70124
517	2.30117	2.82092	2.70863	2.67478
518	2.30659	2.70777	2.56406	2.62224
519	2.31706	2.68177	2.4814	2.74051
520	2.36046	2.83191	2.45527	2.69495
521	2.31379	2.72974	2.51393	2.68127
522	2.32471	2.68329	2.43657	2.71898
523	2.24764	2.78871	2.48336	2.60915
524	2.2865	2.80258	2.4695	2.61094
525	2.2681	2.75775	2.41362	2.62134
526	2.3596	2.79376	2.43706	2.67897
527	2.29421	2.76832	2.46521	2.60218
528	2.34578	2.86533	2.51242	2.6123
529	2.3465	2.82808	2.50874	2.6397
530	2.32197	2.84319	2.49709	2.68305
531	2.33946	2.75656	2.45471	2.6662
532	2.36942	2.8499	2.50605	2.70416
533	2.27698	2.79946	2.43305	2.64813
534	2.24156	2.82253	2.49103	2.61344
535	2.2336	2.70021	2.57336	2.62965
536	2.21548	2.66826	2.56572	2.7058
537	2.2783	2.68158	2.55384	2.73448
538	2.21883	2.74049	2.51037	2.70356
539	2.21423	2.74159	2.39435	2.65638
540	2.19273	2.78804	2.47492	2.61921
541	2.14683	2.74656	2.41842	2.64758
542	2.23394	2.69537	2.48932	2.72643
543	2.266	2.6954	2.42841	2.77213
544	2.26109	2.77891	2.40737	2.72593
545	2.2498	2.8089	2.45004	2.70941
546	2.39085	2.77427	2.52237	2.71116
547	2.2126	2.7364	2.55468	2.61221
548	2.3238	2.62915	2.51665	2.6554
549	2.16471	2.72993	2.55383	2.65358
550	2.1662	2.70288	2.56395	2.6761
551	2.0478	2.68798	2.63627	2.67345
552	2.04656	2.75039	2.50866	2.7408
553	2.02244	2.68962	2.6092	2.67613
554	2.08875	2.69842	2.57685	2.7346
555	2.06757	2.71057	2.54224	2.60935
556	2.11559	2.57252	2.53309	2.74324
557	2.23925	2.57085	2.53039	2.72881
558	2.19725	2.67872	2.62561	2.67661
559	2.12044	2.74717	2.58272	2.76838
560	2.15683	2.69347	2.55536	2.73684
561	2.20857	2.66304	2.5273	2.74127
562	2.07393	2.57975	2.51786	2.68153
563	2.17361	2.7412	2.49774	2.70068
564	2.06673	2.66128	2.56479	2.6879
565	2.1497	2.60234	2.51727	2.76118
566	2.13684	2.65331	2.50083	2.76107
567	2.15976	2.53732	2.54838	2.66706
568	2.16301	2.53254	2.65684	2.74682
569	2.14009	2.62411	2.56236	2.80773
570	2.08707	2.67898	2.56752	2.73379
571	2.08666	2.63765	2.70432	2.726
572	2.18714	2.58114	2.61713	2.74184
573	2.24521	2.58879	2.59691	2.72265
574	2.15747	2.68585	2.60706	2.65204
575	2.18774	2.70401	2.52231	2.59924
576	2.23388	2.7018	2.59009	2.61411
577	2.21398	2.77764	2.59797	2.63599
578	2.20647	2.68992	2.60631	2.66867
579	2.21903	2.79413	2.68851	2.60976
580	2.16141	2.80646	2.59925	2.72419
581	2.08403	2.78205	2.62912	2.68968
582	2.10674	2.76662	2.64892	2.54283
583	2.09823	2.85658	2.75122	2.50194
584	2.14082	2.77832	2.64503	2.5406
585	2.20051	2.76645	2.55915	2.58161
586	2.16244	2.62577	2.6374	2.59248
587	2.1129	2.7041	2.60337	2.52795
588	2.09578	2.59488	2.73971	2.48673
589	2.12107	2.61292	2.67276	2.54513
590	2.18114	2.64969	2.67166	2.53035
591	2.25155	2.60322	2.56117	2.62324
592	2.23494	2.78951	2.5335	2.61581
593	2.19807	2.78786	2.61485	2.68934
594	2.17087	2.67742	2.57057	2.62298
595	2.17817	2.6667	2.66858	2.54058
596	2.12632	2.60543	2.69265	2.57573
597	2.18118	2.59072	2.65246	2.67218
598	2.20773	2.56386	2.58937	2.63837
599	2.19593	2.52478	2.58262	2.75417
600	2.18721	2.63821	2.62146	2.70043
601	2.19608	2.69072	2.57028	2.61355
602	2.19462	2.62281	2.59752	2.71734
603	2.20655	2.61193	2.55209	2.68271
604	2.23975	2.63149	2.51624	2.75296
605	2.18621	2.71786	2.53273	2.64899
606	2.26193	2.75913	2.6145	2.63056
607	2.18254	2.68708	2.63768	2.65281
608	2.25084	2.66614	2.74991	2.68527
609	2.26769	2.56524	2.71508	2.65435
610	2.25318	2.51743	2.73867	2.61291
611	2.20225	2.63808	2.78167	2.60753
612	2.16663	2.63444	2.64691	2.59908
613	2.20651	2.57323	2.58219	2.6956
614	2.13549	2.54086	2.64218	2.64991
615	2.23593	2.49299	2.74561	2.54945
616	2.22308	2.57403	2.72121	2.65192
617	2.20154	2.5727	2.80584	2.72663
618	2.17445	2.61803	2.74033	2.66572
619	2.23412	2.5782	2.72327	2.70082
620	2.21979	2.70855	2.66841	2.65125
621	2.3037	2.65089	2.61277	2.70134
622	2.25445	2.5682	2.53568	2.67959
623	2.19095	2.63661	2.66172	2.68353
624	2.24732	2.64487	2.68196	2.74502
625	2.19689	2.59794	2.66798	2.68406
626	2.16898	2.53136	2.67805	2.70652
627	2.27955	2.58075	2.63003	2.60918
628	2.16918	2.47345	2.62513	2.59062
629	2.16492	2.44467	2.54254	2.64619
630	2.27311	2.52567	2.68325	2.6601
631	2.31279	2.51791	2.67063	2.67911
632	2.30151	2.47287	2.54622	2.7641
633	2.20418	2.48168	2.62541	2.74931
634	2.13052	2.42326	2.6196	2.72336
635	2.22221	2.40216	2.59175	2.79317
636	2.21669	2.44343	2.51835	2.84879
637	2.19586	2.39305	2.55909	2.77469
638	2.23694	2.46709	2.49366	2.84525
639	2.20986	2.46996	2.54045	2.75113
640	2.15472	2.53016	2.56167	2.79786
641	2.19102	2.51303	2.55313	2.74405
642	2.16272	2.56427	2.57018	2.77516
643	2.24298	2.56243	2.62815	2.77632
644	2.20494	2.5952	2.59636	2.78825
645	2.19484	2.59569	2.54576	2.86702
646	2.21518	2.54774	2.61123	2.79105
647	2.21645	2.53806	2.65309	2.88263
648	2.24311	2.44259	2.6316	2.77027
649	2.25773	2.49585	2.54788	2.82196
650	2.18879	2.49368	2.60213	2.85228
651	2.24828	2.48573	2.6439	2.82023
652	2.21165	2.37377	2.5822	2.7906
653	2.27765	2.45389	2.61843	2.8833
654	2.21542	2.4757	2.52235	2.80519
655	2.14413	2.50019	2.66333	2.76916
656	2.23432	2.60446	2.623	2.7686
657	2.31955	2.52567	2.57578	2.87696
658	2.32128	2.45174	2.58922	2.78556
659	2.32213	2.5055	2.64939	2.80446
660	2.25019	2.47979	2.62556	2.82293
661	2.18195	2.48712	2.65476	2.75753
662	2.20305	2.60056	2.59871	2.77649
663	2.14893	2.61257	2.54732	2.81543
664	2.22129	2.61073	2.54873	2.85141
665	2.2145	2.53714	2.51508	2.86335
666	2.27025	2.64374	2.61055	2.80461
667	2.11338	2.62538	2.61801	2.77125
668	2.22414	2.62162	2.58929	2.78304
669	2.25163	2.65465	2.66514	2.74405
670	2.25722	2.61655	2.64152	2.73144
671	2.17403	2.5885	2.57901	2.75072
672	2.27996	2.49925	2.54487	2.85804
673	2.28197	2.47146	2.50074	2.81266
674	2.2133	2.54885	2.56649	2.78965
675	2.28068	2.44296	2.60855	2.7132
676	2.18124	2.47761	2.68398	2.61461
677	2.20844	2.46981	2.52034	2.62599
678	2.28324	2.46574	2.62715	2.64722
679	2.32519	2.44769	2.57585	2.65099
680	2.33071	2.45349	2.56798	2.68702
681	2.30731	2.45182	2.67058	2.62983
682	2.21381	2.45951	2.70551	2.61328
683	2.28232	2.42027	2.66111	2.53509
684	2.35175	2.44333	2.69695	2.58334
685	2.37617	2.43123	2.66973	2.57329
686	2.41157	2.48468	2.72244	2.55121
687	2.3705	2.48303	2.74882	2.6001
688	2.39204	2.36949	2.62182	2.57683
689	2.27397	2.43725	2.66544	2.70281
690	2.26157	2.36568	2.64715	2.63955
691	2.30868	2.40967	2.68719	2.70163
692	2.22552	2.38917	2.58367	2.64107
693	2.20778	2.30697	2.5975	2.6266
694	2.25634	2.37943	2.62085	2.67555
695	2.25348	2.35902	2.68609	2.71148
696	2.32571	2.39734	2.58171	2.6857
697	2.20825	2.43626	2.46677	2.59008
698	2.19755	2.4475	2.64937	2.67508
699	2.272	2.48285	2.51446	2.61326
700	2.17765	2.50115	2.58836	2.6683
701	2.25315	2.49262	2.6222	2.63749
702	2.19951	2.46235	2.60959	2.66992
703	2.2372	2.48596	2.5473	2.71394
704	2.22623	2.49331	2.54505	2.68045
705	2.17269	2.58854	2.57795	2.73911
706	2.15665	2.58207	2.57511	2.69099
707	2.23735	2.57265	2.63727	2.65661
708	2.18963	2.59063	2.53749	2.68643
709	2.15487	2.5071	2.53055	2.66223
710	2.12549	2.43443	2.49604	2.71681
711	2.25844	2.59481	2.53266	2.76221
712	2.24277	2.61457	2.51819	2.61831
713	2.16436	2.71148	2.52879	2.65862
714	2.09938	2.52568	2.60354	2.64553
715	2.20465	2.65779	2.54352	2.7578
716	2.23319	2.50555	2.60472	2.67679
717	2.18519	2.60881	2.49394	2.65542
718	2.20584	2.6238	2.5644	2.61661
719	2.31517	2.63797	2.59543	2.70747
720	2.26505	2.67721	2.59624	2.64355
721	2.36865	2.67547	2.58156	2.68023
722	2.21865	2.59674	2.53959	2.6596
723	2.26749	2.71442	2.46205	2.55413
724	2.1986	2.6795	2.57727	2.59347
725	2.17446	2.75169	2.63908	2.60208
726	2.18039	2.55084	2.61851	2.65372
727	2.14952	2.70871	2.5992	2.65179
728	2.17457	2.74894	2.55939	2.65933
729	2.17472	2.70092	2.58054	2.65322
730	2.1685	2.72484	2.5355	2.68896
731	2.21601	2.69668	2.51004	2.68558
732	2.13254	2.77419	2.59814	2.61355
733	2.13721	2.79536	2.55603	2.73201
734	2.19049	2.67471	2.58147	2.70729
735	2.19733	2.69878	2.52027	2.68745
736	2.14504	2.7552	2.5276	2.66353
737	2.11056	2.74324	2.54722	2.68372
738	2.13362	2.6766	2.47339	2.68463
739	2.13763	2.63395	2.50789	2.66505
740	2.25507	2.65062	2.61339	2.67734
741	2.18725	2.63366	2.51695	2.80373
742	2.20915	2.48366	2.58233	2.77509
743	2.20518	2.50715	2.56725	2.83439
744	2.20549	2.5015	2.59396	2.76679
745	2.22608	2.5241	2.74873	2.74337
746	2.20516	2.53751	2.60129	2.81097
747	2.26824	2.53726	2.622	2.78235
748	2.26277	2.51432	2.57536	2.77476
749	2.26568	2.56335	2.60434	2.74671
750	2.23069	2.56659	2.59485	2.69387
751	2.21036	2.56175	2.56903	2.70338
752	2.24662	2.54713	2.59947	2.67809
753	2.36012	2.60272	2.51169	2.62101
754	2.26887	2.52937	2.51691	2.66912
755	2.26163	2.52585	2.45277	2.75542
756	2.38879	2.58849	2.46616	2.66417
757	2.41241	2.60264	2.48784	2.70732
758	2.23955	2.57647	2.53047	2.61022
759	2.26044	2.63429	2.47378	2.65748
760	2.28106	2.68804	2.54664	2.67173
761	2.21426	2.63086	2.58433	2.75764
762	2.22093	2.63278	2.49781	2.70167
763	2.27915	2.64354	2.55714	2.76552
764	2.23589	2.75206	2.57525	2.78089
765	2.21683	2.69435	2.53628	2.83412
766	2.15275	2.61025	2.53649	2.74443
767	2.26649	2.6158	2.51932	2.7409
768	2.30052	2.72703	2.52161	2.81848
769	2.21005	2.57506	2.57865	2.7572
770	2.28762	2.53449	2.62394	2.76248
771	2.22936	2.57551	2.61259	2.80674
772	2.31596	2.61985	2.61433	2.79802
773	2.25213	2.60325	2.52143	2.76775
774	2.20228	2.63316	2.48382	2.81872
775	2.25319	2.6887	2.47973	2.74526
776	2.20917	2.61032	2.55382	2.7463
777	2.18932	2.59018	2.58166	2.74524
778	2.16842	2.60964	2.45993	2.78935
779	2.17333	2.62673	2.58929	2.75784
780	2.22924	2.6069	2.61176	2.672
781	2.32528	2.6214	2.58373	2.75823
782	2.2942	2.53831	2.57042	2.80846
783	2.20851	2.53979	2.49301	2.77909
784	2.26169	2.56774	2.50202	2.81031
785	2.29763	2.59255	2.56988	2.75535
786	2.20664	2.65892	2.49803	2.85761
787	2.23408	2.54943	2.44992	2.8212
788	2.19048	2.57236	2.43861	2.86902
789	2.35215	2.56296	2.46453	2.81875
790	2.31757	2.54539	2.48848	2.74277
791	2.2439	2.60827	2.46818	2.75364
792	2.29864	2.58501	2.59078	2.72105
793	2.25123	2.56593	2.55407	2.75313
794	2.19799	2.59404	2.46255	2.7817
795	2.20638	2.54364	2.47928	2.80919
796	2.2013	2.67984	2.50216	2.74452
797	2.15912	2.64018	2.48588	2.70123
798	2.22304	2.63821	2.53179	2.7415
799	2.20001	2.6565	2.63689	2.7856
800	2.16338	2.69284	2.61428	2.81971
801	2.20911	2.73125	2.55555	2.81023
802	2.27005	2.74864	2.61734	2.74884
803	2.23933	2.73052	2.65763	2.70353
804	2.27418	2.6498	2.47729	2.67643
805	2.2248	2.7278	2.59754	2.70489
806	2.21142	2.70272	2.50579	2.70077
807	2.32107	2.64628	2.52882	2.71041
808	2.21285	2.69701	2.54728	2.82987
809	2.25657	2.68407	2.58732	2.80969
810	2.27011	2.74952	2.65897	2.8148
811	2.27778	2.79542	2.54184	2.62689
812	2.26315	2.77805	2.62336	2.70158
813	2.24928	2.72894	2.47533	2.72131
814	2.21706	2.67768	2.59164	2.70355
815	2.25086	2.61102	2.58226	2.74178
816	2.21469	2.68642	2.56594	2.80195
817	2.21077	2.65467	2.52555	2.73405
818	2.23342	2.58178	2.51253	2.77343
819	2.17595	2.65645	2.51088	2.68149
820	2.25959	2.67604	2.5714	2.7258
821	2.25279	2.67745	2.46727	2.78356
822	2.25778	2.61759	2.52044	2.63774
823	2.26368	2.65904	2.57408	2.78225
824	2.39673	2.63158	2.49952	2.62619
825	2.2293	2.58887	2.62261	2.63251
826	2.3206	2.73046	2.60781	2.56651
827	2.32533	2.62045	2.59772	2.67705
828	2.26197	2.72513	2.62178	2.57393
829	2.28716	2.72409	2.73872	2.59075
830	2.28997	2.64446	2.64024	2.61632
831	2.43304	2.68579	2.64026	2.65285
832	2.3516	2.69847	2.63494	2.75683
833	2.33294	2.74196	2.71399	2.79097
834	2.38016	2.78729	2.60997	2.69944
835	2.39827	2.82229	2.76209	2.74439
836	2.36983	2.7178	2.73189	2.72782
837	2.25129	2.70685	2.60841	2.73653
838	2.33017	2.63358	2.63553	2.75894
839	2.34826	2.61657	2.55771	2.72003
840	2.26058	2.69433	2.60167	2.78635
841	2.24764	2.63638	2.61001	2.76504
842	2.25071	2.75536	2.62044	2.88322
843	2.20658	2.77485	2.55569	2.78016
844	2.13444	2.72733	2.66154	2.74733
845	2.19506	2.82962	2.54839	2.69072
846	2.2612	2.83564	2.57675	2.70088
847	2.27465	2.79184	2.54236	2.6759
848	2.25356	2.82598	2.55379	2.70425
849	2.25859	2.69227	2.56974	2.79036
850	2.31567	2.65934	2.65351	2.7314
851	2.27066	2.65592	2.75413	2.62046
852	2.24398	2.63652	2.71602	2.58508
853	2.18554	2.62089	2.68321	2.58613
854	2.29427	2.63479	2.64192	2.64057
855	2.32223	2.67885	2.63146	2.70165
856	2.26417	2.68141	2.61075	2.75798
857	2.21899	2.72072	2.63422	2.72477
858	2.18462	2.65662	2.76177	2.67879
859	2.23088	2.6973	2.68344	2.70567
860	2.25576	2.63133	2.67015	2.77599
861	2.31006	2.7512	2.68131	2.83685
862	2.27955	2.7621	2.64787	2.8729
863	2.2038	2.69701	2.5814	2.80641
864	2.25753	2.67341	2.75407	2.81832
865	2.24917	2.67324	2.68158	2.69261
866	2.2656	2.68402	2.7283	2.69469
867	2.32317	2.62417	2.67936	2.76496
868	2.22861	2.64977	2.69146	2.85809
869	2.25242	2.64985	2.76468	2.78839
870	2.27535	2.60037	2.64113	2.78177
871	2.27033	2.68876	2.66056	2.78736
872	2.1937	2.74412	2.76119	2.69275
873	2.28815	2.70832	2.66512	2.84848
874	2.35077	2.75109	2.52635	2.86295
875	2.25396	2.84011	2.66842	2.85933
876	2.26098	2.87452	2.67101	2.755
877	2.32426	2.80795	2.69174	2.79626
878	2.32325	2.83308	2.50982	2.8481
879	2.30106	2.82952	2.58093	2.91978
880	2.35369	2.83906	2.6122	2.84532
881	2.27742	2.85876	2.62156	2.80057
882	2.27306	2.7978	2.63136	2.87588
883	2.24061	2.8471	2.60596	2.7922
884	2.27315	2.85786	2.60488	2.75968
885	2.26129	2.74181	2.59753	2.78029
886	2.26035	2.77551	2.56838	2.85042
887	2.25698	2.75253	2.61666	2.83398
888	2.21716	2.83304	2.66352	2.77916
889	2.19638	2.69912	2.51088	2.90931
890	2.36651	2.75449	2.58708	2.89118
891	2.28331	2.61743	2.58555	2.87642
892	2.31473	2.54494	2.57637	2.83092
893	2.33819	2.74542	2.65665	2.83638
894	2.30832	2.68983	2.63446	2.78226
895	2.27316	2.76003	2.56501	2.75374
896	2.21673	2.64264	2.66884	2.76077
897	2.27512	2.7797	2.64921	2.71989
898	2.23112	2.72014	2.50479	2.97819
899	2.37953	2.60527	2.67961	2.91919
900	2.26333	2.62089	2.57335	2.88466
901	2.38445	2.70724	2.56291	2.89045
902	2.27527	2.64571	2.5652	2.78572
903	2.31599	2.6566	2.56658	2.79591
904	2.29177	2.64304	2.60598	2.89773
905	2.31393	2.56617	2.76894	2.86943
906	2.29366	2.54943	2.58418	2.88889
907	2.22405	2.69463	2.53856	2.86283
908	2.26738	2.70707	2.69749	2.90964
909	2.21153	2.59901	2.62701	2.82347
910	2.23812	2.62691	2.6105	2.78062
911	2.21164	2.60369	2.63515	2.75227
912	2.1887	2.67718	2.65607	2.84033
913	2.27785	2.65073	2.66371	3.03283
914	2.3147	2.68929	2.62815	2.97392
915	2.33947	2.71972	2.58184	2.93848
916	2.28627	2.77354	2.6919	3.01906
917	2.36652	2.75568	2.60066	2.94567
918	2.39318	2.707	2.69638	3.02217
919	2.27422	2.87263	2.68999	2.87478
920	2.27487	2.76321	2.66139	3.0139
921	2.2809	2.67293	2.54389	2.9827
922	2.27785	2.6726	2.64459	2.93838
923	2.36634	2.73472	2.54947	2.94957
924	2.41093	2.65986	2.5377	2.87565
925	2.30728	2.67473	2.5535	3.07495
926	2.23037	2.68993	2.55468	2.935
927	2.44389	2.69456	2.55866	2.98508
928	2.40041	2.69871	2.47719	2.9821
929	2.40601	2.61007	2.51876	3.02187
930	2.31099	2.60583	2.48164	3.10691
931	2.41805	2.52423	2.38172	3.02779
932	2.46943	2.59958	2.40764	3.0477
933	2.33774	2.59593	2.4102	2.98342
934	2.47794	2.66714	2.45306	2.99416
935	2.41451	2.74476	2.49548	2.93394
936	2.38009	2.68435	2.51652	2.98267
937	2.36549	2.76827	2.57832	2.88596
938	2.22417	2.76595	2.51612	2.95461
939	2.3046	2.71227	2.53334	3.01637
940	2.29546	2.7205	2.54255	2.91183
941	2.30935	2.74823	2.58442	2.92933
942	2.33562	2.8282	2.38944	2.99009
943	2.26305	2.73898	2.46674	2.93238
944	2.41509	2.70534	2.48361	3.06072
945	2.29266	2.7535	2.52081	3.06583
946	2.32608	2.68227	2.5596	3.04983
947	2.29195	2.70242	2.53237	3.04128
948	2.3096	2.66667	2.48156	3.06311
949	2.27186	2.67166	2.6415	3.07809
950	2.33669	2.63376	2.48681	3.05391
951	2.23283	2.74779	2.39009	2.98541
952	2.32445	2.71983	2.47121	2.99573
953	2.29165	2.67744	2.45135	3.0194
954	2.24121	2.63935	2.32553	2.9635
955	2.19983	2.66984	2.42684	3.04804
956	2.14941	2.77219	2.38378	3.00851
957	2.26267	2.65792	2.34386	3.00172
958	2.20644	2.73068	2.36719	2.93874
959	2.21273	2.67726	2.27789	2.94867
960	2.20946	2.66135	2.3981	2.93757
961	2.27275	2.71576	2.42232	2.96705
962	2.30474	2.72794	2.42894	3.04436
963	2.3165	2.73337	2.4051	3.02497
964	2.29328	2.67861	2.36908	3.08945
965	2.24232	2.5339	2.31437	3.07388
966	2.1529	2.62411	2.44292	3.07114
967	2.13515	2.53078	2.44648	2.95938
968	2.2029	2.60996	2.42921	3.00618
969	2.23278	2.68593	2.38654	2.96915
970	2.17678	2.67854	2.4684	3.01624
971	2.13614	2.62629	2.45851	3.04163
972	2.24477	2.66134	2.34952	3.0363
973	2.23514	2.68906	2.35111	3.08198
974	2.2444	2.60749	2.44294	3.0022
975	2.21994	2.71227	2.50581	2.97767
976	2.30684	2.77926	2.44796	3.06044
977	2.28594	2.73643	2.39914	2.99895
978	2.28208	2.65954	2.4706	2.97578
979	2.30579	2.73757	2.36818	2.89388
980	2.25222	2.79407	2.38044	2.95892
981	2.22191	2.69788	2.24631	2.98915
982	2.26642	2.62984	2.2982	2.9206
983	2.25486	2.67856	2.39201	2.89454
984	2.25392	2.65318	2.29651	2.93399
985	2.20933	2.68391	2.33858	3.00063
986	2.11535	2.72034	2.34204	2.91984
987	2.26331	2.72742	2.45556	2.99638
988	2.12625	2.7525	2.47412	2.8427
989	2.20777	2.67309	2.59871	2.91756
990	2.22144	2.73328	2.64076	3.00082
991	2.2282	2.74283	2.5745	2.97335
992	2.09734	2.80175	2.4807	2.92629
993	2.23451	2.79831	2.51458	3.00995
994	2.17848	2.85016	2.617	2.95646
995	2.20729	2.77526	2.39868	2.99135
996	2.15925	2.86443	2.42963	2.88729
997	2.27554	2.85759	2.46561	3.07142
998	2.27062	2.81951	2.31324	3.09444
999	2.26201	2.83324	2.506	2.92581
1000	2.2006	2.78974	2.38463	2.93667
1001	2.11779	2.67907	2.42473	3.01808
1002	2.20902	2.70187	2.39792	2.97493
1003	2.2072	2.83353	2.43744	3.02839
1004	2.18747	2.72359	2.34193	2.94944
1005	2.24027	2.74046	2.37244	3.03663
1006	2.24905	2.77579	2.4235	3.09761
1007	2.16714	2.7492	2.3397	3.06623
1008	2.20541	2.62829	2.3202	3.18042
1009	2.1547	2.75809	2.33864	2.9955
1010	2.21649	2.75669	2.41837	2.9436
1011	2.08936	2.76104	2.46466	3.03076
1012	2.19678	2.84691	2.46582	3.01048
1013	2.25376	2.80092	2.57169	3.02008
1014	2.14587	2.78492	2.44039	3.01471
1015	2.26105	2.89477	2.3407	2.92981
1016	2.2613	2.76677	2.3126	2.96175
1017	2.31961	2.93413	2.32302	2.9087
1018	2.21215	2.86791	2.42675	2.9978
1019	2.16373	2.80102	2.41404	3.00733
1020	2.21208	2.83083	2.29347	3.00176
1021	2.18562	2.70562	2.40049	3.00067
1022	2.22338	2.77381	2.28992	2.97345
1023	2.25057	2.86283	2.32987	2.90309
1024	2.26111	2.85972	2.3563	2.93228
1025	2.18589	2.84365	2.39051	2.90556
1026	2.23039	2.84032	2.32346	2.94891
1027	2.28859	2.86542	2.40557	2.96021
1028	2.14632	2.80384	2.45017	2.91942
1029	2.21436	2.82077	2.43908	2.87994
1030	2.18784	2.81018	2.49995	2.8913
1031	2.14172	2.86083	2.49115	2.89368
1032	2.25387	2.92075	2.50386	3.04705
1033	2.21893	3.03742	2.47645	3.01778
1034	2.17353	2.87301	2.50246	3.07483
1035	2.23386	2.88284	2.54592	3.0632
1036	2.23834	2.91862	2.62985	3.00505
1037	2.19877	2.8757	2.57324	3.03213
1038	2.14331	2.93895	2.57328	3.02409
1039	2.08437	3.01552	2.49207	2.91149
1040	2.1973	2.99408	2.49736	3.03559
1041	2.17491	2.87851	2.46645	2.94204
1042	2.19068	2.92829	2.44809	2.89271
1043	2.14736	2.95814	2.47938	2.93299
1044	2.19527	2.90508	2.42352	2.88677
1045	2.2596	2.82448	2.38093	2.83682
1046	2.21394	2.88721	2.49597	2.82413
1047	2.27781	2.84849	2.54467	3.01584
1048	2.24342	2.8197	2.60564	2.94051
1049	2.27722	2.90994	2.57057	2.91116
1050	2.15654	2.69891	2.58888	3.00812
1051	2.25048	2.78057	2.59688	2.98854
1052	2.27295	2.73728	2.61722	2.83124
1053	2.21545	2.73892	2.59531	2.90355
1054	2.21984	2.83058	2.53704	2.78731
1055	2.15633	2.81883	2.6244	2.91898
1056	2.25605	2.81895	2.60208	2.92918
1057	2.26095	2.87701	2.67349	2.92658
1058	2.37135	2.88546	2.75954	2.87654
1059	2.16463	2.89597	2.6519	2.95582
1060	2.21699	2.90365	2.62783	2.95926
1061	2.29733	2.81383	2.59976	3.09849
1062	2.31468	2.87971	2.5674	2.80457
1063	2.2686	2.79687	2.49	2.86332
1064	2.19793	2.86723	2.40097	2.76258
1065	2.24989	2.82104	2.39592	2.86478
1066	2.26817	2.74447	2.36113	2.83278
1067	2.22769	2.83762	2.29442	2.84358
1068	2.20407	2.81905	2.29809	2.87825
1069	2.18674	2.83401	2.28539	2.83828
1070	2.24821	2.82838	2.35891	2.86026
1071	2.19416	2.7582	2.32259	2.82996
1072	2.16045	2.79235	2.50493	2.88228
1073	2.21215	2.781	2.49543	2.83106
1074	2.23667	2.78365	2.44134	2.81681
1075	2.19356	2.70629	2.51663	2.81962
1076	2.23677	2.67297	2.46216	2.85677
1077	2.24286	2.81338	2.51918	2.90261
1078	2.21632	2.8235	2.47769	2.87316
1079	2.29197	2.90166	2.56574	2.89802
1080	2.24742	2.70133	2.49156	2.85286
1081	2.2656	2.83462	2.46585	2.7994
1082	2.2216	2.78941	2.62103	2.87664
1083	2.23981	2.72135	2.66083	2.84761
1084	2.18035	2.83757	2.60981	2.93926
1085	2.17762	2.76481	2.58657	2.99594
1086	2.2168	2.89931	2.5179	2.87502
1087	2.20758	2.82989	2.58034	2.82399
1088	2.19295	2.88393	2.57335	2.871
1089	2.33865	2.82535	2.564	2.93255
1090	2.27342	2.76209	2.5743	2.90085
1091	2.15322	2.86448	2.41883	2.90089
1092	2.28834	2.77832	2.39779	2.89197
1093	2.27836	2.8374	2.44432	2.86391
1094	2.33598	2.8902	2.5343	2.82826
1095	2.26676	2.83909	2.63038	2.95908
1096	2.25886	2.88301	2.65099	3.01298
1097	2.20955	2.79418	2.51894	2.97917
1098	2.21603	2.88556	2.5374	2.9084
1099	2.29323	2.79322	2.51216	2.93378
1100	2.29118	2.87784	2.49338	2.92135
1101	2.3113	2.92311	2.51743	2.89815
1102	2.24752	2.82096	2.46568	3.03947
1103	2.29235	2.80413	2.52117	2.96064
1104	2.30616	2.79765	2.55379	2.84662
1105	2.30844	2.84031	2.48589	2.90164
1106	2.31081	2.90156	2.49577	2.86551
1107	2.20256	2.86668	2.47	2.84754
1108	2.18935	2.88346	2.42435	2.83602
1109	2.14562	2.85412	2.42347	2.85906
1110	2.2363	2.88653	2.56141	2.85528
1111	2.23461	2.77789	2.47282	2.84788
1112	2.28589	2.73515	2.53966	2.84154
1113	2.32771	2.79099	2.5188	2.82788
1114	2.30233	2.74602	2.52409	2.76775
1115	2.25823	2.80378	2.57885	2.87288
1116	2.24118	2.76943	2.60204	2.87345
1117	2.18788	2.89394	2.58147	2.75043
1118	2.2371	2.81779	2.49589	2.92186
1119	2.28528	2.85544	2.64092	2.93576
1120	2.37113	2.79535	2.62409	2.80044
1121	2.30282	2.77747	2.52356	2.87293
1122	2.29248	2.75649	2.51829	2.94494
1123	2.32906	2.77758	2.58688	2.97448
1124	2.3258	2.68824	2.47157	3.01787
1125	2.30213	2.75738	2.45781	2.90659
1126	2.43264	2.6435	2.4894	2.94175
1127	2.36658	2.70896	2.48334	2.88056
1128	2.34023	2.71456	2.49879	2.87262
1129	2.36673	2.62385	2.53572	2.91755
1130	2.35865	2.61825	2.48369	2.84966
1131	2.30438	2.63405	2.4539	2.86325
1132	2.3599	2.64535	2.5827	2.94215
1133	2.34087	2.6508	2.61921	2.90524
1134	2.4206	2.67146	2.61291	2.93357
1135	2.35907	2.69084	2.64765	2.86534
1136	2.34328	2.62848	2.71715	2.86436
1137	2.3085	2.59783	2.62961	2.92572
1138	2.30667	2.78473	2.55895	2.99118
1139	2.39614	2.73143	2.67385	3.01454
1140	2.33356	2.71424	2.64164	2.9188
1141	2.40014	2.78719	2.63702	2.84664
1142	2.31562	2.79723	2.63317	2.82523
1143	2.32258	2.73111	2.56177	2.90312
1144	2.35155	2.65824	2.60914	2.9423
1145	2.29599	2.6359	2.67011	2.9695
1146	2.19965	2.63814	2.68229	3.00087
1147	2.28654	2.68337	2.55951	2.84961
1148	2.2865	2.75493	2.61351	2.91588
1149	2.30014	2.73493	2.6524	3.00756
1150	2.38122	2.73659	2.60788	3.02169
1151	2.36594	2.73247	2.60762	3.04072
1152	2.36501	2.68209	2.63721	3.0231
1153	2.35037	2.73168	2.55484	3.0764
1154	2.2853	2.68762	2.70373	3.0372
1155	2.34069	2.69672	2.61648	3.00215
1156	2.33079	2.70984	2.65009	3.08294
1157	2.33894	2.70939	2.69702	3.06252
1158	2.38984	2.75158	2.58652	2.96122
1159	2.31737	2.71011	2.5784	2.97449
1160	2.32728	2.77855	2.52969	3.04073
1161	2.28494	2.716	2.59916	3.08931
1162	2.29621	2.60975	2.66905	2.94976
1163	2.30556	2.72554	2.58401	3.02856
1164	2.40073	2.68217	2.5729	3.11344
1165	2.2806	2.65887	2.70342	3.03407
1166	2.2056	2.59555	2.61223	3.03304
1167	2.23303	2.56579	2.58029	3.05181
1168	2.24787	2.63229	2.65194	3.04132
1169	2.26026	2.71494	2.7877	3.0018
1170	2.19169	2.69716	2.6115	3.04604
1171	2.20401	2.80355	2.52006	3.01199
1172	2.20141	2.79456	2.51637	2.95556
1173	2.29037	2.8018	2.66809	3.03043
1174	2.23336	2.79673	2.75856	3.04776
1175	2.29462	2.77219	2.81622	3.01418
1176	2.31737	2.76626	2.75724	3.03778
1177	2.29363	2.68079	2.67497	2.92043
1178	2.24431	2.69042	2.67721	3.01927
1179	2.30345	2.75197	2.73353	2.97243
1180	2.26574	2.685	2.61652	2.96597
1181	2.29617	2.714	2.59863	3.09462
1182	2.26198	2.68374	2.71551	3.03176
1183	2.23006	2.58475	2.71979	2.99235
1184	2.14407	2.57464	2.64726	2.91289
1185	2.23989	2.60171	2.49677	2.88495
1186	2.16024	2.68642	2.62566	2.96757
1187	2.18706	2.68435	2.68293	2.94965
1188	2.15798	2.66412	2.7032	2.98984
1189	2.19604	2.62994	2.62944	2.92623
1190	2.23974	2.60967	2.71076	2.9828
1191	2.20036	2.62025	2.58952	2.99079
1192	2.24837	2.66825	2.71251	3.01768
1193	2.25317	2.606	2.68892	3.00355
1194	2.15212	2.62004	2.62029	3.07394
1195	2.18157	2.58331	2.6341	2.97568
1196	2.22282	2.56242	2.66328	3.02766
1197	2.17923	2.65498	2.72128	3.0526
1198	2.15484	2.57189	2.75916	3.00259
1199	2.13257	2.71496	2.66014	3.03424
1200	2.11709	2.64121	2.69891	3.08277
1201	2.13574	2.67233	2.77355	3.00376
1202	2.10854	2.69984	2.71528	3.00196
1203	2.13703	2.57666	2.74665	2.89982
1204	2.15417	2.54082	2.65187	2.93542
1205	2.07628	2.54923	2.80453	3.03728
1206	2.25464	2.64019	2.85627	2.92304
1207	2.15736	2.65664	2.78289	2.96262
1208	2.21821	2.59313	2.82596	2.92234
1209	2.22768	2.59512	2.66648	2.97777
1210	2.22186	2.62057	2.86078	3.00903
1211	2.26693	2.59018	2.83805	2.94707
1212	2.21303	2.65064	2.95272	3.0177
1213	2.17771	2.67388	2.91199	2.95963
1214	2.14932	2.63031	2.95458	3.0199
1215	2.17381	2.56533	2.79079	2.97412
1216	2.17859	2.58817	2.72229	3.09792
1217	2.22194	2.59424	2.85991	3.05049
1218	2.24538	2.74772	2.7627	2.99474
1219	2.22154	2.68204	2.71668	3.04769
1220	2.23745	2.61458	2.78206	3.07489
1221	2.13227	2.69215	2.71564	3.04462
1222	2.26039	2.72929	2.82626	3.00728
1223	2.25887	2.68393	2.71822	2.88199
1224	2.16943	2.63946	2.72591	2.94536
1225	2.19504	2.63269	2.66774	3.02627
1226	2.23106	2.73739	2.69885	3.05516
1227	2.32711	2.72797	2.6458	3.07834
1228	2.32007	2.67951	2.68024	3.05932
1229	2.29916	2.65934	2.73736	2.99801
1230	2.19831	2.68999	2.60292	3.01284
1231	2.25608	2.6684	2.63051	3.0391
1232	2.24637	2.64049	2.59232	3.01192
1233	2.29733	2.63625	2.61028	2.96987
1234	2.29755	2.65138	2.63782	3.04374
1235	2.27379	2.63406	2.60703	3.00919
1236	2.30443	2.54205	2.56515	3.0464
1237	2.33938	2.60354	2.55331	2.96911
1238	2.30677	2.61258	2.56099	2.97579
1239	2.32158	2.64641	2.58103	3.03408
1240	2.34793	2.63254	2.67855	2.9901
1241	2.23988	2.61786	2.66897	3.03615
1242	2.43795	2.61814	2.5928	2.96222
1243	2.42838	2.65049	2.54197	3.02461
1244	2.44056	2.60086	2.60374	3.04721
1245	2.36822	2.64757	2.51812	2.90412
1246	2.35953	2.64685	2.63349	2.99486
1247	2.33644	2.63625	2.55861	2.92909
1248	2.39243	2.6641	2.72843	2.93975
1249	2.26679	2.62077	2.73586	2.85882
1250	2.27778	2.6549	2.71196	2.90278
1251	2.32819	2.69924	2.62045	2.91609
1252	2.31048	2.78947	2.57322	2.89882
1253	2.2741	2.69909	2.55948	2.89474
1254	2.28887	2.76882	2.63628	2.96727
1255	2.35984	2.71445	2.58715	3.02308
1256	2.25697	2.74093	2.53938	2.93547
1257	2.33597	2.72269	2.52816	2.88609
1258	2.38668	2.71575	2.60171	2.8733
1259	2.33265	2.77683	2.5775	2.84844
1260	2.30498	2.74249	2.66127	2.77537
1261	2.2765	2.70526	2.77263	2.85449
1262	2.3325	2.68783	2.73999	2.93234
1263	2.23049	2.65881	2.5964	2.98886
1264	2.35361	2.65214	2.66957	2.96103
1265	2.42411	2.66592	2.66494	2.99072
1266	2.40057	2.61478	2.59335	3.06931
1267	2.43882	2.60522	2.65436	2.97607
1268	2.32777	2.60331	2.65685	2.96988
1269	2.29396	2.63192	2.66159	2.97198
1270	2.26164	2.70608	2.67905	2.91492
1271	2.36649	2.68391	2.72034	2.98575
1272	2.34208	2.69863	2.62078	2.96214
1273	2.22267	2.77735	2.63095	2.94604
1274	2.21645	2.7372	2.62669	2.90681
1275	2.24092	2.76251	2.77889	2.90334
1276	2.32758	2.71641	2.66959	2.93734
1277	2.1955	2.77601	2.66644	2.94032
1278	2.33027	2.73434	2.58855	2.9362
1279	2.31065	2.71875	2.61501	2.89434
1280	2.28712	2.77593	2.7351	2.9149
1281	2.32556	2.80748	2.67383	2.95457
1282	2.35965	2.75784	2.6628	2.92147
1283	2.2363	2.75723	2.66681	2.88829
1284	2.23629	2.76573	2.67996	2.9828
1285	2.25694	2.78959	2.64333	2.96934
1286	2.21647	2.75488	2.63093	2.98162
1287	2.28685	2.76552	2.65356	2.91889
1288	2.2715	2.76152	2.69913	2.87642
1289	2.28598	2.7539	2.67395	2.87073
1290	2.28286	2.78965	2.73836	2.94768
1291	2.27406	2.69354	2.73136	3.04511
1292	2.27841	2.63202	2.74266	3.00314
1293	2.24472	2.58516	2.73546	3.01756
1294	2.25218	2.61524	2.69655	2.94598
1295	2.27368	2.68393	2.73359	2.97653
1296	2.31116	2.64367	2.66262	2.97444
1297	2.35307	2.72712	2.62684	2.96536
1298	2.36313	2.70844	2.61983	2.87066
1299	2.31868	2.68591	2.63531	2.92588
1300	2.29868	2.63952	2.64728	2.92843
1301	2.40128	2.64177	2.73882	3.02504
1302	2.29929	2.68741	2.78648	3.01913
1303	2.27686	2.59738	2.77025	3.04041
1304	2.43644	2.63252	2.77678	3.13948
1305	2.36427	2.63745	2.63635	3.00984
1306	2.32947	2.64074	2.55152	3.09975
1307	2.29895	2.60039	2.59305	2.96775
1308	2.31483	2.68611	2.58806	2.99715
1309	2.31862	2.68728	2.58366	2.94925
1310	2.31312	2.60908	2.55389	2.95596
1311	2.33367	2.61077	2.52108	3.01655
1312	2.33641	2.71055	2.49211	2.97436
1313	2.30818	2.63515	2.57136	2.99864
1314	2.36166	2.62334	2.62894	3.04103
1315	2.34439	2.70305	2.58735	2.99556
1316	2.35624	2.71288	2.64246	3.05419
1317	2.30529	2.68414	2.62349	2.99459
1318	2.3023	2.61628	2.61415	2.989
1319	2.30641	2.66884	2.60148	3.05328
1320	2.35606	2.63882	2.57056	3.08145
1321	2.26727	2.51285	2.61629	3.05734
1322	2.30056	2.55938	2.64632	2.92507
1323	2.2733	2.56034	2.57459	3.01133
1324	2.35007	2.62733	2.57673	3.05436
1325	2.29683	2.66209	2.60688	2.99704
1326	2.27137	2.6642	2.59741	2.99028
1327	2.27782	2.73361	2.59628	2.98735
1328	2.32492	2.72848	2.66836	2.92401
1329	2.34655	2.80893	2.58347	3.06608
1330	2.20964	2.76687	2.62942	3.03986
1331	2.33782	2.68544	2.58212	3.01299
1332	2.3528	2.61497	2.57667	3.0603
1333	2.3236	2.74111	2.69128	3.00335
1334	2.30102	2.78778	2.57977	2.99395
1335	2.38013	2.79237	2.56506	3.01729
1336	2.29394	2.7526	2.55997	2.95935
1337	2.38715	2.82875	2.54798	3.09237
1338	2.41037	2.83201	2.49978	2.88205
1339	2.38005	2.74251	2.44917	2.97298
1340	2.38765	2.75589	2.47866	2.9206
1341	2.30325	2.81763	2.55367	3.03613
1342	2.34935	2.84414	2.60209	2.9675
1343	2.33173	2.69129	2.69107	3.00178
1344	2.2772	2.75018	2.5642	3.06689
1345	2.35082	2.65648	2.54348	2.94315
1346	2.30829	2.79682	2.57624	3.01692
1347	2.36618	2.79671	2.59167	3.00647
1348	2.25935	2.68923	2.65828	3.02529
1349	2.24607	2.74436	2.55053	2.93847
1350	2.2409	2.64559	2.55072	2.86312
1351	2.16139	2.69816	2.54987	2.93281
1352	2.21511	2.75945	2.61761	2.98342
1353	2.22136	2.72755	2.61963	2.98241
1354	2.24308	2.73689	2.69814	2.8868
1355	2.27182	2.72765	2.69639	2.95497
1356	2.33263	2.77404	2.59504	2.96267
1357	2.35991	2.74584	2.6197	2.8505
1358	2.31482	2.79975	2.60243	2.90897
1359	2.28741	2.72296	2.58022	2.9342
1360	2.36806	2.70529	2.69505	2.96054
1361	2.38816	2.67873	2.702	2.90452
1362	2.19522	2.72658	2.65297	2.85691
1363	2.32857	2.70999	2.71619	2.88322
1364	2.25373	2.73099	2.59151	2.84816
1365	2.26106	2.76448	2.66702	2.8176
1366	2.22538	2.72339	2.6283	2.92917
1367	2.34296	2.77636	2.7621	2.93817
1368	2.34369	2.79269	2.65745	2.973
1369	2.30775	2.84893	2.69729	2.9156
1370	2.30194	2.7333	2.56491	2.81895
1371	2.28715	2.71273	2.59088	2.9121
1372	2.28118	2.78689	2.60313	2.89516
1373	2.30411	2.80296	2.63889	2.8923
1374	2.3606	2.79395	2.63037	2.85358
1375	2.26718	2.77744	2.58314	2.92375
1376	2.27827	2.85489	2.4624	2.79406
1377	2.32351	2.82667	2.60802	2.81655
1378	2.33182	2.88121	2.64463	2.94144
1379	2.22887	2.9182	2.68738	2.85979
1380	2.2509	2.8883	2.78148	2.89336
1381	2.22673	2.81015	2.80387	2.86334
1382	2.16105	2.73197	2.7477	2.91832
1383	2.14032	2.78535	2.63529	2.84207
1384	2.18166	2.69203	2.72106	2.84123
1385	2.25271	2.7787	2.63187	2.87839
1386	2.23817	2.81737	2.76027	2.80003
1387	2.26056	2.74923	2.62044	2.8797
1388	2.16577	2.75921	2.66256	2.81869
1389	2.17492	2.84719	2.65638	2.78173
1390	2.25839	2.73454	2.70081	2.82211
1391	2.31866	2.73905	2.67438	2.88273
1392	2.24114	2.6909	2.72474	2.93498
1393	2.24299	2.80495	2.72517	2.88404
1394	2.20948	2.76024	2.70906	2.87799
1395	2.22846	2.81102	2.67995	2.89834
1396	2.25006	2.8341	2.57723	2.86624
1397	2.21398	2.61239	2.67691	2.92043
1398	2.19872	2.77106	2.61709	2.82869
1399	2.18306	2.7931	2.79465	2.92799
1400	2.18063	2.84283	2.7583	2.7766
1401	2.23869	2.97504	2.93042	2.80959
1402	2.24637	2.95761	2.75505	2.82644
1403	2.25954	2.80628	2.77844	2.86257
1404	2.22557	2.78513	2.69298	2.89401
1405	2.30335	2.77357	2.92006	2.84248
1406	2.17546	2.82558	2.75435	2.8915
1407	2.20555	2.89613	2.74179	2.95018
1408	2.17406	2.82026	2.75346	2.90994
1409	2.20511	2.96127	2.67051	2.91472
1410	2.2903	2.89949	2.74083	2.82298
1411	2.29493	2.88648	2.61787	3.01327
1412	2.28322	2.84395	2.78521	2.91055
1413	2.29857	2.81329	2.63211	2.91271
1414	2.16912	2.88385	2.75714	2.94068
1415	2.18657	2.87434	2.71316	2.98592
1416	2.26703	2.93257	2.74066	3.00076
1417	2.22402	2.93851	2.67909	2.93637
1418	2.31639	2.96889	2.68367	2.98608
1419	2.24851	2.88651	2.65489	2.96466
1420	2.2803	2.97698	2.6746	2.94475
1421	2.30343	2.9603	2.82728	2.92163
1422	2.29826	2.9297	2.80793	2.9001
1423	2.20049	2.89696	2.7205	2.88993
1424	2.18549	2.92502	2.6917	2.88717
1425	2.25733	2.88424	2.64205	2.79853
1426	2.31433	3.05252	2.69159	2.84756
1427	2.21644	2.94963	2.69485	2.77528
1428	2.22255	2.93258	2.62351	2.76391
1429	2.2296	2.82915	2.72565	2.82
1430	2.24398	2.97179	2.71586	2.79106
1431	2.20338	2.86932	2.6446	2.79306
1432	2.14729	2.8965	2.54743	2.78672
1433	2.21387	2.859	2.60655	2.85267
1434	2.28634	2.85782	2.51436	2.84053
1435	2.34601	2.84786	2.69236	2.81486
1436	2.25274	2.86891	2.75769	2.76495
1437	2.26372	2.82631	2.70404	2.85087
1438	2.33755	2.93035	2.59494	2.83022
1439	2.34276	2.93919	2.64893	2.77268
1440	2.35598	2.94016	2.74678	2.87968
1441	2.23577	2.99899	2.71571	2.76755
1442	2.29924	2.98043	2.70203	2.74902
1443	2.22561	2.91514	2.71734	2.67723
1444	2.21442	2.87634	2.75074	2.68703
1445	2.17691	2.90757	2.65337	2.77686
1446	2.23905	2.89736	2.66745	2.81392
1447	2.20715	2.87017	2.70449	2.79134
1448	2.23273	2.78319	2.73014	2.76543
1449	2.28571	2.93443	2.72433	2.79103
1450	2.22873	2.85673	2.65038	2.70693
1451	2.25313	2.828	2.58394	2.78866
1452	2.28022	2.79228	2.68143	2.79147
1453	2.24903	2.79018	2.70784	2.83871
1454	2.21353	2.82251	2.60548	2.75286
1455	2.29641	2.85962	2.62964	2.77982
1456	2.34691	2.73358	2.61538	2.7769
1457	2.40371	2.7798	2.58116	2.79294
1458	2.32239	2.8628	2.60227	2.88368
1459	2.36719	2.87214	2.65295	2.79424
1460	2.35027	2.79722	2.67844	2.73664
1461	2.291	2.84164	2.68035	2.72403
1462	2.28934	2.70751	2.62077	2.70221
1463	2.31517	2.77163	2.64747	2.73544
1464	2.29625	2.82033	2.70472	2.78518
1465	2.24786	2.86845	2.75667	2.78734
1466	2.28735	2.8854	2.80463	2.75315
1467	2.23471	2.80213	2.75489	2.84804
1468	2.18725	2.78046	2.68203	2.86794
1469	2.23875	2.76966	2.63212	2.87842
1470	2.34512	2.78497	2.61717	2.89923
1471	2.30019	2.80169	2.6048	2.95245
1472	2.31192	2.84933	2.69812	2.93431
1473	2.3522	2.79179	2.69709	2.89048
1474	2.28773	2.90705	2.62495	2.85887
1475	2.36745	2.80894	2.78171	2.84435
1476	2.42912	2.90831	2.77006	2.89854
1477	2.42019	2.8585	2.72468	2.81918
1478	2.46105	2.80592	2.86025	2.91454
1479	2.32384	2.73819	2.71545	2.87824
1480	2.46055	2.82137	2.75942	2.84257
1481	2.42879	2.83608	2.66874	2.84214
1482	2.37706	2.79591	2.81206	2.78865
1483	2.35196	2.84361	2.7006	2.69933
1484	2.31064	2.82543	2.68433	2.82635
1485	2.27191	2.71041	2.75806	2.81963
1486	2.41432	2.81037	2.77044	2.71418
1487	2.34261	2.83875	2.84057	2.81208
1488	2.36636	2.78539	2.7784	2.7621
1489	2.36089	2.75695	2.69136	2.76379
1490	2.33989	2.77235	2.71918	2.78075
1491	2.36956	2.67964	2.65518	2.71995
1492	2.37564	2.71925	2.68719	2.79542
1493	2.33488	2.74411	2.66366	2.77583
1494	2.33391	2.72604	2.65835	2.86645
1495	2.2754	2.74378	2.68779	2.80863
1496	2.40053	2.81907	2.59663	2.91301
1497	2.32367	2.80847	2.82481	2.82138
1498	2.25683	2.76246	2.82586	2.87517
1499	2.28846	2.84607	2.79833	2.806
1500	2.35891	2.81302	2.72841	2.81246
1501	2.30203	2.81288	2.74447	2.79929
1502	2.36248	2.8632	2.87378	2.77979
1503	2.29895	2.80182	2.87976	2.76468
1504	2.22091	2.72515	2.8093	2.76632
1505	2.2896	2.80336	2.6528	2.70865
1506	2.30246	2.71612	2.79394	2.78091
1507	2.32067	2.7687	2.75442	2.7791
1508	2.30402	2.83522	2.88385	2.81189
1509	2.32154	2.80413	2.75684	2.8814
1510	2.45092	2.83697	2.74079	2.8397
1511	2.30275	2.79158	2.63292	2.77275
1512	2.3086	2.74217	2.65709	2.8374
1513	2.28427	2.72012	2.66889	2.81786
1514	2.35179	2.75158	2.83606	2.889
1515	2.32504	2.78412	2.80411	2.7676
1516	2.3516	2.77448	2.78423	2.74399
1517	2.31059	2.82483	2.7904	2.78092
1518	2.26143	2.77867	2.66489	2.72568
1519	2.27933	2.83435	2.67192	2.76421
1520	2.31075	2.75135	2.71349	2.75385
1521	2.2773	2.74373	2.7191	2.83205
1522	2.25801	2.70006	2.68807	2.81858
1523	2.32491	2.76617	2.7699	2.82551
1524	2.23962	2.71166	2.82844	2.88572
1525	2.23154	2.6836	2.71548	2.84432
1526	2.2263	2.76131	2.69621	2.7061
1527	2.27735	2.73695	2.70233	2.70244
1528	2.25599	2.73285	2.82242	2.75789
1529	2.2633	2.78852	2.80791	2.80592
1530	2.29175	2.79595	2.7028	2.70187
1531	2.26221	2.76024	2.64742	2.77387
1532	2.25843	2.8692	2.64324	2.70778
1533	2.38529	2.78515	2.68973	2.91692
1534	2.25526	2.75546	2.75816	2.87361
1535	2.31396	2.71337	2.68411	2.78437
1536	2.27268	2.69712	2.75684	2.73228
1537	2.26519	2.79679	2.70242	2.70905
1538	2.34962	2.75652	2.60232	2.70867
1539	2.36413	2.7658	2.62751	2.64854
1540	2.34219	2.76138	2.60804	2.67255
1541	2.38926	2.72352	2.65428	2.76606
1542	2.35507	2.68527	2.69585	2.77483
1543	2.31267	2.69744	2.76388	2.79885
1544	2.4007	2.82468	2.68243	2.68126
1545	2.22571	2.79783	2.65295	2.77836
1546	2.21707	2.73178	2.68408	2.80029
1547	2.15912	2.72739	2.71098	2.84474
1548	2.23199	2.77335	2.70943	2.73047
1549	2.2221	2.69836	2.65252	2.84946
1550	2.25393	2.6757	2.73276	2.78296
1551	2.2522	2.71806	2.62891	2.84828
1552	2.25054	2.67635	2.64641	2.77904
1553	2.25485	2.59338	2.67762	2.68719
1554	2.28875	2.65446	2.71213	2.68615
1555	2.30059	2.65338	2.72801	2.646
1556	2.25059	2.64085	2.83832	2.72882
1557	2.2242	2.70768	2.77204	2.7428
1558	2.18365	2.85328	2.68447	2.71466
1559	2.20459	2.81767	2.69104	2.64863
1560	2.22157	2.78994	2.84663	2.70691
1561	2.22654	2.76147	2.80323	2.68856
1562	2.24674	2.75978	2.78722	2.65614
1563	2.24693	2.72723	2.75185	2.69392
1564	2.32074	2.71667	2.80325	2.68639
1565	2.23862	2.72969	2.58365	2.69245
1566	2.23887	2.65658	2.65053	2.71211
1567	2.28416	2.69079	2.62973	2.73031
1568	2.30751	2.71569	2.54779	2.75815
1569	2.31157	2.71514	2.56326	2.73543
1570	2.30258	2.76818	2.53894	2.82596
1571	2.37516	2.6796	2.53141	2.87216
1572	2.34584	2.72961	2.59187	2.77709
1573	2.27248	2.68937	2.70639	2.86698
1574	2.37983	2.73407	2.74482	2.77373
1575	2.33405	2.73388	2.66253	2.69657
1576	2.35192	2.74828	2.804	2.66559
1577	2.35009	2.73203	2.74804	2.74678
1578	2.27916	2.74849	2.64881	2.80731
1579	2.37469	2.72276	2.63554	2.74029
1580	2.41053	2.71462	2.71793	2.8157
1581	2.38259	2.69258	2.6778	2.7526
1582	2.38318	2.7246	2.6892	2.84528
1583	2.33406	2.6786	2.6651	2.85806
1584	2.33945	2.6735	2.74524	2.82532
1585	2.31444	2.71559	2.77659	2.80038
1586	2.40279	2.77272	2.72097	2.82006
1587	2.32526	2.67988	2.70941	2.82405
1588	2.30675	2.67295	2.64686	2.88094
1589	2.2711	2.68834	2.62267	2.72531
1590	2.29647	2.72389	2.75693	2.66453
1591	2.24107	2.80475	2.78145	2.73606
1592	2.22197	2.64199	2.74256	2.8806
1593	2.31599	2.74417	2.60763	2.8662
1594	2.32626	2.71319	2.60721	2.83927
1595	2.46823	2.74631	2.58633	2.82612
1596	2.38806	2.7137	2.51681	2.76109
1597	2.39114	2.64599	2.50896	2.77981
1598	2.26776	2.7522	2.50739	2.75854
1599	2.28528	2.67162	2.6233	2.79546
1600	2.20863	2.71356	2.55537	2.63284
1601	2.28886	2.69783	2.54858	2.7353
1602	2.27771	2.79173	2.61207	2.6834
1603	2.35105	2.77848	2.67933	2.79755
1604	2.30734	2.75398	2.68609	2.83347
1605	2.3501	2.80724	2.64992	2.74899
1606	2.38449	2.72192	2.62423	2.83549
1607	2.39667	2.74053	2.61212	2.7526
1608	2.3181	2.66293	2.67786	2.74826
1609	2.27214	2.67789	2.77755	2.71695
1610	2.37954	2.74323	2.68491	2.63653
1611	2.38962	2.7324	2.71601	2.65863
1612	2.34952	2.62127	2.57674	2.70401
1613	2.3677	2.67689	2.57915	2.76232
1614	2.39377	2.69347	2.51502	2.64987
1615	2.45624	2.69776	2.56682	2.7007
1616	2.41887	2.75042	2.56092	2.59767
1617	2.38291	2.78501	2.63704	2.66913
1618	2.4836	2.77541	2.5544	2.67398
1619	2.40217	2.81262	2.55398	2.75661
1620	2.39211	2.75096	2.58138	2.73781
1621	2.3452	2.71257	2.55958	2.63937
1622	2.28334	2.72611	2.56802	2.72433
1623	2.36829	2.71972	2.60532	2.64159
1624	2.30421	2.68622	2.62227	2.76961
1625	2.39302	2.76675	2.58113	2.81106
1626	2.34264	2.72112	2.51248	2.79176
1627	2.46031	2.69436	2.52705	2.73678
1628	2.35374	2.73569	2.53834	2.77082
1629	2.45141	2.75177	2.69774	2.75905
1630	2.42371	2.72843	2.67941	2.79037
1631	2.3516	2.67441	2.62073	2.73134
1632	2.4261	2.69933	2.63745	2.97844
1633	2.41097	2.66305	2.71382	2.78931
1634	2.36508	2.72147	2.7088	2.78237
1635	2.44127	2.76676	2.67188	2.79455
1636	2.41103	2.7347	2.68194	2.74495
1637	2.34397	2.79399	2.67214	2.85218
1638	2.31575	2.73612	2.60576	2.90331
1639	2.34529	2.64765	2.62372	2.87012
1640	2.5257	2.70227	2.59021	2.86665
1641	2.48108	2.7237	2.6661	2.88279
1642	2.40001	2.65837	2.58646	2.93056
1643	2.47454	2.71777	2.50229	2.83462
1644	2.49295	2.74138	2.5341	2.79797
1645	2.4645	2.79748	2.54118	2.80627
1646	2.51214	2.80041	2.51295	2.84006
1647	2.49544	2.72868	2.5302	2.79818
1648	2.48038	2.86805	2.53428	2.87953
1649	2.53049	2.78272	2.5224	2.88281
1650	2.39405	2.79784	2.45677	2.85636
1651	2.37964	2.78468	2.56466	2.76596
1652	2.45039	2.79237	2.55053	2.8809
1653	2.41902	2.84968	2.50119	2.82325
1654	2.51406	2.72078	2.64637	2.74128
1655	2.42114	2.80454	2.5109	2.81283
1656	2.41136	2.77583	2.57713	2.76941
1657	2.38443	2.73457	2.53854	2.81835
1658	2.3424	2.7281	2.55361	2.73561
1659	2.34209	2.6987	2.59474	2.93298
1660	2.39215	2.73889	2.48272	2.89954
1661	2.29145	2.72124	2.51966	2.84123
1662	2.29134	2.80531	2.50568	2.96769
1663	2.25008	2.80734	2.64444	2.95975
1664	2.35603	2.73073	2.5995	3.00726
1665	2.41508	2.70667	2.52289	2.88822
1666	2.32717	2.77417	2.61249	2.88037
1667	2.43984	2.70266	2.61998	2.84321
1668	2.36505	2.69102	2.59682	2.89132
1669	2.49594	2.86812	2.68924	2.92331
1670	2.46478	2.88269	2.65536	2.85121
1671	2.52435	2.85273	2.6332	2.82568
1672	2.35942	2.95278	2.54286	2.90232
1673	2.4873	2.83144	2.58358	2.88159
1674	2.39817	2.857	2.55136	2.89506
1675	2.43533	2.87248	2.55282	2.80626
1676	2.37604	2.87252	2.64096	2.95318
1677	2.36887	2.91504	2.63164	2.92971
1678	2.40445	2.94616	2.52899	2.801
1679	2.40436	2.90736	2.54273	2.8541
1680	2.49999	2.92538	2.74393	2.91558
1681	2.42304	3.02118	2.68185	2.8279
1682	2.48753	2.91223	2.67829	2.77385
1683	2.50741	2.86196	2.74423	2.6498
1684	2.44284	2.76155	2.61154	2.76945
1685	2.55122	2.91232	2.67195	2.83055
1686	2.59093	2.87468	2.74096	2.94784
1687	2.4036	2.96893	2.60524	2.86462
1688	2.43149	2.91403	2.55602	2.95375
1689	2.40509	2.82416	2.56178	2.9146
1690	2.41515	2.83506	2.6209	2.85832
1691	2.43849	2.82165	2.68254	2.85836
1692	2.4411	2.78789	2.50966	2.76033
1693	2.48079	2.88783	2.54966	2.84562
1694	2.43128	2.97384	2.48175	2.78908
1695	2.5176	2.96866	2.55425	2.84907
1696	2.39028	2.87124	2.62424	2.78655
1697	2.44973	2.88724	2.56991	2.84789
1698	2.47101	2.8191	2.56566	2.90402
1699	2.5836	2.83294	2.56787	2.85165
1700	2.52893	2.81362	2.58947	2.81853
1701	2.47062	2.87412	2.51385	2.70487
1702	2.52656	2.80928	2.56754	2.82991
1703	2.52423	2.82567	2.57792	2.74422
1704	2.58995	2.79094	2.61798	2.74801
1705	2.5858	2.82466	2.56849	2.84513
1706	2.45038	2.81688	2.57398	2.78396
1707	2.42578	2.76395	2.62338	2.77964
1708	2.59053	2.80754	2.55952	2.89533
1709	2.52907	2.81794	2.65642	2.87654
1710	2.50194	2.75835	2.60131	2.97069
1711	2.44598	2.73692	2.54281	2.97032
1712	2.51253	2.76494	2.60463	2.92984
1713	2.50767	2.71149	2.55999	2.97654
1714	2.56353	2.78863	2.63586	2.99813
1715	2.54928	2.84417	2.66256	2.95883
1716	2.49366	2.85534	2.66646	2.92028
1717	2.47414	2.82122	2.60268	2.9983
1718	2.36674	2.808	2.6758	2.86453
1719	2.35322	2.79364	2.65165	2.90581
1720	2.31566	2.85905	2.58662	2.76709
1721	2.41914	2.76715	2.70236	2.85622
1722	2.47124	2.66566	2.67874	2.93789
1723	2.44422	2.70408	2.66862	2.90469
1724	2.39257	2.70757	2.59274	2.92854
1725	2.40356	2.73141	2.653	2.84948
1726	2.42564	2.81282	2.73607	2.81679
1727	2.61161	2.89087	2.67732	2.8532
1728	2.45097	2.78859	2.83267	2.90059
1729	2.39817	2.91057	2.70898	2.95813
1730	2.43768	2.83226	2.73207	2.84759
1731	2.47028	2.81042	2.66783	2.8554
1732	2.38954	2.85567	2.60857	2.82887
1733	2.374	2.76048	2.68845	2.79087
1734	2.35852	2.74133	2.60889	2.78462
1735	2.32094	2.77899	2.61023	2.81219
1736	2.26819	2.78481	2.57136	2.86493
1737	2.33825	2.83744	2.60123	2.90815
1738	2.29505	2.79593	2.64676	2.81395
1739	2.48705	2.98696	2.54529	2.86265
1740	2.49683	2.80151	2.45098	2.87793
1741	2.51797	2.83897	2.5168	2.88033
1742	2.41773	2.77391	2.55306	2.85005
1743	2.43222	2.76766	2.59313	2.85396
1744	2.45062	2.75285	2.41903	2.82383
1745	2.33152	2.90819	2.45506	2.80529
1746	2.4616	2.8161	2.44903	2.85305
1747	2.4105	2.83389	2.50804	2.849
1748	2.41491	2.94752	2.53665	2.81258
1749	2.41519	2.87887	2.49208	2.78434
1750	2.39578	2.91736	2.48791	2.83647
1751	2.3842	2.94117	2.48328	2.78148
1752	2.34065	2.88788	2.60588	2.72319
1753	2.26819	2.89619	2.49038	2.74917
1754	2.35392	2.86501	2.51904	2.68275
1755	2.32859	2.88989	2.55479	2.67485
1756	2.35489	2.8299	2.59623	2.63784
1757	2.43055	2.83098	2.6077	2.73679
1758	2.37824	2.80966	2.56966	2.7471
1759	2.46343	2.8739	2.55448	2.77474
1760	2.49424	2.88519	2.53532	2.84638
1761	2.44764	2.94486	2.51405	2.83216
1762	2.37845	2.90816	2.55449	2.8096
1763	2.28142	2.90269	2.62835	2.85097
1764	2.36446	2.92816	2.58271	2.83455
1765	2.36717	2.96355	2.56244	2.83048
1766	2.34532	2.82695	2.64841	2.79962
1767	2.31786	2.80759	2.66282	2.78827
1768	2.27137	2.81044	2.62822	2.74376
1769	2.21921	2.83136	2.5515	2.75035
1770	2.27898	2.76521	2.55526	2.83442
1771	2.26281	2.82673	2.54871	2.7946
1772	2.24352	2.85914	2.60031	2.74592
1773	2.26251	2.79722	2.65798	2.7326
1774	2.36764	2.81052	2.59681	2.73982
1775	2.26439	2.74994	2.56164	2.71472
1776	2.33561	2.80512	2.58568	2.76767
1777	2.28565	2.82993	2.58312	2.79622
1778	2.38499	2.8006	2.55368	2.77603
1779	2.33813	2.71505	2.5466	2.68866
1780	2.37571	2.8012	2.58939	2.70917
1781	2.40793	2.82915	2.49793	2.77192
1782	2.43216	2.88135	2.502	2.77733
1783	2.38686	2.753	2.64914	2.7929
1784	2.36703	2.74404	2.60516	2.69669
1785	2.3782	2.70957	2.57765	2.70385
1786	2.42086	2.67546	2.45386	2.70695
1787	2.38118	2.69432	2.54964	2.71169
1788	2.34873	2.7568	2.58644	2.74653
1789	2.27704	2.70955	2.66476	2.7387
1790	2.33339	2.70806	2.51773	2.78456
1791	2.38868	2.79654	2.63205	2.82054
1792	2.29841	2.79531	2.56862	2.84789
1793	2.29821	2.83935	2.46767	2.77872
1794	2.42714	2.82729	2.53388	2.70962
1795	2.37384	2.75979	2.46447	2.7467
1796	2.43409	2.75052	2.56852	2.74219
1797	2.36183	2.8062	2.5493	2.71269
1798	2.28298	2.81976	2.59147	2.7165
1799	2.30591	2.78043	2.58184	2.66843
1800	2.24033	2.72859	2.56561	2.70672
1801	2.20318	2.71085	2.531	2.71083
1802	2.2943	2.86211	2.52149	2.74488
1803	2.35421	2.84445	2.53323	2.77682
1804	2.39966	2.8566	2.53087	2.77271
1805	2.30144	2.84403	2.52314	2.90573
1806	2.33034	2.70602	2.54987	2.78505
1807	2.34196	2.76447	2.50121	2.77705
1808	2.2828	2.80751	2.5329	2.72761
1809	2.31138	2.76865	2.55124	2.77054
1810	2.36223	2.7464	2.51751	2.74977
1811	2.30512	2.71997	2.53682	2.7983
1812	2.35196	2.78967	2.49833	2.87193
1813	2.33663	2.81206	2.50046	2.89243
1814	2.40865	2.88455	2.50072	2.86273
1815	2.39695	2.81201	2.40437	2.84915
1816	2.43033	2.74902	2.56232	2.87929
1817	2.41246	2.78347	2.53218	2.91688
1818	2.47062	2.76808	2.54568	2.86362
1819	2.45551	2.84186	2.51745	2.90601
1820	2.5024	2.82555	2.54969	2.86973
1821	2.49413	2.86927	2.58116	2.86199
1822	2.42297	2.96499	2.56491	2.83689
1823	2.39544	2.88515	2.53541	2.87781
1824	2.40457	2.96326	2.54567	2.82156
1825	2.43674	2.91929	2.53165	2.75843
1826	2.40681	2.84934	2.49052	2.81087
1827	2.42269	2.83767	2.4848	2.79522
1828	2.4751	2.87664	2.46563	2.72304
1829	2.46149	2.97505	2.55835	2.73563
1830	2.38811	2.91085	2.47754	2.71479
1831	2.45699	2.86933	2.55475	2.69849
1832	2.48498	2.90671	2.57874	2.80108
1833	2.33254	2.92052	2.5201	2.79909
1834	2.40771	2.85014	2.46272	2.81117
1835	2.38635	2.85821	2.4868	2.81652
1836	2.43988	2.91755	2.42355	2.86791
1837	2.35289	2.87205	2.45794	2.73161
1838	2.40927	2.90412	2.40285	2.78569
1839	2.38504	2.81567	2.54001	2.8245
1840	2.39088	2.84427	2.51095	2.88183
1841	2.35597	2.811	2.50369	2.93106
1842	2.29818	2.80987	2.52463	2.84099
1843	2.43023	2.75324	2.47757	2.83379
1844	2.40944	2.74223	2.51594	2.76589
1845	2.3809	2.76231	2.48368	2.76959
1846	2.38051	2.79137	2.64633	2.8481
1847	2.52506	2.79914	2.56851	2.81779
1848	2.46028	2.72865	2.51721	2.73842
1849	2.41575	2.81369	2.54887	2.78161
1850	2.37925	2.7728	2.51821	2.78409
1851	2.42387	2.83751	2.47119	2.76059
1852	2.49485	2.84562	2.56523	2.74277
1853	2.36778	2.78706	2.56769	2.74888
1854	2.43475	2.78342	2.4304	2.67781
1855	2.38826	2.82108	2.51262	2.7335
1856	2.37044	2.79001	2.64272	2.75857
1857	2.34015	2.8311	2.69265	2.75188
1858	2.36804	2.86862	2.63828	2.68752
1859	2.3363	2.8676	2.52778	2.71091
1860	2.36146	2.8124	2.50243	2.71729
1861	2.33299	2.91217	2.66674	2.71038
1862	2.42019	3.02708	2.58396	2.68447
1863	2.39251	2.92422	2.45277	2.73828
1864	2.32454	2.90121	2.48504	2.73878
1865	2.31034	2.94786	2.50741	2.78897
1866	2.32843	2.93913	2.50873	2.714
1867	2.35072	2.90165	2.57406	2.74177
1868	2.30083	2.91605	2.59284	2.66063
1869	2.31551	2.91169	2.49285	2.68381
1870	2.3193	2.93735	2.46328	2.69171
1871	2.3189	2.86535	2.54758	2.74139
1872	2.32658	2.90381	2.48123	2.69528
1873	2.50008	2.91781	2.49335	2.7298
1874	2.43669	2.89735	2.53666	2.68696
1875	2.2936	2.88831	2.36853	2.65218
1876	2.33927	2.90777	2.46439	2.73544
1877	2.37996	2.93431	2.44498	2.67335
1878	2.35473	2.94094	2.44732	2.69754
1879	2.26595	2.90405	2.49578	2.68714
1880	2.26399	2.81813	2.50935	2.66498
1881	2.29123	2.77257	2.55933	2.69565
1882	2.25948	2.84606	2.65732	2.66996
1883	2.29307	2.94514	2.63782	2.6319
1884	2.247	2.88562	2.54483	2.65536
1885	2.27486	2.88041	2.69334	2.59204
1886	2.28243	2.85623	2.63016	2.63779
1887	2.25836	2.87928	2.65474	2.66316
1888	2.2753	2.8875	2.60677	2.71284
1889	2.17044	2.84689	2.57802	2.79205
1890	2.21179	2.94491	2.56739	2.73452
1891	2.29031	2.88704	2.69641	2.80914
1892	2.36111	2.88015	2.68968	2.70306
1893	2.35378	2.94358	2.68822	2.68061
1894	2.27722	2.85905	2.73852	2.76342
1895	2.29761	2.86288	2.68306	2.86109
1896	2.23814	2.89568	2.81236	2.85267
1897	2.24373	2.81271	2.55393	2.79878
1898	2.35291	2.81401	2.60472	2.73806
1899	2.29809	2.77365	2.66778	2.74407
1900	2.25403	2.8604	2.49021	2.70753
1901	2.22451	2.82688	2.60761	2.73724
1902	2.22781	3.06426	2.55802	2.71049
1903	2.15083	2.86018	2.52658	2.73261
1904	2.14729	2.93515	2.50123	2.72394
1905	2.20016	2.93576	2.58155	2.71759
1906	2.23758	2.97182	2.57143	2.69156
1907	2.22587	2.94042	2.5718	2.76752
1908	2.15891	2.96235	2.55211	2.55819
1909	2.20795	2.97336	2.60324	2.69978
1910	2.19694	2.87726	2.61543	2.67274
1911	2.23286	2.8572	2.52458	2.67975
1912	2.32477	2.83679	2.53238	2.79466
1913	2.22192	2.82727	2.52993	2.74107
1914	2.11491	2.88495	2.63266	2.71398
1915	2.14754	2.87447	2.4672	2.74101
1916	2.13591	2.89514	2.55269	2.67253
1917	2.06606	2.86818	2.53484	2.74978
1918	2.1292	2.81197	2.47847	2.84285
1919	2.13101	2.87748	2.54412	2.78627
1920	2.14927	2.97778	2.44912	2.83983
1921	2.08497	2.86405	2.50219	2.84534
1922	2.16692	2.88473	2.45862	2.8019
1923	2.12924	2.84781	2.47862	2.77425
1924	2.14116	2.87044	2.51469	2.6971
1925	2.03061	2.90146	2.50363	2.74617
1926	2.18371	2.92037	2.47471	2.86798
1927	2.1959	2.8991	2.36589	2.74712
1928	2.23073	2.89889	2.38785	2.86356
1929	2.26562	2.79004	2.40678	2.81755
1930	2.16118	2.85968	2.4246	2.81656
1931	2.13973	2.76919	2.51489	2.91539
1932	2.23094	2.84743	2.44809	2.89834
1933	2.21722	2.83364	2.49495	2.81202
1934	2.22028	2.82667	2.43857	2.9513
1935	2.22417	2.86256	2.3935	2.98125
1936	2.18301	2.89113	2.36993	2.95363
1937	2.24216	2.88148	2.47834	2.92661
1938	2.14327	2.84036	2.5446	2.92364
1939	2.09561	2.89759	2.48497	2.81867
1940	2.10795	2.90909	2.54459	2.76294
1941	2.17914	3.00076	2.45751	2.8167
1942	2.16609	3.00676	2.54321	2.87687
1943	2.22217	2.79109	2.54251	2.80583
1944	2.20574	2.87248	2.42324	2.87784
1945	2.26511	2.89932	2.52136	2.82566
1946	2.26313	2.70494	2.51593	2.85859
1947	2.1885	2.84684	2.5316	2.87825
1948	2.23541	2.94277	2.47742	2.82193
1949	2.23304	2.84948	2.47067	2.87731
1950	2.21101	2.86194	2.56079	2.84004
1951	2.21329	2.9281	2.52286	2.82822
1952	2.24525	2.96352	2.50407	2.71862
1953	2.30099	2.85096	2.57794	2.82419
1954	2.25444	2.81429	2.45607	2.81788
1955	2.30238	2.99806	2.5058	2.89457
1956	2.22195	2.84473	2.40423	2.85911
1957	2.21302	2.95605	2.40822	2.73122
1958	2.25002	3.02007	2.42716	2.71176
1959	2.23075	3.02699	2.41512	2.78786
1960	2.26288	2.94321	2.41686	2.74553
1961	2.24867	3.00801	2.3766	2.86749
1962	2.25173	2.95005	2.47668	2.78358
1963	2.30718	3.04702	2.52159	2.84154
1964	2.23371	3.04462	2.48269	2.82258
1965	2.37779	3.03589	2.45394	2.8141
1966	2.44607	3.0701	2.5532	2.83501
1967	2.3168	3.07321	2.50008	2.80213
1968	2.31194	3.15516	2.49179	2.7778
1969	2.3233	3.0421	2.49259	2.81691
1970	2.41915	3.06654	2.56516	2.82002
1971	2.32976	2.90894	2.45313	2.73941
1972	2.35404	2.98923	2.36854	2.76708
1973	2.32933	3.12002	2.36217	2.85198
1974	2.30278	3.0553	2.49546	2.84509
1975	2.35356	3.04315	2.45049	2.76965
1976	2.27126	3.02579	2.43601	2.83428
1977	2.3382	3.11929	2.45287	2.79965
1978	2.2493	3.06731	2.45625	2.79828
1979	2.22275	3.28039	2.41883	2.90898
1980	2.23437	3.12491	2.4291	2.85636
1981	2.25509	3.10132	2.40988	2.88476
1982	2.28958	3.06556	2.5078	2.95693
1983	2.28739	3.04246	2.54289	2.96773
1984	2.19333	3.01158	2.49369	2.94641
1985	2.21809	3.03634	2.4272	2.89016
1986	2.17591	3.07804	2.55566	2.90849
1987	2.21036	3.11716	2.51088	2.87013
1988	2.198	3.15441	2.52165	2.9198
1989	2.16441	3.13971	2.5366	2.81931
1990	2.20381	3.04154	2.60519	2.87673
1991	2.34294	3.14818	2.54013	2.92155
1992	2.20261	3.05442	2.54485	2.90948
1993	2.23444	2.98621	2.56418	2.88101
1994	2.08959	3.15267	2.48108	2.86273
1995	2.18948	3.07054	2.64292	2.86428
1996	2.25293	2.92544	2.53294	2.85106
[truncated: 40,625 more rows]
