# Supplementary material for: Protein thermal sensing regulates physiological amyloid aggregation
Source: Nat Commun. 2024 Feb 9;15:1222. doi: 10.1038/s41467-024-45536-0 (PMC10858206; doi:10.1038/s41467-024-45536-0)
Supplement: Supplementary file 4 — Source Data [file 41467_2024_45536_MOESM4_ESM.zip › Fig6b.xlsx]

## Sheet: Sheet1
Data Point	Ca RMSD (A)
	DDX39A (46-250)		DDX39B (46-250)
	37oC	43oC	37oC	43oC
0	1.7659	0.00504458	1.4763	0.00502652
1	1.82971	1.30712	1.51979	1.26133
2	1.94098	1.40703	1.59998	1.3428
3	1.87723	1.54418	1.57522	1.36549
4	1.93849	1.69809	1.64324	1.634
5	1.89639	1.75054	1.74552	1.59367
6	1.85221	1.78945	1.69729	1.55033
7	1.90772	1.84118	1.91324	1.61536
8	1.90919	1.89268	1.84032	1.71983
9	1.75014	1.8353	1.9224	1.74507
10	1.82432	1.899	1.99482	1.86966
11	1.77068	1.83914	2.05802	1.81054
12	1.91912	1.97234	1.95806	1.7698
13	1.82282	1.91868	1.89251	1.75312
14	1.9248	1.9106	1.98734	1.83756
15	1.98345	1.9102	1.96505	1.90494
16	1.91024	2.04297	1.94456	1.95556
17	1.95735	1.86274	1.99189	1.85086
18	2.03383	1.94214	1.96541	1.83523
19	2.04356	1.91375	1.83931	1.92263
20	1.99223	1.82423	1.88163	1.98613
21	1.97298	1.89669	1.83627	1.93035
22	2.02748	1.95591	1.99686	1.87727
23	2.03877	2.0511	1.87564	1.99238
24	2.07338	1.87316	1.89443	1.9581
25	2.03642	1.81464	1.86457	1.93706
26	2.00851	1.85706	1.93867	1.94358
27	2.03264	1.94359	1.94357	2.00272
28	2.0146	1.88617	1.90045	1.91849
29	2.18783	1.83591	1.90608	2.02436
30	2.12955	1.82367	1.85132	1.96317
31	2.22729	1.9217	1.91875	1.9435
32	2.15616	1.87637	1.81882	1.97538
33	2.08158	1.9266	1.92208	1.96993
34	2.16709	1.99325	1.84814	1.8635
35	2.17954	1.86659	1.99981	1.92734
36	2.1381	1.93274	2.02701	1.90008
37	2.20285	2.07693	1.96091	2.03499
38	2.19643	2.09752	1.97102	2.14294
39	2.13779	2.12885	2.0446	2.09324
40	2.13698	2.16467	1.94035	2.13201
41	2.2121	2.2024	1.94684	2.09677
42	2.21081	2.16591	1.96028	2.11724
43	2.33194	2.16386	1.9942	2.12178
44	2.27688	2.15384	1.9877	2.07309
45	2.32253	2.16531	2.01216	2.0325
46	2.28655	2.21804	2.07414	2.09096
47	2.33506	2.31081	1.98207	2.15777
48	2.24853	2.23428	2.00997	2.02097
49	2.30518	2.25125	2.0219	1.96638
50	2.28915	2.20841	1.97812	1.9953
51	2.26	2.13304	2.01029	2.0106
52	2.26264	2.23077	1.96	2.01078
53	2.3357	2.07345	2.02342	1.91369
54	2.26756	2.14218	2.05693	1.98213
55	2.33173	2.27053	2.07215	1.90891
56	2.24751	2.32504	2.16194	1.90718
57	2.20563	2.36441	2.06616	1.9074
58	2.20367	2.30863	2.09843	1.93133
59	2.27198	2.27815	2.08536	2.00205
60	2.29354	2.33823	2.08422	2.04645
61	2.36376	2.25806	2.06707	2.07813
62	2.30223	2.29254	2.08666	2.15407
63	2.33161	2.33263	2.2616	2.05634
64	2.35943	2.30788	2.20318	1.99177
65	2.29871	2.36674	2.12755	2.10085
66	2.33984	2.22433	2.22273	2.12068
67	2.40239	2.24341	2.27111	2.11887
68	2.33147	2.10697	2.21118	2.13918
69	2.28265	2.10164	2.10113	2.12583
70	2.2809	2.12111	2.12548	2.06413
71	2.34259	2.12548	2.01784	2.22669
72	2.38839	2.21206	2.15546	2.13743
73	2.28204	2.14343	2.24178	2.07328
74	2.30578	2.10298	2.15714	2.05945
75	2.21464	2.17593	2.1782	2.08221
76	2.26423	2.10586	2.15454	2.12337
77	2.26184	2.09373	2.08872	2.16576
78	2.26637	2.17845	2.14693	2.09241
79	2.21579	2.18745	2.2531	2.11227
80	2.21149	2.20504	2.12742	2.10596
81	2.07155	2.13738	2.18068	2.08447
82	2.1343	2.02524	2.18059	2.1574
83	2.14867	2.08465	2.24117	2.04968
84	2.1064	2.04746	2.19716	2.04439
85	2.18699	2.12228	2.17547	2.00256
86	2.2098	2.08467	2.1403	2.12422
87	2.21277	2.14912	2.19222	2.05119
88	2.19847	2.15839	2.12976	2.02124
89	2.16931	2.09456	2.11822	2.03267
90	2.20686	2.15298	2.08047	2.07573
91	2.25659	2.07563	2.1004	2.05757
92	2.31885	2.11265	2.16529	2.03677
93	2.30776	2.13287	2.21589	2.04929
94	2.26123	2.17535	2.17762	2.06889
95	2.25382	2.07655	2.1555	2.1092
96	2.37831	2.10465	2.11296	2.12816
97	2.33381	2.10936	2.2707	2.09023
98	2.3616	2.11361	2.13423	2.10124
99	2.30618	2.13999	2.25691	2.2318
100	2.36499	2.1309	2.14845	2.16442
101	2.33587	2.18994	2.17265	2.23844
102	2.27737	2.1836	2.21449	2.20088
103	2.3573	2.15357	2.21715	2.14163
104	2.24472	2.20435	2.24135	2.1175
105	2.22895	2.17285	2.29642	2.10784
106	2.36795	2.25772	2.19751	2.19307
107	2.32713	2.25996	2.20366	2.10402
108	2.32915	2.13533	2.29217	2.20805
109	2.37572	2.13004	2.42335	2.22008
110	2.34081	2.10706	2.25254	2.18754
111	2.22554	2.17532	2.26454	2.10753
112	2.26314	2.17454	2.30208	2.13733
113	2.24353	2.1786	2.25907	2.13421
114	2.26926	2.15923	2.22082	2.3298
115	2.22727	2.22211	2.29205	2.14741
116	2.30021	2.22627	2.24517	2.13262
117	2.3455	2.21846	2.20847	2.06765
118	2.35313	2.20523	2.28529	2.08954
119	2.27169	2.25202	2.27046	2.16722
120	2.25318	2.18291	2.20423	2.12061
121	2.27412	2.26189	2.15278	2.17113
122	2.27626	2.16058	2.12868	2.09927
123	2.26314	2.19622	2.16263	2.08143
124	2.23809	2.23336	2.23853	2.10106
125	2.18734	2.20668	2.22507	2.08592
126	2.22471	2.29154	2.2871	2.08685
127	2.28514	2.24436	2.24776	2.18873
128	2.31342	2.22336	2.25079	2.17945
129	2.31428	2.25676	2.18522	2.21236
130	2.45462	2.18508	2.23144	2.21874
131	2.3674	2.30452	2.26373	2.13543
132	2.27303	2.37429	2.3224	2.19807
133	2.36382	2.40678	2.33458	2.22543
134	2.35294	2.28618	2.27552	2.33065
135	2.3917	2.23428	2.28615	2.26608
136	2.37854	2.32838	2.22246	2.25183
137	2.46176	2.32827	2.2011	2.26399
138	2.54052	2.23591	2.21292	2.2123
139	2.4777	2.31734	2.19991	2.22501
140	2.41723	2.35551	2.23052	2.24493
141	2.42195	2.27547	2.23074	2.18616
142	2.32518	2.36036	2.23627	2.31481
143	2.34861	2.40313	2.27611	2.21325
144	2.36692	2.4164	2.24361	2.21398
145	2.28237	2.37229	2.30906	2.25081
146	2.38647	2.31477	2.33019	2.24627
147	2.34286	2.35895	2.36416	2.28962
148	2.38134	2.40772	2.31608	2.26299
149	2.38045	2.43814	2.32735	2.30948
150	2.44324	2.41077	2.30478	2.25139
151	2.51523	2.45013	2.35898	2.26146
152	2.43796	2.50092	2.35291	2.23467
153	2.42354	2.43597	2.34269	2.20065
154	2.54623	2.51384	2.27535	2.14493
155	2.47765	2.47946	2.28896	2.25044
156	2.4744	2.52036	2.33917	2.24899
157	2.50491	2.58995	2.25227	2.27881
158	2.46526	2.57872	2.36129	2.28078
159	2.54328	2.44855	2.32861	2.2522
160	2.50025	2.43175	2.34124	2.3373
161	2.53676	2.5135	2.23715	2.3149
162	2.60538	2.5469	2.22495	2.36691
163	2.60458	2.50379	2.26273	2.28222
164	2.60402	2.48935	2.30756	2.36596
165	2.52514	2.51353	2.21836	2.30652
166	2.42016	2.49823	2.38568	2.38557
167	2.52341	2.44593	2.29827	2.3805
168	2.63753	2.50281	2.19786	2.32866
169	2.53635	2.58999	2.16022	2.39167
170	2.55146	2.46299	2.17907	2.39896
171	2.50876	2.4703	2.13796	2.47832
172	2.58242	2.49528	2.15774	2.35731
173	2.65711	2.48393	2.20199	2.3784
174	2.58264	2.41352	2.3047	2.24587
175	2.62359	2.37504	2.20634	2.29828
176	2.53131	2.43231	2.23893	2.31885
177	2.50186	2.41564	2.12277	2.4832
178	2.46461	2.39698	2.19875	2.36177
179	2.49791	2.37044	2.25298	2.37335
180	2.51955	2.43248	2.25243	2.30709
181	2.51256	2.43413	2.22369	2.39564
182	2.57323	2.41316	2.23413	2.39265
183	2.50677	2.4212	2.26129	2.32869
184	2.57434	2.37675	2.17875	2.28999
185	2.51079	2.42872	2.26969	2.20294
186	2.52763	2.40019	2.33557	2.29113
187	2.61394	2.47348	2.22373	2.30898
188	2.67	2.4474	2.26947	2.22986
189	2.65541	2.44882	2.24197	2.25567
190	2.65589	2.4066	2.21143	2.29336
191	2.58324	2.39391	2.21662	2.31001
192	2.59614	2.39186	2.17293	2.32686
193	2.57387	2.4184	2.14081	2.32218
194	2.53117	2.41959	2.13397	2.23806
195	2.66442	2.34441	2.11853	2.29238
196	2.67788	2.38408	2.07282	2.26582
197	2.66023	2.3533	2.13696	2.33111
198	2.56095	2.32648	2.11761	2.38765
199	2.54879	2.34931	2.18994	2.31679
200	2.52077	2.3253	2.14635	2.27115
201	2.55783	2.34381	2.23843	2.28934
202	2.52474	2.28754	2.20648	2.2572
203	2.50698	2.32157	2.15543	2.32383
204	2.51525	2.25309	2.09909	2.3148
205	2.53636	2.31963	2.0949	2.26569
206	2.55107	2.36854	2.07213	2.37314
207	2.59351	2.34655	2.10594	2.36083
208	2.56413	2.40303	2.13468	2.23167
209	2.48651	2.28236	2.1776	2.17307
210	2.57041	2.3168	2.22421	2.29867
211	2.47003	2.40394	2.21438	2.23055
212	2.53524	2.36155	2.22071	2.2508
213	2.52247	2.37976	2.16161	2.24347
214	2.56798	2.40687	2.17167	2.27104
215	2.48443	2.41534	2.31915	2.30573
216	2.50885	2.32302	2.24023	2.36594
217	2.54134	2.34171	2.27607	2.1961
218	2.54676	2.31794	2.1764	2.17085
219	2.5871	2.28268	2.15989	2.15921
220	2.511	2.23361	2.20112	2.19277
221	2.49919	2.41151	2.28035	2.14152
222	2.51467	2.40421	2.15108	2.27418
223	2.52752	2.31019	2.16789	2.28818
224	2.44231	2.29966	2.10878	2.27924
225	2.46974	2.2751	2.17402	2.24564
226	2.46303	2.32301	2.19032	2.25944
227	2.5955	2.4034	2.23393	2.26773
228	2.4117	2.30737	2.21267	2.27017
229	2.47249	2.28981	2.19735	2.22391
230	2.45164	2.30693	2.25988	2.24555
231	2.3983	2.36423	2.28963	2.28774
232	2.47457	2.33361	2.23933	2.31398
233	2.43096	2.38914	2.22456	2.28464
234	2.45976	2.31554	2.21837	2.27742
235	2.4436	2.34924	2.18464	2.24496
236	2.39097	2.39195	2.22888	2.25498
237	2.4975	2.46397	2.26009	2.30449
238	2.5753	2.40289	2.25527	2.26038
239	2.54395	2.38723	2.32271	2.2752
240	2.62349	2.31698	2.2875	2.22656
241	2.56392	2.41794	2.15768	2.24819
242	2.504	2.31627	2.16342	2.3657
243	2.54527	2.27144	2.24588	2.37271
244	2.5374	2.28839	2.28221	2.42695
245	2.46343	2.30849	2.30381	2.44553
246	2.48197	2.34867	2.2282	2.38159
247	2.58078	2.38482	2.23766	2.37861
248	2.5022	2.38001	2.29478	2.38956
249	2.55994	2.3701	2.23323	2.43781
250	2.51477	2.37169	2.23885	2.33595
251	2.54618	2.42657	2.12147	2.37923
252	2.5682	2.36108	2.10704	2.32772
253	2.51728	2.43052	2.12405	2.33349
254	2.58476	2.39347	2.077	2.37032
255	2.53018	2.38641	2.14409	2.37642
256	2.50045	2.36227	2.14225	2.41466
257	2.56104	2.39869	2.16315	2.39794
258	2.64727	2.49779	2.09464	2.45148
259	2.53745	2.50153	2.15179	2.42658
260	2.5883	2.52947	2.13408	2.34112
261	2.4714	2.51074	2.21053	2.40422
262	2.44787	2.42719	2.12658	2.3735
263	2.43896	2.3452	2.12443	2.35579
264	2.49369	2.35289	2.21062	2.34241
265	2.4887	2.37836	2.16738	2.33168
266	2.45448	2.40181	2.206	2.25819
267	2.41264	2.38826	2.21736	2.28709
268	2.52126	2.4065	2.13872	2.3167
269	2.64347	2.4536	2.28524	2.33798
270	2.62499	2.4901	2.29084	2.31632
271	2.60047	2.38572	2.17314	2.2968
272	2.54782	2.45315	2.23305	2.27771
273	2.59542	2.46045	2.19923	2.3368
274	2.53603	2.46008	2.24898	2.31071
275	2.59081	2.4806	2.3631	2.36693
276	2.56987	2.5125	2.30969	2.37698
277	2.57634	2.50327	2.27431	2.36406
278	2.46659	2.44835	2.21652	2.435
279	2.61045	2.41089	2.28444	2.41095
280	2.56824	2.41175	2.34856	2.44054
281	2.62093	2.35747	2.2076	2.47755
282	2.65089	2.40564	2.28158	2.44429
283	2.64869	2.42663	2.33766	2.30539
284	2.63879	2.40792	2.37895	2.35414
285	2.64076	2.46191	2.3437	2.30701
286	2.58014	2.37634	2.30527	2.27704
287	2.6384	2.36499	2.22838	2.3178
288	2.68099	2.51569	2.26894	2.33578
289	2.68091	2.55992	2.21177	2.33547
290	2.70531	2.53517	2.08806	2.33978
291	2.69759	2.49162	2.12081	2.33504
292	2.69505	2.49919	2.15633	2.28917
293	2.83591	2.46357	2.09597	2.34847
294	2.77515	2.39748	2.22625	2.33529
295	2.65205	2.47771	2.19078	2.40756
296	2.67609	2.50916	2.18191	2.36103
297	2.68629	2.45711	2.25391	2.29751
298	2.56827	2.419	2.17472	2.30745
299	2.6825	2.38889	2.24645	2.26945
300	2.728	2.54083	2.2349	2.27422
301	2.56358	2.46416	2.24056	2.27569
302	2.62136	2.42348	2.28489	2.30936
303	2.73578	2.44633	2.34928	2.34132
304	2.73549	2.46838	2.29745	2.21719
305	2.73088	2.4453	2.39516	2.23241
306	2.77261	2.37617	2.40391	2.3055
307	2.77789	2.43211	2.3816	2.27881
308	2.69358	2.38276	2.28898	2.32705
309	2.75566	2.47852	2.20106	2.26024
310	2.73308	2.40794	2.35952	2.29183
311	2.6784	2.41803	2.35022	2.30109
312	2.72901	2.44255	2.31889	2.28994
313	2.78617	2.48861	2.35364	2.33983
314	2.77276	2.48479	2.38656	2.26715
315	2.73988	2.47048	2.43885	2.27964
316	2.60624	2.49686	2.37823	2.31263
317	2.67559	2.50704	2.3232	2.30807
318	2.63864	2.50212	2.35862	2.28062
319	2.64312	2.46316	2.29814	2.3412
320	2.65101	2.43259	2.35275	2.33955
321	2.67412	2.48712	2.34394	2.34093
322	2.67272	2.50135	2.43751	2.44573
323	2.63945	2.48244	2.33525	2.37268
324	2.59675	2.42768	2.42212	2.37668
325	2.61148	2.459	2.51964	2.25102
326	2.59251	2.48562	2.44012	2.24595
327	2.5677	2.40361	2.39746	2.28997
328	2.62552	2.54013	2.37406	2.26064
329	2.51298	2.51116	2.36941	2.24831
330	2.57306	2.62648	2.40526	2.2201
331	2.50708	2.51378	2.43608	2.2916
332	2.57217	2.51661	2.50227	2.23961
333	2.54474	2.53741	2.54051	2.22463
334	2.57104	2.4642	2.48683	2.34496
335	2.67397	2.52913	2.40106	2.21879
336	2.7422	2.39464	2.42571	2.24736
337	2.64235	2.35326	2.4715	2.222
338	2.71571	2.39565	2.41449	2.21354
339	2.65784	2.37212	2.45838	2.30248
340	2.70874	2.40465	2.47246	2.26966
341	2.77455	2.42116	2.51362	2.19625
342	2.66448	2.45854	2.44194	2.2858
343	2.67283	2.45448	2.53299	2.27687
344	2.66733	2.47051	2.56573	2.31558
345	2.56044	2.50383	2.48871	2.26774
346	2.52445	2.47481	2.44733	2.2816
347	2.54882	2.49505	2.58796	2.39724
348	2.64149	2.5533	2.52249	2.38371
349	2.70455	2.54173	2.4932	2.4386
350	2.68306	2.6064	2.46246	2.40908
351	2.65891	2.41226	2.60525	2.36485
352	2.72528	2.50889	2.57416	2.35324
353	2.6355	2.47938	2.58962	2.47997
354	2.66801	2.52473	2.52249	2.41184
355	2.67095	2.46438	2.58467	2.39745
356	2.49981	2.48256	2.52994	2.38179
357	2.50179	2.35819	2.54763	2.40402
358	2.61353	2.39734	2.47321	2.39142
359	2.64298	2.40778	2.46236	2.3669
360	2.6605	2.43669	2.41777	2.24922
361	2.58921	2.34482	2.51705	2.19987
362	2.69163	2.47809	2.58766	2.29624
363	2.58826	2.42448	2.42528	2.23833
364	2.56427	2.43544	2.34803	2.22738
365	2.56605	2.45036	2.4274	2.28874
366	2.58904	2.43672	2.36755	2.28429
367	2.55428	2.45027	2.41492	2.41508
368	2.64395	2.4852	2.33548	2.41843
369	2.59998	2.31441	2.33581	2.43755
370	2.53206	2.36391	2.37024	2.47028
371	2.75796	2.39255	2.33774	2.46451
372	2.68227	2.39269	2.35425	2.51452
373	2.58325	2.33896	2.35558	2.46605
374	2.55394	2.36185	2.33222	2.45206
375	2.55941	2.35793	2.34244	2.52045
376	2.50512	2.42504	2.34951	2.47092
377	2.56763	2.35513	2.26198	2.54551
378	2.54807	2.35428	2.34203	2.46158
379	2.60425	2.44657	2.31636	2.43106
380	2.52238	2.45406	2.41235	2.48007
381	2.56539	2.38825	2.33007	2.44544
382	2.48953	2.48715	2.34138	2.37484
383	2.56893	2.42903	2.37709	2.32715
384	2.56725	2.47906	2.35591	2.37501
385	2.61517	2.37603	2.39671	2.38845
386	2.47319	2.38805	2.37518	2.39097
387	2.56508	2.39119	2.34794	2.46708
388	2.6065	2.43266	2.43071	2.40813
389	2.625	2.44388	2.30131	2.50328
390	2.6501	2.51215	2.32009	2.45546
391	2.68041	2.38805	2.37798	2.44113
392	2.6646	2.44586	2.37615	2.49551
393	2.63837	2.44756	2.28276	2.48196
394	2.73132	2.44686	2.355	2.57607
395	2.62743	2.44806	2.31416	2.34932
396	2.64715	2.41852	2.27628	2.38355
397	2.6216	2.40613	2.28852	2.50725
398	2.57697	2.38186	2.26753	2.48945
399	2.68745	2.46208	2.34721	2.40592
400	2.65074	2.43985	2.27457	2.4468
401	2.61043	2.43237	2.30662	2.53237
402	2.52025	2.43725	2.27074	2.39253
403	2.54453	2.51477	2.2219	2.40726
404	2.58158	2.43556	2.3309	2.48128
405	2.56646	2.5561	2.22125	2.46123
406	2.61258	2.46897	2.29772	2.42218
407	2.55354	2.5529	2.25009	2.40847
408	2.57603	2.53685	2.25537	2.45261
409	2.58343	2.61062	2.14824	2.4397
410	2.56327	2.44032	2.22637	2.49221
411	2.5676	2.5062	2.3469	2.44953
412	2.62657	2.52105	2.26308	2.37743
413	2.6163	2.48644	2.28382	2.32209
414	2.65654	2.48398	2.41937	2.29327
415	2.73449	2.47815	2.39182	2.29302
416	2.7024	2.65291	2.31245	2.42428
417	2.72957	2.51931	2.26117	2.48583
418	2.72443	2.49333	2.23293	2.44949
419	2.70307	2.43163	2.32306	2.40775
420	2.58709	2.41749	2.20374	2.39282
421	2.71687	2.46275	2.18861	2.42292
422	2.69684	2.38082	2.18585	2.48925
423	2.68314	2.51627	2.31269	2.471
424	2.69946	2.53352	2.22657	2.4911
425	2.78163	2.49737	2.29327	2.47268
426	2.76871	2.40074	2.25545	2.5111
427	2.67913	2.54457	2.1969	2.44459
428	2.7203	2.43307	2.28785	2.4706
429	2.71913	2.44624	2.28919	2.51094
430	2.75289	2.43811	2.26338	2.57815
431	2.64848	2.48765	2.23826	2.56849
432	2.6729	2.49208	2.18353	2.54358
433	2.75237	2.36853	2.20395	2.60448
434	2.84932	2.39336	2.23691	2.58902
435	2.78622	2.43593	2.12527	2.5095
436	2.72881	2.36202	2.2338	2.63734
437	2.62749	2.38571	2.20039	2.54966
438	2.80402	2.50641	2.10113	2.60113
439	2.75737	2.52119	2.24412	2.61359
440	2.72929	2.55806	2.14268	2.64527
441	2.65338	2.6622	2.2571	2.63074
442	2.63184	2.56325	2.28259	2.49798
443	2.65432	2.43342	2.26858	2.48324
444	2.63287	2.53507	2.28944	2.72921
445	2.6432	2.4723	2.25829	2.61034
446	2.58583	2.49614	2.29669	2.59441
447	2.56481	2.48356	2.28768	2.75378
448	2.64928	2.51887	2.25522	2.64939
449	2.63073	2.56226	2.24731	2.71387
450	2.62385	2.58827	2.25258	2.68068
451	2.65247	2.61443	2.1881	2.81961
452	2.75227	2.55394	2.33079	2.67778
453	2.65505	2.56808	2.37807	2.6845
454	2.66814	2.55764	2.35122	2.6595
455	2.7078	2.57199	2.34507	2.67598
456	2.70068	2.57462	2.36666	2.72208
457	2.65253	2.58444	2.38134	2.57322
458	2.60969	2.51901	2.35259	2.62393
459	2.65467	2.44221	2.43433	2.50406
460	2.70365	2.46497	2.37186	2.53753
461	2.66821	2.48601	2.45738	2.60362
462	2.63139	2.46021	2.47365	2.60171
463	2.58266	2.41667	2.44081	2.54206
464	2.60198	2.49026	2.40174	2.60851
465	2.65173	2.35841	2.35049	2.59894
466	2.56143	2.43802	2.35415	2.70936
467	2.60224	2.43484	2.39161	2.63939
468	2.78174	2.42122	2.26404	2.63964
469	2.68179	2.45866	2.33514	2.61371
470	2.64344	2.43225	2.34156	2.75823
471	2.59409	2.50768	2.2878	2.69958
472	2.60336	2.43788	2.22498	2.66625
473	2.63474	2.45389	2.20647	2.69783
474	2.48559	2.50275	2.15969	2.62909
475	2.50828	2.51609	2.23912	2.57199
476	2.46372	2.57327	2.20602	2.64158
477	2.51539	2.4968	2.11164	2.66685
478	2.57356	2.4496	2.2243	2.6629
479	2.50843	2.49389	2.24893	2.64742
480	2.5502	2.38711	2.28488	2.6915
481	2.63	2.4424	2.28429	2.5605
482	2.52118	2.50366	2.27098	2.49268
483	2.55637	2.51467	2.13001	2.5586
484	2.54899	2.55112	2.25063	2.57294
485	2.49101	2.56468	2.27595	2.65293
486	2.48285	2.52734	2.21989	2.63461
487	2.66991	2.52808	2.23271	2.54488
488	2.51466	2.52272	2.19945	2.63085
489	2.64403	2.51354	2.3076	2.56341
490	2.68588	2.52651	2.31976	2.54316
491	2.67856	2.51625	2.28688	2.47054
492	2.71307	2.54	2.39224	2.60768
493	2.7145	2.56709	2.39617	2.62946
494	2.70135	2.51507	2.29812	2.61249
495	2.76974	2.54923	2.24673	2.57658
496	2.7291	2.67306	2.19066	2.60807
497	2.7494	2.71278	2.2528	2.62172
498	2.69063	2.70261	2.28337	2.52657
499	2.67302	2.61937	2.28991	2.45173
500	2.74281	2.59779	2.18891	2.51597
501	2.72944	2.60274	2.23511	2.55898
502	2.72823	2.60476	2.3133	2.56162
503	2.73914	2.59814	2.33048	2.5137
504	2.72344	2.7602	2.3026	2.54778
505	2.76176	2.6998	2.28943	2.46547
506	2.74652	2.65789	2.28347	2.5897
507	2.61024	2.75408	2.31465	2.5623
508	2.6471	2.75048	2.37028	2.5288
509	2.63247	2.69121	2.34726	2.59788
510	2.81046	2.66615	2.23094	2.52037
511	2.73645	2.6165	2.31567	2.46825
512	2.71138	2.67401	2.29881	2.57
513	2.72007	2.57501	2.28078	2.45774
514	2.60629	2.67635	2.19303	2.49225
515	2.65626	2.65621	2.40417	2.48732
516	2.65025	2.70124	2.29792	2.57347
517	2.82092	2.67478	2.30117	2.70863
518	2.70777	2.62224	2.30659	2.56406
519	2.68177	2.74051	2.31706	2.4814
520	2.83191	2.69495	2.36046	2.45527
521	2.72974	2.68127	2.31379	2.51393
522	2.68329	2.71898	2.32471	2.43657
523	2.78871	2.60915	2.24764	2.48336
524	2.80258	2.61094	2.2865	2.4695
525	2.75775	2.62134	2.2681	2.41362
526	2.79376	2.67897	2.3596	2.43706
527	2.76832	2.60218	2.29421	2.46521
528	2.86533	2.6123	2.34578	2.51242
529	2.82808	2.6397	2.3465	2.50874
530	2.84319	2.68305	2.32197	2.49709
531	2.75656	2.6662	2.33946	2.45471
532	2.8499	2.70416	2.36942	2.50605
533	2.79946	2.64813	2.27698	2.43305
534	2.82253	2.61344	2.24156	2.49103
535	2.70021	2.62965	2.2336	2.57336
536	2.66826	2.7058	2.21548	2.56572
537	2.68158	2.73448	2.2783	2.55384
538	2.74049	2.70356	2.21883	2.51037
539	2.74159	2.65638	2.21423	2.39435
540	2.78804	2.61921	2.19273	2.47492
541	2.74656	2.64758	2.14683	2.41842
542	2.69537	2.72643	2.23394	2.48932
543	2.6954	2.77213	2.266	2.42841
544	2.77891	2.72593	2.26109	2.40737
545	2.8089	2.70941	2.2498	2.45004
546	2.77427	2.71116	2.39085	2.52237
547	2.7364	2.61221	2.2126	2.55468
548	2.62915	2.6554	2.3238	2.51665
549	2.72993	2.65358	2.16471	2.55383
550	2.70288	2.6761	2.1662	2.56395
551	2.68798	2.67345	2.0478	2.63627
552	2.75039	2.7408	2.04656	2.50866
553	2.68962	2.67613	2.02244	2.6092
554	2.69842	2.7346	2.08875	2.57685
555	2.71057	2.60935	2.06757	2.54224
556	2.57252	2.74324	2.11559	2.53309
557	2.57085	2.72881	2.23925	2.53039
558	2.67872	2.67661	2.19725	2.62561
559	2.74717	2.76838	2.12044	2.58272
560	2.69347	2.73684	2.15683	2.55536
561	2.66304	2.74127	2.20857	2.5273
562	2.57975	2.68153	2.07393	2.51786
563	2.7412	2.70068	2.17361	2.49774
564	2.66128	2.6879	2.06673	2.56479
565	2.60234	2.76118	2.1497	2.51727
566	2.65331	2.76107	2.13684	2.50083
567	2.53732	2.66706	2.15976	2.54838
568	2.53254	2.74682	2.16301	2.65684
569	2.62411	2.80773	2.14009	2.56236
570	2.67898	2.73379	2.08707	2.56752
571	2.63765	2.726	2.08666	2.70432
572	2.58114	2.74184	2.18714	2.61713
573	2.58879	2.72265	2.24521	2.59691
574	2.68585	2.65204	2.15747	2.60706
575	2.70401	2.59924	2.18774	2.52231
576	2.7018	2.61411	2.23388	2.59009
577	2.77764	2.63599	2.21398	2.59797
578	2.68992	2.66867	2.20647	2.60631
579	2.79413	2.60976	2.21903	2.68851
580	2.80646	2.72419	2.16141	2.59925
581	2.78205	2.68968	2.08403	2.62912
582	2.76662	2.54283	2.10674	2.64892
583	2.85658	2.50194	2.09823	2.75122
584	2.77832	2.5406	2.14082	2.64503
585	2.76645	2.58161	2.20051	2.55915
586	2.62577	2.59248	2.16244	2.6374
587	2.7041	2.52795	2.1129	2.60337
588	2.59488	2.48673	2.09578	2.73971
589	2.61292	2.54513	2.12107	2.67276
590	2.64969	2.53035	2.18114	2.67166
591	2.60322	2.62324	2.25155	2.56117
592	2.78951	2.61581	2.23494	2.5335
593	2.78786	2.68934	2.19807	2.61485
594	2.67742	2.62298	2.17087	2.57057
595	2.6667	2.54058	2.17817	2.66858
596	2.60543	2.57573	2.12632	2.69265
597	2.59072	2.67218	2.18118	2.65246
598	2.56386	2.63837	2.20773	2.58937
599	2.52478	2.75417	2.19593	2.58262
600	2.63821	2.70043	2.18721	2.62146
601	2.69072	2.61355	2.19608	2.57028
602	2.62281	2.71734	2.19462	2.59752
603	2.61193	2.68271	2.20655	2.55209
604	2.63149	2.75296	2.23975	2.51624
605	2.71786	2.64899	2.18621	2.53273
606	2.75913	2.63056	2.26193	2.6145
607	2.68708	2.65281	2.18254	2.63768
608	2.66614	2.68527	2.25084	2.74991
609	2.56524	2.65435	2.26769	2.71508
610	2.51743	2.61291	2.25318	2.73867
611	2.63808	2.60753	2.20225	2.78167
612	2.63444	2.59908	2.16663	2.64691
613	2.57323	2.6956	2.20651	2.58219
614	2.54086	2.64991	2.13549	2.64218
615	2.49299	2.54945	2.23593	2.74561
616	2.57403	2.65192	2.22308	2.72121
617	2.5727	2.72663	2.20154	2.80584
618	2.61803	2.66572	2.17445	2.74033
619	2.5782	2.70082	2.23412	2.72327
620	2.70855	2.65125	2.21979	2.66841
621	2.65089	2.70134	2.3037	2.61277
622	2.5682	2.67959	2.25445	2.53568
623	2.63661	2.68353	2.19095	2.66172
624	2.64487	2.74502	2.24732	2.68196
625	2.59794	2.68406	2.19689	2.66798
626	2.53136	2.70652	2.16898	2.67805
627	2.58075	2.60918	2.27955	2.63003
628	2.47345	2.59062	2.16918	2.62513
629	2.44467	2.64619	2.16492	2.54254
630	2.52567	2.6601	2.27311	2.68325
631	2.51791	2.67911	2.31279	2.67063
632	2.47287	2.7641	2.30151	2.54622
633	2.48168	2.74931	2.20418	2.62541
634	2.42326	2.72336	2.13052	2.6196
635	2.40216	2.79317	2.22221	2.59175
636	2.44343	2.84879	2.21669	2.51835
637	2.39305	2.77469	2.19586	2.55909
638	2.46709	2.84525	2.23694	2.49366
639	2.46996	2.75113	2.20986	2.54045
640	2.53016	2.79786	2.15472	2.56167
641	2.51303	2.74405	2.19102	2.55313
642	2.56427	2.77516	2.16272	2.57018
643	2.56243	2.77632	2.24298	2.62815
644	2.5952	2.78825	2.20494	2.59636
645	2.59569	2.86702	2.19484	2.54576
646	2.54774	2.79105	2.21518	2.61123
647	2.53806	2.88263	2.21645	2.65309
648	2.44259	2.77027	2.24311	2.6316
649	2.49585	2.82196	2.25773	2.54788
650	2.49368	2.85228	2.18879	2.60213
651	2.48573	2.82023	2.24828	2.6439
652	2.37377	2.7906	2.21165	2.5822
653	2.45389	2.8833	2.27765	2.61843
654	2.4757	2.80519	2.21542	2.52235
655	2.50019	2.76916	2.14413	2.66333
656	2.60446	2.7686	2.23432	2.623
657	2.52567	2.87696	2.31955	2.57578
658	2.45174	2.78556	2.32128	2.58922
659	2.5055	2.80446	2.32213	2.64939
660	2.47979	2.82293	2.25019	2.62556
661	2.48712	2.75753	2.18195	2.65476
662	2.60056	2.77649	2.20305	2.59871
663	2.61257	2.81543	2.14893	2.54732
664	2.61073	2.85141	2.22129	2.54873
665	2.53714	2.86335	2.2145	2.51508
666	2.64374	2.80461	2.27025	2.61055
667	2.62538	2.77125	2.11338	2.61801
668	2.62162	2.78304	2.22414	2.58929
669	2.65465	2.74405	2.25163	2.66514
670	2.61655	2.73144	2.25722	2.64152
671	2.5885	2.75072	2.17403	2.57901
672	2.49925	2.85804	2.27996	2.54487
673	2.47146	2.81266	2.28197	2.50074
674	2.54885	2.78965	2.2133	2.56649
675	2.44296	2.7132	2.28068	2.60855
676	2.47761	2.61461	2.18124	2.68398
677	2.46981	2.62599	2.20844	2.52034
678	2.46574	2.64722	2.28324	2.62715
679	2.44769	2.65099	2.32519	2.57585
680	2.45349	2.68702	2.33071	2.56798
681	2.45182	2.62983	2.30731	2.67058
682	2.45951	2.61328	2.21381	2.70551
683	2.42027	2.53509	2.28232	2.66111
684	2.44333	2.58334	2.35175	2.69695
685	2.43123	2.57329	2.37617	2.66973
686	2.48468	2.55121	2.41157	2.72244
687	2.48303	2.6001	2.3705	2.74882
688	2.36949	2.57683	2.39204	2.62182
689	2.43725	2.70281	2.27397	2.66544
690	2.36568	2.63955	2.26157	2.64715
691	2.40967	2.70163	2.30868	2.68719
692	2.38917	2.64107	2.22552	2.58367
693	2.30697	2.6266	2.20778	2.5975
694	2.37943	2.67555	2.25634	2.62085
695	2.35902	2.71148	2.25348	2.68609
696	2.39734	2.6857	2.32571	2.58171
697	2.43626	2.59008	2.20825	2.46677
698	2.4475	2.67508	2.19755	2.64937
699	2.48285	2.61326	2.272	2.51446
700	2.50115	2.6683	2.17765	2.58836
701	2.49262	2.63749	2.25315	2.6222
702	2.46235	2.66992	2.19951	2.60959
703	2.48596	2.71394	2.2372	2.5473
704	2.49331	2.68045	2.22623	2.54505
705	2.58854	2.73911	2.17269	2.57795
706	2.58207	2.69099	2.15665	2.57511
707	2.57265	2.65661	2.23735	2.63727
708	2.59063	2.68643	2.18963	2.53749
709	2.5071	2.66223	2.15487	2.53055
710	2.43443	2.71681	2.12549	2.49604
711	2.59481	2.76221	2.25844	2.53266
712	2.61457	2.61831	2.24277	2.51819
713	2.71148	2.65862	2.16436	2.52879
714	2.52568	2.64553	2.09938	2.60354
715	2.65779	2.7578	2.20465	2.54352
716	2.50555	2.67679	2.23319	2.60472
717	2.60881	2.65542	2.18519	2.49394
718	2.6238	2.61661	2.20584	2.5644
719	2.63797	2.70747	2.31517	2.59543
720	2.67721	2.64355	2.26505	2.59624
721	2.67547	2.68023	2.36865	2.58156
722	2.59674	2.6596	2.21865	2.53959
723	2.71442	2.55413	2.26749	2.46205
724	2.6795	2.59347	2.1986	2.57727
725	2.75169	2.60208	2.17446	2.63908
726	2.55084	2.65372	2.18039	2.61851
727	2.70871	2.65179	2.14952	2.5992
728	2.74894	2.65933	2.17457	2.55939
729	2.70092	2.65322	2.17472	2.58054
730	2.72484	2.68896	2.1685	2.5355
731	2.69668	2.68558	2.21601	2.51004
732	2.77419	2.61355	2.13254	2.59814
733	2.79536	2.73201	2.13721	2.55603
734	2.67471	2.70729	2.19049	2.58147
735	2.69878	2.68745	2.19733	2.52027
736	2.7552	2.66353	2.14504	2.5276
737	2.74324	2.68372	2.11056	2.54722
738	2.6766	2.68463	2.13362	2.47339
739	2.63395	2.66505	2.13763	2.50789
740	2.65062	2.67734	2.25507	2.61339
741	2.63366	2.80373	2.18725	2.51695
742	2.48366	2.77509	2.20915	2.58233
743	2.50715	2.83439	2.20518	2.56725
744	2.5015	2.76679	2.20549	2.59396
745	2.5241	2.74337	2.22608	2.74873
746	2.53751	2.81097	2.20516	2.60129
747	2.53726	2.78235	2.26824	2.622
748	2.51432	2.77476	2.26277	2.57536
749	2.56335	2.74671	2.26568	2.60434
750	2.56659	2.69387	2.23069	2.59485
751	2.56175	2.70338	2.21036	2.56903
752	2.54713	2.67809	2.24662	2.59947
753	2.60272	2.62101	2.36012	2.51169
754	2.52937	2.66912	2.26887	2.51691
755	2.52585	2.75542	2.26163	2.45277
756	2.58849	2.66417	2.38879	2.46616
757	2.60264	2.70732	2.41241	2.48784
758	2.57647	2.61022	2.23955	2.53047
759	2.63429	2.65748	2.26044	2.47378
760	2.68804	2.67173	2.28106	2.54664
761	2.63086	2.75764	2.21426	2.58433
762	2.63278	2.70167	2.22093	2.49781
763	2.64354	2.76552	2.27915	2.55714
764	2.75206	2.78089	2.23589	2.57525
765	2.69435	2.83412	2.21683	2.53628
766	2.61025	2.74443	2.15275	2.53649
767	2.6158	2.7409	2.26649	2.51932
768	2.72703	2.81848	2.30052	2.52161
769	2.57506	2.7572	2.21005	2.57865
770	2.53449	2.76248	2.28762	2.62394
771	2.57551	2.80674	2.22936	2.61259
772	2.61985	2.79802	2.31596	2.61433
773	2.60325	2.76775	2.25213	2.52143
774	2.63316	2.81872	2.20228	2.48382
775	2.6887	2.74526	2.25319	2.47973
776	2.61032	2.7463	2.20917	2.55382
777	2.59018	2.74524	2.18932	2.58166
778	2.60964	2.78935	2.16842	2.45993
779	2.62673	2.75784	2.17333	2.58929
780	2.6069	2.672	2.22924	2.61176
781	2.6214	2.75823	2.32528	2.58373
782	2.53831	2.80846	2.2942	2.57042
783	2.53979	2.77909	2.20851	2.49301
784	2.56774	2.81031	2.26169	2.50202
785	2.59255	2.75535	2.29763	2.56988
786	2.65892	2.85761	2.20664	2.49803
787	2.54943	2.8212	2.23408	2.44992
788	2.57236	2.86902	2.19048	2.43861
789	2.56296	2.81875	2.35215	2.46453
790	2.54539	2.74277	2.31757	2.48848
791	2.60827	2.75364	2.2439	2.46818
792	2.58501	2.72105	2.29864	2.59078
793	2.56593	2.75313	2.25123	2.55407
794	2.59404	2.7817	2.19799	2.46255
795	2.54364	2.80919	2.20638	2.47928
796	2.67984	2.74452	2.2013	2.50216
797	2.64018	2.70123	2.15912	2.48588
798	2.63821	2.7415	2.22304	2.53179
799	2.6565	2.7856	2.20001	2.63689
800	2.69284	2.81971	2.16338	2.61428
801	2.73125	2.81023	2.20911	2.55555
802	2.74864	2.74884	2.27005	2.61734
803	2.73052	2.70353	2.23933	2.65763
804	2.6498	2.67643	2.27418	2.47729
805	2.7278	2.70489	2.2248	2.59754
806	2.70272	2.70077	2.21142	2.50579
807	2.64628	2.71041	2.32107	2.52882
808	2.69701	2.82987	2.21285	2.54728
809	2.68407	2.80969	2.25657	2.58732
810	2.74952	2.8148	2.27011	2.65897
811	2.79542	2.62689	2.27778	2.54184
812	2.77805	2.70158	2.26315	2.62336
813	2.72894	2.72131	2.24928	2.47533
814	2.67768	2.70355	2.21706	2.59164
815	2.61102	2.74178	2.25086	2.58226
816	2.68642	2.80195	2.21469	2.56594
817	2.65467	2.73405	2.21077	2.52555
818	2.58178	2.77343	2.23342	2.51253
819	2.65645	2.68149	2.17595	2.51088
820	2.67604	2.7258	2.25959	2.5714
821	2.67745	2.78356	2.25279	2.46727
822	2.61759	2.63774	2.25778	2.52044
823	2.65904	2.78225	2.26368	2.57408
824	2.63158	2.62619	2.39673	2.49952
825	2.58887	2.63251	2.2293	2.62261
826	2.73046	2.56651	2.3206	2.60781
827	2.62045	2.67705	2.32533	2.59772
828	2.72513	2.57393	2.26197	2.62178
829	2.72409	2.59075	2.28716	2.73872
830	2.64446	2.61632	2.28997	2.64024
831	2.68579	2.65285	2.43304	2.64026
832	2.69847	2.75683	2.3516	2.63494
833	2.74196	2.79097	2.33294	2.71399
834	2.78729	2.69944	2.38016	2.60997
835	2.82229	2.74439	2.39827	2.76209
836	2.7178	2.72782	2.36983	2.73189
837	2.70685	2.73653	2.25129	2.60841
838	2.63358	2.75894	2.33017	2.63553
839	2.61657	2.72003	2.34826	2.55771
840	2.69433	2.78635	2.26058	2.60167
841	2.63638	2.76504	2.24764	2.61001
842	2.75536	2.88322	2.25071	2.62044
843	2.77485	2.78016	2.20658	2.55569
844	2.72733	2.74733	2.13444	2.66154
845	2.82962	2.69072	2.19506	2.54839
846	2.83564	2.70088	2.2612	2.57675
847	2.79184	2.6759	2.27465	2.54236
848	2.82598	2.70425	2.25356	2.55379
849	2.69227	2.79036	2.25859	2.56974
850	2.65934	2.7314	2.31567	2.65351
851	2.65592	2.62046	2.27066	2.75413
852	2.63652	2.58508	2.24398	2.71602
853	2.62089	2.58613	2.18554	2.68321
854	2.63479	2.64057	2.29427	2.64192
855	2.67885	2.70165	2.32223	2.63146
856	2.68141	2.75798	2.26417	2.61075
857	2.72072	2.72477	2.21899	2.63422
858	2.65662	2.67879	2.18462	2.76177
859	2.6973	2.70567	2.23088	2.68344
860	2.63133	2.77599	2.25576	2.67015
861	2.7512	2.83685	2.31006	2.68131
862	2.7621	2.8729	2.27955	2.64787
863	2.69701	2.80641	2.2038	2.5814
864	2.67341	2.81832	2.25753	2.75407
865	2.67324	2.69261	2.24917	2.68158
866	2.68402	2.69469	2.2656	2.7283
867	2.62417	2.76496	2.32317	2.67936
868	2.64977	2.85809	2.22861	2.69146
869	2.64985	2.78839	2.25242	2.76468
870	2.60037	2.78177	2.27535	2.64113
871	2.68876	2.78736	2.27033	2.66056
872	2.74412	2.69275	2.1937	2.76119
873	2.70832	2.84848	2.28815	2.66512
874	2.75109	2.86295	2.35077	2.52635
875	2.84011	2.85933	2.25396	2.66842
876	2.87452	2.755	2.26098	2.67101
877	2.80795	2.79626	2.32426	2.69174
878	2.83308	2.8481	2.32325	2.50982
879	2.82952	2.91978	2.30106	2.58093
880	2.83906	2.84532	2.35369	2.6122
881	2.85876	2.80057	2.27742	2.62156
882	2.7978	2.87588	2.27306	2.63136
883	2.8471	2.7922	2.24061	2.60596
884	2.85786	2.75968	2.27315	2.60488
885	2.74181	2.78029	2.26129	2.59753
886	2.77551	2.85042	2.26035	2.56838
887	2.75253	2.83398	2.25698	2.61666
888	2.83304	2.77916	2.21716	2.66352
889	2.69912	2.90931	2.19638	2.51088
890	2.75449	2.89118	2.36651	2.58708
891	2.61743	2.87642	2.28331	2.58555
892	2.54494	2.83092	2.31473	2.57637
893	2.74542	2.83638	2.33819	2.65665
894	2.68983	2.78226	2.30832	2.63446
895	2.76003	2.75374	2.27316	2.56501
896	2.64264	2.76077	2.21673	2.66884
897	2.7797	2.71989	2.27512	2.64921
898	2.72014	2.97819	2.23112	2.50479
899	2.60527	2.91919	2.37953	2.67961
900	2.62089	2.88466	2.26333	2.57335
901	2.70724	2.89045	2.38445	2.56291
902	2.64571	2.78572	2.27527	2.5652
903	2.6566	2.79591	2.31599	2.56658
904	2.64304	2.89773	2.29177	2.60598
905	2.56617	2.86943	2.31393	2.76894
906	2.54943	2.88889	2.29366	2.58418
907	2.69463	2.86283	2.22405	2.53856
908	2.70707	2.90964	2.26738	2.69749
909	2.59901	2.82347	2.21153	2.62701
910	2.62691	2.78062	2.23812	2.6105
911	2.60369	2.75227	2.21164	2.63515
912	2.67718	2.84033	2.1887	2.65607
913	2.65073	3.03283	2.27785	2.66371
914	2.68929	2.97392	2.3147	2.62815
915	2.71972	2.93848	2.33947	2.58184
916	2.77354	3.01906	2.28627	2.6919
917	2.75568	2.94567	2.36652	2.60066
918	2.707	3.02217	2.39318	2.69638
919	2.87263	2.87478	2.27422	2.68999
920	2.76321	3.0139	2.27487	2.66139
921	2.67293	2.9827	2.2809	2.54389
922	2.6726	2.93838	2.27785	2.64459
923	2.73472	2.94957	2.36634	2.54947
924	2.65986	2.87565	2.41093	2.5377
925	2.67473	3.07495	2.30728	2.5535
926	2.68993	2.935	2.23037	2.55468
927	2.69456	2.98508	2.44389	2.55866
928	2.69871	2.9821	2.40041	2.47719
929	2.61007	3.02187	2.40601	2.51876
930	2.60583	3.10691	2.31099	2.48164
931	2.52423	3.02779	2.41805	2.38172
932	2.59958	3.0477	2.46943	2.40764
933	2.59593	2.98342	2.33774	2.4102
934	2.66714	2.99416	2.47794	2.45306
935	2.74476	2.93394	2.41451	2.49548
936	2.68435	2.98267	2.38009	2.51652
937	2.76827	2.88596	2.36549	2.57832
938	2.76595	2.95461	2.22417	2.51612
939	2.71227	3.01637	2.3046	2.53334
940	2.7205	2.91183	2.29546	2.54255
941	2.74823	2.92933	2.30935	2.58442
942	2.8282	2.99009	2.33562	2.38944
943	2.73898	2.93238	2.26305	2.46674
944	2.70534	3.06072	2.41509	2.48361
945	2.7535	3.06583	2.29266	2.52081
946	2.68227	3.04983	2.32608	2.5596
947	2.70242	3.04128	2.29195	2.53237
948	2.66667	3.06311	2.3096	2.48156
949	2.67166	3.07809	2.27186	2.6415
950	2.63376	3.05391	2.33669	2.48681
951	2.74779	2.98541	2.23283	2.39009
952	2.71983	2.99573	2.32445	2.47121
953	2.67744	3.0194	2.29165	2.45135
954	2.63935	2.9635	2.24121	2.32553
955	2.66984	3.04804	2.19983	2.42684
956	2.77219	3.00851	2.14941	2.38378
957	2.65792	3.00172	2.26267	2.34386
958	2.73068	2.93874	2.20644	2.36719
959	2.67726	2.94867	2.21273	2.27789
960	2.66135	2.93757	2.20946	2.3981
961	2.71576	2.96705	2.27275	2.42232
962	2.72794	3.04436	2.30474	2.42894
963	2.73337	3.02497	2.3165	2.4051
964	2.67861	3.08945	2.29328	2.36908
965	2.5339	3.07388	2.24232	2.31437
966	2.62411	3.07114	2.1529	2.44292
967	2.53078	2.95938	2.13515	2.44648
968	2.60996	3.00618	2.2029	2.42921
969	2.68593	2.96915	2.23278	2.38654
970	2.67854	3.01624	2.17678	2.4684
971	2.62629	3.04163	2.13614	2.45851
972	2.66134	3.0363	2.24477	2.34952
973	2.68906	3.08198	2.23514	2.35111
974	2.60749	3.0022	2.2444	2.44294
975	2.71227	2.97767	2.21994	2.50581
976	2.77926	3.06044	2.30684	2.44796
977	2.73643	2.99895	2.28594	2.39914
978	2.65954	2.97578	2.28208	2.4706
979	2.73757	2.89388	2.30579	2.36818
980	2.79407	2.95892	2.25222	2.38044
981	2.69788	2.98915	2.22191	2.24631
982	2.62984	2.9206	2.26642	2.2982
983	2.67856	2.89454	2.25486	2.39201
984	2.65318	2.93399	2.25392	2.29651
985	2.68391	3.00063	2.20933	2.33858
986	2.72034	2.91984	2.11535	2.34204
987	2.72742	2.99638	2.26331	2.45556
988	2.7525	2.8427	2.12625	2.47412
989	2.67309	2.91756	2.20777	2.59871
990	2.73328	3.00082	2.22144	2.64076
991	2.74283	2.97335	2.2282	2.5745
992	2.80175	2.92629	2.09734	2.4807
993	2.79831	3.00995	2.23451	2.51458
994	2.85016	2.95646	2.17848	2.617
995	2.77526	2.99135	2.20729	2.39868
996	2.86443	2.88729	2.15925	2.42963
997	2.85759	3.07142	2.27554	2.46561
998	2.81951	3.09444	2.27062	2.31324
999	2.83324	2.92581	2.26201	2.506
1000	2.78974	2.93667	2.2006	2.38463
1001	2.67907	3.01808	2.11779	2.42473
1002	2.70187	2.97493	2.20902	2.39792
1003	2.83353	3.02839	2.2072	2.43744
1004	2.72359	2.94944	2.18747	2.34193
1005	2.74046	3.03663	2.24027	2.37244
1006	2.77579	3.09761	2.24905	2.4235
1007	2.7492	3.06623	2.16714	2.3397
1008	2.62829	3.18042	2.20541	2.3202
1009	2.75809	2.9955	2.1547	2.33864
1010	2.75669	2.9436	2.21649	2.41837
1011	2.76104	3.03076	2.08936	2.46466
1012	2.84691	3.01048	2.19678	2.46582
1013	2.80092	3.02008	2.25376	2.57169
1014	2.78492	3.01471	2.14587	2.44039
1015	2.89477	2.92981	2.26105	2.3407
1016	2.76677	2.96175	2.2613	2.3126
1017	2.93413	2.9087	2.31961	2.32302
1018	2.86791	2.9978	2.21215	2.42675
1019	2.80102	3.00733	2.16373	2.41404
1020	2.83083	3.00176	2.21208	2.29347
1021	2.70562	3.00067	2.18562	2.40049
1022	2.77381	2.97345	2.22338	2.28992
1023	2.86283	2.90309	2.25057	2.32987
1024	2.85972	2.93228	2.26111	2.3563
1025	2.84365	2.90556	2.18589	2.39051
1026	2.84032	2.94891	2.23039	2.32346
1027	2.86542	2.96021	2.28859	2.40557
1028	2.80384	2.91942	2.14632	2.45017
1029	2.82077	2.87994	2.21436	2.43908
1030	2.81018	2.8913	2.18784	2.49995
1031	2.86083	2.89368	2.14172	2.49115
1032	2.92075	3.04705	2.25387	2.50386
1033	3.03742	3.01778	2.21893	2.47645
1034	2.87301	3.07483	2.17353	2.50246
1035	2.88284	3.0632	2.23386	2.54592
1036	2.91862	3.00505	2.23834	2.62985
1037	2.8757	3.03213	2.19877	2.57324
1038	2.93895	3.02409	2.14331	2.57328
1039	3.01552	2.91149	2.08437	2.49207
1040	2.99408	3.03559	2.1973	2.49736
1041	2.87851	2.94204	2.17491	2.46645
1042	2.92829	2.89271	2.19068	2.44809
1043	2.95814	2.93299	2.14736	2.47938
1044	2.90508	2.88677	2.19527	2.42352
1045	2.82448	2.83682	2.2596	2.38093
1046	2.88721	2.82413	2.21394	2.49597
1047	2.84849	3.01584	2.27781	2.54467
1048	2.8197	2.94051	2.24342	2.60564
1049	2.90994	2.91116	2.27722	2.57057
1050	2.69891	3.00812	2.15654	2.58888
1051	2.78057	2.98854	2.25048	2.59688
1052	2.73728	2.83124	2.27295	2.61722
1053	2.73892	2.90355	2.21545	2.59531
1054	2.83058	2.78731	2.21984	2.53704
1055	2.81883	2.91898	2.15633	2.6244
1056	2.81895	2.92918	2.25605	2.60208
1057	2.87701	2.92658	2.26095	2.67349
1058	2.88546	2.87654	2.37135	2.75954
1059	2.89597	2.95582	2.16463	2.6519
1060	2.90365	2.95926	2.21699	2.62783
1061	2.81383	3.09849	2.29733	2.59976
1062	2.87971	2.80457	2.31468	2.5674
1063	2.79687	2.86332	2.2686	2.49
1064	2.86723	2.76258	2.19793	2.40097
1065	2.82104	2.86478	2.24989	2.39592
1066	2.74447	2.83278	2.26817	2.36113
1067	2.83762	2.84358	2.22769	2.29442
1068	2.81905	2.87825	2.20407	2.29809
1069	2.83401	2.83828	2.18674	2.28539
1070	2.82838	2.86026	2.24821	2.35891
1071	2.7582	2.82996	2.19416	2.32259
1072	2.79235	2.88228	2.16045	2.50493
1073	2.781	2.83106	2.21215	2.49543
1074	2.78365	2.81681	2.23667	2.44134
1075	2.70629	2.81962	2.19356	2.51663
1076	2.67297	2.85677	2.23677	2.46216
1077	2.81338	2.90261	2.24286	2.51918
1078	2.8235	2.87316	2.21632	2.47769
1079	2.90166	2.89802	2.29197	2.56574
1080	2.70133	2.85286	2.24742	2.49156
1081	2.83462	2.7994	2.2656	2.46585
1082	2.78941	2.87664	2.2216	2.62103
1083	2.72135	2.84761	2.23981	2.66083
1084	2.83757	2.93926	2.18035	2.60981
1085	2.76481	2.99594	2.17762	2.58657
1086	2.89931	2.87502	2.2168	2.5179
1087	2.82989	2.82399	2.20758	2.58034
1088	2.88393	2.871	2.19295	2.57335
1089	2.82535	2.93255	2.33865	2.564
1090	2.76209	2.90085	2.27342	2.5743
1091	2.86448	2.90089	2.15322	2.41883
1092	2.77832	2.89197	2.28834	2.39779
1093	2.8374	2.86391	2.27836	2.44432
1094	2.8902	2.82826	2.33598	2.5343
1095	2.83909	2.95908	2.26676	2.63038
1096	2.88301	3.01298	2.25886	2.65099
1097	2.79418	2.97917	2.20955	2.51894
1098	2.88556	2.9084	2.21603	2.5374
1099	2.79322	2.93378	2.29323	2.51216
1100	2.87784	2.92135	2.29118	2.49338
1101	2.92311	2.89815	2.3113	2.51743
1102	2.82096	3.03947	2.24752	2.46568
1103	2.80413	2.96064	2.29235	2.52117
1104	2.79765	2.84662	2.30616	2.55379
1105	2.84031	2.90164	2.30844	2.48589
1106	2.90156	2.86551	2.31081	2.49577
1107	2.86668	2.84754	2.20256	2.47
1108	2.88346	2.83602	2.18935	2.42435
1109	2.85412	2.85906	2.14562	2.42347
1110	2.88653	2.85528	2.2363	2.56141
1111	2.77789	2.84788	2.23461	2.47282
1112	2.73515	2.84154	2.28589	2.53966
1113	2.79099	2.82788	2.32771	2.5188
1114	2.74602	2.76775	2.30233	2.52409
1115	2.80378	2.87288	2.25823	2.57885
1116	2.76943	2.87345	2.24118	2.60204
1117	2.89394	2.75043	2.18788	2.58147
1118	2.81779	2.92186	2.2371	2.49589
1119	2.85544	2.93576	2.28528	2.64092
1120	2.79535	2.80044	2.37113	2.62409
1121	2.77747	2.87293	2.30282	2.52356
1122	2.75649	2.94494	2.29248	2.51829
1123	2.77758	2.97448	2.32906	2.58688
1124	2.68824	3.01787	2.3258	2.47157
1125	2.75738	2.90659	2.30213	2.45781
1126	2.6435	2.94175	2.43264	2.4894
1127	2.70896	2.88056	2.36658	2.48334
1128	2.71456	2.87262	2.34023	2.49879
1129	2.62385	2.91755	2.36673	2.53572
1130	2.61825	2.84966	2.35865	2.48369
1131	2.63405	2.86325	2.30438	2.4539
1132	2.64535	2.94215	2.3599	2.5827
1133	2.6508	2.90524	2.34087	2.61921
1134	2.67146	2.93357	2.4206	2.61291
1135	2.69084	2.86534	2.35907	2.64765
1136	2.62848	2.86436	2.34328	2.71715
1137	2.59783	2.92572	2.3085	2.62961
1138	2.78473	2.99118	2.30667	2.55895
1139	2.73143	3.01454	2.39614	2.67385
1140	2.71424	2.9188	2.33356	2.64164
1141	2.78719	2.84664	2.40014	2.63702
1142	2.79723	2.82523	2.31562	2.63317
1143	2.73111	2.90312	2.32258	2.56177
1144	2.65824	2.9423	2.35155	2.60914
1145	2.6359	2.9695	2.29599	2.67011
1146	2.63814	3.00087	2.19965	2.68229
1147	2.68337	2.84961	2.28654	2.55951
1148	2.75493	2.91588	2.2865	2.61351
1149	2.73493	3.00756	2.30014	2.6524
1150	2.73659	3.02169	2.38122	2.60788
1151	2.73247	3.04072	2.36594	2.60762
1152	2.68209	3.0231	2.36501	2.63721
1153	2.73168	3.0764	2.35037	2.55484
1154	2.68762	3.0372	2.2853	2.70373
1155	2.69672	3.00215	2.34069	2.61648
1156	2.70984	3.08294	2.33079	2.65009
1157	2.70939	3.06252	2.33894	2.69702
1158	2.75158	2.96122	2.38984	2.58652
1159	2.71011	2.97449	2.31737	2.5784
1160	2.77855	3.04073	2.32728	2.52969
1161	2.716	3.08931	2.28494	2.59916
1162	2.60975	2.94976	2.29621	2.66905
1163	2.72554	3.02856	2.30556	2.58401
1164	2.68217	3.11344	2.40073	2.5729
1165	2.65887	3.03407	2.2806	2.70342
1166	2.59555	3.03304	2.2056	2.61223
1167	2.56579	3.05181	2.23303	2.58029
1168	2.63229	3.04132	2.24787	2.65194
1169	2.71494	3.0018	2.26026	2.7877
1170	2.69716	3.04604	2.19169	2.6115
1171	2.80355	3.01199	2.20401	2.52006
1172	2.79456	2.95556	2.20141	2.51637
1173	2.8018	3.03043	2.29037	2.66809
1174	2.79673	3.04776	2.23336	2.75856
1175	2.77219	3.01418	2.29462	2.81622
1176	2.76626	3.03778	2.31737	2.75724
1177	2.68079	2.92043	2.29363	2.67497
1178	2.69042	3.01927	2.24431	2.67721
1179	2.75197	2.97243	2.30345	2.73353
1180	2.685	2.96597	2.26574	2.61652
1181	2.714	3.09462	2.29617	2.59863
1182	2.68374	3.03176	2.26198	2.71551
1183	2.58475	2.99235	2.23006	2.71979
1184	2.57464	2.91289	2.14407	2.64726
1185	2.60171	2.88495	2.23989	2.49677
1186	2.68642	2.96757	2.16024	2.62566
1187	2.68435	2.94965	2.18706	2.68293
1188	2.66412	2.98984	2.15798	2.7032
1189	2.62994	2.92623	2.19604	2.62944
1190	2.60967	2.9828	2.23974	2.71076
1191	2.62025	2.99079	2.20036	2.58952
1192	2.66825	3.01768	2.24837	2.71251
1193	2.606	3.00355	2.25317	2.68892
1194	2.62004	3.07394	2.15212	2.62029
1195	2.58331	2.97568	2.18157	2.6341
1196	2.56242	3.02766	2.22282	2.66328
1197	2.65498	3.0526	2.17923	2.72128
1198	2.57189	3.00259	2.15484	2.75916
1199	2.71496	3.03424	2.13257	2.66014
1200	2.64121	3.08277	2.11709	2.69891
1201	2.67233	3.00376	2.13574	2.77355
1202	2.69984	3.00196	2.10854	2.71528
1203	2.57666	2.89982	2.13703	2.74665
1204	2.54082	2.93542	2.15417	2.65187
1205	2.54923	3.03728	2.07628	2.80453
1206	2.64019	2.92304	2.25464	2.85627
1207	2.65664	2.96262	2.15736	2.78289
1208	2.59313	2.92234	2.21821	2.82596
1209	2.59512	2.97777	2.22768	2.66648
1210	2.62057	3.00903	2.22186	2.86078
1211	2.59018	2.94707	2.26693	2.83805
1212	2.65064	3.0177	2.21303	2.95272
1213	2.67388	2.95963	2.17771	2.91199
1214	2.63031	3.0199	2.14932	2.95458
1215	2.56533	2.97412	2.17381	2.79079
1216	2.58817	3.09792	2.17859	2.72229
1217	2.59424	3.05049	2.22194	2.85991
1218	2.74772	2.99474	2.24538	2.7627
1219	2.68204	3.04769	2.22154	2.71668
1220	2.61458	3.07489	2.23745	2.78206
1221	2.69215	3.04462	2.13227	2.71564
1222	2.72929	3.00728	2.26039	2.82626
1223	2.68393	2.88199	2.25887	2.71822
1224	2.63946	2.94536	2.16943	2.72591
1225	2.63269	3.02627	2.19504	2.66774
1226	2.73739	3.05516	2.23106	2.69885
1227	2.72797	3.07834	2.32711	2.6458
1228	2.67951	3.05932	2.32007	2.68024
1229	2.65934	2.99801	2.29916	2.73736
1230	2.68999	3.01284	2.19831	2.60292
1231	2.6684	3.0391	2.25608	2.63051
1232	2.64049	3.01192	2.24637	2.59232
1233	2.63625	2.96987	2.29733	2.61028
1234	2.65138	3.04374	2.29755	2.63782
1235	2.63406	3.00919	2.27379	2.60703
1236	2.54205	3.0464	2.30443	2.56515
1237	2.60354	2.96911	2.33938	2.55331
1238	2.61258	2.97579	2.30677	2.56099
1239	2.64641	3.03408	2.32158	2.58103
1240	2.63254	2.9901	2.34793	2.67855
1241	2.61786	3.03615	2.23988	2.66897
1242	2.61814	2.96222	2.43795	2.5928
1243	2.65049	3.02461	2.42838	2.54197
1244	2.60086	3.04721	2.44056	2.60374
1245	2.64757	2.90412	2.36822	2.51812
1246	2.64685	2.99486	2.35953	2.63349
1247	2.63625	2.92909	2.33644	2.55861
1248	2.6641	2.93975	2.39243	2.72843
1249	2.62077	2.85882	2.26679	2.73586
1250	2.6549	2.90278	2.27778	2.71196
1251	2.69924	2.91609	2.32819	2.62045
1252	2.78947	2.89882	2.31048	2.57322
1253	2.69909	2.89474	2.2741	2.55948
1254	2.76882	2.96727	2.28887	2.63628
1255	2.71445	3.02308	2.35984	2.58715
1256	2.74093	2.93547	2.25697	2.53938
1257	2.72269	2.88609	2.33597	2.52816
1258	2.71575	2.8733	2.38668	2.60171
1259	2.77683	2.84844	2.33265	2.5775
1260	2.74249	2.77537	2.30498	2.66127
1261	2.70526	2.85449	2.2765	2.77263
1262	2.68783	2.93234	2.3325	2.73999
1263	2.65881	2.98886	2.23049	2.5964
1264	2.65214	2.96103	2.35361	2.66957
1265	2.66592	2.99072	2.42411	2.66494
1266	2.61478	3.06931	2.40057	2.59335
1267	2.60522	2.97607	2.43882	2.65436
1268	2.60331	2.96988	2.32777	2.65685
1269	2.63192	2.97198	2.29396	2.66159
1270	2.70608	2.91492	2.26164	2.67905
1271	2.68391	2.98575	2.36649	2.72034
1272	2.69863	2.96214	2.34208	2.62078
1273	2.77735	2.94604	2.22267	2.63095
1274	2.7372	2.90681	2.21645	2.62669
1275	2.76251	2.90334	2.24092	2.77889
1276	2.71641	2.93734	2.32758	2.66959
1277	2.77601	2.94032	2.1955	2.66644
1278	2.73434	2.9362	2.33027	2.58855
1279	2.71875	2.89434	2.31065	2.61501
1280	2.77593	2.9149	2.28712	2.7351
1281	2.80748	2.95457	2.32556	2.67383
1282	2.75784	2.92147	2.35965	2.6628
1283	2.75723	2.88829	2.2363	2.66681
1284	2.76573	2.9828	2.23629	2.67996
1285	2.78959	2.96934	2.25694	2.64333
1286	2.75488	2.98162	2.21647	2.63093
1287	2.76552	2.91889	2.28685	2.65356
1288	2.76152	2.87642	2.2715	2.69913
1289	2.7539	2.87073	2.28598	2.67395
1290	2.78965	2.94768	2.28286	2.73836
1291	2.69354	3.04511	2.27406	2.73136
1292	2.63202	3.00314	2.27841	2.74266
1293	2.58516	3.01756	2.24472	2.73546
1294	2.61524	2.94598	2.25218	2.69655
1295	2.68393	2.97653	2.27368	2.73359
1296	2.64367	2.97444	2.31116	2.66262
1297	2.72712	2.96536	2.35307	2.62684
1298	2.70844	2.87066	2.36313	2.61983
1299	2.68591	2.92588	2.31868	2.63531
1300	2.63952	2.92843	2.29868	2.64728
1301	2.64177	3.02504	2.40128	2.73882
1302	2.68741	3.01913	2.29929	2.78648
1303	2.59738	3.04041	2.27686	2.77025
1304	2.63252	3.13948	2.43644	2.77678
1305	2.63745	3.00984	2.36427	2.63635
1306	2.64074	3.09975	2.32947	2.55152
1307	2.60039	2.96775	2.29895	2.59305
1308	2.68611	2.99715	2.31483	2.58806
1309	2.68728	2.94925	2.31862	2.58366
1310	2.60908	2.95596	2.31312	2.55389
1311	2.61077	3.01655	2.33367	2.52108
1312	2.71055	2.97436	2.33641	2.49211
1313	2.63515	2.99864	2.30818	2.57136
1314	2.62334	3.04103	2.36166	2.62894
1315	2.70305	2.99556	2.34439	2.58735
1316	2.71288	3.05419	2.35624	2.64246
1317	2.68414	2.99459	2.30529	2.62349
1318	2.61628	2.989	2.3023	2.61415
1319	2.66884	3.05328	2.30641	2.60148
1320	2.63882	3.08145	2.35606	2.57056
1321	2.51285	3.05734	2.26727	2.61629
1322	2.55938	2.92507	2.30056	2.64632
1323	2.56034	3.01133	2.2733	2.57459
1324	2.62733	3.05436	2.35007	2.57673
1325	2.66209	2.99704	2.29683	2.60688
1326	2.6642	2.99028	2.27137	2.59741
1327	2.73361	2.98735	2.27782	2.59628
1328	2.72848	2.92401	2.32492	2.66836
1329	2.80893	3.06608	2.34655	2.58347
1330	2.76687	3.03986	2.20964	2.62942
1331	2.68544	3.01299	2.33782	2.58212
1332	2.61497	3.0603	2.3528	2.57667
1333	2.74111	3.00335	2.3236	2.69128
1334	2.78778	2.99395	2.30102	2.57977
1335	2.79237	3.01729	2.38013	2.56506
1336	2.7526	2.95935	2.29394	2.55997
1337	2.82875	3.09237	2.38715	2.54798
1338	2.83201	2.88205	2.41037	2.49978
1339	2.74251	2.97298	2.38005	2.44917
1340	2.75589	2.9206	2.38765	2.47866
1341	2.81763	3.03613	2.30325	2.55367
1342	2.84414	2.9675	2.34935	2.60209
1343	2.69129	3.00178	2.33173	2.69107
1344	2.75018	3.06689	2.2772	2.5642
1345	2.65648	2.94315	2.35082	2.54348
1346	2.79682	3.01692	2.30829	2.57624
1347	2.79671	3.00647	2.36618	2.59167
1348	2.68923	3.02529	2.25935	2.65828
1349	2.74436	2.93847	2.24607	2.55053
1350	2.64559	2.86312	2.2409	2.55072
1351	2.69816	2.93281	2.16139	2.54987
1352	2.75945	2.98342	2.21511	2.61761
1353	2.72755	2.98241	2.22136	2.61963
1354	2.73689	2.8868	2.24308	2.69814
1355	2.72765	2.95497	2.27182	2.69639
1356	2.77404	2.96267	2.33263	2.59504
1357	2.74584	2.8505	2.35991	2.6197
1358	2.79975	2.90897	2.31482	2.60243
1359	2.72296	2.9342	2.28741	2.58022
1360	2.70529	2.96054	2.36806	2.69505
1361	2.67873	2.90452	2.38816	2.702
1362	2.72658	2.85691	2.19522	2.65297
1363	2.70999	2.88322	2.32857	2.71619
1364	2.73099	2.84816	2.25373	2.59151
1365	2.76448	2.8176	2.26106	2.66702
1366	2.72339	2.92917	2.22538	2.6283
1367	2.77636	2.93817	2.34296	2.7621
1368	2.79269	2.973	2.34369	2.65745
1369	2.84893	2.9156	2.30775	2.69729
1370	2.7333	2.81895	2.30194	2.56491
1371	2.71273	2.9121	2.28715	2.59088
1372	2.78689	2.89516	2.28118	2.60313
1373	2.80296	2.8923	2.30411	2.63889
1374	2.79395	2.85358	2.3606	2.63037
1375	2.77744	2.92375	2.26718	2.58314
1376	2.85489	2.79406	2.27827	2.4624
1377	2.82667	2.81655	2.32351	2.60802
1378	2.88121	2.94144	2.33182	2.64463
1379	2.9182	2.85979	2.22887	2.68738
1380	2.8883	2.89336	2.2509	2.78148
1381	2.81015	2.86334	2.22673	2.80387
1382	2.73197	2.91832	2.16105	2.7477
1383	2.78535	2.84207	2.14032	2.63529
1384	2.69203	2.84123	2.18166	2.72106
1385	2.7787	2.87839	2.25271	2.63187
1386	2.81737	2.80003	2.23817	2.76027
1387	2.74923	2.8797	2.26056	2.62044
1388	2.75921	2.81869	2.16577	2.66256
1389	2.84719	2.78173	2.17492	2.65638
1390	2.73454	2.82211	2.25839	2.70081
1391	2.73905	2.88273	2.31866	2.67438
1392	2.6909	2.93498	2.24114	2.72474
1393	2.80495	2.88404	2.24299	2.72517
1394	2.76024	2.87799	2.20948	2.70906
1395	2.81102	2.89834	2.22846	2.67995
1396	2.8341	2.86624	2.25006	2.57723
1397	2.61239	2.92043	2.21398	2.67691
1398	2.77106	2.82869	2.19872	2.61709
1399	2.7931	2.92799	2.18306	2.79465
1400	2.84283	2.7766	2.18063	2.7583
1401	2.97504	2.80959	2.23869	2.93042
1402	2.95761	2.82644	2.24637	2.75505
1403	2.80628	2.86257	2.25954	2.77844
1404	2.78513	2.89401	2.22557	2.69298
1405	2.77357	2.84248	2.30335	2.92006
1406	2.82558	2.8915	2.17546	2.75435
1407	2.89613	2.95018	2.20555	2.74179
1408	2.82026	2.90994	2.17406	2.75346
1409	2.96127	2.91472	2.20511	2.67051
1410	2.89949	2.82298	2.2903	2.74083
1411	2.88648	3.01327	2.29493	2.61787
1412	2.84395	2.91055	2.28322	2.78521
1413	2.81329	2.91271	2.29857	2.63211
1414	2.88385	2.94068	2.16912	2.75714
1415	2.87434	2.98592	2.18657	2.71316
1416	2.93257	3.00076	2.26703	2.74066
1417	2.93851	2.93637	2.22402	2.67909
1418	2.96889	2.98608	2.31639	2.68367
1419	2.88651	2.96466	2.24851	2.65489
1420	2.97698	2.94475	2.2803	2.6746
1421	2.9603	2.92163	2.30343	2.82728
1422	2.9297	2.9001	2.29826	2.80793
1423	2.89696	2.88993	2.20049	2.7205
1424	2.92502	2.88717	2.18549	2.6917
1425	2.88424	2.79853	2.25733	2.64205
1426	3.05252	2.84756	2.31433	2.69159
1427	2.94963	2.77528	2.21644	2.69485
1428	2.93258	2.76391	2.22255	2.62351
1429	2.82915	2.82	2.2296	2.72565
1430	2.97179	2.79106	2.24398	2.71586
1431	2.86932	2.79306	2.20338	2.6446
1432	2.8965	2.78672	2.14729	2.54743
1433	2.859	2.85267	2.21387	2.60655
1434	2.85782	2.84053	2.28634	2.51436
1435	2.84786	2.81486	2.34601	2.69236
1436	2.86891	2.76495	2.25274	2.75769
1437	2.82631	2.85087	2.26372	2.70404
1438	2.93035	2.83022	2.33755	2.59494
1439	2.93919	2.77268	2.34276	2.64893
1440	2.94016	2.87968	2.35598	2.74678
1441	2.99899	2.76755	2.23577	2.71571
1442	2.98043	2.74902	2.29924	2.70203
1443	2.91514	2.67723	2.22561	2.71734
1444	2.87634	2.68703	2.21442	2.75074
1445	2.90757	2.77686	2.17691	2.65337
1446	2.89736	2.81392	2.23905	2.66745
1447	2.87017	2.79134	2.20715	2.70449
1448	2.78319	2.76543	2.23273	2.73014
1449	2.93443	2.79103	2.28571	2.72433
1450	2.85673	2.70693	2.22873	2.65038
1451	2.828	2.78866	2.25313	2.58394
1452	2.79228	2.79147	2.28022	2.68143
1453	2.79018	2.83871	2.24903	2.70784
1454	2.82251	2.75286	2.21353	2.60548
1455	2.85962	2.77982	2.29641	2.62964
1456	2.73358	2.7769	2.34691	2.61538
1457	2.7798	2.79294	2.40371	2.58116
1458	2.8628	2.88368	2.32239	2.60227
1459	2.87214	2.79424	2.36719	2.65295
1460	2.79722	2.73664	2.35027	2.67844
1461	2.84164	2.72403	2.291	2.68035
1462	2.70751	2.70221	2.28934	2.62077
1463	2.77163	2.73544	2.31517	2.64747
1464	2.82033	2.78518	2.29625	2.70472
1465	2.86845	2.78734	2.24786	2.75667
1466	2.8854	2.75315	2.28735	2.80463
1467	2.80213	2.84804	2.23471	2.75489
1468	2.78046	2.86794	2.18725	2.68203
1469	2.76966	2.87842	2.23875	2.63212
1470	2.78497	2.89923	2.34512	2.61717
1471	2.80169	2.95245	2.30019	2.6048
1472	2.84933	2.93431	2.31192	2.69812
1473	2.79179	2.89048	2.3522	2.69709
1474	2.90705	2.85887	2.28773	2.62495
1475	2.80894	2.84435	2.36745	2.78171
1476	2.90831	2.89854	2.42912	2.77006
1477	2.8585	2.81918	2.42019	2.72468
1478	2.80592	2.91454	2.46105	2.86025
1479	2.73819	2.87824	2.32384	2.71545
1480	2.82137	2.84257	2.46055	2.75942
1481	2.83608	2.84214	2.42879	2.66874
1482	2.79591	2.78865	2.37706	2.81206
1483	2.84361	2.69933	2.35196	2.7006
1484	2.82543	2.82635	2.31064	2.68433
1485	2.71041	2.81963	2.27191	2.75806
1486	2.81037	2.71418	2.41432	2.77044
1487	2.83875	2.81208	2.34261	2.84057
1488	2.78539	2.7621	2.36636	2.7784
1489	2.75695	2.76379	2.36089	2.69136
1490	2.77235	2.78075	2.33989	2.71918
1491	2.67964	2.71995	2.36956	2.65518
1492	2.71925	2.79542	2.37564	2.68719
1493	2.74411	2.77583	2.33488	2.66366
1494	2.72604	2.86645	2.33391	2.65835
1495	2.74378	2.80863	2.2754	2.68779
1496	2.81907	2.91301	2.40053	2.59663
1497	2.80847	2.82138	2.32367	2.82481
1498	2.76246	2.87517	2.25683	2.82586
1499	2.84607	2.806	2.28846	2.79833
1500	2.81302	2.81246	2.35891	2.72841
1501	2.81288	2.79929	2.30203	2.74447
1502	2.8632	2.77979	2.36248	2.87378
1503	2.80182	2.76468	2.29895	2.87976
1504	2.72515	2.76632	2.22091	2.8093
1505	2.80336	2.70865	2.2896	2.6528
1506	2.71612	2.78091	2.30246	2.79394
1507	2.7687	2.7791	2.32067	2.75442
1508	2.83522	2.81189	2.30402	2.88385
1509	2.80413	2.8814	2.32154	2.75684
1510	2.83697	2.8397	2.45092	2.74079
1511	2.79158	2.77275	2.30275	2.63292
1512	2.74217	2.8374	2.3086	2.65709
1513	2.72012	2.81786	2.28427	2.66889
1514	2.75158	2.889	2.35179	2.83606
1515	2.78412	2.7676	2.32504	2.80411
1516	2.77448	2.74399	2.3516	2.78423
1517	2.82483	2.78092	2.31059	2.7904
1518	2.77867	2.72568	2.26143	2.66489
1519	2.83435	2.76421	2.27933	2.67192
1520	2.75135	2.75385	2.31075	2.71349
1521	2.74373	2.83205	2.2773	2.7191
1522	2.70006	2.81858	2.25801	2.68807
1523	2.76617	2.82551	2.32491	2.7699
1524	2.71166	2.88572	2.23962	2.82844
1525	2.6836	2.84432	2.23154	2.71548
1526	2.76131	2.7061	2.2263	2.69621
1527	2.73695	2.70244	2.27735	2.70233
1528	2.73285	2.75789	2.25599	2.82242
1529	2.78852	2.80592	2.2633	2.80791
1530	2.79595	2.70187	2.29175	2.7028
1531	2.76024	2.77387	2.26221	2.64742
1532	2.8692	2.70778	2.25843	2.64324
1533	2.78515	2.91692	2.38529	2.68973
1534	2.75546	2.87361	2.25526	2.75816
1535	2.71337	2.78437	2.31396	2.68411
1536	2.69712	2.73228	2.27268	2.75684
1537	2.79679	2.70905	2.26519	2.70242
1538	2.75652	2.70867	2.34962	2.60232
1539	2.7658	2.64854	2.36413	2.62751
1540	2.76138	2.67255	2.34219	2.60804
1541	2.72352	2.76606	2.38926	2.65428
1542	2.68527	2.77483	2.35507	2.69585
1543	2.69744	2.79885	2.31267	2.76388
1544	2.82468	2.68126	2.4007	2.68243
1545	2.79783	2.77836	2.22571	2.65295
1546	2.73178	2.80029	2.21707	2.68408
1547	2.72739	2.84474	2.15912	2.71098
1548	2.77335	2.73047	2.23199	2.70943
1549	2.69836	2.84946	2.2221	2.65252
1550	2.6757	2.78296	2.25393	2.73276
1551	2.71806	2.84828	2.2522	2.62891
1552	2.67635	2.77904	2.25054	2.64641
1553	2.59338	2.68719	2.25485	2.67762
1554	2.65446	2.68615	2.28875	2.71213
1555	2.65338	2.646	2.30059	2.72801
1556	2.64085	2.72882	2.25059	2.83832
1557	2.70768	2.7428	2.2242	2.77204
1558	2.85328	2.71466	2.18365	2.68447
1559	2.81767	2.64863	2.20459	2.69104
1560	2.78994	2.70691	2.22157	2.84663
1561	2.76147	2.68856	2.22654	2.80323
1562	2.75978	2.65614	2.24674	2.78722
1563	2.72723	2.69392	2.24693	2.75185
1564	2.71667	2.68639	2.32074	2.80325
1565	2.72969	2.69245	2.23862	2.58365
1566	2.65658	2.71211	2.23887	2.65053
1567	2.69079	2.73031	2.28416	2.62973
1568	2.71569	2.75815	2.30751	2.54779
1569	2.71514	2.73543	2.31157	2.56326
1570	2.76818	2.82596	2.30258	2.53894
1571	2.6796	2.87216	2.37516	2.53141
1572	2.72961	2.77709	2.34584	2.59187
1573	2.68937	2.86698	2.27248	2.70639
1574	2.73407	2.77373	2.37983	2.74482
1575	2.73388	2.69657	2.33405	2.66253
1576	2.74828	2.66559	2.35192	2.804
1577	2.73203	2.74678	2.35009	2.74804
1578	2.74849	2.80731	2.27916	2.64881
1579	2.72276	2.74029	2.37469	2.63554
1580	2.71462	2.8157	2.41053	2.71793
1581	2.69258	2.7526	2.38259	2.6778
1582	2.7246	2.84528	2.38318	2.6892
1583	2.6786	2.85806	2.33406	2.6651
1584	2.6735	2.82532	2.33945	2.74524
1585	2.71559	2.80038	2.31444	2.77659
1586	2.77272	2.82006	2.40279	2.72097
1587	2.67988	2.82405	2.32526	2.70941
1588	2.67295	2.88094	2.30675	2.64686
1589	2.68834	2.72531	2.2711	2.62267
1590	2.72389	2.66453	2.29647	2.75693
1591	2.80475	2.73606	2.24107	2.78145
1592	2.64199	2.8806	2.22197	2.74256
1593	2.74417	2.8662	2.31599	2.60763
1594	2.71319	2.83927	2.32626	2.60721
1595	2.74631	2.82612	2.46823	2.58633
1596	2.7137	2.76109	2.38806	2.51681
1597	2.64599	2.77981	2.39114	2.50896
1598	2.7522	2.75854	2.26776	2.50739
1599	2.67162	2.79546	2.28528	2.6233
1600	2.71356	2.63284	2.20863	2.55537
1601	2.69783	2.7353	2.28886	2.54858
1602	2.79173	2.6834	2.27771	2.61207
1603	2.77848	2.79755	2.35105	2.67933
1604	2.75398	2.83347	2.30734	2.68609
1605	2.80724	2.74899	2.3501	2.64992
1606	2.72192	2.83549	2.38449	2.62423
1607	2.74053	2.7526	2.39667	2.61212
1608	2.66293	2.74826	2.3181	2.67786
1609	2.67789	2.71695	2.27214	2.77755
1610	2.74323	2.63653	2.37954	2.68491
1611	2.7324	2.65863	2.38962	2.71601
1612	2.62127	2.70401	2.34952	2.57674
1613	2.67689	2.76232	2.3677	2.57915
1614	2.69347	2.64987	2.39377	2.51502
1615	2.69776	2.7007	2.45624	2.56682
1616	2.75042	2.59767	2.41887	2.56092
1617	2.78501	2.66913	2.38291	2.63704
1618	2.77541	2.67398	2.4836	2.5544
1619	2.81262	2.75661	2.40217	2.55398
1620	2.75096	2.73781	2.39211	2.58138
1621	2.71257	2.63937	2.3452	2.55958
1622	2.72611	2.72433	2.28334	2.56802
1623	2.71972	2.64159	2.36829	2.60532
1624	2.68622	2.76961	2.30421	2.62227
1625	2.76675	2.81106	2.39302	2.58113
1626	2.72112	2.79176	2.34264	2.51248
1627	2.69436	2.73678	2.46031	2.52705
1628	2.73569	2.77082	2.35374	2.53834
1629	2.75177	2.75905	2.45141	2.69774
1630	2.72843	2.79037	2.42371	2.67941
1631	2.67441	2.73134	2.3516	2.62073
1632	2.69933	2.97844	2.4261	2.63745
1633	2.66305	2.78931	2.41097	2.71382
1634	2.72147	2.78237	2.36508	2.7088
1635	2.76676	2.79455	2.44127	2.67188
1636	2.7347	2.74495	2.41103	2.68194
1637	2.79399	2.85218	2.34397	2.67214
1638	2.73612	2.90331	2.31575	2.60576
1639	2.64765	2.87012	2.34529	2.62372
1640	2.70227	2.86665	2.5257	2.59021
1641	2.7237	2.88279	2.48108	2.6661
1642	2.65837	2.93056	2.40001	2.58646
1643	2.71777	2.83462	2.47454	2.50229
1644	2.74138	2.79797	2.49295	2.5341
1645	2.79748	2.80627	2.4645	2.54118
1646	2.80041	2.84006	2.51214	2.51295
1647	2.72868	2.79818	2.49544	2.5302
1648	2.86805	2.87953	2.48038	2.53428
1649	2.78272	2.88281	2.53049	2.5224
1650	2.79784	2.85636	2.39405	2.45677
1651	2.78468	2.76596	2.37964	2.56466
1652	2.79237	2.8809	2.45039	2.55053
1653	2.84968	2.82325	2.41902	2.50119
1654	2.72078	2.74128	2.51406	2.64637
1655	2.80454	2.81283	2.42114	2.5109
1656	2.77583	2.76941	2.41136	2.57713
1657	2.73457	2.81835	2.38443	2.53854
1658	2.7281	2.73561	2.3424	2.55361
1659	2.6987	2.93298	2.34209	2.59474
1660	2.73889	2.89954	2.39215	2.48272
1661	2.72124	2.84123	2.29145	2.51966
1662	2.80531	2.96769	2.29134	2.50568
1663	2.80734	2.95975	2.25008	2.64444
1664	2.73073	3.00726	2.35603	2.5995
1665	2.70667	2.88822	2.41508	2.52289
1666	2.77417	2.88037	2.32717	2.61249
1667	2.70266	2.84321	2.43984	2.61998
1668	2.69102	2.89132	2.36505	2.59682
1669	2.86812	2.92331	2.49594	2.68924
1670	2.88269	2.85121	2.46478	2.65536
1671	2.85273	2.82568	2.52435	2.6332
1672	2.95278	2.90232	2.35942	2.54286
1673	2.83144	2.88159	2.4873	2.58358
1674	2.857	2.89506	2.39817	2.55136
1675	2.87248	2.80626	2.43533	2.55282
1676	2.87252	2.95318	2.37604	2.64096
1677	2.91504	2.92971	2.36887	2.63164
1678	2.94616	2.801	2.40445	2.52899
1679	2.90736	2.8541	2.40436	2.54273
1680	2.92538	2.91558	2.49999	2.74393
1681	3.02118	2.8279	2.42304	2.68185
1682	2.91223	2.77385	2.48753	2.67829
1683	2.86196	2.6498	2.50741	2.74423
1684	2.76155	2.76945	2.44284	2.61154
1685	2.91232	2.83055	2.55122	2.67195
1686	2.87468	2.94784	2.59093	2.74096
1687	2.96893	2.86462	2.4036	2.60524
1688	2.91403	2.95375	2.43149	2.55602
1689	2.82416	2.9146	2.40509	2.56178
1690	2.83506	2.85832	2.41515	2.6209
1691	2.82165	2.85836	2.43849	2.68254
1692	2.78789	2.76033	2.4411	2.50966
1693	2.88783	2.84562	2.48079	2.54966
1694	2.97384	2.78908	2.43128	2.48175
1695	2.96866	2.84907	2.5176	2.55425
1696	2.87124	2.78655	2.39028	2.62424
1697	2.88724	2.84789	2.44973	2.56991
1698	2.8191	2.90402	2.47101	2.56566
1699	2.83294	2.85165	2.5836	2.56787
1700	2.81362	2.81853	2.52893	2.58947
1701	2.87412	2.70487	2.47062	2.51385
1702	2.80928	2.82991	2.52656	2.56754
1703	2.82567	2.74422	2.52423	2.57792
1704	2.79094	2.74801	2.58995	2.61798
1705	2.82466	2.84513	2.5858	2.56849
1706	2.81688	2.78396	2.45038	2.57398
1707	2.76395	2.77964	2.42578	2.62338
1708	2.80754	2.89533	2.59053	2.55952
1709	2.81794	2.87654	2.52907	2.65642
1710	2.75835	2.97069	2.50194	2.60131
1711	2.73692	2.97032	2.44598	2.54281
1712	2.76494	2.92984	2.51253	2.60463
1713	2.71149	2.97654	2.50767	2.55999
1714	2.78863	2.99813	2.56353	2.63586
1715	2.84417	2.95883	2.54928	2.66256
1716	2.85534	2.92028	2.49366	2.66646
1717	2.82122	2.9983	2.47414	2.60268
1718	2.808	2.86453	2.36674	2.6758
1719	2.79364	2.90581	2.35322	2.65165
1720	2.85905	2.76709	2.31566	2.58662
1721	2.76715	2.85622	2.41914	2.70236
1722	2.66566	2.93789	2.47124	2.67874
1723	2.70408	2.90469	2.44422	2.66862
1724	2.70757	2.92854	2.39257	2.59274
1725	2.73141	2.84948	2.40356	2.653
1726	2.81282	2.81679	2.42564	2.73607
1727	2.89087	2.8532	2.61161	2.67732
1728	2.78859	2.90059	2.45097	2.83267
1729	2.91057	2.95813	2.39817	2.70898
1730	2.83226	2.84759	2.43768	2.73207
1731	2.81042	2.8554	2.47028	2.66783
1732	2.85567	2.82887	2.38954	2.60857
1733	2.76048	2.79087	2.374	2.68845
1734	2.74133	2.78462	2.35852	2.60889
1735	2.77899	2.81219	2.32094	2.61023
1736	2.78481	2.86493	2.26819	2.57136
1737	2.83744	2.90815	2.33825	2.60123
1738	2.79593	2.81395	2.29505	2.64676
1739	2.98696	2.86265	2.48705	2.54529
1740	2.80151	2.87793	2.49683	2.45098
1741	2.83897	2.88033	2.51797	2.5168
1742	2.77391	2.85005	2.41773	2.55306
1743	2.76766	2.85396	2.43222	2.59313
1744	2.75285	2.82383	2.45062	2.41903
1745	2.90819	2.80529	2.33152	2.45506
1746	2.8161	2.85305	2.4616	2.44903
1747	2.83389	2.849	2.4105	2.50804
1748	2.94752	2.81258	2.41491	2.53665
1749	2.87887	2.78434	2.41519	2.49208
1750	2.91736	2.83647	2.39578	2.48791
1751	2.94117	2.78148	2.3842	2.48328
1752	2.88788	2.72319	2.34065	2.60588
1753	2.89619	2.74917	2.26819	2.49038
1754	2.86501	2.68275	2.35392	2.51904
1755	2.88989	2.67485	2.32859	2.55479
1756	2.8299	2.63784	2.35489	2.59623
1757	2.83098	2.73679	2.43055	2.6077
1758	2.80966	2.7471	2.37824	2.56966
1759	2.8739	2.77474	2.46343	2.55448
1760	2.88519	2.84638	2.49424	2.53532
1761	2.94486	2.83216	2.44764	2.51405
1762	2.90816	2.8096	2.37845	2.55449
1763	2.90269	2.85097	2.28142	2.62835
1764	2.92816	2.83455	2.36446	2.58271
1765	2.96355	2.83048	2.36717	2.56244
1766	2.82695	2.79962	2.34532	2.64841
1767	2.80759	2.78827	2.31786	2.66282
1768	2.81044	2.74376	2.27137	2.62822
1769	2.83136	2.75035	2.21921	2.5515
1770	2.76521	2.83442	2.27898	2.55526
1771	2.82673	2.7946	2.26281	2.54871
1772	2.85914	2.74592	2.24352	2.60031
1773	2.79722	2.7326	2.26251	2.65798
1774	2.81052	2.73982	2.36764	2.59681
1775	2.74994	2.71472	2.26439	2.56164
1776	2.80512	2.76767	2.33561	2.58568
1777	2.82993	2.79622	2.28565	2.58312
1778	2.8006	2.77603	2.38499	2.55368
1779	2.71505	2.68866	2.33813	2.5466
1780	2.8012	2.70917	2.37571	2.58939
1781	2.82915	2.77192	2.40793	2.49793
1782	2.88135	2.77733	2.43216	2.502
1783	2.753	2.7929	2.38686	2.64914
1784	2.74404	2.69669	2.36703	2.60516
1785	2.70957	2.70385	2.3782	2.57765
1786	2.67546	2.70695	2.42086	2.45386
1787	2.69432	2.71169	2.38118	2.54964
1788	2.7568	2.74653	2.34873	2.58644
1789	2.70955	2.7387	2.27704	2.66476
1790	2.70806	2.78456	2.33339	2.51773
1791	2.79654	2.82054	2.38868	2.63205
1792	2.79531	2.84789	2.29841	2.56862
1793	2.83935	2.77872	2.29821	2.46767
1794	2.82729	2.70962	2.42714	2.53388
1795	2.75979	2.7467	2.37384	2.46447
1796	2.75052	2.74219	2.43409	2.56852
1797	2.8062	2.71269	2.36183	2.5493
1798	2.81976	2.7165	2.28298	2.59147
1799	2.78043	2.66843	2.30591	2.58184
1800	2.72859	2.70672	2.24033	2.56561
1801	2.71085	2.71083	2.20318	2.531
1802	2.86211	2.74488	2.2943	2.52149
1803	2.84445	2.77682	2.35421	2.53323
1804	2.8566	2.77271	2.39966	2.53087
1805	2.84403	2.90573	2.30144	2.52314
1806	2.70602	2.78505	2.33034	2.54987
1807	2.76447	2.77705	2.34196	2.50121
1808	2.80751	2.72761	2.2828	2.5329
1809	2.76865	2.77054	2.31138	2.55124
1810	2.7464	2.74977	2.36223	2.51751
1811	2.71997	2.7983	2.30512	2.53682
1812	2.78967	2.87193	2.35196	2.49833
1813	2.81206	2.89243	2.33663	2.50046
1814	2.88455	2.86273	2.40865	2.50072
1815	2.81201	2.84915	2.39695	2.40437
1816	2.74902	2.87929	2.43033	2.56232
1817	2.78347	2.91688	2.41246	2.53218
1818	2.76808	2.86362	2.47062	2.54568
1819	2.84186	2.90601	2.45551	2.51745
1820	2.82555	2.86973	2.5024	2.54969
1821	2.86927	2.86199	2.49413	2.58116
1822	2.96499	2.83689	2.42297	2.56491
1823	2.88515	2.87781	2.39544	2.53541
1824	2.96326	2.82156	2.40457	2.54567
1825	2.91929	2.75843	2.43674	2.53165
1826	2.84934	2.81087	2.40681	2.49052
1827	2.83767	2.79522	2.42269	2.4848
1828	2.87664	2.72304	2.4751	2.46563
1829	2.97505	2.73563	2.46149	2.55835
1830	2.91085	2.71479	2.38811	2.47754
1831	2.86933	2.69849	2.45699	2.55475
1832	2.90671	2.80108	2.48498	2.57874
1833	2.92052	2.79909	2.33254	2.5201
1834	2.85014	2.81117	2.40771	2.46272
1835	2.85821	2.81652	2.38635	2.4868
1836	2.91755	2.86791	2.43988	2.42355
1837	2.87205	2.73161	2.35289	2.45794
1838	2.90412	2.78569	2.40927	2.40285
1839	2.81567	2.8245	2.38504	2.54001
1840	2.84427	2.88183	2.39088	2.51095
1841	2.811	2.93106	2.35597	2.50369
1842	2.80987	2.84099	2.29818	2.52463
1843	2.75324	2.83379	2.43023	2.47757
1844	2.74223	2.76589	2.40944	2.51594
1845	2.76231	2.76959	2.3809	2.48368
1846	2.79137	2.8481	2.38051	2.64633
1847	2.79914	2.81779	2.52506	2.56851
1848	2.72865	2.73842	2.46028	2.51721
1849	2.81369	2.78161	2.41575	2.54887
1850	2.7728	2.78409	2.37925	2.51821
1851	2.83751	2.76059	2.42387	2.47119
1852	2.84562	2.74277	2.49485	2.56523
1853	2.78706	2.74888	2.36778	2.56769
1854	2.78342	2.67781	2.43475	2.4304
1855	2.82108	2.7335	2.38826	2.51262
1856	2.79001	2.75857	2.37044	2.64272
1857	2.8311	2.75188	2.34015	2.69265
1858	2.86862	2.68752	2.36804	2.63828
1859	2.8676	2.71091	2.3363	2.52778
1860	2.8124	2.71729	2.36146	2.50243
1861	2.91217	2.71038	2.33299	2.66674
1862	3.02708	2.68447	2.42019	2.58396
1863	2.92422	2.73828	2.39251	2.45277
1864	2.90121	2.73878	2.32454	2.48504
1865	2.94786	2.78897	2.31034	2.50741
1866	2.93913	2.714	2.32843	2.50873
1867	2.90165	2.74177	2.35072	2.57406
1868	2.91605	2.66063	2.30083	2.59284
1869	2.91169	2.68381	2.31551	2.49285
1870	2.93735	2.69171	2.3193	2.46328
1871	2.86535	2.74139	2.3189	2.54758
1872	2.90381	2.69528	2.32658	2.48123
1873	2.91781	2.7298	2.50008	2.49335
1874	2.89735	2.68696	2.43669	2.53666
1875	2.88831	2.65218	2.2936	2.36853
1876	2.90777	2.73544	2.33927	2.46439
1877	2.93431	2.67335	2.37996	2.44498
1878	2.94094	2.69754	2.35473	2.44732
1879	2.90405	2.68714	2.26595	2.49578
1880	2.81813	2.66498	2.26399	2.50935
1881	2.77257	2.69565	2.29123	2.55933
1882	2.84606	2.66996	2.25948	2.65732
1883	2.94514	2.6319	2.29307	2.63782
1884	2.88562	2.65536	2.247	2.54483
1885	2.88041	2.59204	2.27486	2.69334
1886	2.85623	2.63779	2.28243	2.63016
1887	2.87928	2.66316	2.25836	2.65474
1888	2.8875	2.71284	2.2753	2.60677
1889	2.84689	2.79205	2.17044	2.57802
1890	2.94491	2.73452	2.21179	2.56739
1891	2.88704	2.80914	2.29031	2.69641
1892	2.88015	2.70306	2.36111	2.68968
1893	2.94358	2.68061	2.35378	2.68822
1894	2.85905	2.76342	2.27722	2.73852
1895	2.86288	2.86109	2.29761	2.68306
1896	2.89568	2.85267	2.23814	2.81236
1897	2.81271	2.79878	2.24373	2.55393
1898	2.81401	2.73806	2.35291	2.60472
1899	2.77365	2.74407	2.29809	2.66778
1900	2.8604	2.70753	2.25403	2.49021
1901	2.82688	2.73724	2.22451	2.60761
1902	3.06426	2.71049	2.22781	2.55802
1903	2.86018	2.73261	2.15083	2.52658
1904	2.93515	2.72394	2.14729	2.50123
1905	2.93576	2.71759	2.20016	2.58155
1906	2.97182	2.69156	2.23758	2.57143
1907	2.94042	2.76752	2.22587	2.5718
1908	2.96235	2.55819	2.15891	2.55211
1909	2.97336	2.69978	2.20795	2.60324
1910	2.87726	2.67274	2.19694	2.61543
1911	2.8572	2.67975	2.23286	2.52458
1912	2.83679	2.79466	2.32477	2.53238
1913	2.82727	2.74107	2.22192	2.52993
1914	2.88495	2.71398	2.11491	2.63266
1915	2.87447	2.74101	2.14754	2.4672
1916	2.89514	2.67253	2.13591	2.55269
1917	2.86818	2.74978	2.06606	2.53484
1918	2.81197	2.84285	2.1292	2.47847
1919	2.87748	2.78627	2.13101	2.54412
1920	2.97778	2.83983	2.14927	2.44912
1921	2.86405	2.84534	2.08497	2.50219
1922	2.88473	2.8019	2.16692	2.45862
1923	2.84781	2.77425	2.12924	2.47862
1924	2.87044	2.6971	2.14116	2.51469
1925	2.90146	2.74617	2.03061	2.50363
1926	2.92037	2.86798	2.18371	2.47471
1927	2.8991	2.74712	2.1959	2.36589
1928	2.89889	2.86356	2.23073	2.38785
1929	2.79004	2.81755	2.26562	2.40678
1930	2.85968	2.81656	2.16118	2.4246
1931	2.76919	2.91539	2.13973	2.51489
1932	2.84743	2.89834	2.23094	2.44809
1933	2.83364	2.81202	2.21722	2.49495
1934	2.82667	2.9513	2.22028	2.43857
1935	2.86256	2.98125	2.22417	2.3935
1936	2.89113	2.95363	2.18301	2.36993
1937	2.88148	2.92661	2.24216	2.47834
1938	2.84036	2.92364	2.14327	2.5446
1939	2.89759	2.81867	2.09561	2.48497
1940	2.90909	2.76294	2.10795	2.54459
1941	3.00076	2.8167	2.17914	2.45751
1942	3.00676	2.87687	2.16609	2.54321
1943	2.79109	2.80583	2.22217	2.54251
1944	2.87248	2.87784	2.20574	2.42324
1945	2.89932	2.82566	2.26511	2.52136
1946	2.70494	2.85859	2.26313	2.51593
1947	2.84684	2.87825	2.1885	2.5316
1948	2.94277	2.82193	2.23541	2.47742
1949	2.84948	2.87731	2.23304	2.47067
1950	2.86194	2.84004	2.21101	2.56079
1951	2.9281	2.82822	2.21329	2.52286
1952	2.96352	2.71862	2.24525	2.50407
1953	2.85096	2.82419	2.30099	2.57794
1954	2.81429	2.81788	2.25444	2.45607
1955	2.99806	2.89457	2.30238	2.5058
1956	2.84473	2.85911	2.22195	2.40423
1957	2.95605	2.73122	2.21302	2.40822
1958	3.02007	2.71176	2.25002	2.42716
1959	3.02699	2.78786	2.23075	2.41512
1960	2.94321	2.74553	2.26288	2.41686
1961	3.00801	2.86749	2.24867	2.3766
1962	2.95005	2.78358	2.25173	2.47668
1963	3.04702	2.84154	2.30718	2.52159
1964	3.04462	2.82258	2.23371	2.48269
1965	3.03589	2.8141	2.37779	2.45394
1966	3.0701	2.83501	2.44607	2.5532
1967	3.07321	2.80213	2.3168	2.50008
1968	3.15516	2.7778	2.31194	2.49179
1969	3.0421	2.81691	2.3233	2.49259
1970	3.06654	2.82002	2.41915	2.56516
1971	2.90894	2.73941	2.32976	2.45313
1972	2.98923	2.76708	2.35404	2.36854
1973	3.12002	2.85198	2.32933	2.36217
1974	3.0553	2.84509	2.30278	2.49546
1975	3.04315	2.76965	2.35356	2.45049
1976	3.02579	2.83428	2.27126	2.43601
1977	3.11929	2.79965	2.3382	2.45287
1978	3.06731	2.79828	2.2493	2.45625
1979	3.28039	2.90898	2.22275	2.41883
1980	3.12491	2.85636	2.23437	2.4291
1981	3.10132	2.88476	2.25509	2.40988
1982	3.06556	2.95693	2.28958	2.5078
1983	3.04246	2.96773	2.28739	2.54289
1984	3.01158	2.94641	2.19333	2.49369
1985	3.03634	2.89016	2.21809	2.4272
1986	3.07804	2.90849	2.17591	2.55566
1987	3.11716	2.87013	2.21036	2.51088
1988	3.15441	2.9198	2.198	2.52165
1989	3.13971	2.81931	2.16441	2.5366
1990	3.04154	2.87673	2.20381	2.60519
1991	3.14818	2.92155	2.34294	2.54013
1992	3.05442	2.90948	2.20261	2.54485
1993	2.98621	2.88101	2.23444	2.56418
1994	3.15267	2.86273	2.08959	2.48108
1995	3.07054	2.86428	2.18948	2.64292
1996	2.92544	2.85106	2.25293	2.53294
[truncated: 40,629 more rows]
