# Supplementary material for: Protein thermal sensing regulates physiological amyloid aggregation
Source: Nat Commun. 2024 Feb 9;15:1222. doi: 10.1038/s41467-024-45536-0 (PMC10858206; doi:10.1038/s41467-024-45536-0)
Supplement: Supplementary file 4 — Source Data [file 41467_2024_45536_MOESM4_ESM.zip › Fig6c.xlsx]

## Sheet: Sheet1
DDX39A Amino Acid #	RMSF (43oC)	DDX39B Amino Acid #	RMSF (43oC)		Delta RMSF
49	1.32323	48	1.80857
50	1.27854	49	1.31697		0.00626163
51	0.816484	50	0.74806		0.530483
52	0.85227	51	0.728656		0.0878281
53	0.909358	52	0.800443		0.0518269
54	0.883508	53	0.806404		0.102954
55	0.731392	54	0.707252		0.176255
56	1.06225	55	0.737349		-0.00595686
57	1.20374	56	0.78524		0.277011
58	1.08801	57	0.68655		0.517194
59	1.14667	58	0.782501		0.305512
60	1.63524	59	1.04337		0.103307
61	1.4799	60	1.03338		0.60187
62	1.51587	61	1.09398		0.385921
63	1.74589	62	1.34518		0.170685
64	1.54915	63	1.09361		0.652288
65	1.73201	64	1.20138		0.347774
66	1.49626	65	1.25923		0.472781
67	1.59257	66	1.06084		0.435414
68	1.03298	67	1.00098		0.591588
69	1.01627	68	1.00078		0.0322083
70	0.977123	69	0.847001		0.169269
71	0.898992	70	0.805458		0.171665
72	0.859288	71	0.907463		-0.00847096
73	0.868443	72	1.29643		-0.437141
74	0.694831	73	0.85912		0.00932341
75	0.688474	74	0.727154		-0.0323231
76	0.948919	75	0.919028		-0.230554
77	1.02766	76	1.03928		-0.0903638
78	0.72507	77	0.719149		0.308509
79	0.779384	78	0.701536		0.0235347
80	0.952264	79	0.863137		-0.0837536
81	0.770831	80	0.747943		0.204321
82	0.823352	81	0.928384		-0.157553
83	0.615325	82	0.597913		0.225439
84	0.558028	83	0.638591		-0.0232657
85	0.519164	84	0.579915		-0.0218873
86	0.54561	85	0.649509		-0.130345
87	0.568151	86	0.809203		-0.263593
88	0.651727	87	0.841183		-0.273032
89	0.843004	88	1.19867		-0.546938
90	0.944778	89	1.57978		-0.736779
91	1.10907	90	1.85425		-0.909472
92	1.00247	91	1.32564		-0.216566
93	0.920449	92	0.899721		0.102744
94	0.829168	93	0.833095		0.0873543
95	0.64759	94	0.649815		0.179354
96	0.692798	95	0.525229		0.122361
97	0.636499	96	0.534304		0.158494
98	0.48883	97	0.462052		0.174447
99	0.455576	98	0.421557		0.0672722
100	0.481104	99	0.439492		0.0160844
101	0.538301	100	0.489633		-0.00852923
102	0.484507	101	0.461041		0.07726
103	0.526007	102	0.47173		0.0127771
104	0.604928	103	0.502633		0.0233733
105	0.648346	104	0.525972		0.0789558
106	0.702982	105	0.590432		0.0579142
107	0.919542	106	1.07541		-0.372425
108	0.958138	107	1.95625		-1.03671
109	1.20299	108	2.10154		-1.14341
110	1.63424	109	2.06545		-0.862458
111	1.48142	110	1.43491		0.199331
112	0.884444	111	0.82089		0.660533
113	0.565502	112	0.510243		0.374201
114	0.504564	113	0.488172		0.0773305
115	0.478196	114	0.39191		0.112655
116	0.461119	115	0.374729		0.103467
117	0.438377	116	0.391127		0.0699921
118	0.464337	117	0.452456		-0.0140795
119	0.549673	118	0.545222		-0.0808857
120	0.575871	119	0.688079		-0.138406
121	0.641123	120	0.661505		-0.0856336
122	0.690988	121	0.751711		-0.110588
123	0.728392	122	0.838614		-0.147626
124	0.671356	123	0.628592		0.0997997
125	0.591796	124	0.588261		0.0830949
126	0.620283	125	0.643836		-0.0520399
127	0.66963	126	0.65734		-0.0370573
128	0.543067	127	0.472575		0.197055
129	0.55152	128	0.524361		0.0187057
130	0.625175	129	0.616145		-0.0646251
131	0.617587	130	0.526066		0.0991081
132	0.584032	131	0.487332		0.130255
133	0.728058	132	0.620017		-0.0359853
134	0.814221	133	0.639826		0.0882325
135	0.692025	134	0.615055		0.199166
136	0.823686	135	0.748041		-0.0560153
137	1.08154	136	0.849562		-0.0258762
138	1.01976	137	0.837815		0.24372
139	0.885507	138	0.894337		0.125422
140	1.2329	139	1.63661		-0.751101
141	1.01675	140	1.17774		0.0551678
142	0.719359	141	0.676755		0.339992
143	0.594679	142	0.595843		0.123515
144	0.523969	143	0.501794		0.0928845
145	0.522644	144	0.494911		0.0290582
146	0.497583	145	0.459599		0.0630443
147	0.568848	146	0.506516		-0.00893268
148	0.785304	147	0.659997		-0.0911491
149	0.876418	148	0.843708		-0.0584033
150	1.53949	149	1.40868		-0.532261
151	2.05241	150	1.26735		0.272146
152	1.46309	151	1.23996		0.812451
153	1.06008	152	0.941076		0.522012
154	1.3297	153	1.12176		-0.0616757
155	1.28169	154	1.02383		0.305871
156	0.867318	155	0.723476		0.558211
157	1.23396	156	0.850402		0.0169166
158	1.54967	157	1.04734		0.18662
159	1.29283	158	0.947578		0.60209
160	1.35323	159	0.881547		0.41128
161	1.72907	160	1.24864		0.104583
162	1.57748	161	1.48743		0.241643
163	1.37244	162	1.67456		-0.0970794
164	0.850426	163	0.935797		0.436646
165	0.595631	164	0.566171		0.284255
166	0.501981	165	0.498999		0.0966315
167	0.450265	166	0.397596		0.104385
168	0.446215	167	0.394882		0.0553822
169	0.444001	168	0.396411		0.0498036
170	0.506986	169	0.456731		-0.0127305
171	0.567458	170	0.488563		0.0184228
172	0.647637	171	0.526096		0.0413622
173	0.637217	172	0.579953		0.0676843
174	0.513006	173	0.480439		0.156778
175	0.606181	174	0.45175		0.0612557
176	0.670024	175	0.50967		0.0965102
177	0.658485	176	0.545157		0.124866
178	0.89313	177	0.507309		0.151176
179	1.3439	178	0.600505		0.292624
180	1.62071	179	0.729519		0.614378
181	1.88151	180	0.801499		0.819208
182	2.04569	181	0.834692		1.04682
183	2.58425	182	0.773742		1.27195
184	1.58225	183	0.657107		1.92715
185	1.56347	184	0.711136		0.871116
186	1.22189	185	0.664507		0.898959
187	1.08907	186	0.792329		0.429564
188	0.775079	187	0.670114		0.418952
189	0.559969	188	0.464858		0.310221
190	0.576468	189	0.461174		0.0987952
191	0.481976	190	0.385649		0.190819
192	0.457879	191	0.367471		0.114505
193	0.402295	192	0.368865		0.0890144
194	0.406386	193	0.436819		-0.0345233
195	0.509173	194	0.541497		-0.135111
196	0.570584	195	0.689177		-0.180005
197	0.664768	196	0.736464		-0.16588
198	0.875324	197	0.957159		-0.292391
199	0.817524	198	1.00098		-0.125652
200	0.786547	199	0.912739		-0.0952146
201	0.794497	200	0.870375		-0.0838276
202	0.939939	201	1.10995		-0.315453
203	0.927225	202	1.03912		-0.0991847
204	0.895032	203	1.05148		-0.12426
205	0.999678	204	0.999986		-0.104954
206	0.747561	205	0.664199		0.335479
207	0.666822	206	0.662793		0.0847689
208	0.730062	207	0.665169		0.00165322
209	0.63186	208	0.5261		0.203962
210	0.57871	209	0.500912		0.130948
211	0.66942	210	0.579835		-0.00112531
212	0.63992	211	0.568202		0.101218
213	0.571738	212	0.500021		0.139898
214	0.582568	213	0.532456		0.0392821
215	0.757044	214	0.679665		-0.0970979
216	0.737122	215	0.609794		0.147249
217	0.666083	216	0.551523		0.185599
218	0.729029	217	0.625804		0.0402783
219	0.823482	218	0.760714		-0.0316852
220	0.850384	219	0.787612		0.0358702
221	0.602442	220	0.553635		0.296748
222	0.556828	221	0.415746		0.186696
223	0.485019	222	0.412899		0.143929
224	0.469041	223	0.470167		0.0148523
225	0.416635	224	0.478591		-0.00954907
226	0.426213	225	0.523723		-0.107088
227	0.53718	226	0.731908		-0.305695
228	0.691399	227	0.923238		-0.386058
229	1.20811	228	1.31616		-0.624759
230	1.02874	229	1.2655		-0.0573855
231	1.14265	230	1.31216		-0.283414
232	1.40374	231	1.62418		-0.481535
233	1.38329	232	1.61967		-0.21593
234	0.924169	233	1.10456		0.278733
235	0.949886	234	1.09068		-0.166516
236	1.12285	235	1.31509		-0.365207
237	0.927708	236	1.11061		0.0122412
238	0.886368	237	0.882485		0.0452235
239	1.22188	238	1.10146		-0.215088
240	1.10085	239	1.03716		0.184713
241	0.797675	240	0.720295		0.380558
242	0.909756	241	0.77983		0.0178448
243	2.00332	242	1.34572		-0.435961
244	1.86216	243	1.44632		0.557002
245	1.8526	244	1.14359		0.718565
246	1.31767	245	1.35652		0.496082
247	0.793476	246	0.992944		0.324731
248	0.705754	247	0.968851		-0.175376
249	0.759882	248	1.03518		-0.329424
250	0.988861	249	1.13086		-0.370976
