# Supplementary material for: Protein thermal sensing regulates physiological amyloid aggregation
Source: Nat Commun. 2024 Feb 9;15:1222. doi: 10.1038/s41467-024-45536-0 (PMC10858206; doi:10.1038/s41467-024-45536-0)
Supplement: Supplementary file 4 — Source Data [file 41467_2024_45536_MOESM4_ESM.zip › Fig7e.xlsx]

## Sheet: Statistics
	ROA0	ROA1	ROA1(1-190) + ROA0(181-305)	ROA1(A0:93-181)	ROA1(1-99) + ROA0(93-305)	ROA0(1-181) + ROA1(190-320)	ROA0(A1:100-190)	ROA0(1-92) + ROA1(100-320)	ROA1(F34D)	ROA1(F34A)
2023-02-08	3.79483	0.587752	1.03321			6.67028			3.39664
	1.7147	0.435702	1.03295			6.49542			3.51302
	2.86452	0.592967	0.950634			5.26988			3.20318
	1.64497	0.568017	0.592048			2.85835			4.17091
	2.43129	0.7675	0.438272			3.21088			4.40043
	3.76465	0.730981	0.471952			5.54796			4.90778
	6.18997	0.561627	0.369135			7.63118			4.11899
	5.76307	0.571284	0.56504			7.132			4.21514
	0.329307	0.714895	0.518807			6.50441			3.11088
	0.332783	1.21384	1.20575			6.54699			4.4327
avg	2.88301	0.674457	0.717781			5.78674			3.94697
2023-02-09	5.54267	0.687353	0.488478			8.34144			4.07621
	5.28903	0.746738	0.81973			6.14923			2.80045
	4.16808	0.582856	0.904479			2.2959			3.42254
	3.14921	0.712837	0.874495			6.32615			3.29647
	5.75758	0.674487	0.826435			1.57283			1.71885
	1.44911	0.558255	1.26694			1.67952			1.54911
	3.16136	1.69327	0.812109			4.41411			3.76696
	2.8714	0.771094	0.396122			4.56613			18.3783
	5.01268	0.433815	0.74601			2.85265			2.93312
	5.76939	0.61537	0.621997			3.26087			8.74478
avg	4.21705	0.747607	0.77568			4.14588			5.06868
2023-02-10	2.43822	1.00602	0.875012			4.51567			3.94951
	2.279	0.900313	0.698009			3.44674			4.38543
	3.72823	0.828601	0.692088			4.41334			4.42323
	6.78066	1.09481	0.789006			4.39696			4.12601
	7.67686	1.32839	0.912648			3.94393			2.79527
	10.1163	0.87772	0.625095			3.89892			1.9565
	6.16535	0.6511	0.622443			1.60568			2.77955
	6.27505	0.61841	0.772181			5.48972			1.88105
	3.34775	0.511061	0.623563			1.64164			4.31703
	3.53015	1.14571	0.64252			1.23263			1.11302
avg	5.23376	0.896213	0.725256			3.45852			3.17266
2023-03-29	3.51806	0.704185		0.544062	0.990424		3.35722	3.2968		4.40311
	3.41235	0.717223		0.618344	0.749941		5.4743	3.63254		3.48457
	6.05394	0.971135		0.905017	0.514765		9.57073	4.53864		7.31255
	6.29755	0.666551		0.830832	0.488514		6.69897	2.06529		6.21475
	4.79588	0.566229		0.535403	0.593332		0.905714	0.396966		5.70848
	5.96068	0.480892		0.54687	0.489865		1.89769	0.532393		7.73887
	4.02224	0.440071		1.1546	0.523999		4.61191	4.15886		5.09026
	2.7527	0.453631		0.984684	0.544736		1.13244	4.06328		6.44444
	2.26909	0.985943		0.545162	0.395073		2.50962	2.12606		1.04075
	1.20167	0.890763		0.613853	0.552857		3.09738	3.28031		1.25037
avg	4.02842	0.687662		0.727883	0.58435		3.9256	2.80911		4.86882
2023-03-30	3.15948	0.769428		0.618707	0.951638		3.40275	4.35618		5.56103
	1.77629	0.618058		0.731052	0.63372		3.39553	5.26203		2.89866
	2.98588	0.389837		0.619236	0.97341		3.2663	2.07037		3.2555
	3.62132	1.06195		0.623878	0.927868		6.18142	0.869177		2.66058
	3.79057	0.569229		0.662869	1.01236		3.11055	9.67196		2.90072
	3.4614	0.501026		0.731617	0.591298		2.78316	3.89635		4.56792
	15.2562	0.633775		0.456819	0.762408		4.42493	4.71586		4.14648
	11.9793	0.93955		0.681712	1.22189		2.27937	2.81239		5.35235
	1.75075	0.637478		0.520463	0.930723		1.62162	3.24376		4.5655
	1.41758	0.704356		0.550757	1.03786		1.53841	8.03464		2.73487
avg	4.91987	0.682469		0.619711	0.904318		3.2004	4.49327		3.86436
2023-03-31	5.23434	1.00406		0.754466	1.2329		2.52778	3.00095		4.76893
	8.02458	0.9638		0.666221	1.56627		2.34922	4.28694		4.77186
	4.45752	0.743203		0.589385	1.18213		3.66113	1.55792		4.57792
	7.63065	1.37921		0.939867	1.33051		5.32465	1.12749		4.77804
	3.86624	1.33661		1.25964	0.677671		2.47071	3.12223		6.68617
	2.24324	0.598169		0.693506	0.634262		3.53246	3.19031		5.35452
	3.06928	1.31144		0.622189	1.05551		2.84974	3.46039		2.11553
	2.90892	0.52231		0.853118	0.423959		1.6455	2.08642		1.87126
	1.44293	0.36691		0.48619	0.733342		2.16453	2.15626		2.18522
	2.2128	0.51697		0.684829	1.12219		1.2436	6.45394		2.67097
avg	4.10905	0.874268		0.754941	0.995875		2.77693	3.04428		3.97804
	ROA0	ROA1	ROA1(1-190) + ROA0(181-305)	ROA1(A0:93-181)	ROA1(1-99) + ROA0(93-305)	ROA0(1-181) + ROA1(190-320)	ROA0(A1:100-190)	ROA0(1-92) + ROA1(100-320)	ROA1(F34D)	ROA1(F34A)
2023-02-08	2.88301	0.674457	0.717781			5.78674			3.94697
2023-02-09	4.21705	0.747607	0.77568			4.14588			5.06868
2023-02-10	5.23376	0.896213	0.725256			3.45852			3.17266
2023-03-29	4.02842	0.687662		0.727883	0.58435		3.9256	2.80911		4.86882
2023-03-30	4.91987	0.682469		0.619711	0.904318		3.2004	4.49327		3.86436
2023-03-31	4.10905	0.874268		0.754941	0.995875		2.77693	3.04428		3.97804
Average	4.11127	0.772759	0.739572	0.700845	0.828181	4.46371	3.30098	3.44889	4.06277	4.23707
Count	3	3	3	3	3	3	3	3	3	3
variance	1.3899	0.0127685	0.000991768	0.00512009	0.0466857	1.4309	0.337445	0.831877	0.908779	0.302554
Std. Dev	1.17894	0.112998	0.0314924	0.0715548	0.216069	1.1962	0.5809	0.912073	0.953299	0.550049
SE	0.680661	0.0652393	0.0181821	0.0413122	0.124747	0.690629	0.335383	0.526586	0.550387	0.317571
p-val roa1	0.000124431	1	0.666789	0.569688	0.607498	0.0323014	0.0143488	0.0343807	0.0255023	0.00649003
p-val roa0	1	0.000124431	0.0383355	0.00524582	0.00220737	0.734657	0.0768517	0.226117	0.958578	0.800296

## Sheet: 2023-02-08
	Nucl Back	A-body-1	A-body-2	Back	Nucl Back	A-body-1	A-body-2	A-body Average	Relative to nucleus
	Raw mean pixel intensity				Raw mean pixel intensity (minus Back)
ROA0	7.038	26.277	27.139	0	7.038	26.277	27.139	26.708	3.79483
ROA0	13.996	26.912	21.086	0	13.996	26.912	21.086	23.999	1.7147
ROA0	3.174	8.141	10.043	0	3.174	8.141	10.043	9.092	2.86452
ROA0	6.267	12.638	7.98	0	6.267	12.638	7.98	10.309	1.64497
ROA0	11.199	28.583	25.873	0	11.199	28.583	25.873	27.228	2.43129
ROA0	6.741	26.14	24.615	0	6.741	26.14	24.615	25.3775	3.76465
ROA0	8.613	57.822	48.578	0.022	8.591	57.8	48.556	53.178	6.18997
ROA0	5.893	38.254	29.46	0.022	5.871	38.232	29.438	33.835	5.76307
ROA0	6.664	2.464	1.925	0	6.664	2.464	1.925	2.1945	0.329307
ROA0	4.237	1.294	1.526	0	4.237	1.294	1.526	1.41	0.332783
ROA1	16.598	7.683	11.828	0	16.598	7.683	11.828	9.7555	0.587752
ROA1	33.757	12.564	16.852	0	33.757	12.564	16.852	14.708	0.435702
ROA1	14.523	9.21		1.47	13.053	7.74		7.74	0.592967
ROA1	8.799	5.633		1.47	7.329	4.163		4.163	0.568017
ROA1	22.727	15.484	19.402	7.095e-05	22.7269	15.4839	19.4019	17.4429	0.7675
ROA1	9.518	6.521	7.394	7.095e-05	9.51793	6.52093	7.39393	6.95743	0.730981
ROA1	14.978	9.129	10.413	3.1	11.878	6.029	7.313	6.671	0.561627
ROA1	29.312	17.792	18.357	3.1	26.212	14.692	15.257	14.9745	0.571284
ROA1	24.298	16.74	18.143	0.249	24.049	16.491	17.894	17.1925	0.714895
ROA1	13.904	16.041	17.607	0.249	13.655	15.792	17.358	16.575	1.21384
ROA0(1-181) + ROA1(190-320)	3.6	24.472	23.554	0	3.6	24.472	23.554	24.013	6.67028
ROA0(1-181) + ROA1(190-320)	2.729	17.726		0	2.729	17.726		17.726	6.49542
ROA0(1-181) + ROA1(190-320)	6.081	39.799	24.225	0.008	6.073	39.791	24.217	32.004	5.26988
ROA0(1-181) + ROA1(190-320)	10.086	35.022	22.607	0.008	10.078	35.014	22.599	28.8065	2.85835
ROA0(1-181) + ROA1(190-320)	13.058	43.429	40.391	0.008	13.05	43.421	40.383	41.902	3.21088
ROA0(1-181) + ROA1(190-320)	5.588	29.817	32.187	0	5.588	29.817	32.187	31.002	5.54796
ROA0(1-181) + ROA1(190-320)	5.344	43.376	38.186	0	5.344	43.376	38.186	40.781	7.63118
ROA0(1-181) + ROA1(190-320)	1.553	9.97	12.182	0	1.553	9.97	12.182	11.076	7.132
ROA0(1-181) + ROA1(190-320)	1.02	7.791	5.478	0	1.02	7.791	5.478	6.6345	6.50441
ROA0(1-181) + ROA1(190-320)	1.958	14.034	11.604	0	1.958	14.034	11.604	12.819	6.54699
ROA1(1-190) + ROA0(181-305)	23.406	22.897	25.294	2.647	20.759	20.25	22.647	21.4485	1.03321
ROA1(1-190) + ROA0(181-305)	24.496	26.773	23.659	2.647	21.849	24.126	21.012	22.569	1.03295
ROA1(1-190) + ROA0(181-305)	18.632	21.845	13.597	0.178	18.454	21.667	13.419	17.543	0.950634
ROA1(1-190) + ROA0(181-305)	12.666	8.09	7.053	0.178	12.488	7.912	6.875	7.3935	0.592048
ROA1(1-190) + ROA0(181-305)	10.862	4.705	5.016	0.178	10.684	4.527	4.838	4.6825	0.438272
ROA1(1-190) + ROA0(181-305)	32.433	13.916	17.213	0.488	31.945	13.428	16.725	15.0765	0.471952
ROA1(1-190) + ROA0(181-305)	32.372	13.219	11.296	0.488	31.884	12.731	10.808	11.7695	0.369135
ROA1(1-190) + ROA0(181-305)	15.325	9.876	7.867	0.488	14.837	9.388	7.379	8.3835	0.56504
ROA1(1-190) + ROA0(181-305)	33.345	19.294	17.768	2.559	30.786	16.735	15.209	15.972	0.518807
ROA1(1-190) + ROA0(181-305)	12.17	14.7	13.595	2.559	9.611	12.141	11.036	11.5885	1.20575
ROA1(F34D)	6.84	23.418	23.048	0	6.84	23.418	23.048	23.233	3.39664
ROA1(F34D)	9.22	40.454	24.326	0	9.22	40.454	24.326	32.39	3.51302
ROA1(F34D)	4.811	16.793	14.028	0	4.811	16.793	14.028	15.4105	3.20318
ROA1(F34D)	6.328	27.982	24.805	0	6.328	27.982	24.805	26.3935	4.17091
ROA1(F34D)	10.129	40.445	48.699	0	10.129	40.445	48.699	44.572	4.40043
ROA1(F34D)	7.238	43.686	27.359	0	7.238	43.686	27.359	35.5225	4.90778
ROA1(F34D)	6.009	25.89	23.612	0	6.009	25.89	23.612	24.751	4.11899
ROA1(F34D)	10.126	45.727	39.638	0	10.126	45.727	39.638	42.6825	4.21514
ROA1(F34D)	2.363	7.151	7.551	0	2.363	7.151	7.551	7.351	3.11088
ROA1(F34D)	1.694	7.749	7.269	0	1.694	7.749	7.269	7.509	4.4327

## Sheet: 2023-02-09
	Nucl Back	A-body-1	A-body-2	Back	Nucl Back	A-body-1	A-body-2	A-body Average	Relative to nucleus
	Raw mean pixel intensity				Raw mean pixel intensity (minus Back)
ROA0	4.511	21.514	28.492	0	4.511	21.514	28.492	25.003	5.54267
ROA0	3.901	18.985	22.28	0	3.901	18.985	22.28	20.6325	5.28903
ROA0	6.271	23.441	28.835	0	6.271	23.441	28.835	26.138	4.16808
ROA0	14.376	46.656	43.89	0	14.376	46.656	43.89	45.273	3.14921
ROA0	5.245	33.874	26.523	0	5.245	33.874	26.523	30.1985	5.75758
ROA0	10.277	18.707	11.078	0	10.277	18.707	11.078	14.8925	1.44911
ROA0	8.791	32.06	23.523	0	8.791	32.06	23.523	27.7915	3.16136
ROA0	3.857	13.025	9.125	0	3.857	13.025	9.125	11.075	2.8714
ROA0	1.854	10.764	7.823	0	1.854	10.764	7.823	9.2935	5.01268
ROA0	1.663	9.422	9.767	0	1.663	9.422	9.767	9.5945	5.76939
ROA1	20.436	16.456	11.882	0.391	20.045	16.065	11.491	13.778	0.687353
ROA1	16.333	12.309	12.282	0.391	15.942	11.918	11.891	11.9045	0.746738
ROA1	16.437	9.432	10.055	0.391	16.046	9.041	9.664	9.3525	0.582856
ROA1	15.621	12.1	10.395	0.391	15.23	11.709	10.004	10.8565	0.712837
ROA1	11.511	7.356	8.174	0.003	11.508	7.353	8.171	7.762	0.674487
ROA1	24.696	12.289	15.287	0.003	24.693	12.286	15.284	13.785	0.558255
ROA1	5.185	8.474	9.081	0.003	5.182	8.471	9.078	8.7745	1.69327
ROA1	9.966	6.435	9.216	0.615	9.351	5.82	8.601	7.2105	0.771094
ROA1	15.913	7.554	6.949	0.615	15.298	6.939	6.334	6.6365	0.433815
ROA1	13.426	9.902	7.095	0.615	12.811	9.287	6.48	7.8835	0.61537
ROA0(1-181) + ROA1(190-320)	2.076	19.094	15.539	4.507e-05	2.07595	19.094	15.539	17.3165	8.34144
ROA0(1-181) + ROA1(190-320)	3.255	21.414	18.617	4.507e-05	3.25495	21.414	18.617	20.0155	6.14923
ROA0(1-181) + ROA1(190-320)	10.279	22.409	24.79	4.507e-05	10.279	22.409	24.79	23.5995	2.2959
ROA0(1-181) + ROA1(190-320)	0.686	5.988	2.691	4.507e-05	0.685955	5.98795	2.69095	4.33945	6.32615
ROA0(1-181) + ROA1(190-320)	6.323	11.875	8.015	0	6.323	11.875	8.015	9.945	1.57283
ROA0(1-181) + ROA1(190-320)	7.289	13.88	10.604	0	7.289	13.88	10.604	12.242	1.67952
ROA0(1-181) + ROA1(190-320)	2.055	8.933	9.209	0	2.055	8.933	9.209	9.071	4.41411
ROA0(1-181) + ROA1(190-320)	1.875	10.005	7.118	0	1.875	10.005	7.118	8.5615	4.56613
ROA0(1-181) + ROA1(190-320)	6.237	15.518	20.066	0	6.237	15.518	20.066	17.792	2.85265
ROA0(1-181) + ROA1(190-320)	2.76	9.091	8.909	0	2.76	9.091	8.909	9	3.26087
ROA1(1-190) + ROA0(181-305)	19.078	8.923	10.098	0.374	18.704	8.549	9.724	9.1365	0.488478
ROA1(1-190) + ROA0(181-305)	18.899	14.65	16.469	0.374	18.525	14.276	16.095	15.1855	0.81973
ROA1(1-190) + ROA0(181-305)	7.54	6.574	7.137	0.374	7.166	6.2	6.763	6.4815	0.904479
ROA1(1-190) + ROA0(181-305)	19.554	20.862	13.338	0.001	19.553	20.861	13.337	17.099	0.874495
ROA1(1-190) + ROA0(181-305)	18.749	19.94	11.05	0.001	18.748	19.939	11.049	15.494	0.826435
ROA1(1-190) + ROA0(181-305)	9.401	7.661	16.16	0	9.401	7.661	16.16	11.9105	1.26694
ROA1(1-190) + ROA0(181-305)	11.355	7.998	10.445	0	11.355	7.998	10.445	9.2215	0.812109
ROA1(1-190) + ROA0(181-305)	9.155	4.157	3.096	0	9.155	4.157	3.096	3.6265	0.396122
ROA1(1-190) + ROA0(181-305)	17.631	10.833	16.281	1.591	16.04	9.242	14.69	11.966	0.74601
ROA1(1-190) + ROA0(181-305)	13.661	10.556	7.641	1.591	12.07	8.965	6.05	7.5075	0.621997
ROA1(F34D)	7.532	40.655	20.749	0	7.532	40.655	20.749	30.702	4.07621
ROA1(F34D)	12.438	28.337	41.327	0	12.438	28.337	41.327	34.832	2.80045
ROA1(F34D)	7.849	27.586	26.141	0	7.849	27.586	26.141	26.8635	3.42254
ROA1(F34D)	4.218	13.532	14.277	0	4.218	13.532	14.277	13.9045	3.29647
ROA1(F34D)	8.483	16.283	12.879	0	8.483	16.283	12.879	14.581	1.71885
ROA1(F34D)	6.353	11.997	7.686	0	6.353	11.997	7.686	9.8415	1.54911
ROA1(F34D)	3.154	10.095	13.667	0	3.154	10.095	13.667	11.881	3.76696
ROA1(F34D)	1.36	27.016	22.973	0	1.36	27.016	22.973	24.9945	18.3783
ROA1(F34D)	8.306	29.534	19.191	0	8.306	29.534	19.191	24.3625	2.93312
ROA1(F34D)	2.01	17.577		0	2.01	17.577		17.577	8.74478

## Sheet: 2023-02-10
	Nucl Back	A-body-1	A-body-2	Back	Nucl Back	A-body-1	A-body-2	A-body Average	Relative to nucleus
	Raw mean pixel intensity				Raw mean pixel intensity (minus Back)
ROA0	6.944	18.227	15.635	0	6.944	18.227	15.635	16.931	2.43822
ROA0	9.801	23.411	21.262	0	9.801	23.411	21.262	22.3365	2.279
ROA0	5.295	20.409	19.073	0	5.295	20.409	19.073	19.741	3.72823
ROA0	4.354	29.531	29.515	0	4.354	29.531	29.515	29.523	6.78066
ROA0	2.191	17.143	16.497	0	2.191	17.143	16.497	16.82	7.67686
ROA0	3.643	38.292	35.215	0.011	3.632	38.281	35.204	36.7425	10.1163
ROA0	3.936	22.998	25.422	0.011	3.925	22.987	25.411	24.199	6.16535
ROA0	6.459	49.207	31.738	0.011	6.448	49.196	31.727	40.4615	6.27505
ROA0	12.644	44.229	40.429	0	12.644	44.229	40.429	42.329	3.34775
ROA0	9.187	33.389	31.474	0	9.187	33.389	31.474	32.4315	3.53015
ROA1	24.344	28.888	20.068	2.081	22.263	26.807	17.987	22.397	1.00602
ROA1	21.567	17.514	21.735	2.081	19.486	15.433	19.654	17.5435	0.900313
ROA1	22.784	19.721	18.037	0.0009161	22.7831	19.7201	18.0361	18.8781	0.828601
ROA1	19.483	22.368	20.292	0.0009161	19.4821	22.3671	20.2911	21.3291	1.09481
ROA1	22.778	27.87	30.848	2.738	20.04	25.132	28.11	26.621	1.32839
ROA1	28.474	25.735	24.919	2.738	25.736	22.997	22.181	22.589	0.87772
ROA1	25.421	14.477	20.026	2.006	23.415	12.471	18.02	15.2455	0.6511
ROA1	20.349	15.475	11.224	2.006	18.343	13.469	9.218	11.3435	0.61841
ROA1	29.057	20.236	11.267	1.844	27.213	18.392	9.423	13.9075	0.511061
ROA1	8.374	11.141	7.51	1.844	6.53	9.297	5.666	7.4815	1.14571
ROA0(1-181) + ROA1(190-320)	3.605	21.749	10.809	0	3.605	21.749	10.809	16.279	4.51567
ROA0(1-181) + ROA1(190-320)	10.224	45.443	25.036	0	10.224	45.443	25.036	35.2395	3.44674
ROA0(1-181) + ROA1(190-320)	5.06	22.624	22.039	0	5.06	22.624	22.039	22.3315	4.41334
ROA0(1-181) + ROA1(190-320)	3.13	21.474	6.051	0	3.13	21.474	6.051	13.7625	4.39696
ROA0(1-181) + ROA1(190-320)	6.349	30.211	19.869	0	6.349	30.211	19.869	25.04	3.94393
ROA0(1-181) + ROA1(190-320)	6.223	26.09	22.436	0	6.223	26.09	22.436	24.263	3.89892
ROA0(1-181) + ROA1(190-320)	12.632	19.399	21.167	0	12.632	19.399	21.167	20.283	1.60568
ROA0(1-181) + ROA1(190-320)	2.871	18.937	12.585	0	2.871	18.937	12.585	15.761	5.48972
ROA0(1-181) + ROA1(190-320)	12.094	23.506	16.202	0	12.094	23.506	16.202	19.854	1.64164
ROA0(1-181) + ROA1(190-320)	11.598	15.494	13.098	0	11.598	15.494	13.098	14.296	1.23263
ROA1(1-190) + ROA0(181-305)	22.391	20.751	18.688	1.017	21.374	19.734	17.671	18.7025	0.875012
ROA1(1-190) + ROA0(181-305)	19.9	15.095	13.3	1.017	18.883	14.078	12.283	13.1805	0.698009
ROA1(1-190) + ROA0(181-305)	19.706	17.382	10.067	0.28	19.426	17.102	9.787	13.4445	0.692088
ROA1(1-190) + ROA0(181-305)	18.136	11.678	17.059	0.28	17.856	11.398	16.779	14.0885	0.789006
ROA1(1-190) + ROA0(181-305)	14.585	16.813	9.832	0.132	14.453	16.681	9.7	13.1905	0.912648
ROA1(1-190) + ROA0(181-305)	17.319	8.743	13.008	0.132	17.187	8.611	12.876	10.7435	0.625095
ROA1(1-190) + ROA0(181-305)	18.709	11.189	12.794	0.917	17.792	10.272	11.877	11.0745	0.622443
ROA1(1-190) + ROA0(181-305)	20.979	16.793	16.024	0.917	20.062	15.876	15.107	15.4915	0.772181
ROA1(1-190) + ROA0(181-305)	20.678	11.584	15.362	1.538	19.14	10.046	13.824	11.935	0.623563
ROA1(1-190) + ROA0(181-305)	16.585	9.24	13.172	1.538	15.047	7.702	11.634	9.668	0.64252
ROA1(F34D)	7.962	35.699	27.193	0	7.962	35.699	27.193	31.446	3.94951
ROA1(F34D)	10.422	53.723	37.687	0	10.422	53.723	37.687	45.705	4.38543
ROA1(F34D)	11.443	50.711	50.519	0	11.443	50.711	50.519	50.615	4.42323
ROA1(F34D)	8.15	34.797	32.457	0	8.15	34.797	32.457	33.627	4.12601
ROA1(F34D)	11.74	37.703	27.93	0	11.74	37.703	27.93	32.8165	2.79527
ROA1(F34D)	12.955	33.792	16.901	0	12.955	33.792	16.901	25.3465	1.9565
ROA1(F34D)	6.192	16.969	17.453	0	6.192	16.969	17.453	17.211	2.77955
ROA1(F34D)	9.857	20.984	16.099	0	9.857	20.984	16.099	18.5415	1.88105
ROA1(F34D)	2.954	14.562	10.943	0	2.954	14.562	10.943	12.7525	4.31703
ROA1(F34D)	15.75	19.672	15.388	0	15.75	19.672	15.388	17.53	1.11302

## Sheet: 2023-03-29
	Nucl Back	A-body-1	A-body-2	Back	Nucl Back	A-body-1	A-body-2	A-body Average	Relative to nucleus
	Raw mean pixel intensity				Raw mean pixel intensity (minus Back)
ROA0	8.608	20.73	39.837	0	8.608	20.73	39.837	30.2835	3.51806
ROA0	8.831	25.445	34.824	0	8.831	25.445	34.824	30.1345	3.41235
ROA0	5.015	32.046	28.675	0	5.015	32.046	28.675	30.3605	6.05394
ROA0	5.026	32.288	31.015	0	5.026	32.288	31.015	31.6515	6.29755
ROA0	5.443	26.872	25.336	0	5.443	26.872	25.336	26.104	4.79588
ROA0	5.925	42.636	27.998	0	5.925	42.636	27.998	35.317	5.96068
ROA0	3.058	14.1	10.5	0	3.058	14.1	10.5	12.3	4.02224
ROA0	6.106	16.29	17.326	0	6.106	16.29	17.326	16.808	2.7527
ROA0	6.849	16.596	14.486	0	6.849	16.596	14.486	15.541	2.26909
ROA0	10.537	14.901	10.423	0	10.537	14.901	10.423	12.662	1.20167
ROA1	35.364	21.442	28.789	0.719	34.645	20.723	28.07	24.3965	0.704185
ROA1	10.398	8.211	7.111	0.719	9.679	7.492	6.392	6.942	0.717223
ROA1	15.341	9.716	20.09	0.167	15.174	9.549	19.923	14.736	0.971135
ROA1	23.274	11.12	20.018	0.167	23.107	10.953	19.851	15.402	0.666551
ROA1	19.41	11.002	10.979	0	19.41	11.002	10.979	10.9905	0.566229
ROA1	22.975	12.577	9.52	0	22.975	12.577	9.52	11.0485	0.480892
ROA1	9.456	4.226	4.343	0.22	9.236	4.006	4.123	4.0645	0.440071
ROA1	11.359	6.916	3.63	0.22	11.139	6.696	3.41	5.053	0.453631
ROA1	8.792	9.171	8.172	0.22	8.572	8.951	7.952	8.4515	0.985943
ROA1	14.478	14.017	11.824	0.22	14.258	13.797	11.604	12.7005	0.890763
ROA1(1-99)+ROA0(93-305)	12.845	13.027	12.417	0.001	12.844	13.026	12.416	12.721	0.990424
ROA1(1-99)+ROA0(93-305)	8.497	5.438	7.307	0.001	8.496	5.437	7.306	6.3715	0.749941
ROA1(1-99)+ROA0(93-305)	13.812	7.732	6.714	0.233	13.579	7.499	6.481	6.99	0.514765
ROA1(1-99)+ROA0(93-305)	12.552	6.142	6.36	0.233	12.319	5.909	6.127	6.018	0.488514
ROA1(1-99)+ROA0(93-305)	12.996	9.453	8.147	2.678	10.318	6.775	5.469	6.122	0.593332
ROA1(1-99)+ROA0(93-305)	21.474	12.689	11.082	2.678	18.796	10.011	8.404	9.2075	0.489865
ROA1(1-99)+ROA0(93-305)	22.543	13.591	10.034	0	22.543	13.591	10.034	11.8125	0.523999
ROA1(1-99)+ROA0(93-305)	11.702	6.048	6.701	0	11.702	6.048	6.701	6.3745	0.544736
ROA1(1-99)+ROA0(93-305)	13.476	5.759	4.889	0	13.476	5.759	4.889	5.324	0.395073
ROA1(1-99)+ROA0(93-305)	7.473	3.505	4.758	0	7.473	3.505	4.758	4.1315	0.552857
ROA0(1-92)+ROA1(100-320)	7.431	26.474	22.523	0	7.431	26.474	22.523	24.4985	3.2968
ROA0(1-92)+ROA1(100-320)	5.07	18.835	17.999	0	5.07	18.835	17.999	18.417	3.63254
ROA0(1-92)+ROA1(100-320)	4.594	18.39	23.311	0	4.594	18.39	23.311	20.8505	4.53864
ROA0(1-92)+ROA1(100-320)	12.429	27.045	24.294	0	12.429	27.045	24.294	25.6695	2.06529
ROA0(1-92)+ROA1(100-320)	10.317	3.765	4.426	0	10.317	3.765	4.426	4.0955	0.396966
ROA0(1-92)+ROA1(100-320)	6.344	4.076	2.679	0	6.344	4.076	2.679	3.3775	0.532393
ROA0(1-92)+ROA1(100-320)	3.094	13.706	12.029	0	3.094	13.706	12.029	12.8675	4.15886
ROA0(1-92)+ROA1(100-320)	2.884	11.768	11.669	0	2.884	11.768	11.669	11.7185	4.06328
ROA0(1-92)+ROA1(100-320)	8.964	25.446	12.67	0	8.964	25.446	12.67	19.058	2.12606
ROA0(1-92)+ROA1(100-320)	7.547	29.178	20.335	0	7.547	29.178	20.335	24.7565	3.28031
ROA1(A0:93-181)	20.199	10.114	11.865	0	20.199	10.114	11.865	10.9895	0.544062
ROA1(A0:93-181)	14.141	9.218	8.27	0	14.141	9.218	8.27	8.744	0.618344
ROA1(A0:93-181)	14.35	12.652	13.322	0	14.35	12.652	13.322	12.987	0.905017
ROA1(A0:93-181)	14.926	11.872	12.93	0	14.926	11.872	12.93	12.401	0.830832
ROA1(A0:93-181)	33.04	16.841	18.544	0.006	33.034	16.835	18.538	17.6865	0.535403
ROA1(A0:93-181)	23.07	11.379	13.859	0.006	23.064	11.373	13.853	12.613	0.54687
ROA1(A0:93-181)	18.307	22.136	20.137	0.005	18.302	22.131	20.132	21.1315	1.1546
ROA1(A0:93-181)	23.967	22.646	24.554	0.005	23.962	22.641	24.549	23.595	0.984684
ROA1(A0:93-181)	24.983	14.995	14.355	2.32	22.663	12.675	12.035	12.355	0.545162
ROA1(A0:93-181)	26.575	17.186	17.232	2.32	24.255	14.866	14.912	14.889	0.613853
ROA0(A1:100-190)	14.372	54.549	41.951	0	14.372	54.549	41.951	48.25	3.35722
ROA0(A1:100-190)	6.577	37.951	34.058	0	6.577	37.951	34.058	36.0045	5.4743
ROA0(A1:100-190)	1.025	9.018	10.602	0	1.025	9.018	10.602	9.81	9.57073
ROA0(A1:100-190)	0.779	5.592	4.845	0	0.779	5.592	4.845	5.2185	6.69897
ROA0(A1:100-190)	19.637	17.516	18.055	0	19.637	17.516	18.055	17.7855	0.905714
ROA0(A1:100-190)	9.867	21.693	15.756	0	9.867	21.693	15.756	18.7245	1.89769
ROA0(A1:100-190)	2.645	16.166	8.231	0	2.645	16.166	8.231	12.1985	4.61191
ROA0(A1:100-190)	6.369	7.825	6.6	0	6.369	7.825	6.6	7.2125	1.13244
ROA0(A1:100-190)	6.182	18.552	12.477	0	6.182	18.552	12.477	15.5145	2.50962
ROA0(A1:100-190)	4.58	16.773	11.599	0	4.58	16.773	11.599	14.186	3.09738
ROA1(F34A)	4.631	25.173	15.595	0.002	4.629	25.171	15.593	20.382	4.40311
ROA1(F34A)	9.073	29.557	33.664	0.002	9.071	29.555	33.662	31.6085	3.48457
ROA1(F34A)	1.285	12.549	6.219	0.002	1.283	12.547	6.217	9.382	7.31255
ROA1(F34A)	0.929	5.742	5.805	0	0.929	5.742	5.805	5.7735	6.21475
ROA1(F34A)	1.439	8.274	8.155	0	1.439	8.274	8.155	8.2145	5.70848
ROA1(F34A)	1.438	11.49	10.767	0	1.438	11.49	10.767	11.1285	7.73887
ROA1(F34A)	4.138	21.84	20.287	0	4.138	21.84	20.287	21.0635	5.09026
ROA1(F34A)	3.492	22.873	22.135	0	3.492	22.873	22.135	22.504	6.44444
ROA1(F34A)	13.521	15.048	13.096	0	13.521	15.048	13.096	14.072	1.04075
ROA1(F34A)	8.775	9.664	12.28	0	8.775	9.664	12.28	10.972	1.25037

## Sheet: 2023-03-30
	Nucl Back	A-body-1	A-body-2	Back	Nucl Back	A-body-1	A-body-2	A-body Average	Relative to nucleus
	Raw mean pixel intensity				Raw mean pixel intensity (minus Back)
ROA0	10.393	37.147	28.526	0	10.393	37.147	28.526	32.8365	3.15948
ROA0	11.108	20.66	18.802	0	11.108	20.66	18.802	19.731	1.77629
ROA0	13.282	44.193	35.116	0.002	13.28	44.191	35.114	39.6525	2.98588
ROA0	6.114	21.296	22.975	0.002	6.112	21.294	22.973	22.1335	3.62132
ROA0	8.32	37.318	25.746	0.002	8.318	37.316	25.744	31.53	3.79057
ROA0	6.09	20.749	21.401	0.002	6.088	20.747	21.399	21.073	3.4614
ROA0	0.445	6.745	6.833	0	0.445	6.745	6.833	6.789	15.2562
ROA0	0.482	5.42	6.128	0	0.482	5.42	6.128	5.774	11.9793
ROA0	9.713	14.538	19.472	0	9.713	14.538	19.472	17.005	1.75075
ROA0	9.688	15.648	11.819	0	9.688	15.648	11.819	13.7335	1.41758
ROA1	25.502	14.345	25.064	0.358	25.144	13.987	24.706	19.3465	0.769428
ROA1	14.457	6.716	11.428	0.358	14.099	6.358	11.07	8.714	0.618058
ROA1	24.643	8.866	12.743	1.963	22.68	6.903	10.78	8.8415	0.389837
ROA1	23.456	24.146	25.429	1.963	21.493	22.183	23.466	22.8245	1.06195
ROA1	24.215	16.853	10.987	0.316	23.899	16.537	10.671	13.604	0.569229
ROA1	28.088	14.705	13.756	0.316	27.772	14.389	13.44	13.9145	0.501026
ROA1	25.707	18.384	14.354	0.209	25.498	18.175	14.145	16.16	0.633775
ROA1	13.352	14.613	10.502	0.209	13.143	14.404	10.293	12.3485	0.93955
ROA1	11.058	8.456	5.794	0.209	10.849	8.247	5.585	6.916	0.637478
ROA1	12.538	9.709	8.077	0.209	12.329	9.5	7.868	8.684	0.704356
ROA1(1-99)+ROA0(93-305)	9.491	8.868	9.196	0	9.491	8.868	9.196	9.032	0.951638
ROA1(1-99)+ROA0(93-305)	19.724	12.618	12.381	0	19.724	12.618	12.381	12.4995	0.63372
ROA1(1-99)+ROA0(93-305)	21.71	22.478	19.789	0.029	21.681	22.449	19.76	21.1045	0.97341
ROA1(1-99)+ROA0(93-305)	19.119	17.028	18.456	0.029	19.09	16.999	18.427	17.713	0.927868
ROA1(1-99)+ROA0(93-305)	7.936	8.369	7.699	0.006	7.93	8.363	7.693	8.028	1.01236
ROA1(1-99)+ROA0(93-305)	12.279	7.671	6.855	0.006	12.273	7.665	6.849	7.257	0.591298
ROA1(1-99)+ROA0(93-305)	17.004	14.183	12.051	0.644	16.36	13.539	11.407	12.473	0.762408
ROA1(1-99)+ROA0(93-305)	8.267	9.07	10.847	0.644	7.623	8.426	10.203	9.3145	1.22189
ROA1(1-99)+ROA0(93-305)	7.681	8.776	5.611	0.644	7.037	8.132	4.967	6.5495	0.930723
ROA1(1-99)+ROA0(93-305)	18.419	16.025	22.159	0.644	17.775	15.381	21.515	18.448	1.03786
ROA0(1-92)+ROA1(100-320)	7.812	37.047	31.014	0	7.812	37.047	31.014	34.0305	4.35618
ROA0(1-92)+ROA1(100-320)	5.694	33.879	26.045	0	5.694	33.879	26.045	29.962	5.26203
ROA0(1-92)+ROA1(100-320)	3.652	7.868	7.254	0	3.652	7.868	7.254	7.561	2.07037
ROA0(1-92)+ROA1(100-320)	7.105	6.248	6.103	0	7.105	6.248	6.103	6.1755	0.869177
ROA0(1-92)+ROA1(100-320)	1.983	26.156	12.203	0	1.983	26.156	12.203	19.1795	9.67196
ROA0(1-92)+ROA1(100-320)	3.7	15.924	12.909	0	3.7	15.924	12.909	14.4165	3.89635
ROA0(1-92)+ROA1(100-320)	4.357	24.528	16.566	0	4.357	24.528	16.566	20.547	4.71586
ROA0(1-92)+ROA1(100-320)	5.57	19.167	12.163	0	5.57	19.167	12.163	15.665	2.81239
ROA0(1-92)+ROA1(100-320)	5.688	18.423	18.478	0	5.688	18.423	18.478	18.4505	3.24376
ROA0(1-92)+ROA1(100-320)	0.866	7.096	6.82	0	0.866	7.096	6.82	6.958	8.03464
ROA1(A0:93-181)	22.564	11.954	15.967	0	22.564	11.954	15.967	13.9605	0.618707
ROA1(A0:93-181)	12.943	9.483	9.441	0	12.943	9.483	9.441	9.462	0.731052
ROA1(A0:93-181)	23.139	14.818	13.839	0	23.139	14.818	13.839	14.3285	0.619236
ROA1(A0:93-181)	25.969	16.189	16.214	0	25.969	16.189	16.214	16.2015	0.623878
ROA1(A0:93-181)	16.369	11.679	10.022	0	16.369	11.679	10.022	10.8505	0.662869
ROA1(A0:93-181)	16.469	11.456	12.642	0	16.469	11.456	12.642	12.049	0.731617
ROA1(A0:93-181)	18.466	8.793	9.333	1.155	17.311	7.638	8.178	7.908	0.456819
ROA1(A0:93-181)	23.055	16.493	15.676	1.155	21.9	15.338	14.521	14.9295	0.681712
ROA1(A0:93-181)	18.489	9.153	10.109	0.017	18.472	9.136	10.092	9.614	0.520463
ROA1(A0:93-181)	22.684	13.373	11.629	0.017	22.667	13.356	11.612	12.484	0.550757
ROA0(A1:100-190)	5.938	22.308	18.103	0	5.938	22.308	18.103	20.2055	3.40275
ROA0(A1:100-190)	3.666	13.726	11.17	0	3.666	13.726	11.17	12.448	3.39553
ROA0(A1:100-190)	5.415	17.997	17.377	0	5.415	17.997	17.377	17.687	3.2663
ROA0(A1:100-190)	4.914	30.661	30.09	0	4.914	30.661	30.09	30.3755	6.18142
ROA0(A1:100-190)	4.889	15.415	15	0	4.889	15.415	15	15.2075	3.11055
ROA0(A1:100-190)	7.697	22.961	19.883	0	7.697	22.961	19.883	21.422	2.78316
ROA0(A1:100-190)	4.822	24.487	18.187	0	4.822	24.487	18.187	21.337	4.42493
ROA0(A1:100-190)	3.243	8.381	6.403	0	3.243	8.381	6.403	7.392	2.27937
ROA0(A1:100-190)	9.805	16.045	15.755	0	9.805	16.045	15.755	15.9	1.62162
ROA0(A1:100-190)	11.272	18.113	16.569	0	11.272	18.113	16.569	17.341	1.53841
ROA1(F34A)	6.425	31.521	39.92	0.002	6.423	31.519	39.918	35.7185	5.56103
ROA1(F34A)	14.69	44.608	40.547	0.002	14.688	44.606	40.545	42.5755	2.89866
ROA1(F34A)	11.544	39.596	35.567	0	11.544	39.596	35.567	37.5815	3.2555
ROA1(F34A)	11.658	34.182	27.852	0	11.658	34.182	27.852	31.017	2.66058
ROA1(F34A)	2.483	7.668	6.737	0	2.483	7.668	6.737	7.2025	2.90072
ROA1(F34A)	2.12	11.783	7.585	0	2.12	11.783	7.585	9.684	4.56792
ROA1(F34A)	5.635	22.146	24.566	0.003	5.632	22.143	24.563	23.353	4.14648
ROA1(F34A)	3.088	17.974	15.056	0.003	3.085	17.971	15.053	16.512	5.35235
ROA1(F34A)	8.163	37.332	37.183	0.003	8.16	37.329	37.18	37.2545	4.5655
ROA1(F34A)	14.426	45.295	33.601	0.003	14.423	45.292	33.598	39.445	2.73487

## Sheet: 2023-03-31
	Nucl Back	A-body-1	A-body-2	Back	Nucl Back	A-body-1	A-body-2	A-body Average	Relative to nucleus
	Raw mean pixel intensity				Raw mean pixel intensity (minus Back)
ROA0	8.99	55.458	38.613	0.005	8.985	55.453	38.608	47.0305	5.23434
ROA0	5.03	37.129	43.528	0.005	5.025	37.124	43.523	40.3235	8.02458
ROA0	4.885	22.241	21.309	0	4.885	22.241	21.309	21.775	4.45752
ROA0	2.124	22.404	10.011	0	2.124	22.404	10.011	16.2075	7.63065
ROA0	2.553	8.995	10.746	0	2.553	8.995	10.746	9.8705	3.86624
ROA0	3.698	7.023	9.568	0	3.698	7.023	9.568	8.2955	2.24324
ROA0	5.68	19.483	15.384	0	5.68	19.483	15.384	17.4335	3.06928
ROA0	4.765	15.359	12.363	0	4.765	15.359	12.363	13.861	2.90892
ROA0	13.404	20.067	18.615	0	13.404	20.067	18.615	19.341	1.44293
ROA0	7.862	15.707	19.087	0	7.862	15.707	19.087	17.397	2.2128
ROA1	15.357	19.37	11.466	0.314	15.043	19.056	11.152	15.104	1.00406
ROA1	14.209	13.805	13.607	0.314	13.895	13.491	13.293	13.392	0.9638
ROA1	13.114	8.745	10.909	0.314	12.8	8.431	10.595	9.513	0.743203
ROA1	12.475	16.796	16.816	1.054	11.421	15.742	15.762	15.752	1.37921
ROA1	10.299	12.644	14.178	1.054	9.245	11.59	13.124	12.357	1.33661
ROA1	6.691	3.931	5.149	1.338	5.353	2.593	3.811	3.202	0.598169
ROA1	9.407	11.77	12.07	1.338	8.069	10.432	10.732	10.582	1.31144
ROA1	30.53	16.513	17.14	1.843	28.687	14.67	15.297	14.9835	0.52231
ROA1	22.284	9.927	8.759	1.843	20.441	8.084	6.916	7.5	0.36691
ROA1	29.656	15.005	17.438	1.843	27.813	13.162	15.595	14.3785	0.51697
ROA1(1-99)+ROA0(93-305)	13.184	17.721	14.367	0.904	12.28	16.817	13.463	15.14	1.2329
ROA1(1-99)+ROA0(93-305)	10.018	18.823	11.535	0.904	9.114	17.919	10.631	14.275	1.56627
ROA1(1-99)+ROA0(93-305)	15.042	15.849	19.385	0.904	14.138	14.945	18.481	16.713	1.18213
ROA1(1-99)+ROA0(93-305)	6.621	8.813	8.208	0.904	5.717	7.909	7.304	7.6065	1.33051
ROA1(1-99)+ROA0(93-305)	16.596	9.127	13.715	0.541	16.055	8.586	13.174	10.88	0.677671
ROA1(1-99)+ROA0(93-305)	14.901	9.204	10.094	0.541	14.36	8.663	9.553	9.108	0.634262
ROA1(1-99)+ROA0(93-305)	12.147	13.115	12.496	0.285	11.862	12.83	12.211	12.5205	1.05551
ROA1(1-99)+ROA0(93-305)	16.934	7.578	7.109	0.285	16.649	7.293	6.824	7.0585	0.423959
ROA1(1-99)+ROA0(93-305)	8.374	5.852	6.582	0.285	8.089	5.567	6.297	5.932	0.733342
ROA1(1-99)+ROA0(93-305)	5.535	5.539	6.814	0.285	5.25	5.254	6.529	5.8915	1.12219
ROA0(1-92)+ROA1(100-320)	5.768	17.41	17.209	0	5.768	17.41	17.209	17.3095	3.00095
ROA0(1-92)+ROA1(100-320)	3.391	15.855	13.219	0	3.391	15.855	13.219	14.537	4.28694
ROA0(1-92)+ROA1(100-320)	4.938	7.068	8.318	0	4.938	7.068	8.318	7.693	1.55792
ROA0(1-92)+ROA1(100-320)	10.734	12.654	11.551	0	10.734	12.654	11.551	12.1025	1.12749
ROA0(1-92)+ROA1(100-320)	7.224	24.953	20.157	0	7.224	24.953	20.157	22.555	3.12223
ROA0(1-92)+ROA1(100-320)	4.469	13.972	14.543	0	4.469	13.972	14.543	14.2575	3.19031
ROA0(1-92)+ROA1(100-320)	3.711	13.008	12.675	0	3.711	13.008	12.675	12.8415	3.46039
ROA0(1-92)+ROA1(100-320)	7.921	16.407	16.646	0	7.921	16.407	16.646	16.5265	2.08642
ROA0(1-92)+ROA1(100-320)	6.262	14.393	12.612	0	6.262	14.393	12.612	13.5025	2.15626
ROA0(1-92)+ROA1(100-320)	0.825	5.735	4.914	0	0.825	5.735	4.914	5.3245	6.45394
ROA1(A0:93-181)	17.336	13.015	13.602	0.933	16.403	12.082	12.669	12.3755	0.754466
ROA1(A0:93-181)	23.349	13.413	18.321	0.933	22.416	12.48	17.388	14.934	0.666221
ROA1(A0:93-181)	13.133	7.488	8.759	0.933	12.2	6.555	7.826	7.1905	0.589385
ROA1(A0:93-181)	16.45	15.65	15.367	0.793	15.657	14.857	14.574	14.7155	0.939867
ROA1(A0:93-181)	11.138	10.683	16.965	0.793	10.345	9.89	16.172	13.031	1.25964
ROA1(A0:93-181)	17.364	13.697	10.647	0.424	16.94	13.273	10.223	11.748	0.693506
ROA1(A0:93-181)	29.907	13.389	24.147	0.424	29.483	12.965	23.723	18.344	0.622189
ROA1(A0:93-181)	10.752	7.267	11.203	0.424	10.328	6.843	10.779	8.811	0.853118
ROA1(A0:93-181)	12.787	7.73	7.054	2.287	10.5	5.443	4.767	5.105	0.48619
ROA1(A0:93-181)	12.418	8.463	9.987	2.287	10.131	6.176	7.7	6.938	0.684829
ROA0(A1:100-190)	8.174	19.979	21.339	0.002	8.172	19.977	21.337	20.657	2.52778
ROA0(A1:100-190)	9.924	22.476	24.146	0.002	9.922	22.474	24.144	23.309	2.34922
ROA0(A1:100-190)	6.954	23.06	27.859	0	6.954	23.06	27.859	25.4595	3.66113
ROA0(A1:100-190)	3.108	13.322	19.776	0	3.108	13.322	19.776	16.549	5.32465
ROA0(A1:100-190)	11.642	29.21	28.318	0	11.642	29.21	28.318	28.764	2.47071
ROA0(A1:100-190)	6.531	23.73	22.411	0	6.531	23.73	22.411	23.0705	3.53246
ROA0(A1:100-190)	5.527	14.476	17.025	0	5.527	14.476	17.025	15.7505	2.84974
ROA0(A1:100-190)	8.581	10.299	17.941	0	8.581	10.299	17.941	14.12	1.6455
ROA0(A1:100-190)	5.391	13.182	10.156	0	5.391	13.182	10.156	11.669	2.16453
ROA0(A1:100-190)	11.884	12.05	17.508	0	11.884	12.05	17.508	14.779	1.2436
ROA1(F34A)	3.408	15.994	16.51	0.0001327	3.40787	15.9939	16.5099	16.2519	4.76893
ROA1(F34A)	3.809	16.769	19.582	0.0001327	3.80887	16.7689	19.5819	18.1754	4.77186
ROA1(F34A)	8.155	39.222	35.443	0.0001327	8.15487	39.2219	35.4429	37.3324	4.57792
ROA1(F34A)	8.943	43.755	41.704	0.0001327	8.94287	43.7549	41.7039	42.7294	4.77804
ROA1(F34A)	8.048	55.029	52.591	5.874e-05	8.04794	55.0289	52.5909	53.8099	6.68617
ROA1(F34A)	8.632	47.416	45.024	5.874e-05	8.63194	47.4159	45.0239	46.2199	5.35452
ROA1(F34A)	4.783	9.369	10.868	5.874e-05	4.78294	9.36894	10.8679	10.1184	2.11553
ROA1(F34A)	6.21	10.753	12.488	5.874e-05	6.20994	10.7529	12.4879	11.6204	1.87126
ROA1(F34A)	4.63	9.683	10.552	5.874e-05	4.62994	9.68294	10.5519	10.1174	2.18522
ROA1(F34A)	4.01	12.946	8.475	5.874e-05	4.00994	12.9459	8.47494	10.7104	2.67097
