# Supplementary material for: Protein thermal sensing regulates physiological amyloid aggregation
Source: Nat Commun. 2024 Feb 9;15:1222. doi: 10.1038/s41467-024-45536-0 (PMC10858206; doi:10.1038/s41467-024-45536-0)
Supplement: Supplementary file 4 — Source Data [file 41467_2024_45536_MOESM4_ESM.zip › Fig7i.xlsx]

## Sheet: Statistics
ROA1										ROA0										ROA1(F34A)
	Repeat 1	Repeat 2	Repeat 3	Count	Average	variance	Std. Dev	SE			Repeat 1	Repeat 2	Repeat 3	Count	Average	variance	Std. Dev	SE			Repeat 1	Repeat 2	Repeat 3	Count	Average	variance	Std. Dev	SE
0	1	1	1	3	1	0	0	0		0	1	1	1	3	1	0	0	0		0	1	1	1	3	1	0	0	0
1	0	0	0	3	0	0	0	0		1	0	0	0	3	0	0	0	0		1	0	0	0	3	0	0	0	0
4	0.3771	0.435958	0.505119	3	0.439393	0.00410606	0.0640785	0.0369957		4	0.0148871	0.0349507	0.0549293	3	0.0349224	0.000400846	0.0200211	0.0115592		4	0.00977231	0.0381469	0.0379288	3	0.028616	0.000266326	0.0163195	0.00942207
7	0.543658	0.612067	0.673426	3	0.609717	0.0042141	0.0649161	0.0374793		7	0.017569	0.0476257	0.0686508	3	0.0446152	0.000659135	0.0256736	0.0148227		7	0.0178777	0.0506132	0.046303	3	0.0382646	0.000316364	0.0177866	0.0102691
10	0.64066	0.706445	0.741043	3	0.696049	0.00260026	0.0509927	0.0294407		10	0.0209231	0.0528686	0.0736206	3	0.0491374	0.000704698	0.0265462	0.0153264		10	0.0121221	0.0542238	0.052502	3	0.039616	0.000567675	0.0238259	0.0137559
13	0.727552	0.772646	0.808126	3	0.769441	0.00163073	0.0403823	0.0233148		13	0.0210673	0.0554052	0.076301	3	0.0509245	0.000777749	0.0278882	0.0161012		13	0.0182112	0.0558854	0.0525488	3	0.0422151	0.000434926	0.0208549	0.0120406
16	0.746568	0.80795	0.832791	3	0.79577	0.00196989	0.0443834	0.0256248		16	0.0223592	0.0585976	0.0796704	3	0.0535424	0.000840309	0.0289881	0.0167363		16	0.0182202	0.0572778	0.0543592	3	0.0432857	0.000473339	0.0217563	0.012561
19	0.785771	0.815888	0.854479	3	0.818713	0.00118619	0.0344411	0.0198846		19	0.0268705	0.059811	0.0842467	3	0.0569761	0.000829035	0.028793	0.0166236		19	0.0219671	0.0573511	0.0564006	3	0.0452396	0.000406433	0.0201602	0.0116395
22	0.804863	0.840035	0.866438	3	0.837112	0.000954257	0.0308911	0.017835		22	0.0242628	0.0583739	0.0899478	3	0.0575282	0.00107917	0.0328507	0.0189663		22	0.0227464	0.0570952	0.0581383	3	0.0459933	0.000405585	0.0201391	0.0116273
25	0.849406	0.858244	0.875508	3	0.861052	0.00017624	0.0132755	0.00766463		25	0.0291438	0.0621388	0.0882788	3	0.0598538	0.000878152	0.0296336	0.017109		25	0.0199527	0.0625835	0.0577382	3	0.0467581	0.000544766	0.0233402	0.0134755
28	0.857534	0.86894	0.883279	3	0.869918	0.000166423	0.0129005	0.00744811		28	0.0225277	0.0627932	0.0885358	3	0.0579522	0.00110684	0.0332693	0.019208		28	0.0265181	0.0613727	0.0615925	3	0.0498277	0.000407519	0.0201871	0.011655
31	0.887323	0.886464	0.920835	3	0.898207	0.00038418	0.0196005	0.0113164		31	0.0246764	0.0646901	0.089956	3	0.0597742	0.00108348	0.0329163	0.0190042		31	0.0242305	0.0622998	0.0609956	3	0.0491753	0.000467107	0.0216127	0.0124781
34	0.886205	0.901185	0.926433	3	0.904608	0.000413371	0.0203315	0.0117384		34	0.0276164	0.0659911	0.0897667	3	0.0611248	0.000983428	0.0313596	0.0181055		34	0.02974	0.0642416	0.0601252	3	0.0513689	0.000355094	0.0188439	0.0108796
37	0.910293	0.909104	0.918385	3	0.912594	2.55068e-05	0.00505043	0.00291587		37	0.0275125	0.0619934	0.0909307	3	0.0601455	0.00100803	0.0317495	0.0183306		37	0.0229997	0.0605248	0.0636808	3	0.0490684	0.000512176	0.0226313	0.0130662
40	0.888007	0.924797	0.91821	3	0.910338	0.000384846	0.0196175	0.0113262		40	0.0270107	0.0654319	0.0941926	3	0.0622117	0.00113613	0.0337065	0.0194605		40	0.0238011	0.0662196	0.0654768	3	0.0518325	0.000589458	0.0242788	0.0140173
43	0.916579	0.92853	0.91887	3	0.921326	4.02313e-05	0.00634282	0.00366203		43	0.0300749	0.0655895	0.0931235	3	0.0629293	0.000999091	0.0316084	0.0182491		43	0.0307862	0.0638891	0.0622756	3	0.0523169	0.000348331	0.0186636	0.0107755
46	0.917	0.921065	0.930897	3	0.922987	5.10511e-05	0.00714501	0.00412517		46	0.0275844	0.0644729	0.0995345	3	0.0638639	0.00129448	0.0359789	0.0207724		46	0.0287377	0.064555	0.0638521	3	0.0523816	0.000419399	0.0204792	0.0118237
49	0.921909	0.926024	0.923361	3	0.923765	4.35497e-06	0.00208686	0.00120485		49	0.028932	0.0677516	0.100446	3	0.06571	0.0012817	0.0358008	0.0206696		49	0.033944	0.0637084	0.06542	3	0.0543575	0.000313263	0.0176993	0.0102187
52	0.933149	0.93986	0.928161	3	0.933724	3.44654e-05	0.00587072	0.00338946		52	0.0315976	0.0677344	0.0977227	3	0.0656849	0.00109628	0.0331102	0.0191162		52	0.0248674	0.0667899	0.0672978	3	0.052985	0.000593015	0.0243519	0.0140596
55	0.944963	0.94343	0.91309	3	0.933828	0.000323128	0.0179758	0.0103783		55	0.0330033	0.0684982	0.0933722	3	0.0649579	0.000920501	0.0303398	0.0175167		55	0.0289224	0.0676682	0.0674666	3	0.0546857	0.000497822	0.0223119	0.0128818
58	0.929754	0.937671	0.936205	3	0.934543	1.77426e-05	0.0042122	0.00243191		58	0.0323213	0.0719603	0.097716	3	0.0673325	0.00108518	0.032942	0.0190191		58	0.0349333	0.06949	0.0669018	3	0.0571084	0.000370475	0.0192477	0.0111127
61	0.948781	0.953484	0.931982	3	0.944749	0.000127769	0.0113035	0.00652608		61	0.0346235	0.0740454	0.102558	3	0.0704089	0.00116369	0.0341128	0.0196951		61	0.038287	0.0702018	0.0693204	3	0.0592697	0.000330399	0.0181769	0.0104944
64	0.948391	0.934626	0.954842	3	0.945953	0.000106631	0.0103262	0.00596185		64	0.0348484	0.0770589	0.105172	3	0.0723597	0.00125291	0.0353964	0.0204361		64	0.0284558	0.0738346	0.0708205	3	0.0577036	0.00064385	0.0253742	0.0146498
67	0.960095	0.939524	0.938199	3	0.945939	0.000150727	0.0122771	0.00708818		67	0.027423	0.0771226	0.103933	3	0.0694929	0.00150711	0.0388215	0.0224136		67	0.0355166	0.0769716	0.076063	3	0.0628504	0.000560559	0.0236761	0.0136694
70	0.951137	0.948345	0.949584	3	0.949689	1.95648e-06	0.00139874	0.000807564		70	0.0345218	0.074138	0.104014	3	0.0708913	0.0012152	0.0348597	0.0201263		70	0.0369757	0.0705406	0.0730514	3	0.0601892	0.000405728	0.0201427	0.0116294
73	0.965956	0.962982	0.945163	3	0.958034	0.00012645	0.011245	0.00649231		73	0.0309437	0.0739221	0.103946	3	0.0696038	0.00134631	0.0366921	0.0211842		73	0.0392086	0.0723983	0.0724976	3	0.0613681	0.000368286	0.0191908	0.0110798
76	0.970061	0.96238	0.95586	3	0.962767	5.05245e-05	0.00710806	0.00410384		76	0.0316958	0.0703136	0.103635	3	0.0685483	0.00129616	0.0360022	0.0207859		76	0.0399605	0.0778706	0.0745676	3	0.0641329	0.000440957	0.020999	0.0121238
79	0.986112	0.960538	0.959043	3	0.968564	0.000231509	0.0152154	0.00878462		79	0.0345042	0.0777018	0.106429	3	0.0728784	0.00131075	0.0362043	0.0209025		79	0.0340921	0.0766059	0.0765427	3	0.0624136	0.000601582	0.0245272	0.0141608
82	0.990712	0.964981	0.955093	3	0.970262	0.00033809	0.0183872	0.0106159		82	0.0342419	0.0756496	0.106053	3	0.0719814	0.00129928	0.0360456	0.0208109		82	0.0465373	0.0768519	0.0737137	3	0.065701	0.000277897	0.0166702	0.00962457
85	1.00217	0.987297	0.953626	3	0.98103	0.00061851	0.0248699	0.0143586		85	0.0302356	0.0763274	0.109643	3	0.0720686	0.00158998	0.0398746	0.0230216		85	0.0379837	0.07527	0.079256	3	0.0641699	0.000518259	0.0227653	0.0131436
	Average					Standard Error
	ROA1	ROA0	ROA1(F34A)			ROA1	ROA0	ROA1(F34A)
0	1	1	1		0	0	0	0
1	0	0	0		1	0	0	0
4	0.439393	0.0349224	0.028616		4	0.0369957	0.0115592	0.00942207
7	0.609717	0.0446152	0.0382646		7	0.0374793	0.0148227	0.0102691
10	0.696049	0.0491374	0.039616		10	0.0294407	0.0153264	0.0137559
13	0.769441	0.0509245	0.0422151		13	0.0233148	0.0161012	0.0120406
16	0.79577	0.0535424	0.0432857		16	0.0256248	0.0167363	0.012561
19	0.818713	0.0569761	0.0452396		19	0.0198846	0.0166236	0.0116395
22	0.837112	0.0575282	0.0459933		22	0.017835	0.0189663	0.0116273
25	0.861052	0.0598538	0.0467581		25	0.00766463	0.017109	0.0134755
28	0.869918	0.0579522	0.0498277		28	0.00744811	0.019208	0.011655
31	0.898207	0.0597742	0.0491753		31	0.0113164	0.0190042	0.0124781
34	0.904608	0.0611248	0.0513689		34	0.0117384	0.0181055	0.0108796
37	0.912594	0.0601455	0.0490684		37	0.00291587	0.0183306	0.0130662
40	0.910338	0.0622117	0.0518325		40	0.0113262	0.0194605	0.0140173
43	0.921326	0.0629293	0.0523169		43	0.00366203	0.0182491	0.0107755
46	0.922987	0.0638639	0.0523816		46	0.00412517	0.0207724	0.0118237
49	0.923765	0.06571	0.0543575		49	0.00120485	0.0206696	0.0102187
52	0.933724	0.0656849	0.052985		52	0.00338946	0.0191162	0.0140596
55	0.933828	0.0649579	0.0546857		55	0.0103783	0.0175167	0.0128818
58	0.934543	0.0673325	0.0571084		58	0.00243191	0.0190191	0.0111127
61	0.944749	0.0704089	0.0592697		61	0.00652608	0.0196951	0.0104944
64	0.945953	0.0723597	0.0577036		64	0.00596185	0.0204361	0.0146498
67	0.945939	0.0694929	0.0628504		67	0.00708818	0.0224136	0.0136694
70	0.949689	0.0708913	0.0601892		70	0.000807564	0.0201263	0.0116294
73	0.958034	0.0696038	0.0613681		73	0.00649231	0.0211842	0.0110798
76	0.962767	0.0685483	0.0641329		76	0.00410384	0.0207859	0.0121238
79	0.968564	0.0728784	0.0624136		79	0.00878462	0.0209025	0.0141608
82	0.970262	0.0719814	0.065701		82	0.0106159	0.0208109	0.00962457
85	0.98103	0.0720686	0.0641699		85	0.0143586	0.0230216	0.0131436

## Sheet: Repeat 1
Repeat#1	ROA1 4h HS (January 19th, 2023)								Repeat#2									Repeat#3									Repeat#4									Repeat#5									Repeat#6
	Background	Bleached	Whole Cell	Bleached	Whole Cell	FRAP	Normalize			Background	Bleached	Whole Cell	Bleached	Whole Cell	FRAP	Normalize			Background	Bleached	Whole Cell	Bleached	Whole Cell	FRAP	Normalize			Background	Bleached	Whole Cell	Bleached	Whole Cell	FRAP	Normalize			Background	Bleached	Whole Cell	Bleached	Whole Cell	FRAP	Normalize			Background	Bleached	Whole Cell	Bleached
				Minus Back	Minus Back								Minus Back	Minus Back								Minus Back	Minus Back								Minus Back	Minus Back								Minus Back	Minus Back								Minus Back
0	0.031	20.312	14.031	20.281	14	1	1		0	0.031	27.157	23.101	27.126	23.07	1	1		0	0.019	40.012	30.332	39.993	30.313	1	1		0	0.019	21.969	20.012	21.95	19.993	1	1		0	0.275	44.511	32.381	44.236	32.106	1	1		0	0.008	40.259	33.971	40.251
1	0.027	7.871	12.437	7.844	12.41	0.436319	0		1	0.027	7.634	19.473	7.607	19.446	0.332694	0		1	0.018	11.847	27.267	11.829	27.249	0.329035	0		1	0.018	5.436	17.197	5.418	17.179	0.287266	0		1	0.248	8.85	29.292	8.602	29.044	0.214958	0		1	0.011	12.603	31.426	12.592
4	0.018	11.839	12.927	11.821	12.909	0.632121	0.347363		4	0.018	15.356	20.93	15.338	20.912	0.623785	0.436218		4	0.021	22.788	28.43	22.767	28.409	0.607428	0.414914		4	0.021	10.301	18.174	10.28	18.153	0.515808	0.320655		4	0.261	19.854	30.141	19.593	29.88	0.475916	0.332413		4	0.009	25.759	32.372	25.75
7	0.019	14.201	13.274	14.182	13.255	0.738578	0.536223		7	0.019	19.134	21.791	19.115	21.772	0.746686	0.620393		7	0.017	26.729	28.879	26.712	28.862	0.701496	0.555112		7	0.017	13.067	18.839	13.05	18.822	0.631522	0.483007		7	0.242	26.307	30.271	26.065	30.029	0.629981	0.528663		7	0.011	30.454	32.842	30.443
10	0.024	15.835	13.47	15.811	13.446	0.811717	0.665977		10	0.024	20.069	22.15	20.045	22.126	0.770486	0.656059		10	0.019	31.118	29.33	31.099	29.311	0.804194	0.708172		10	0.019	14.607	19.089	14.588	19.07	0.696768	0.574552		10	0.234	29.013	30.426	28.779	30.192	0.691822	0.607437		10	0.01	33.029	33.085	33.019
13	0.027	16.567	13.616	16.54	13.589	0.840208	0.71652		13	0.027	22.219	22.644	22.192	22.617	0.834494	0.751979		13	0.014	35.071	29.55	35.057	29.536	0.899638	0.850422		13	0.014	15.945	19.245	15.931	19.231	0.754544	0.655613		13	0.28	31.407	30.537	31.127	30.257	0.746658	0.677289		13	0.01	34.178	32.972	34.168
16	0.027	17.272	13.671	17.245	13.644	0.872489	0.773789		16	0.027	22.781	22.713	22.754	22.686	0.853025	0.779748		16	0.019	34.082	29.778	34.063	29.759	0.86758	0.802642		16	0.019	16.344	19.382	16.325	19.363	0.767934	0.6744		16	0.293	33.063	30.545	32.77	30.252	0.786199	0.727657		16	0.01	36.667	33.043	36.657
19	0.028	17.183	13.739	17.155	13.711	0.863695	0.758187		19	0.028	24.219	22.909	24.191	22.881	0.899168	0.848896		19	0.018	35.376	29.945	35.358	29.927	0.895508	0.844266		19	0.018	17.049	19.538	17.031	19.52	0.794701	0.711956		19	0.293	34.68	30.602	34.387	30.309	0.823442	0.775097		19	0.005	36.08	33.236	36.075
22	0.027	18.424	13.864	18.397	13.837	0.917791	0.854157		22	0.027	23.837	23.068	23.81	23.041	0.87886	0.818465		22	0.022	34.435	29.958	34.413	29.936	0.871312	0.808205		22	0.022	17.798	19.523	17.776	19.501	0.830272	0.761864		22	0.279	33.357	30.532	33.078	30.253	0.793563	0.737036		22	0.007	36.989	33.085	36.982
25	0.031	18.594	13.944	18.563	13.913	0.921014	0.859874		25	0.031	25.16	23.275	25.129	23.244	0.919446	0.879285		25	0.018	37.518	29.823	37.5	29.805	0.953646	0.930914		25	0.018	18.742	19.599	18.724	19.581	0.870978	0.818976		25	0.247	35.343	30.674	35.096	30.427	0.837161	0.792573		25	0.01	37.592	33.043	37.582
28	0.029	18.75	13.966	18.721	13.937	0.927253	0.870944		28	0.029	26.141	23.462	26.112	23.433	0.947707	0.921636		28	0.015	36.741	29.806	36.726	29.791	0.934401	0.902232		28	0.015	18.031	19.629	18.016	19.614	0.836634	0.77079		28	0.27	37.672	30.552	37.402	30.282	0.896439	0.868082		28	0.008	36.609	33.036	36.601
31	0.027	18.938	13.984	18.911	13.957	0.935322	0.885257		31	0.027	25.693	23.583	25.666	23.556	0.926656	0.890089		31	0.014	36.729	29.716	36.715	29.702	0.936921	0.905987		31	0.014	18.675	19.578	18.661	19.564	0.868802	0.815923		31	0.226	36.911	30.56	36.685	30.334	0.877747	0.844272		31	0.007	40.517	32.968	40.51
34	0.027	19.094	13.953	19.067	13.926	0.945137	0.90267		34	0.027	26.065	23.567	26.038	23.54	0.940726	0.911174		34	0.017	37.953	29.81	37.936	29.793	0.965122	0.948018		34	0.017	18.043	19.494	18.026	19.477	0.842987	0.779703		34	0.271	38.517	30.359	38.246	30.088	0.922578	0.901378		34	0.007	37.851	32.966	37.844
37	0.032	19.371	14.021	19.339	13.989	0.954302	0.91893		37	0.032	27.046	23.691	27.014	23.659	0.971079	0.956659		37	0.019	37.435	29.853	37.416	29.834	0.950585	0.926352		37	0.019	19.319	19.564	19.3	19.545	0.899425	0.858889		37	0.254	37.833	30.526	37.579	30.272	0.900979	0.873865		37	0.009	38.586	33.115	38.577
40	0.034	19.286	13.881	19.252	13.847	0.959752	0.928597		40	0.034	26.092	23.849	26.058	23.815	0.930577	0.895965		40	0.014	39.012	29.81	38.998	29.796	0.99204	0.988137		40	0.014	19.209	19.563	19.195	19.549	0.894349	0.851766		40	0.234	37.937	30.474	37.703	30.24	0.904908	0.87887		40	0.01	38.155	33.437	38.145
43	0.028	19.924	14.005	19.896	13.977	0.982631	0.969187		43	0.028	26.775	23.831	26.747	23.803	0.955664	0.93356		43	0.024	38.2	29.8	38.176	29.776	0.971782	0.957945		43	0.024	18.988	19.495	18.964	19.471	0.887126	0.841632		43	0.248	38.789	30.511	38.541	30.263	0.924318	0.903595		43	0.009	40.178	33.482	40.169
46	0.036	19.299	13.87	19.263	13.834	0.961202	0.931171		46	0.036	27.137	23.872	27.101	23.836	0.966972	0.950505		46	0.016	38.506	29.538	38.49	29.522	0.988205	0.982421		46	0.016	19.35	19.629	19.334	19.613	0.897886	0.856729		46	0.281	38.541	30.408	38.26	30.127	0.921721	0.900287		46	0.008	38.994	33.548	38.986
49	0.026	19.688	13.797	19.662	13.771	0.9856	0.974454		49	0.026	27.696	23.821	27.67	23.795	0.988975	0.983478		49	0.018	38.435	29.438	38.417	29.42	0.98975	0.984724		49	0.018	19.012	19.54	18.994	19.522	0.886208	0.840344		49	0.249	39.096	30.632	38.847	30.383	0.927977	0.908256		49	0.011	39.971	33.671	39.96
52	0.036	19.558	13.754	19.522	13.718	0.982363	0.968712		52	0.036	27.167	23.882	27.131	23.846	0.967636	0.951501		52	0.022	38.847	29.536	38.825	29.514	0.997076	0.995642		52	0.022	19.982	19.503	19.96	19.481	0.933239	0.906331		52	0.268	38.928	30.569	38.66	30.301	0.926009	0.905749		52	0.009	40.678	33.625	40.669
55	0.026	20.232	13.828	20.206	13.802	1.01059	1.0188		55	0.026	27.359	23.653	27.333	23.627	0.983876	0.975838		55	0.023	37.635	29.548	37.612	29.525	0.965565	0.948678		55	0.023	20.46	19.522	20.437	19.499	0.954659	0.936384		55	0.257	40.617	30.659	40.36	30.402	0.963517	0.953527		55	0.009	38.489	33.724	38.48
58	0.036	18.808	13.635	18.772	13.599	0.952889	0.916422		58	0.036	27.167	23.748	27.131	23.712	0.973104	0.959695		58	0.019	38.353	29.781	38.334	29.762	0.976263	0.964623		58	0.019	20.46	19.71	20.441	19.691	0.945535	0.923584		58	0.25	40.087	30.638	39.837	30.388	0.951469	0.938181		58	0.008	37.172	33.577	37.164
61	0.032	20.223	13.543	20.191	13.511	1.03159	1.05605		61	0.032	27.075	23.676	27.043	23.644	0.972738	0.959146		61	0.022	38.365	29.759	38.343	29.737	0.977313	0.966188		61	0.022	19.822	19.599	19.8	19.577	0.921218	0.889465		61	0.264	39.996	30.608	39.732	30.344	0.950338	0.936739		61	0.01	39.374	33.608	39.364
64	0.032	20.156	13.374	20.124	13.342	1.04119	1.07308		64	0.032	26.958	23.762	26.926	23.73	0.965019	0.947579		64	0.019	38.788	29.62	38.769	29.601	0.992712	0.989138		64	0.019	19.472	19.446	19.453	19.427	0.912062	0.876619		64	0.282	39.737	30.656	39.455	30.374	0.94278	0.927112		64	0.005	39.667	33.612	39.662
67	0.034	20.411	13.323	20.377	13.289	1.05849	1.10376		67	0.034	27.565	23.706	27.531	23.672	0.98912	0.983695		67	0.022	40.671	29.496	40.649	29.474	1.04534	1.06757		67	0.022	19.294	19.486	19.272	19.464	0.901858	0.862302		67	0.306	40.472	30.791	40.166	30.485	0.956275	0.944302		67	0.007	40.741	33.697	40.734
70	0.037	20.022	13.22	19.985	13.183	1.04647	1.08245		70	0.037	28.039	23.695	28.002	23.658	1.00664	1.00995		70	0.017	39.082	29.659	39.065	29.642	0.998907	0.998372		70	0.017	20.442	19.607	20.425	19.59	0.949666	0.92938		70	0.256	39.898	30.854	39.642	30.598	0.940314	0.923971		70	0.009	38.799	33.814	38.79
73	0.047	20.339	12.884	20.292	12.837	1.09119	1.16177		73	0.047	27.141	23.418	27.094	23.371	0.985956	0.978955		73	0.017	38.812	29.432	38.795	29.415	0.999659	0.999492		73	0.017	19.693	19.457	19.676	19.44	0.9219	0.890422		73	0.269	40.73	30.919	40.461	30.65	0.958112	0.946643		73	0.011	41.103	33.929	41.092
76	0.034	20.196	12.824	20.162	12.79	1.08818	1.15644		76	0.034	28.291	23.63	28.257	23.596	1.01847	1.02768		76	0.018	40.8	29.486	40.782	29.468	1.04897	1.07298		76	0.018	19.681	19.468	19.663	19.45	0.920818	0.888903		76	0.225	39.065	30.68	38.84	30.455	0.925616	0.905249		76	0.011	41.27	34.076	41.259
79	0.039	20.094	12.721	20.055	12.682	1.09163	1.16255		79	0.039	27.801	23.363	27.762	23.324	1.0123	1.01843		79	0.016	41.694	29.763	41.678	29.747	1.06196	1.09235		79	0.016	19.877	19.67	19.861	19.654	0.920436	0.888368		79	0.25	39.511	30.711	39.261	30.461	0.935465	0.917794		79	0.009	40.46	34.145	40.451
82	0.043	20.397	12.582	20.354	12.539	1.12054	1.21384		82	0.043	28.928	23.369	28.885	23.326	1.05316	1.07966		82	0.016	40.506	29.623	40.49	29.607	1.03657	1.0545		82	0.016	20.252	19.693	20.236	19.677	0.936719	0.911213		82	0.271	39.561	30.485	39.29	30.214	0.943809	0.928423		82	0.01	39.489	34.297	39.479
85	0.04	19.964	12.599	19.924	12.559	1.09512	1.16874		85	0.04	28.003	23.285	27.963	23.245	1.0231	1.03461		85	0.018	40.471	29.429	40.453	29.411	1.04252	1.06338		85	0.018	20.055	19.596	20.037	19.578	0.932197	0.904869		85	0.29	40.415	30.383	40.125	30.093	0.967743	0.95891		85	0.009	40.534	34.366	40.525
	1	2	3	4	5	6	7	8	9	10	Count	Average	variance	Std. Dev	SE
0	1	1	1	1	1	1	1	1	1	1	10	1	0	0	0
1	0	0	0	0	0	0	0	0	0	0	10	0	0	0	0
4	0.347363	0.436218	0.414914	0.320655	0.332413	0.503413	0.290858	0.325305	0.393807	0.406057	10	0.3771	0.00424277	0.0651366	0.020598
7	0.536223	0.620393	0.555112	0.483007	0.528663	0.671205	0.471793	0.464854	0.510105	0.595222	10	0.543658	0.00460062	0.0678279	0.0214491
10	0.665977	0.656059	0.708172	0.574552	0.607437	0.761785	0.51932	0.639231	0.617492	0.656571	10	0.64066	0.0045663	0.0675744	0.0213689
13	0.71652	0.751979	0.850422	0.655613	0.677289	0.810593	0.634886	0.728719	0.763823	0.685675	10	0.727552	0.00467448	0.0683702	0.0216205
16	0.773789	0.779748	0.802642	0.6744	0.727657	0.903822	0.656352	0.669627	0.693771	0.783869	10	0.746568	0.0059465	0.0771135	0.0243854
19	0.758187	0.848896	0.844266	0.711956	0.775097	0.873061	0.701832	0.77936	0.709876	0.855179	10	0.785771	0.00433488	0.0658398	0.0208204
22	0.854157	0.818465	0.808205	0.761864	0.737036	0.914424	0.766416	0.719156	0.824107	0.844805	10	0.804863	0.00354094	0.0595058	0.0188174
25	0.859874	0.879285	0.930914	0.818976	0.792573	0.939524	0.735725	0.807282	0.841172	0.888735	10	0.849406	0.00402618	0.0634522	0.0200653
28	0.870944	0.921636	0.902232	0.77079	0.868082	0.901874	0.746677	0.840542	0.884616	0.867948	10	0.857534	0.0032565	0.0570658	0.0180458
31	0.885257	0.890089	0.905987	0.815923	0.844272	1.05595	0.792084	0.846277	0.893549	0.943838	10	0.887323	0.00552623	0.0743386	0.0235079
34	0.90267	0.911174	0.948018	0.779703	0.901378	0.952917	0.837696	0.842569	0.859835	0.926086	10	0.886205	0.00303132	0.0550574	0.0174107
37	0.91893	0.956659	0.926352	0.858889	0.873865	0.974646	0.850803	0.87531	0.926077	0.941404	10	0.910293	0.00184144	0.042912	0.01357
40	0.928597	0.895965	0.988137	0.851766	0.87887	0.943901	0.77768	0.856438	0.867357	0.891359	10	0.888007	0.00331824	0.0576042	0.018216
43	0.969187	0.93356	0.957945	0.841632	0.903595	1.019	0.881054	0.863069	0.873329	0.923422	10	0.916579	0.00300941	0.0548581	0.0173476
46	0.931171	0.950505	0.982421	0.856729	0.900287	0.970969	0.843971	0.873809	0.880003	0.980135	10	0.917	0.00277572	0.0526851	0.0166605
49	0.974454	0.983478	0.984724	0.840344	0.908256	1.00258	0.863744	0.827857	0.841543	0.992115	10	0.921909	0.00527345	0.0726185	0.022964
52	0.968712	0.951501	0.995642	0.906331	0.905749	1.03145	0.849302	0.874643	0.836877	1.01129	10	0.933149	0.00471857	0.0686919	0.0217223
55	1.0188	0.975838	0.948678	0.936384	0.953527	0.944141	0.859124	0.910708	0.867422	1.03501	10	0.944963	0.00324758	0.0569875	0.018021
58	0.916422	0.959695	0.964623	0.923584	0.938181	0.900487	0.882219	0.930762	0.832875	1.04869	10	0.929754	0.00322748	0.0568109	0.0179652
61	1.05605	0.959146	0.966188	0.889465	0.936739	0.982755	0.888232	0.888962	0.836016	1.08426	10	0.948781	0.00611661	0.0782087	0.0247318
64	1.07308	0.947579	0.989138	0.876619	0.927112	0.993661	0.883748	0.892963	0.887839	1.01217	10	0.948391	0.00442748	0.0665393	0.0210416
67	1.10376	0.983695	1.06757	0.862302	0.944302	1.03052	0.909681	0.868213	0.820673	1.01023	10	0.960095	0.0089396	0.0945495	0.0298992
70	1.08245	1.00995	0.998372	0.92938	0.923971	0.951959	0.907443	0.862277	0.820527	1.02505	10	0.951137	0.00627459	0.0792123	0.0250491
73	1.16177	0.978955	0.999492	0.890422	0.946643	1.03362	0.865533	0.885977	0.834294	1.06285	10	0.965956	0.0103888	0.101926	0.0322317
76	1.15644	1.02768	1.07298	0.888903	0.905249	1.0332	0.825793	0.915113	0.805866	1.06937	10	0.970061	0.0137866	0.117416	0.0371304
79	1.16255	1.01843	1.09235	0.888368	0.917794	0.999812	0.879825	1.01169	0.861465	1.02884	10	0.986112	0.009687	0.0984226	0.031124
82	1.21384	1.07966	1.0545	0.911213	0.928423	0.957013	0.848343	0.92946	0.891477	1.09318	10	0.990712	0.0130522	0.114246	0.0361279
85	1.16874	1.03461	1.06338	0.904869	0.95891	0.99284	0.90664	0.989491	0.915063	1.08713	10	1.00217	0.00756248	0.0869625	0.0275
Repeat#1	ROA0 4h HS (January 19th, 2023)								Repeat#2									Repeat#3									Repeat#4									Repeat#5									Repeat#6
	Background	Bleached	Whole Cell	Bleached	Whole Cell	FRAP	Normalize			Background	Bleached	Whole Cell	Bleached	Whole Cell	FRAP	Normalize			Background	Bleached	Whole Cell	Bleached	Whole Cell	FRAP	Normalize			Background	Bleached	Whole Cell	Bleached	Whole Cell	FRAP	Normalize			Background	Bleached	Whole Cell	Bleached	Whole Cell	FRAP	Normalize			Background	Bleached	Whole Cell	Bleached
				Minus Back	Minus Back								Minus Back	Minus Back								Minus Back	Minus Back								Minus Back	Minus Back								Minus Back	Minus Back								Minus Back
0	0.092	36.744	11.055	36.652	10.963	1	1		0	0.045	33.667	10.497	33.622	10.452	1	1		0	0.237	23.983	14.25	23.746	14.013	1	1		0	0.237	32.897	16.338	32.66	16.101	1	1		0	0.237	26.849	15.397	26.612	15.16	1	1		0	0.004	34.143	13.189	34.139
1	0.077	1.64	7.916	1.563	7.839	0.059639	0		1	0.041	3.154	7.735	3.113	7.694	0.125777	0		1	0.225	2.845	12.421	2.62	12.196	0.126772	0		1	0.225	1.345	14.283	1.12	14.058	0.0392764	0		1	0.225	2.72	14.119	2.495	13.894	0.102297	0		1	0.002	2.925	11.874	2.923
4	0.091	2.407	8.506	2.316	8.415	0.082322	0.0241217		4	0.042	3.992	8.193	3.95	8.151	0.150648	0.0284482		4	0.227	3.095	12.779	2.868	12.552	0.134836	0.00923467		4	0.227	1.931	14.679	1.704	14.452	0.0581271	0.0196214		4	0.227	3.043	14.397	2.816	14.17	0.11321	0.012156		4	0.002	3.673	12.104	3.671
7	0.081	3.174	8.543	3.093	8.462	0.10933	0.0528423		7	0.049	4.187	8.273	4.138	8.224	0.156417	0.0350475		7	0.24	3.491	12.923	3.251	12.683	0.151264	0.0280473		7	0.24	1.974	15.037	1.734	14.797	0.0577713	0.0192511		7	0.24	3.204	14.58	2.964	14.34	0.117747	0.0172103		7	0.004	3.694	12.286	3.69
10	0.104	2.849	8.706	2.745	8.602	0.0954497	0.0380819		10	0.039	3.959	8.379	3.92	8.34	0.146115	0.023264		10	0.228	3.448	13.07	3.22	12.842	0.147967	0.0242712		10	0.228	2.19	15.081	1.962	14.853	0.0651211	0.0269013		10	0.228	3.237	14.693	3.009	14.465	0.118502	0.018051		10	0.004	3.707	12.373	3.703
13	0.094	2.279	8.834	2.185	8.74	0.0747776	0.0160988		13	0.046	4.415	8.417	4.369	8.371	0.162248	0.0417182		13	0.221	3.5	13.214	3.279	12.993	0.148927	0.0253707		13	0.221	1.897	15.208	1.676	14.987	0.055131	0.0165028		13	0.221	3.312	14.685	3.091	14.464	0.12174	0.0216578		13	0.002	3.741	12.438	3.739
16	0.085	2.988	8.791	2.903	8.706	0.0997379	0.042642		16	0.046	4.268	8.386	4.222	8.34	0.157372	0.0361404		16	0.247	3.56	13.335	3.313	13.088	0.149379	0.0258883		16	0.247	2.233	15.37	1.986	15.123	0.0647408	0.0265055		16	0.247	3.43	14.83	3.183	14.583	0.12434	0.0245546		16	0.002	3.571	12.412	3.569
19	0.104	3.477	8.923	3.373	8.819	0.114401	0.0582348		19	0.047	4.398	8.451	4.351	8.404	0.160946	0.0402278		19	0.235	3.526	13.401	3.291	13.166	0.147508	0.0237456		19	0.235	2.172	15.459	1.937	15.224	0.0627245	0.0244068		19	0.235	3.409	14.815	3.174	14.58	0.124014	0.0241913		19	0.003	3.878	12.428	3.875
22	0.081	2.779	8.964	2.698	8.883	0.0908477	0.0331881		22	0.042	4.154	8.383	4.112	8.341	0.153254	0.0314293		22	0.235	3.716	13.335	3.481	13.1	0.15681	0.0343983		22	0.235	2.181	15.493	1.946	15.258	0.0628756	0.024564		22	0.235	3.323	14.861	3.088	14.626	0.120274	0.0200255		22	0.002	3.748	12.408	3.746
25	0.092	3.081	8.724	2.989	8.632	0.103573	0.0467203		25	0.054	4.488	8.407	4.434	8.353	0.165017	0.0448852		25	0.233	3.569	13.343	3.336	13.11	0.150163	0.0267869		25	0.233	2.276	15.578	2.043	15.345	0.0656354	0.0274367		25	0.233	3.495	14.953	3.262	14.72	0.12624	0.0266712		25	0.005	4.088	12.374	4.083
28	0.094	2.756	8.737	2.662	8.643	0.0921245	0.0345458		28	0.053	4.26	8.439	4.207	8.386	0.155953	0.0345169		28	0.235	3.698	13.375	3.463	13.14	0.155524	0.0329259		28	0.235	2.353	15.463	2.118	15.228	0.0685677	0.0304889		28	0.235	3.054	14.934	2.819	14.699	0.109252	0.0077469		28	0.004	3.898	12.334	3.894
31	0.088	2.802	8.74	2.714	8.652	0.0938264	0.0363557		31	0.049	4.285	8.427	4.236	8.378	0.157178	0.0359181		31	0.237	3.5	13.381	3.263	13.144	0.146497	0.0225888		31	0.237	2.103	15.532	1.866	15.295	0.0601449	0.0217217		31	0.237	3.548	14.967	3.311	14.73	0.12805	0.0286867		31	0.002	4.163	12.332	4.161
34	0.091	3.151	8.703	3.06	8.612	0.106279	0.0495985		34	0.049	4.78	8.495	4.731	8.446	0.174132	0.0553111		34	0.235	3.448	13.324	3.213	13.089	0.144859	0.0207122		34	0.235	2.414	15.577	2.179	15.342	0.0700184	0.0319988		34	0.235	3.559	14.916	3.324	14.681	0.128981	0.0297247		34	0.002	3.762	12.254	3.76
37	0.094	3.279	8.704	3.185	8.61	0.110647	0.0542426		37	0.054	4.463	8.472	4.409	8.418	0.16282	0.0423717		37	0.237	3.328	13.332	3.091	13.095	0.139295	0.0143401		37	0.237	2.233	15.487	1.996	15.25	0.0645249	0.0262808		37	0.237	3.667	14.913	3.43	14.676	0.13314	0.034357		37	0.004	4.109	12.383	4.105
40	0.086	3.093	8.709	3.007	8.623	0.104305	0.0474992		40	0.044	4.496	8.49	4.452	8.446	0.163863	0.0435646		40	0.236	3.509	13.296	3.273	13.06	0.147892	0.0241853		40	0.236	2.336	15.549	2.1	15.313	0.0676076	0.0294895		40	0.236	3.688	14.903	3.452	14.667	0.134076	0.0353999		40	0.005	4.082	12.296	4.077
43	0.092	3.081	8.733	2.989	8.641	0.103465	0.0466056		43	0.046	4.659	8.48	4.613	8.434	0.17003	0.0506194		43	0.239	3.784	13.364	3.545	13.125	0.159389	0.0373515		43	0.239	2.638	15.651	2.399	15.412	0.0767375	0.0389927		43	0.239	3.376	14.995	3.137	14.756	0.121107	0.0209524		43	0.002	4.122	12.294	4.12
46	0.09	3.047	8.695	2.957	8.605	0.102786	0.045883		46	0.056	4.667	8.408	4.611	8.352	0.171625	0.0524438		46	0.234	3.621	13.365	3.387	13.131	0.152215	0.0291366		46	0.234	2.302	15.533	2.068	15.299	0.0666383	0.0284806		46	0.234	3.602	14.854	3.368	14.62	0.131234	0.032234		46	0.003	3.912	12.181	3.909
49	0.098	3.384	8.655	3.286	8.557	0.114862	0.0587258		49	0.061	4.512	8.482	4.451	8.421	0.164312	0.0440789		49	0.237	3.647	13.284	3.41	13.047	0.154236	0.0314502		49	0.237	2.448	15.541	2.211	15.304	0.071223	0.0332527		49	0.237	3.473	14.866	3.236	14.629	0.126013	0.0264181		49	0.002	4.109	12.179	4.107
52	0.091	3.57	8.565	3.479	8.474	0.1228	0.0671666		52	0.052	4.846	8.485	4.794	8.433	0.176722	0.0582747		52	0.222	3.897	13.402	3.675	13.18	0.164544	0.0432555		52	0.222	2.397	15.52	2.175	15.298	0.0700908	0.0320742		52	0.222	3.473	14.832	3.251	14.61	0.126762	0.0272522		52	0.002	4.095	12.106	4.093
55	0.096	3.302	8.581	3.206	8.485	0.113017	0.0567632		55	0.049	4.821	8.344	4.772	8.295	0.178838	0.0606946		55	0.241	3.672	13.299	3.431	13.058	0.155055	0.0323882		55	0.241	2.44	15.468	2.199	15.227	0.0711947	0.0332232		55	0.241	3.398	14.84	3.157	14.599	0.123189	0.0232726		55	0.003	4.116	12.042	4.113
58	0.091	2.988	8.625	2.897	8.534	0.101538	0.0445561		58	0.05	4.553	8.45	4.503	8.4	0.166647	0.04675		58	0.259	3.698	13.392	3.439	13.133	0.154529	0.0317858		58	0.259	2.284	15.459	2.025	15.2	0.0656777	0.0274807		58	0.259	3.441	14.84	3.182	14.581	0.124318	0.02453		58	0.004	3.918	11.987	3.914
61	0.082	3.605	8.599	3.523	8.517	0.123725	0.0681505		61	0.061	4.675	8.44	4.614	8.379	0.171183	0.0519385		61	0.255	3.75	13.379	3.495	13.124	0.157153	0.0347908		61	0.255	2.414	15.653	2.159	15.398	0.0691234	0.0310672		61	0.255	3.57	14.999	3.315	14.744	0.128083	0.0287234		61	0.003	4.293	12.019	4.29
64	0.092	3.337	8.633	3.245	8.541	0.113642	0.0574277		64	0.05	4.992	8.429	4.942	8.379	0.183352	0.0658584		64	0.24	3.879	13.424	3.639	13.184	0.162883	0.041353		64	0.24	2.31	15.61	2.07	15.37	0.0663947	0.028227		64	0.24	3.505	14.978	3.265	14.738	0.126202	0.0266286		64	0.004	4.007	12.103	4.003
67	0.091	2.814	8.527	2.723	8.436	0.0965479	0.0392498		67	0.064	4.138	8.457	4.074	8.393	0.150897	0.0287332		67	0.246	3.767	13.306	3.521	13.06	0.159098	0.0370181		67	0.246	2.233	15.663	1.987	15.417	0.0635382	0.0252537		67	0.246	3.376	14.905	3.13	14.659	0.121636	0.0215421		67	0.004	4.619	12.061	4.615
70	0.091	3.244	8.694	3.153	8.603	0.109624	0.0531552		70	0.052	5	8.465	4.948	8.413	0.182833	0.0652644		70	0.234	3.741	13.248	3.507	13.014	0.159025	0.0369351		70	0.234	2.267	15.592	2.033	15.358	0.0652588	0.0270447		70	0.234	3.462	14.841	3.228	14.607	0.125891	0.026282		70	0.003	4.245	12.082	4.242
73	0.091	3.698	8.593	3.607	8.502	0.126899	0.0715253		73	0.063	4.74	8.497	4.677	8.434	0.172389	0.0533177		73	0.244	3.569	13.337	3.325	13.093	0.149863	0.0264424		73	0.244	2.483	15.628	2.239	15.384	0.0717499	0.0338012		73	0.244	3.355	14.985	3.111	14.741	0.120225	0.0199704		73	0.002	4.027	11.878	4.025
76	0.085	3.535	8.666	3.45	8.581	0.120258	0.0644633		76	0.057	4.846	8.447	4.789	8.39	0.177443	0.0590988		76	0.238	3.603	13.337	3.365	13.099	0.151596	0.0284274		76	0.238	2.267	15.592	2.029	15.354	0.0651474	0.0269287		76	0.238	3.86	14.963	3.622	14.725	0.140125	0.0421379		76	0.002	4.163	12.015	4.161
79	0.081	2.953	8.568	2.872	8.487	0.101219	0.0442171		79	0.058	4.748	8.409	4.69	8.351	0.174586	0.0558312		79	0.243	3.733	13.359	3.49	13.116	0.157024	0.0346429		79	0.243	2.552	15.63	2.309	15.387	0.0739787	0.036121		79	0.243	3.71	14.937	3.467	14.694	0.134411	0.0357732		79	0.003	4.224	11.978	4.221
82	0.085	3.174	8.637	3.089	8.552	0.108039	0.05147		82	0.07	4.789	8.436	4.719	8.366	0.175351	0.0567057		82	0.239	3.862	13.235	3.623	12.996	0.164513	0.0432193		82	0.239	2.629	15.577	2.39	15.338	0.0768185	0.0390769		82	0.239	3.559	14.895	3.32	14.656	0.129046	0.0297966		82	0.003	4.109	11.917	4.106
85	0.087	3.174	8.548	3.087	8.461	0.109131	0.0526305		85	0.072	4.179	8.441	4.107	8.369	0.152555	0.0306303		85	0.245	4.078	13.248	3.833	13.003	0.173955	0.054032		85	0.245	2.379	15.54	2.134	15.295	0.0687831	0.030713		85	0.245	3.731	14.919	3.486	14.674	0.135332	0.036799		85	0.003	4.143	11.976	4.14
	1	2	3	4	5	6	7	8	9	10	Count	Average	variance	Std. Dev	SE
0	1	1	1	1	1	1	1	1	1	1	10	1	0	0	0
1	0	0	0	0	0	0	0	0	0	0	10	0	0	0	0
4	0.0241217	0.0284482	0.00923467	0.0196214	0.012156	0.0243825	-0.00347916	0.0209203	0.00490425	0.00856103	10	0.0148871	0.00010384	0.0101902	0.00322243
7	0.0528423	0.0350475	0.0280473	0.0192511	0.0172103	0.0231454	-0.0385181	0.0125105	0.0180087	0.00814513	10	0.017569	0.000550433	0.0234613	0.00741912
10	0.0380819	0.023264	0.0242712	0.0269013	0.018051	0.022692	0.0229098	0.0227169	0.0121667	-0.00182433	10	0.0209231	0.000106613	0.0103253	0.00326516
13	0.0160988	0.0417182	0.0253707	0.0165028	0.0216578	0.0232391	0.0155064	0.0130908	0.0177166	0.0197717	10	0.0210673	6.70022e-05	0.00818549	0.00258848
16	0.042642	0.0361404	0.0258883	0.0265055	0.0245546	0.0176614	0.00699476	0.0244285	0.0165947	0.00218198	10	0.0223592	0.000148728	0.0121954	0.00385652
19	0.0582348	0.0402278	0.0237456	0.0244068	0.0241913	0.0280244	0.0103705	0.025173	0.037732	-0.0034012	10	0.0268705	0.000277329	0.0166532	0.0052662
22	0.0331881	0.0314293	0.0343983	0.024564	0.0200255	0.0237903	-0.00361414	0.0223272	0.0348309	0.0216891	10	0.0242628	0.00012791	0.0113097	0.00357646
25	0.0467203	0.0448852	0.0267869	0.0274367	0.0266712	0.0358042	0.00389666	0.0298564	0.0272639	0.0221167	10	0.0291438	0.000145168	0.0120486	0.00381009
28	0.0345458	0.0345169	0.0329259	0.0304889	0.0077469	0.0297076	-0.00461659	0.0237776	0.0242102	0.0119734	10	0.0225277	0.000175811	0.0132594	0.00419299
31	0.0363557	0.0359181	0.0225888	0.0217217	0.0286867	0.0389497	0.00141575	0.0234354	0.0329693	0.00472252	10	0.0246764	0.000167245	0.0129323	0.00408956
34	0.0495985	0.0553111	0.0207122	0.0319988	0.0297247	0.0258978	0.0177483	0.0188665	0.026245	6.10988e-05	10	0.0276164	0.000251066	0.0158451	0.00501065
37	0.0542426	0.0423717	0.0143401	0.0262808	0.034357	0.0364489	0.0155351	0.0286965	0.0253846	-0.00253246	10	0.0275125	0.000254346	0.0159482	0.00504327
40	0.0474992	0.0435646	0.0241853	0.0294895	0.0353999	0.0364899	-0.00792425	0.0286714	0.0255877	0.00714384	10	0.0270107	0.000276455	0.016627	0.0052579
43	0.0466056	0.0506194	0.0373515	0.0389927	0.0209524	0.0379714	0.00859061	0.0256365	0.021065	0.0129635	10	0.0300749	0.000203183	0.0142542	0.00450758
46	0.045883	0.0524438	0.0291366	0.0284806	0.032234	0.0319157	-0.000989609	0.0194589	0.0332812	0.00399993	10	0.0275844	0.000274178	0.0165583	0.0052362
49	0.0587258	0.0440789	0.0314502	0.0332527	0.0264181	0.0388668	-0.00692961	0.0346874	0.0288198	-4.98362e-05	10	0.028932	0.000378474	0.0194544	0.00615202
52	0.0671666	0.0582747	0.0432555	0.0320742	0.0272522	0.0392413	0.0136312	0.0302274	0.0196495	-0.0147961	10	0.0315976	0.000534451	0.0231182	0.00731062
55	0.0567632	0.0606946	0.0323882	0.0332232	0.0232726	0.0407295	0.018477	0.0280913	0.0225595	0.0138337	10	0.0330033	0.000244204	0.015627	0.0049417
58	0.0445561	0.04675	0.0317858	0.0274807	0.02453	0.0343231	0.0238841	0.0411466	0.0422456	0.00651126	10	0.0323213	0.000151114	0.0122929	0.00388734
61	0.0681505	0.0519385	0.0347908	0.0310672	0.0287234	0.0472955	0.0216236	0.0306419	0.0282516	0.00375172	10	0.0346235	0.000312273	0.0176712	0.00558814
64	0.0574277	0.0658584	0.041353	0.028227	0.0266286	0.0361261	0.0163618	0.0243177	0.0442785	0.0079048	10	0.0348484	0.000321592	0.017933	0.00567091
67	0.0392498	0.0287332	0.0370181	0.0252537	0.0215421	0.0582819	0.00888756	0.0184794	0.0369533	-0.000169232	10	0.027423	0.00027788	0.0166697	0.00527144
70	0.0531552	0.0652644	0.0369351	0.0270447	0.026282	0.0448047	0.0221003	0.0359823	0.0273424	0.00630653	10	0.0345218	0.000281305	0.0167722	0.00530382
73	0.0715253	0.0533177	0.0264424	0.0338012	0.0199704	0.0395683	0.0131428	0.0265995	0.026317	-0.00124795	10	0.0309437	0.000418238	0.0204509	0.00646713
76	0.0644633	0.0590988	0.0284274	0.0269287	0.0421379	0.0427505	0.00820422	0.0177677	0.0313685	-0.00418856	10	0.0316958	0.000458102	0.0214033	0.00676833
79	0.0442171	0.0558312	0.0346429	0.036121	0.0357732	0.045358	0.00759942	0.0418034	0.0260779	0.0176182	10	0.0345042	0.000200502	0.0141599	0.00447774
82	0.05147	0.0567057	0.0432193	0.0390769	0.0297966	0.0420086	0.00331462	0.0302002	0.0265701	0.0200573	10	0.0342419	0.000246486	0.0156999	0.00496474
85	0.0526305	0.0306303	0.054032	0.030713	0.036799	0.0424958	-0.014658	0.0268279	0.0310169	0.0118685	10	0.0302356	0.000402954	0.0200737	0.00634786
Repeat#1	ROA1(F34A) 4h HS (March 15th, 2023)								Repeat#2									Repeat#3									Repeat#4									Repeat#5									Repeat#6
	Background	Bleached	Whole Cell	Bleached	Whole Cell	FRAP	Normalize			Background	Bleached	Whole Cell	Bleached	Whole Cell	FRAP	Normalize			Background	Bleached	Whole Cell	Bleached	Whole Cell	FRAP	Normalize			Background	Bleached	Whole Cell	Bleached	Whole Cell	FRAP	Normalize			Background	Bleached	Whole Cell	Bleached	Whole Cell	FRAP	Normalize			Background	Bleached	Whole Cell	Bleached
				Minus Back	Minus Back								Minus Back	Minus Back								Minus Back	Minus Back								Minus Back	Minus Back								Minus Back	Minus Back								Minus Back
0	0.003	33.674	13.747	33.671	13.744	1	1		0	0.003	28.929	13.181	28.926	13.178	1	1		0	0.016	31.309	10.368	31.293	10.352	1	1		0	0.009	52.52	16.255	52.511	16.246	1	1		0	0.029	31.752	13.414	31.723	13.385	1	1		0	0.032	16.075	6.715	16.043
1	0.004	2.535	12.59	2.531	12.586	0.0820846	0		1	0.002	1.798	11.659	1.796	11.657	0.0701909	0		1	0.014	3.132	9.086	3.118	9.072	0.113697	0		1	0.007	5.8	14.063	5.793	14.056	0.127508	0		1	0.027	6.018	11.998	5.991	11.971	0.211161	0		1	0.03	2.366	5.936	2.336
4	0.002	2.907	12.768	2.905	12.766	0.0928856	0.0117669		4	0.002	2.369	11.872	2.367	11.87	0.0908466	0.022215		4	0.013	3.206	9.132	3.193	9.119	0.115832	0.00240861		4	0.008	6.293	14.33	6.285	14.322	0.135768	0.00946709		4	0.032	5.681	12.258	5.649	12.226	0.194954	-0.0205454		4	0.034	2.516	6.033	2.482
7	0.002	3.163	12.81	3.161	12.808	0.10074	0.0203233		7	0.005	2.631	12.004	2.626	11.999	0.0997036	0.0317406		7	0.013	3.485	9.096	3.472	9.083	0.126453	0.0143915		7	0.01	6.307	14.286	6.297	14.276	0.136466	0.0102666		7	0.024	6.027	12.284	6.003	12.26	0.206596	-0.0057865		7	0.026	2.484	6.041	2.458
10	0.002	3	12.971	2.998	12.969	0.0943588	0.0133718		10	0.004	2.75	12.05	2.746	12.046	0.103853	0.0362032		10	0.013	2.779	9.142	2.766	9.129	0.100232	-0.0151928		10	0.009	6.68	14.245	6.671	14.236	0.144977	0.0200218		10	0.034	6.124	12.432	6.09	12.398	0.207257	-0.00494826		10	0.042	2.409	6.058	2.367
13	0.004	3.512	13.053	3.508	13.049	0.109734	0.0301215		13	0.004	2.595	11.976	2.591	11.972	0.0985966	0.03055		13	0.011	3.5	9.102	3.489	9.091	0.12696	0.0149639		13	0.007	6.627	14.195	6.62	14.188	0.144355	0.0193093		13	0.029	6.177	12.499	6.148	12.47	0.208023	-0.00397746		13	0.036	2.161	6.044	2.125
16	0.003	3.163	13.034	3.16	13.031	0.0989843	0.018411		16	0.002	2.714	12.001	2.712	11.999	0.102969	0.0352523		16	0.016	3.176	9.113	3.16	9.097	0.114912	0.0013707		16	0.008	6.573	14.216	6.565	14.208	0.142955	0.0177038		16	0.03	6.496	12.431	6.466	12.401	0.22	0.0112058		16	0.033	2.366	6.107	2.333
19	0.003	3.14	12.98	3.137	12.977	0.0986728	0.0180716		19	0.003	2.702	12.014	2.699	12.011	0.102373	0.0346114		19	0.012	3.588	9.058	3.576	9.046	0.130773	0.0192662		19	0.009	6.253	14.273	6.244	14.264	0.135431	0.00908059		19	0.024	6.186	12.414	6.162	12.39	0.209843	-0.00167036		19	0.027	3.129	6.083	3.102
22	0.004	3.395	12.972	3.391	12.968	0.106736	0.0268561		22	0.002	2.869	11.986	2.867	11.984	0.10899	0.0417282		22	0.012	3.897	9.098	3.885	9.086	0.141448	0.0313101		22	0.009	6.72	14.222	6.711	14.213	0.146082	0.0212886		22	0.031	6.681	12.451	6.65	12.42	0.225915	0.0187033		22	0.036	2.312	6.092	2.276
25	0.004	3.465	13.019	3.461	13.015	0.108546	0.0288279		25	0.003	2.786	11.976	2.783	11.973	0.105894	0.0383983		25	0.015	3.544	9.017	3.529	9.002	0.129685	0.0180386		25	0.01	6.653	14.187	6.643	14.177	0.144969	0.020013		25	0.03	6.142	12.495	6.112	12.465	0.206888	-0.00541646		25	0.031	2.344	6.096	2.313
28	0.004	3.186	12.951	3.182	12.947	0.10032	0.0198663		28	0.003	2.988	11.95	2.985	11.947	0.113827	0.0469306		28	0.013	3.441	9.056	3.428	9.043	0.125402	0.0132065		28	0.008	6.827	14.253	6.819	14.245	0.1481	0.0236009		28	0.027	6.788	12.55	6.761	12.523	0.227796	0.0210888		28	0.028	2.645	6.054	2.617
31	0.004	3	13.011	2.996	13.007	0.0940203	0.0130031		31	0.003	2.821	11.963	2.818	11.96	0.107342	0.039956		31	0.009	3.529	9.027	3.52	9.018	0.129125	0.0174065		31	0.007	6.387	14.169	6.38	14.162	0.139377	0.0136038		31	0.029	6.265	12.518	6.236	12.489	0.21068	-0.000609785		31	0.041	2.398	6.098	2.357
34	0.002	3.744	13.045	3.742	13.043	0.117107	0.0381545		34	0.002	2.976	11.984	2.974	11.982	0.113077	0.0461232		34	0.013	3.324	9.019	3.311	9.006	0.12162	0.00893883		34	0.01	6.987	14.325	6.977	14.315	0.15079	0.0266847		34	0.035	6.664	12.498	6.629	12.463	0.224424	0.0168139		34	0.038	2.763	6.121	2.725
37	0.003	3.628	13.051	3.625	13.048	0.113402	0.0341181		37	0.003	2.75	11.951	2.747	11.948	0.104743	0.0371603		37	0.014	3.544	9.021	3.53	9.007	0.12965	0.0179989		37	0.006	6.053	14.157	6.047	14.151	0.132205	0.00538365		37	0.034	6.195	12.454	6.161	12.42	0.209302	-0.00235598		37	0.038	2.462	6.091	2.424
40	0.003	3.767	13.078	3.764	13.075	0.117507	0.0385905		40	0.005	2.631	11.962	2.626	11.957	0.100054	0.0321173		40	0.015	3.324	9.04	3.309	9.025	0.12129	0.00856723		40	0.008	6.467	14.081	6.459	14.073	0.141996	0.0166046		40	0.031	6.628	12.592	6.597	12.561	0.221598	0.0132316		40	0.035	2.387	6.135	2.352
43	0.005	3.279	13.015	3.274	13.01	0.102721	0.0224817		43	0.004	3.179	11.953	3.175	11.949	0.121052	0.054701		43	0.012	3.75	8.965	3.738	8.953	0.138117	0.0275526		43	0.009	6.28	14.077	6.271	14.068	0.137912	0.0119238		43	0.028	6.885	12.553	6.857	12.525	0.230994	0.0251423		43	0.025	2.925	6.137	2.9
46	0.003	3.419	13.062	3.416	13.059	0.106774	0.0268972		46	0.002	2.893	11.889	2.891	11.887	0.110799	0.0436739		46	0.013	3.603	8.979	3.59	8.966	0.132456	0.0211655		46	0.006	6.093	14.016	6.087	14.01	0.134419	0.00792106		46	0.031	6.743	12.491	6.712	12.46	0.227289	0.0204454		46	0.039	2.935	6.185	2.896
49	0.004	3.767	12.952	3.763	12.948	0.118628	0.0398118		49	0.002	2.655	11.978	2.653	11.976	0.100922	0.0330512		49	0.015	3.397	8.966	3.382	8.951	0.124991	0.0127426		49	0.007	6.44	14.065	6.433	14.058	0.141575	0.0161225		49	0.033	6.965	12.484	6.932	12.451	0.234908	0.0301046		49	0.04	3.065	6.138	3.025
52	0.003	3.628	13.043	3.625	13.04	0.113472	0.0341939		52	0.002	2.69	11.924	2.688	11.922	0.102717	0.0349812		52	0.014	3.426	8.912	3.412	8.898	0.126851	0.014841		52	0.006	6.787	13.943	6.781	13.937	0.150529	0.0263853		52	0.033	6.442	12.363	6.409	12.33	0.219317	0.010339		52	0.043	2.785	6.131	2.742
55	0.004	3.605	13.109	3.601	13.105	0.112161	0.0327664		55	0.003	2.893	11.831	2.89	11.828	0.111313	0.0442269		55	0.012	3.176	8.944	3.164	8.932	0.117183	0.00393292		55	0.014	6.107	14.01	6.093	13.996	0.134686	0.00822718		55	0.033	6.628	12.432	6.595	12.399	0.224426	0.0168157		55	0.042	3.172	6.182	3.13
58	0.004	3.977	13.1	3.973	13.096	0.123833	0.045482		58	0.004	2.833	11.868	2.829	11.864	0.108633	0.0413444		58	0.016	3.794	8.891	3.778	8.875	0.140822	0.0306044		58	0.009	6.44	13.994	6.431	13.985	0.14227	0.0169188		58	0.032	6.858	12.447	6.826	12.415	0.231987	0.0264013		58	0.033	2.688	6.214	2.655
61	0.004	3.512	13	3.508	12.996	0.110181	0.030609		61	0.003	3.012	11.897	3.009	11.894	0.115254	0.0484647		61	0.01	3.515	8.926	3.505	8.916	0.130045	0.0184453		61	0.011	6.827	13.865	6.816	13.854	0.152213	0.0283148		61	0.034	6.903	12.423	6.869	12.389	0.233938	0.0288749		61	0.04	2.785	6.118	2.745
64	0.004	3.558	13.094	3.554	13.09	0.110824	0.0313098		64	0.003	2.679	11.847	2.676	11.844	0.102932	0.0352123		64	0.012	3.206	8.874	3.194	8.862	0.119229	0.00624081		64	0.006	6.427	13.884	6.421	13.878	0.143144	0.0179205		64	0.028	7.292	12.402	7.264	12.374	0.247691	0.0463087		64	0.037	2.645	6.162	2.608
67	0.003	4.116	13.029	4.113	13.026	0.128886	0.0509863		67	0.004	2.905	11.775	2.901	11.771	0.112278	0.0452645		67	0.01	3.838	8.871	3.828	8.861	0.142911	0.0329615		67	0.01	6.693	13.827	6.683	13.817	0.149642	0.0253687		67	0.028	6.558	12.376	6.53	12.348	0.223131	0.0151751		67	0.041	2.602	6.161	2.561
70	0.002	3.977	13.079	3.975	13.077	0.124076	0.045746		70	0.002	2.857	11.823	2.855	11.821	0.11003	0.0428471		70	0.013	3.662	8.816	3.649	8.803	0.137126	0.0264344		70	0.005	6.48	13.828	6.475	13.823	0.144922	0.0199585		70	0.028	6.513	12.368	6.485	12.34	0.221737	0.013408		70	0.037	3.301	6.26	3.264
73	0.002	4.047	13.123	4.045	13.121	0.125837	0.0476651		73	0.004	2.714	11.777	2.71	11.773	0.104868	0.037295		73	0.012	3.353	8.797	3.341	8.785	0.125809	0.0136654		73	0.01	6.76	13.737	6.75	13.727	0.152133	0.0282239		73	0.036	6.646	12.286	6.61	12.25	0.227672	0.0209311		73	0.039	2.731	6.204	2.692
76	0.003	3.837	13.072	3.834	13.069	0.119748	0.0410311		76	0.002	2.833	11.731	2.831	11.729	0.109961	0.0427727		76	0.011	3.662	8.851	3.651	8.84	0.136627	0.0258712		76	0.006	6.973	13.807	6.967	13.801	0.156182	0.0328645		76	0.025	7.345	12.363	7.32	12.338	0.250329	0.0496526		76	0.036	2.817	6.153	2.781
79	0.005	3.93	13.123	3.925	13.118	0.122132	0.0436286		79	0.003	2.512	11.735	2.509	11.732	0.0974293	0.0292947		79	0.011	3.324	8.831	3.313	8.82	0.12426	0.0119173		79	0.012	6.6	13.774	6.588	13.762	0.148104	0.0236063		79	0.029	7.044	12.343	7.015	12.314	0.240366	0.0370229		79	0.036	2.688	6.209	2.652
82	0.005	4.163	13.186	4.158	13.181	0.128764	0.0508533		82	0.003	2.524	11.696	2.521	11.693	0.0982218	0.030147		82	0.012	3.735	8.837	3.723	8.825	0.139558	0.0291784		82	0.011	6.587	13.712	6.576	13.701	0.148493	0.0240515		82	0.031	7.106	12.292	7.075	12.261	0.24347	0.0409575		82	0.037	3.462	6.183	3.425
85	0.002	3.698	13.061	3.696	13.059	0.115526	0.0364318		85	0.003	2.702	11.669	2.699	11.666	0.1054	0.0378674		85	0.017	3.721	8.822	3.704	8.805	0.139161	0.0287307		85	0.009	6.88	13.686	6.871	13.677	0.155427	0.0319985		85	0.029	6.708	12.252	6.679	12.223	0.230557	0.0245881		85	0.032	2.946	6.169	2.914
	1	2	3	4	5	6	7	8	9	10	Count	Average	variance	Std. Dev	SE
0	1	1	1	1	1	1	1	1	1	1	10	1	0	0	0
1	0	0	0	0	0	0	0	0	0	0	10	0	0	0	0
4	0.0117669	0.022215	0.00240861	0.00946709	-0.0205454	0.00907995	0.029977	0.0126133	0.00646898	0.0142716	10	0.00977231	0.00017558	0.0132507	0.00419023
7	0.0203233	0.0317406	0.0143915	0.0102666	-0.0057865	0.00654106	0.0188942	0.0181837	0.026205	0.0380179	10	0.0178777	0.000159206	0.0126177	0.00399007
10	0.0133718	0.0362032	-0.0151928	0.0200218	-0.00494826	-0.00103697	0.0155381	0.019312	0.018384	0.0195684	10	0.0121221	0.000223617	0.0149538	0.00472881
13	0.0301215	0.03055	0.0149639	0.0193093	-0.00397746	-0.0208649	0.0453473	0.0261763	0.0206702	0.0198155	10	0.0182112	0.000348174	0.0186594	0.00590062
16	0.018411	0.0352523	0.0013707	0.0177038	0.0112058	-0.00570254	0.050257	0.0144205	0.0202707	0.0190129	10	0.0182202	0.000249048	0.0157813	0.00499047
19	0.0180716	0.0346114	0.0192662	0.00908059	-0.00167036	0.058198	0.0172633	0.0271865	0.0138885	0.0237752	10	0.0219671	0.000259747	0.0161167	0.00509654
22	0.0268561	0.0417282	0.0313101	0.0212886	0.0187033	-0.00982741	0.0189349	0.0309533	0.0203514	0.0271653	10	0.0227464	0.000181911	0.0134875	0.00426511
25	0.0288279	0.0383983	0.0180386	0.020013	-0.00541646	-0.00706294	0.0287545	0.0208169	0.0369626	0.020195	10	0.0199527	0.000240414	0.0155053	0.00490321
28	0.0198663	0.0469306	0.0132065	0.0236009	0.0210888	0.0193287	0.0493945	0.0185783	0.0220711	0.0311149	10	0.0265181	0.000150563	0.0122704	0.00388024
31	0.0130031	0.039956	0.0174065	0.0136038	-0.000609785	-0.00318868	0.0579513	0.0228271	0.039976	0.0413798	10	0.0242305	0.000398086	0.0199521	0.00630941
34	0.0381545	0.0461232	0.00893883	0.0266847	0.0168139	0.026154	0.049095	0.0245312	0.0306809	0.030224	10	0.02974	0.00015156	0.012311	0.00389307
37	0.0341181	0.0371603	0.0179989	0.00538365	-0.00235598	0.00246011	0.0380757	0.0205036	0.0395503	0.0371018	10	0.0229997	0.000270064	0.0164336	0.00519677
40	0.0385905	0.0321173	0.00856723	0.0166046	0.0132316	-0.00496559	0.0351748	0.0269942	0.0354967	0.0361997	10	0.0238011	0.000215672	0.0146858	0.00464405
43	0.0224817	0.054701	0.0275526	0.0119238	0.0251423	0.039374	0.035059	0.0305231	0.025744	0.0353603	10	0.0307862	0.000130823	0.0114378	0.00361695
46	0.0268972	0.0436739	0.0211655	0.00792106	0.0204454	0.0377403	0.0381786	0.0332786	0.02409	0.0339863	10	0.0287377	0.000113984	0.0106763	0.00337616
49	0.0398118	0.0330512	0.0127426	0.0161225	0.0301046	0.0501408	0.0573254	0.0238978	0.0323137	0.0439299	10	0.033944	0.000203267	0.0142572	0.00450851
52	0.0341939	0.0349812	0.014841	0.0263853	0.010339	0.0273632	0.0274366	0.0185901	0.0217187	0.0328247	10	0.0248674	6.98497e-05	0.00835761	0.00264291
55	0.0327664	0.0442269	0.00393292	0.00822718	0.0168157	0.0569775	0.0280785	0.0305753	0.032062	0.0355619	10	0.0289224	0.000254757	0.0159611	0.00504735
58	0.045482	0.0413444	0.0306044	0.0169188	0.0264013	0.0169634	0.0601637	0.0307934	0.0419474	0.0387143	10	0.0349333	0.000178729	0.013369	0.00422763
61	0.030609	0.0484647	0.0184453	0.0283148	0.0288749	0.0279789	0.0759138	0.0324046	0.0471754	0.0446888	10	0.038287	0.000268987	0.0164008	0.0051864
64	0.0313098	0.0352123	0.00624081	0.0179205	0.0463087	0.0150949	0.0475503	0.0239088	0.0285924	0.0324191	10	0.0284558	0.000172948	0.013151	0.00415871
67	0.0509863	0.0452645	0.0329615	0.0253687	0.0151751	0.0114382	0.0591321	0.0353691	0.0436712	0.0357992	10	0.0355166	0.000229075	0.0151352	0.00478618
70	0.045746	0.0428471	0.0264344	0.0199585	0.013408	0.0643259	0.0398431	0.034755	0.0501136	0.0323253	10	0.0369757	0.000224772	0.0149924	0.00474102
73	0.0476651	0.037295	0.0136654	0.0282239	0.0209311	0.0205126	0.0719965	0.0363165	0.0506587	0.0648213	10	0.0392086	0.000378047	0.0194434	0.00614855
76	0.0410311	0.0427727	0.0258712	0.0328645	0.0496526	0.0294781	0.0575923	0.0312062	0.0349061	0.0542301	10	0.0399605	0.000119825	0.0109464	0.00346157
79	0.0436286	0.0292947	0.0119173	0.0236063	0.0370229	0.0169986	0.0459309	0.0326018	0.0629686	0.036951	10	0.0340921	0.000222313	0.0149102	0.00471501
82	0.0508533	0.030147	0.0291784	0.0240515	0.0409575	0.0806683	0.0523711	0.0378608	0.0493791	0.0699059	10	0.0465373	0.000328195	0.0181161	0.00572883
85	0.0364318	0.0378674	0.0287307	0.0319985	0.0245881	0.0395478	0.061237	0.0314823	0.0495392	0.0384147	10	0.0379837	0.000113606	0.0106586	0.00337054
[truncated: 35 more columns]

## Sheet: Repeat 2
Repeat#1	ROA1 4h HS (September 20th, 2023)								Repeat#2									Repeat#3									Repeat#4									Repeat#5									Repeat#6
	Background	Bleached	Whole Cell	Bleached	Whole Cell	FRAP	Normalize			Background	Bleached	Whole Cell	Bleached	Whole Cell	FRAP	Normalize			Background	Bleached	Whole Cell	Bleached	Whole Cell	FRAP	Normalize			Background	Bleached	Whole Cell	Bleached	Whole Cell	FRAP	Normalize			Background	Bleached	Whole Cell	Bleached	Whole Cell	FRAP	Normalize			Background	Bleached	Whole Cell	Bleached
				Minus Back	Minus Back								Minus Back	Minus Back								Minus Back	Minus Back								Minus Back	Minus Back								Minus Back	Minus Back								Minus Back
0	0	6.18	5.529	6.18	5.529	1	1		0	0	9.335	8.76	9.335	8.76	1	1		0	0.001	15.537	11.947	15.536	11.946	1	1		0	0.033	20	15.246	19.967	15.213	1	1		0	0.003	13.089	11.142	13.086	11.139	1	1		0	0.003	11.679	9.673	11.676
1	0	1.34	4.953	1.34	4.953	0.242044	0		1	0	2.121	7.672	2.121	7.672	0.259431	0		1	0.000697	5.426	10.763	5.4253	10.7623	0.387616	0		1	0.032	5.302	13.411	5.27	13.379	0.300116	0		1	0.0001992	2.12	9.807	2.1198	9.8068	0.183995	0		1	0.0009158	3.369	8.651	3.36808
4	0	3.334	5.173	3.334	5.173	0.576609	0.441404		4	0	4.706	8.002	4.706	8.002	0.551878	0.394895		4	0.002	9.919	11.195	9.917	11.193	0.681267	0.47952		4	0.024	12.146	13.93	12.122	13.906	0.664162	0.520152		4	0.002	6.292	10.297	6.29	10.295	0.520072	0.411856		4	0.0004579	6.81	9.041	6.80954
7	0	4.108	5.292	4.108	5.292	0.694494	0.596935		7	0.000188	5.75	8.147	5.74981	8.14681	0.662301	0.544001		7	0.0004647	11.824	11.489	11.8235	11.4885	0.791345	0.659274		7	0.023	14.396	14.155	14.373	14.132	0.7749	0.678376		7	0.003	8.318	10.525	8.315	10.522	0.672672	0.598865		7	0.0009158	8.588	9.286	8.58708
10	0	4.712	5.359	4.712	5.359	0.786647	0.718515		10	0	6.363	8.233	6.363	8.233	0.72526	0.629015		10	0.001	13.007	11.58	13.006	11.579	0.863686	0.777405		10	0.027	15.604	14.402	15.577	14.375	0.825616	0.750839		10	0.002	9.161	10.627	9.159	10.625	0.733767	0.673736		10	0.001	9.438	9.324	9.437
13	0	5.073	5.39	5.073	5.39	0.842043	0.791601		13	0	6.859	8.275	6.859	8.275	0.777826	0.699996		13	0.000697	13.868	11.7	13.8673	11.6993	0.911413	0.855341		13	0.026	16.854	14.526	16.828	14.5	0.884233	0.834591		13	0.001	10.057	10.752	10.056	10.751	0.796188	0.750232		13	0.0009158	10.179	9.376	10.1781
16	0	5.308	5.415	5.308	5.415	0.876982	0.837697		16	0	7.605	8.364	7.605	8.364	0.853247	0.801838		16	0.001	14.507	11.713	14.506	11.712	0.952357	0.922201		16	0.03	16.229	14.524	16.199	14.494	0.851534	0.787871		16	0.000996	10.073	10.753	10.072	10.752	0.797381	0.751694		16	0.002	10.186	9.42	10.184
19	0	5.233	5.421	5.233	5.421	0.863633	0.820086		19	0	7.476	8.37	7.476	8.37	0.838173	0.781483		19	0.0009294	13.971	11.693	13.9701	11.6921	0.918735	0.867298		19	0.033	17.333	14.53	17.3	14.497	0.909222	0.870296		19	0.002	10.37	10.827	10.368	10.825	0.815279	0.773628		19	0.003	10.719	9.437	10.716
22	0	5.305	5.44	5.305	5.44	0.872458	0.831729		22	0	7.75	8.401	7.75	8.401	0.865686	0.818634		22	0.001	14.61	11.717	14.609	11.716	0.958792	0.932709		22	0.027	17.812	14.591	17.785	14.564	0.930412	0.900572		22	0.0005976	10.661	10.797	10.6604	10.7964	0.840492	0.804526		22	0.001	10.336	9.452	10.335
25	0.0002918	5.474	5.463	5.47371	5.46271	0.896462	0.863398		25	0.000188	8.012	8.346	8.01181	8.34581	0.900849	0.866115		25	0.002	14.147	11.782	14.145	11.78	0.923296	0.874745		25	0.022	18.115	14.574	18.093	14.552	0.947305	0.924709		25	0.003	10.927	10.802	10.924	10.799	0.861068	0.829741		25	0.002	10.595	9.467	10.593
28	0	5.503	5.467	5.503	5.467	0.900551	0.868794		28	0	8.169	8.391	8.169	8.391	0.913577	0.883301		28	0.001	13.86	11.72	13.859	11.719	0.909337	0.85195		28	0.023	17.448	14.587	17.425	14.564	0.911579	0.873663		28	0.002	11.297	10.806	11.295	10.804	0.889899	0.865074		28	0.001	11.08	9.478	11.079
31	0	5.547	5.469	5.547	5.469	0.90742	0.877856		31	0	8.234	8.356	8.234	8.356	0.924703	0.898325		31	0.001	14.199	11.753	14.198	11.752	0.928964	0.884		31	0.017	18.625	14.572	18.608	14.555	0.974069	0.962949		31	0.0003984	11.469	10.85	11.4686	10.8496	0.899779	0.877181		31	0.0006868	10.821	9.535	10.8203
34	0	5.555	5.468	5.555	5.468	0.908895	0.879802		34	0	8.492	8.399	8.492	8.399	0.948795	0.930857		34	0.002	14.397	11.743	14.395	11.741	0.942736	0.906489		34	0.028	18.354	14.661	18.326	14.633	0.954193	0.934551		34	0.002	11.708	10.807	11.706	10.805	0.922196	0.904652		34	0.002	11.055	9.496	11.053
37	0	5.52	5.482	5.52	5.482	0.900862	0.869203		37	0	8.383	8.41	8.383	8.41	0.935391	0.912758		37	0.002	14.728	11.761	14.726	11.759	0.962937	0.939477		37	0.019	19.083	14.57	19.064	14.551	0.998213	0.997447		37	0.0007968	11.766	10.777	11.7652	10.7762	0.929336	0.913403		37	0.002	10.982	9.521	10.98
40	0	5.706	5.467	5.706	5.467	0.933772	0.912623		40	0	8.411	8.386	8.411	8.386	0.941201	0.920603		40	0.001	15.294	11.752	15.293	11.751	1.00069	1.00113		40	0.015	18.938	14.628	18.923	14.613	0.986626	0.980891		40	0.002	12	10.82	11.998	10.818	0.944063	0.931451		40	0.002	10.974	9.503	10.972
43	0	5.93	5.461	5.93	5.461	0.971495	0.962392		43	0	8.653	8.432	8.653	8.432	0.962999	0.950037		43	0.0004647	14.669	11.767	14.6685	11.7665	0.958565	0.932338		43	0.022	18.844	14.659	18.822	14.637	0.979751	0.971068		43	0.002	11.786	10.79	11.784	10.788	0.929803	0.913975		43	0.003	11.358	9.484	11.355
46	0	5.77	5.453	5.77	5.453	0.94667	0.929639		46	0	8.698	8.376	8.698	8.376	0.974479	0.965539		46	0.002	14.625	11.806	14.623	11.804	0.952556	0.922526		46	0.027	18.625	14.621	18.598	14.594	0.970943	0.958484		46	0.000996	11.859	10.786	11.858	10.785	0.935902	0.921449		46	0.002	11.201	9.576	11.199
49	0	5.674	5.434	5.674	5.434	0.934174	0.913153		49	0	8.593	8.355	8.593	8.355	0.965135	0.952922		49	0.002	14.801	11.795	14.799	11.793	0.96492	0.942716		49	0.029	19.375	14.683	19.346	14.654	1.00586	1.00837		49	0.002	11.615	10.813	11.613	10.811	0.914361	0.895051		49	0.0009158	10.956	9.508	10.9551
52	0	5.86	5.462	5.86	5.462	0.959851	0.947031		52	0	9.004	8.378	9.004	8.378	1.00852	1.01151		52	0.001	14.956	11.818	14.955	11.817	0.973111	0.956092		52	0.024	18.917	14.667	18.893	14.643	0.983044	0.975773		52	0.002	11.573	10.723	11.571	10.721	0.918702	0.900371		52	0.002	11.219	9.553	11.217
55	0	5.765	5.413	5.765	5.413	0.952839	0.937778		55	0	8.992	8.396	8.992	8.396	1.00502	1.00678		55	0.0009294	15.235	11.805	15.2341	11.8041	0.992356	0.987517		55	0.026	18.188	14.739	18.162	14.713	0.940512	0.915004		55	0.001	11.562	10.709	11.561	10.708	0.919023	0.900764		55	0.001	11.325	9.559	11.324
58	0	5.587	5.402	5.587	5.402	0.925299	0.901444		58	0	8.52	8.383	8.52	8.383	0.95374	0.937534		58	0.002	15.301	11.747	15.299	11.745	1.0016	1.00261		58	0.032	19.448	14.686	19.416	14.654	1.0095	1.01357		58	0.0005976	12.188	10.814	12.1874	10.8134	0.959374	0.950214		58	0.001	11.226	9.529	11.225
61	0	5.843	5.436	5.843	5.436	0.961645	0.949396		61	0	9.306	8.411	9.306	8.411	1.03826	1.05166		61	0.0002323	14.684	11.699	14.6838	11.6988	0.965119	0.94304		61	0.028	19.302	14.696	19.274	14.668	1.00116	1.00166		61	0.002	11.755	10.749	11.753	10.747	0.930895	0.915313		61	0.0009158	11.347	9.494	11.3461
64	0	5.593	5.414	5.593	5.414	0.92424	0.900047		64	0	9.052	8.397	9.052	8.397	1.0116	1.01567		64	0.0009294	14.647	11.762	14.6461	11.7611	0.957541	0.930667		64	0.017	18.771	14.775	18.754	14.758	0.968208	0.954575		64	0.002	12.172	10.767	12.17	10.765	0.962312	0.953814		64	0.002	11.223	9.531	11.221
67	0	5.634	5.446	5.634	5.446	0.925545	0.901768		67	0	8.847	8.423	8.847	8.423	0.985642	0.980612		67	0.002	15.037	11.743	15.035	11.741	0.984649	0.974933		67	0.02	19.292	14.775	19.272	14.755	0.995152	0.993074		67	0.002	12.271	10.79	12.269	10.788	0.968072	0.960872		67	0.001	11.109	9.509	11.108
70	0	5.762	5.45	5.762	5.45	0.945877	0.928594		70	0	8.883	8.388	8.883	8.388	0.993782	0.991603		70	0.002	15.096	11.639	15.094	11.637	0.997348	0.995669		70	0.017	19.229	14.693	19.212	14.676	0.997394	0.996277		70	0.001	11.812	10.792	11.811	10.791	0.931675	0.916268		70	0.001	11.398	9.528	11.397
73	0.0002918	5.799	5.468	5.79871	5.46771	0.94882	0.932477		73	0	9.19	8.417	9.19	8.417	1.02458	1.0332		73	0.002	14.919	11.607	14.917	11.605	0.98837	0.981009		73	0.03	19.667	14.817	19.637	14.787	1.01181	1.01687		73	0.002	12.167	10.745	12.165	10.743	0.963886	0.955743		73	0.002	11.639	9.589	11.637
76	0	5.762	5.453	5.762	5.453	0.945357	0.927907		76	0	9.141	8.391	9.141	8.391	1.02228	1.03008		76	0.001	15.25	11.692	15.249	11.691	1.00294	1.00479		76	0.027	19.698	14.806	19.671	14.779	1.01411	1.02016		76	0.002	11.932	10.775	11.93	10.773	0.942634	0.929699		76	0.002	11.347	9.535	11.345
79	0	5.718	5.424	5.718	5.424	0.943154	0.925001		79	0	9.133	8.376	9.133	8.376	1.02321	1.03135		79	0.002	15.368	11.701	15.366	11.699	1.00994	1.01623		79	0.027	19.146	14.788	19.119	14.761	0.986851	0.981212		79	0.001	12.099	10.794	12.098	10.793	0.954137	0.943796		79	0.001	11.427	9.532	11.426
82	0	5.645	5.435	5.645	5.435	0.929228	0.906628		82	0	9.262	8.395	9.262	8.395	1.03532	1.04769		82	0.002	14.743	11.691	14.741	11.689	0.96969	0.950505		82	0.026	19.365	14.783	19.339	14.757	0.998477	0.997824		82	0.002	12.432	10.814	12.43	10.812	0.978598	0.973772		82	0.002	11.635	9.491	11.633
85	0	5.898	5.432	5.898	5.432	0.971411	0.962282		85	0	9.218	8.396	9.218	8.396	1.03028	1.04088		85	0.001	15.441	11.654	15.44	11.653	1.01881	1.03071		85	0.024	19.865	14.756	19.841	14.732	1.02613	1.03734		85	0.002	12.708	10.749	12.706	10.747	1.00638	1.00782		85	0.0009158	11.438	9.421	11.4371
	1	2	3	4	5	6	7	8	9	10	Count	Average	variance	Std. Dev	SE
0	1	1	1	1	1	1	1	1	1	1	10	1	0	0	0
1	0	0	0	0	0	0	0	0	0	0	10	0	0	0	0
4	0.441404	0.394895	0.47952	0.520152	0.411856	0.444767	0.362523	0.363004	0.445118	0.496341	10	0.435958	0.00286727	0.0535469	0.016933
7	0.596935	0.544001	0.659274	0.678376	0.598865	0.654531	0.521308	0.574205	0.642772	0.650403	10	0.612067	0.00283865	0.053279	0.0168483
10	0.718515	0.629015	0.777405	0.750839	0.673736	0.761369	0.660208	0.617679	0.734616	0.741068	10	0.706445	0.00324926	0.0570023	0.0180257
13	0.791601	0.699996	0.855341	0.834591	0.750232	0.851122	0.716149	0.707601	0.752768	0.767057	10	0.772646	0.00342478	0.0585216	0.0185062
16	0.837697	0.801838	0.922201	0.787871	0.751694	0.845843	0.756257	0.75389	0.812227	0.809982	10	0.80795	0.00273294	0.0522775	0.0165316
19	0.820086	0.781483	0.867298	0.870296	0.773628	0.912533	0.764306	0.783619	0.781272	0.804358	10	0.815888	0.00255156	0.0505129	0.0159736
22	0.831729	0.818634	0.932709	0.900572	0.804526	0.860758	0.792019	0.838683	0.822952	0.79777	10	0.840035	0.00209511	0.0457724	0.0144745
25	0.863398	0.866115	0.874745	0.924709	0.829741	0.892101	0.851566	0.807411	0.842244	0.830408	10	0.858244	0.00115518	0.0339879	0.0107479
28	0.868794	0.883301	0.85195	0.873663	0.865074	0.953055	0.824548	0.827482	0.866721	0.874816	10	0.86894	0.00125959	0.0354907	0.0112231
31	0.877856	0.898325	0.884	0.962949	0.877181	0.911299	0.838997	0.841641	0.874555	0.89784	10	0.886464	0.00125635	0.0354451	0.0112087
34	0.879802	0.930857	0.906489	0.934551	0.904652	0.947148	0.882592	0.860447	0.874323	0.890987	10	0.901185	0.000826062	0.0287413	0.0090888
37	0.869203	0.912758	0.939477	0.997447	0.913403	0.934036	0.899991	0.855307	0.867288	0.902127	10	0.909104	0.00174965	0.0418288	0.0132274
40	0.912623	0.920603	1.00113	0.980891	0.931451	0.935678	0.879355	0.870716	0.913167	0.902349	10	0.924797	0.00165901	0.040731	0.0128803
43	0.962392	0.950037	0.932338	0.971068	0.913975	0.988036	0.886129	0.867477	0.909963	0.903882	10	0.92853	0.00151818	0.0389638	0.0123214
46	0.929639	0.965539	0.922526	0.958484	0.921449	0.953898	0.868569	0.85796	0.936959	0.895624	10	0.921065	0.0013522	0.0367722	0.0116284
49	0.913153	0.952922	0.942716	1.00837	0.895051	0.9326	0.866857	0.883773	0.956062	0.908735	10	0.926024	0.00171538	0.0414172	0.0130973
52	0.947031	1.01151	0.956092	0.975773	0.900371	0.959645	0.87317	0.897446	0.933939	0.943632	10	0.93986	0.00166492	0.0408034	0.0129032
55	0.937778	1.00678	0.987517	0.915004	0.900764	0.972278	0.905691	0.884798	0.964116	0.959582	10	0.94343	0.00166662	0.0408243	0.0129098
58	0.901444	0.937534	1.00261	1.01357	0.950214	0.964136	0.88341	0.882297	0.944386	0.897108	10	0.937671	0.00220542	0.0469619	0.0148507
61	0.949396	1.05166	0.94304	1.00166	0.915313	0.985025	0.909481	0.914896	0.967831	0.896539	10	0.953484	0.00237895	0.0487745	0.0154239
64	0.900047	1.01567	0.930667	0.954575	0.953814	0.963472	0.854534	0.897692	0.959504	0.91629	10	0.934626	0.00201238	0.0448596	0.0141858
67	0.901768	0.980612	0.974933	0.993074	0.960872	0.952124	0.848527	0.907903	0.936444	0.938981	10	0.939524	0.00190441	0.0436395	0.0138
70	0.928594	0.991603	0.995669	0.996277	0.916268	0.986356	0.892518	0.905705	0.942249	0.928214	10	0.948345	0.00162771	0.0403449	0.0127582
73	0.932477	1.0332	0.981009	1.01687	0.955743	1.00781	0.894359	0.885191	0.998825	0.924346	10	0.962982	0.00274322	0.0523757	0.0165627
76	0.927907	1.03008	1.00479	1.02016	0.929699	0.978768	0.94532	0.907269	0.962747	0.917055	10	0.96238	0.00195872	0.0442574	0.0139954
79	0.925001	1.03135	1.01623	0.981212	0.943796	0.989462	0.931992	0.889199	0.966488	0.93065	10	0.960538	0.00197284	0.0444166	0.0140458
82	0.906628	1.04769	0.950505	0.997824	0.973772	1.02261	0.928574	0.931563	0.971284	0.919356	10	0.964981	0.00216629	0.0465434	0.0147183
85	0.962282	1.04088	1.03071	1.03734	1.00782	1.00815	0.945237	0.933878	1.01943	0.887235	10	0.987297	0.00271224	0.0520792	0.0164689
Repeat#1	ROA0 4h HS (September 21st, 2023)								Repeat#2									Repeat#3									Repeat#4									Repeat#5									Repeat#6
	Background	Bleached	Whole Cell	Bleached	Whole Cell	FRAP	Normalize			Background	Bleached	Whole Cell	Bleached	Whole Cell	FRAP	Normalize			Background	Bleached	Whole Cell	Bleached	Whole Cell	FRAP	Normalize			Background	Bleached	Whole Cell	Bleached	Whole Cell	FRAP	Normalize			Background	Bleached	Whole Cell	Bleached	Whole Cell	FRAP	Normalize			Background	Bleached	Whole Cell	Bleached
				Minus Back	Minus Back								Minus Back	Minus Back								Minus Back	Minus Back								Minus Back	Minus Back								Minus Back	Minus Back								Minus Back
0	0.002	13.289	9.552	13.287	9.55	1	1		0	0.003	8.199	6.703	8.196	6.7	1	1		0	0	16.63	6.652	16.63	6.652	1	1		0	0.000168	6.55	3.794	6.54983	3.79383	1	1		0	0	10.226	6.847	10.226	6.847	1	1		0	0.004	11.709	4.977	11.705
1	0.002	0.482	7.956	0.48	7.954	0.0433743	0		1	0.0007639	0.494	5.695	0.493236	5.69424	0.0708096	0		1	0	0.431	4.976	0.431	4.976	0.0346463	0		1	0	0.253	3.079	0.253	3.079	0.0475947	0		1	0	0.787	6.061	0.787	6.061	0.0869411	0		1	0.005	0.12	4.147	0.115
4	0.002	0.921	8.333	0.919	8.331	0.0792857	0.0375397		4	0.002	0.826	6.019	0.824	6.017	0.111949	0.0442744		4	0.00064	0.795	5.36	0.79436	5.35936	0.0592877	0.0255257		4	0	0.477	3.29	0.477	3.29	0.0839789	0.0382025		4	0	1.332	6.342	1.332	6.342	0.140628	0.0587992		4	0.005	0.361	4.32	0.356
7	0.002	1.014	8.515	1.012	8.513	0.0854426	0.0439757		7	0.002	0.82	6.116	0.818	6.114	0.109371	0.0414996		7	0.00032	0.944	5.477	0.94368	5.47668	0.0689235	0.0355074		7	0	0.59	3.356	0.59	3.356	0.101831	0.0569461		7	0	1.577	6.38	1.577	6.38	0.165503	0.0860424		7	0.004	0.451	4.362	0.447
10	0.0008937	0.982	8.534	0.981106	8.53311	0.0826391	0.0410451		10	0.000573	1.035	6.18	1.03443	6.17943	0.136844	0.0710662		10	0.00032	0.903	5.568	0.90268	5.56768	0.0648514	0.0312892		10	0.000168	0.623	3.399	0.622832	3.39883	0.106142	0.0614736		10	0	1.622	6.36	1.622	6.36	0.170761	0.091801		10	0.003	0.416	4.394	0.413
13	0.002	0.974	8.524	0.972	8.522	0.0819787	0.0403548		13	0.002	0.911	6.141	0.909	6.139	0.121043	0.0540613		13	0.00032	1.019	5.586	1.01868	5.58568	0.0729494	0.0396778		13	0	0.613	3.436	0.613	3.436	0.103337	0.0585278		13	0	1.758	6.414	1.758	6.414	0.18352	0.105776		13	0.003	0.565	4.378	0.562
16	0.0006702	1.065	8.515	1.06433	8.51433	0.0898467	0.0485796		16	0.002	0.978	6.193	0.976	6.191	0.128873	0.0624881		16	0.002	1.092	5.578	1.09	5.576	0.0781923	0.0451088		16	0	0.55	3.411	0.55	3.411	0.0933961	0.0480903		16	0	1.76	6.381	1.76	6.381	0.184679	0.107045		16	0.002	0.537	4.387	0.535
19	0.001	1.031	8.662	1.03	8.661	0.0854763	0.044011		19	0.001	0.984	6.196	0.983	6.195	0.129713	0.0633927		19	0.00032	1.057	5.561	1.05668	5.56068	0.0760108	0.0428491		19	0	0.65	3.428	0.65	3.428	0.10983	0.0653452		19	0	1.733	6.414	1.733	6.414	0.180911	0.102917		19	0.003	0.487	4.391	0.484
22	0.002	1.118	8.494	1.116	8.492	0.0944562	0.0533981		22	0.001	0.915	6.196	0.914	6.195	0.120608	0.0535938		22	0.00032	1.108	5.553	1.10768	5.55268	0.0797943	0.0467683		22	0.000168	0.6	3.412	0.599832	3.41183	0.101833	0.0569491		22	0	1.694	6.358	1.694	6.358	0.178397	0.100164		22	0.004	0.543	4.402	0.539
25	0.002	1.081	8.403	1.079	8.401	0.0923139	0.0511586		25	0.001	0.924	6.215	0.923	6.214	0.121424	0.0544711		25	0	1.189	5.546	1.189	5.546	0.0857555	0.0529435		25	0	0.67	3.408	0.67	3.408	0.113874	0.0695911		25	0	1.776	6.383	1.776	6.383	0.1863	0.10882		25	0.004	0.551	4.393	0.547
28	0.002	1.077	8.355	1.075	8.353	0.0925001	0.0513533		28	0.002	1.028	6.245	1.026	6.243	0.134347	0.0683789		28	0.00032	1.172	5.496	1.17168	5.49568	0.0852801	0.052451		28	0.000336	0.583	3.438	0.582664	3.43766	0.0981754	0.0531084		28	0	1.912	6.369	1.912	6.369	0.201007	0.124927		28	0.003	0.58	4.401	0.577
31	0.002	1.1	8.401	1.098	8.399	0.0939618	0.0528812		31	0.0009549	1.025	6.206	1.02405	6.20505	0.134911	0.0689862		31	0.00064	1.17	5.463	1.16936	5.46236	0.0856304	0.0528139		31	0.000504	0.663	3.445	0.662496	3.4445	0.111405	0.0669993		31	0	1.884	6.372	1.884	6.372	0.19797	0.121601		31	0.004	0.576	4.397	0.572
34	0.002	1.118	8.427	1.116	8.425	0.0952074	0.0541833		34	0.0009549	1.051	6.238	1.05005	6.23705	0.137626	0.0719087		34	0	1.163	5.499	1.163	5.499	0.0845972	0.0517436		34	0.000168	0.633	3.437	0.632832	3.43683	0.106654	0.0620109		34	0	1.896	6.369	1.896	6.369	0.199325	0.123085		34	0.004	0.568	4.374	0.564
37	0.002	1.069	8.34	1.067	8.338	0.0919769	0.0508064		37	0.001	0.953	6.293	0.952	6.292	0.123686	0.056906		37	0.00032	1.234	5.542	1.23368	5.54168	0.0890474	0.0563535		37	0.000168	0.54	3.425	0.539832	3.42483	0.0912993	0.0458886		37	0	1.919	6.369	1.919	6.369	0.201743	0.125733		37	0.002	0.579	4.383	0.577
40	0.002	1.126	8.222	1.124	8.22	0.0982813	0.0573966		40	0.002	1.041	6.303	1.039	6.301	0.134797	0.0688632		40	0	1.297	5.52	1.297	5.52	0.0939855	0.0614689		40	0	0.553	3.405	0.553	3.405	0.094071	0.0487989		40	0	1.923	6.341	1.923	6.341	0.203056	0.127171		40	0.001	0.575	4.393	0.574
43	0.002	1.106	8.064	1.104	8.062	0.0984244	0.0575461		43	0.001	1.041	6.25	1.04	6.249	0.136049	0.0702111		43	0	1.194	5.542	1.194	5.542	0.0861783	0.0533814		43	0	0.593	3.402	0.593	3.402	0.100964	0.0560367		43	0	1.948	6.342	1.948	6.342	0.205664	0.130027		43	0.007	0.596	4.428	0.589
46	0.001	1.138	8.137	1.137	8.136	0.100444	0.0596578		46	0.001	1.066	6.246	1.065	6.245	0.139409	0.0738268		46	0.00032	1.241	5.521	1.24068	5.52068	0.0898933	0.0572298		46	0	0.51	3.429	0.51	3.429	0.0861491	0.040481		46	0	1.873	6.389	1.873	6.389	0.196291	0.119762		46	0.004	0.634	4.417	0.63
49	0.001	1.262	7.925	1.261	7.924	0.114379	0.0742244		49	0.002	1.085	6.269	1.083	6.267	0.141267	0.075827		49	0.00064	1.323	5.518	1.32236	5.51736	0.095869	0.06342		49	0	0.553	3.405	0.553	3.405	0.094071	0.0487989		49	0	1.833	6.418	1.833	6.418	0.191231	0.11422		49	0.003	0.563	4.421	0.56
52	0.002	1.15	7.852	1.148	7.85	0.105111	0.0645361		52	0.002	1.108	6.261	1.106	6.259	0.144452	0.0792542		52	0	1.269	5.51	1.269	5.51	0.0921234	0.0595399		52	0.000168	0.59	3.425	0.589832	3.42483	0.0997555	0.0547675		52	0	1.961	6.449	1.961	6.449	0.203601	0.127768		52	0.005	0.642	4.432	0.637
55	0.0008937	1.203	7.88	1.20211	7.87911	0.109659	0.0692896		55	0.002	1.051	6.256	1.049	6.254	0.137117	0.0713601		55	0.00064	1.26	5.572	1.25936	5.57136	0.0904167	0.057772		55	0.000168	0.593	3.433	0.592832	3.43283	0.100029	0.0550549		55	0	1.862	6.432	1.862	6.432	0.193833	0.11707		55	0.004	0.626	4.427	0.622
58	0.002	1.199	7.654	1.197	7.652	0.112433	0.0721904		58	0.002	1.013	6.265	1.011	6.263	0.13196	0.0658102		58	0.00032	1.309	5.589	1.30868	5.58868	0.0936665	0.0611384		58	0.000168	0.55	3.426	0.549832	3.42583	0.0929634	0.0476359		58	0	2	6.474	2	6.474	0.206848	0.131325		58	0.003	0.674	4.423	0.671
61	0.001	1.309	7.606	1.308	7.605	0.123619	0.083883		61	0.002	1.051	6.271	1.049	6.269	0.136789	0.071007		61	0.00032	1.363	5.546	1.36268	5.54568	0.0982877	0.0659254		61	0.000168	0.637	3.46	0.636832	3.45983	0.106615	0.0619696		61	0	1.953	6.462	1.953	6.462	0.202362	0.126412		61	0.003	0.654	4.442	0.651
64	0.001	1.242	7.79	1.241	7.789	0.114516	0.0743675		64	0.002	1.104	6.29	1.102	6.288	0.143266	0.0779775		64	0.00032	1.382	5.572	1.38168	5.57168	0.0991931	0.0668633		64	0.000168	0.57	3.436	0.569832	3.43583	0.0960645	0.050892		64	0	2.106	6.493	2.106	6.493	0.217174	0.142633		64	0.005	0.607	4.46	0.602
67	0.002	1.211	7.632	1.209	7.63	0.113888	0.073711		67	0.002	1.123	6.293	1.121	6.291	0.145666	0.0805611		67	0	1.339	5.527	1.339	5.527	0.0969061	0.0644943		67	0.000168	0.64	3.423	0.639832	3.42283	0.108275	0.0637127		67	0	1.993	6.485	1.993	6.485	0.205775	0.130149		67	0.003	0.678	4.433	0.675
70	0.002	1.246	7.545	1.244	7.543	0.118537	0.0785703		70	0.002	1.095	6.326	1.093	6.324	0.141287	0.0758478		70	0.002	1.306	5.534	1.304	5.532	0.0942878	0.061782		70	0.000168	0.537	3.431	0.536832	3.43083	0.0906331	0.0451892		70	0	1.785	6.428	1.785	6.428	0.185933	0.108418		70	0.004	0.708	4.439	0.704
73	0.002	1.354	7.647	1.352	7.645	0.127109	0.0875311		73	0.002	1.047	6.304	1.045	6.302	0.135554	0.0696777		73	0.00032	1.337	5.54	1.33668	5.53968	0.0965168	0.064091		73	0	0.523	3.418	0.523	3.418	0.0886294	0.0430853		73	0	1.747	6.39	1.747	6.39	0.183057	0.105268		73	0.007	0.717	4.436	0.71
76	0.002	1.327	7.797	1.325	7.795	0.122173	0.0823718		76	0.002	1.07	6.304	1.068	6.302	0.138537	0.0728886		76	0	1.299	5.537	1.299	5.537	0.0938414	0.0613196		76	0	0.533	3.428	0.533	3.428	0.0900605	0.0445879		76	0	1.565	6.396	1.565	6.396	0.163833	0.0842131		76	0.003	0.642	4.451	0.639
79	0.002	1.431	7.781	1.429	7.779	0.132034	0.0926794		79	0.002	1.19	6.312	1.188	6.31	0.153908	0.0894305		79	0.00096	1.233	5.518	1.23204	5.51704	0.0893262	0.0566423		79	0	0.667	3.414	0.667	3.414	0.113165	0.0688465		79	0	1.575	6.439	1.575	6.439	0.163778	0.0841538		79	0.003	0.681	4.453	0.678
82	0.001	1.398	7.76	1.397	7.759	0.12941	0.0899364		82	0.001	1.199	6.299	1.198	6.298	0.155499	0.091143		82	0	1.288	5.594	1.288	5.594	0.0920987	0.0595143		82	0.000336	0.51	3.424	0.509664	3.42366	0.0862265	0.0405623		82	0	1.642	6.463	1.642	6.463	0.170111	0.0910898		82	0.004	0.676	4.446	0.672
85	0.002	1.431	7.663	1.429	7.661	0.134067	0.0948053		85	0.0009549	1.168	6.329	1.16705	6.32805	0.150762	0.0860449		85	0.00032	1.248	5.582	1.24768	5.58168	0.0894125	0.0567317		85	0	0.563	3.429	0.563	3.429	0.0951018	0.0498812		85	0	1.688	6.494	1.688	6.494	0.174042	0.0953949		85	0.003	0.719	4.452	0.716
	1	2	3	4	5	6	7	8	9	10	Count	Average	variance	Std. Dev	SE
0	1	1	1	1	1	1	1	1	1	1	10	1	0	0	0
1	0	0	0	0	0	0	0	0	0	0	10	0	0	0	0
4	0.0375397	0.0442744	0.0255257	0.0382025	0.0587992	0.0235339	0.0331823	0.0374061	0.0317279	0.0193153	10	0.0349507	0.00012846	0.011334	0.00358414
7	0.0439757	0.0414996	0.0355074	0.0569461	0.0860424	0.0321614	0.0413106	0.0555741	0.0447758	0.0384633	10	0.0476257	0.000243855	0.0156159	0.00493817
10	0.0410451	0.0710662	0.0312892	0.0614736	0.091801	0.0285009	0.0426529	0.061713	0.0465517	0.0525924	10	0.0528686	0.000371416	0.0192722	0.00609439
13	0.0403548	0.0540613	0.0396778	0.0585278	0.105776	0.0432911	0.0427512	0.067708	0.053659	0.0482453	10	0.0554052	0.000392794	0.019819	0.00626733
16	0.0485796	0.0624881	0.0451088	0.0480903	0.107045	0.0405179	0.0490535	0.0724281	0.0553144	0.0573509	10	0.0585976	0.000375175	0.0193694	0.00612515
19	0.044011	0.0633927	0.0428491	0.0653452	0.102917	0.0354851	0.0509077	0.0705714	0.0602739	0.0623569	10	0.059811	0.000359162	0.0189516	0.00599301
22	0.0533981	0.0535938	0.0467683	0.0569491	0.100164	0.0407539	0.0480156	0.0641261	0.0645761	0.055394	10	0.0583739	0.000269884	0.0164282	0.00519504
25	0.0511586	0.0544711	0.0529435	0.0695911	0.10882	0.0416456	0.0491546	0.0757344	0.0639693	0.0539001	10	0.0621388	0.000371465	0.0192734	0.00609479
28	0.0513533	0.0683789	0.052451	0.0531084	0.124927	0.0444686	0.0499294	0.0685733	0.0568843	0.0578577	10	0.0627932	0.000535269	0.0231359	0.00731621
31	0.0528812	0.0689862	0.0528139	0.0669993	0.121601	0.0440435	0.0520482	0.0728226	0.0639902	0.0507146	10	0.0646901	0.000487911	0.0220887	0.00698506
34	0.0541833	0.0719087	0.0517436	0.0620109	0.123085	0.0435511	0.0515247	0.0729309	0.0650919	0.0638814	10	0.0659911	0.000491027	0.0221591	0.00700733
37	0.0508064	0.056906	0.0563535	0.0458886	0.125733	0.0446875	0.0562195	0.0693763	0.0607432	0.05322	10	0.0619934	0.000552316	0.0235014	0.0074318
40	0.0573966	0.0688632	0.0614689	0.0487989	0.127171	0.044252	0.0546946	0.0693544	0.0690741	0.053245	10	0.0654319	0.000546836	0.0233845	0.00739484
43	0.0575461	0.0702111	0.0533814	0.0560367	0.130027	0.0453422	0.0471354	0.067404	0.0687237	0.0600876	10	0.0655895	0.000585828	0.0242039	0.00765394
46	0.0596578	0.0738268	0.0572298	0.040481	0.119762	0.0494404	0.0501119	0.0751843	0.0697024	0.0493327	10	0.0644729	0.000511014	0.0226056	0.00714853
49	0.0742244	0.075827	0.06342	0.0487989	0.11422	0.042559	0.0593197	0.0750166	0.0673242	0.0568067	10	0.0677516	0.000391433	0.0197847	0.00625646
52	0.0645361	0.0792542	0.0595399	0.0547675	0.127768	0.0499261	0.048032	0.0706016	0.0705165	0.0524017	10	0.0677344	0.000548739	0.0234252	0.00740769
55	0.0692896	0.0713601	0.057772	0.0550549	0.11707	0.048524	0.0550206	0.0746626	0.0796859	0.0565418	10	0.0684982	0.000394509	0.0198623	0.006281
58	0.0721904	0.0658102	0.0611384	0.0476359	0.131325	0.0533312	0.0652404	0.0749297	0.0848288	0.0631732	10	0.0719603	0.00054607	0.0233681	0.00738965
61	0.083883	0.071007	0.0659254	0.0619696	0.126412	0.0511148	0.0575091	0.0697411	0.0873307	0.0655616	10	0.0740454	0.000458473	0.021412	0.00677107
64	0.0743675	0.0779775	0.0668633	0.050892	0.142633	0.0461596	0.0582791	0.0689138	0.103817	0.0806861	10	0.0770589	0.000799967	0.0282837	0.00894409
67	0.073711	0.0805611	0.0644943	0.0637127	0.130149	0.0535721	0.0591119	0.0694684	0.0971619	0.0792835	10	0.0771226	0.000502043	0.0224063	0.0070855
70	0.0785703	0.0758478	0.061782	0.0451892	0.108418	0.0563095	0.0602996	0.0770401	0.0992223	0.0787011	10	0.074138	0.000372913	0.019311	0.00610666
73	0.0875311	0.0696777	0.064091	0.0430853	0.105268	0.0569844	0.0574739	0.067284	0.109223	0.078602	10	0.0739221	0.000455879	0.0213513	0.00675188
76	0.0823718	0.0728886	0.0613196	0.0445879	0.0842131	0.0498273	0.056722	0.0677787	0.103276	0.0801516	10	0.0703136	0.000320229	0.0178949	0.00565888
79	0.0926794	0.0894305	0.0566423	0.0688465	0.0841538	0.0535675	0.0644349	0.0662512	0.113608	0.087404	10	0.0777018	0.000355378	0.0188515	0.00596136
82	0.0899364	0.091143	0.0595143	0.0405623	0.0910898	0.0531048	0.0605204	0.0717611	0.121274	0.0775895	10	0.0756496	0.000556849	0.0235976	0.00746223
85	0.0948053	0.0860449	0.0567317	0.0498812	0.0953949	0.0572544	0.0583289	0.0703047	0.117851	0.0766768	10	0.0763274	0.00048124	0.0219372	0.00693715
Repeat#1	ROA1(F34A) 4h HS (September 20th, 2023)								Repeat#2									Repeat#3									Repeat#4									Repeat#5									Repeat#6
	Background	Bleached	Whole Cell	Bleached	Whole Cell	FRAP	Normalize			Background	Bleached	Whole Cell	Bleached	Whole Cell	FRAP	Normalize			Background	Bleached	Whole Cell	Bleached	Whole Cell	FRAP	Normalize			Background	Bleached	Whole Cell	Bleached	Whole Cell	FRAP	Normalize			Background	Bleached	Whole Cell	Bleached	Whole Cell	FRAP	Normalize			Background	Bleached	Whole Cell	Bleached
				Minus Back	Minus Back								Minus Back	Minus Back								Minus Back	Minus Back								Minus Back	Minus Back								Minus Back	Minus Back								Minus Back
0	0	8.16	3.077	8.16	3.077	1	1		0	0	9.289	2.406	9.289	2.406	1	1		0	0	18.67	6.445	18.67	6.445	1	1		0	0	12.521	3.894	12.521	3.894	1	1		0	0	9.656	4.963	9.656	4.963	1	1		0	0	14.056	5.504	14.056
1	0	0.244	2.7	0.244	2.7	0.0340772	0		1	0	0.163	2.005	0.163	2.005	0.0210572	0		1	0	0.775	5.423	0.775	5.423	0.0493334	0		1	0	0.434	3.267	0.434	3.267	0.041314	0		1	0	0.229	3.83	0.229	3.83	0.0307315	0		1	0	0.689	4.609	0.689
4	0	0.447	2.82	0.447	2.82	0.0597717	0.026601		4	0	0.366	2.071	0.366	2.071	0.0457749	0.0252494		4	0.0003098	1.304	5.703	1.30369	5.70269	0.0789175	0.0311193		4	0	0.886	3.405	0.886	3.405	0.0809233	0.0413162		4	0	0.634	4.037	0.634	4.037	0.0807193	0.0515727		4	0	1.088	4.848	1.088
7	0	0.525	2.922	0.525	2.922	0.0677511	0.0348619		7	0	0.459	2.124	0.459	2.124	0.0559738	0.0356677		7	0	1.456	5.766	1.456	5.766	0.0871697	0.0397998		7	0	0.874	3.464	0.874	3.464	0.0784676	0.0387547		7	0	0.781	4.12	0.781	4.12	0.0974318	0.0688151		7	0	1.132	4.88	1.132
10	0	0.594	2.975	0.594	2.975	0.0752899	0.0426667		10	0	0.441	2.134	0.441	2.134	0.0535267	0.033168		10	0	1.499	5.744	1.499	5.744	0.0900878	0.0428693		10	0	0.964	3.471	0.964	3.471	0.0863733	0.047001		10	0	0.813	4.109	0.813	4.109	0.101695	0.0732139		10	0	1.221	4.904	1.221
13	0	0.602	2.958	0.602	2.958	0.0767424	0.0441705		13	0	0.47	2.126	0.47	2.126	0.0572613	0.0369829		13	0	1.487	5.73	1.487	5.73	0.0895849	0.0423404		13	0	0.938	3.488	0.938	3.488	0.0836341	0.0441438		13	0	0.792	4.081	0.792	4.081	0.0997483	0.0712051		13	0	1.173	4.914	1.173
16	0	0.642	3.012	0.642	3.012	0.0803743	0.0479305		16	0	0.457	2.145	0.457	2.145	0.0551843	0.0348612		16	0	1.567	5.7	1.567	5.7	0.0949014	0.0479328		16	0	0.934	3.479	0.934	3.479	0.0834929	0.0439965		16	0	0.782	4.14	0.782	4.14	0.0970853	0.0684576		16	0	1.172	4.919	1.172
19	0	0.602	3.061	0.602	3.061	0.0741601	0.0414971		19	0	0.518	2.143	0.518	2.143	0.0626086	0.0424452		19	0	1.541	5.702	1.541	5.702	0.0932941	0.046242		19	0	0.967	3.49	0.967	3.49	0.0861704	0.0467894		19	0	0.864	4.079	0.864	4.079	0.10887	0.0806156		19	0	1.177	4.927	1.177
22	0	0.591	3.061	0.591	3.061	0.072805	0.0400942		22	0	0.435	2.147	0.435	2.147	0.0524788	0.0320975		22	0	1.605	5.724	1.605	5.724	0.0967952	0.0499248		22	0	0.919	3.472	0.919	3.472	0.0823176	0.0427706		22	0	0.846	4.106	0.846	4.106	0.105901	0.0775524		22	0	1.22	4.913	1.22
25	0	0.629	3.069	0.629	3.069	0.0772843	0.0447314		25	0	0.423	2.15	0.423	2.15	0.0509599	0.0305459		25	0	1.535	5.659	1.535	5.659	0.093637	0.0466027		25	0	0.953	3.47	0.953	3.47	0.0854123	0.0459987		25	0	0.855	4.132	0.855	4.132	0.106354	0.0780199		25	0	1.272	4.915	1.272
28	0	0.631	3.063	0.631	3.063	0.0776819	0.0451431		28	0	0.498	2.148	0.498	2.148	0.0600512	0.0398328		28	0	1.507	5.682	1.507	5.682	0.0915568	0.0444146		28	0	0.993	3.492	0.993	3.492	0.0884366	0.0491533		28	0	0.888	4.103	0.888	4.103	0.111239	0.0830604		28	0	1.252	4.942	1.252
31	0	0.655	3.114	0.655	3.114	0.0793159	0.0468347		31	0	0.482	2.163	0.482	2.163	0.0577188	0.0374502		31	0	1.607	5.712	1.607	5.712	0.0971195	0.0502659		31	0	0.951	3.49	0.951	3.49	0.0847446	0.0453022		31	0	0.935	4.125	0.935	4.125	0.116502	0.0884903		31	0	1.238	4.932	1.238
34	0	0.69	3.099	0.69	3.099	0.0839585	0.0516412		34	0	0.514	2.168	0.514	2.168	0.0614088	0.0412196		34	0	1.594	5.674	1.594	5.674	0.096979	0.0501181		34	0	0.93	3.479	0.93	3.479	0.0831353	0.0436235		34	0	0.935	4.115	0.935	4.115	0.116785	0.0887824		34	0	1.217	4.921	1.217
37	0	0.643	3.103	0.643	3.103	0.0781388	0.0456161		37	0	0.457	2.151	0.457	2.151	0.0550304	0.034704		37	0.0003098	1.57	5.681	1.56969	5.68069	0.0953875	0.048444		37	0	0.926	3.492	0.926	3.492	0.0824696	0.0429291		37	0	0.911	4.126	0.911	4.126	0.113484	0.0853767		37	0	1.224	4.972	1.224
40	0	0.716	3.095	0.716	3.095	0.0872348	0.055033		40	0	0.447	2.154	0.447	2.154	0.0537512	0.0333973		40	0	1.589	5.706	1.589	5.706	0.0961326	0.0492278		40	0	0.953	3.489	0.953	3.489	0.0849472	0.0455135		40	0	0.906	4.106	0.906	4.106	0.113411	0.0853012		40	0	1.263	4.975	1.263
43	0	0.729	3.109	0.729	3.109	0.0884187	0.0562587		43	0	0.465	2.156	0.465	2.156	0.0558638	0.0355554		43	0	1.639	5.63	1.639	5.63	0.100496	0.0538177		43	0	0.969	3.494	0.969	3.494	0.0862497	0.0468722		43	0	0.914	4.102	0.914	4.102	0.114524	0.0864495		43	0	1.245	4.989	1.245
46	0	0.725	3.138	0.725	3.138	0.0871209	0.0549151		46	0	0.492	2.183	0.492	2.183	0.0583765	0.0381221		46	0.0003098	1.603	5.607	1.60269	5.60669	0.0986783	0.0519056		46	0	0.924	3.498	0.924	3.498	0.0821503	0.0425961		46	0	0.96	4.117	0.96	4.117	0.11985	0.0919439		46	0	1.284	4.969	1.284
49	0	0.768	3.196	0.768	3.196	0.0906133	0.0585307		49	0	0.474	2.152	0.474	2.152	0.0570509	0.036768		49	0	1.663	5.619	1.663	5.619	0.102167	0.0555757		49	0	0.977	3.507	0.977	3.507	0.0866395	0.0472787		49	0	0.95	4.117	0.95	4.117	0.118601	0.0906559		49	0	1.272	4.987	1.272
52	0	0.805	3.232	0.805	3.232	0.0939208	0.0619549		52	0	0.504	2.176	0.504	2.176	0.0599927	0.039773		52	0	1.611	5.595	1.611	5.595	0.0993972	0.0526618		52	0	1.004	3.511	1.004	3.511	0.0889324	0.0496704		52	0	0.918	4.157	0.918	4.157	0.113504	0.0853965		52	0	1.266	4.978	1.266
55	0	0.819	3.211	0.819	3.211	0.0961791	0.0642929		55	0	0.496	2.18	0.496	2.18	0.0589321	0.0386896		55	0	1.654	5.571	1.654	5.571	0.10249	0.055915		55	0	0.952	3.523	0.952	3.523	0.0840391	0.0445663		55	0	0.936	4.145	0.936	4.145	0.116064	0.0880383		55	0	1.331	4.989	1.331
58	0	0.814	3.228	0.814	3.228	0.0950885	0.0631638		58	0	0.502	2.18	0.502	2.18	0.059645	0.0394178		58	0	1.637	5.59	1.637	5.59	0.101092	0.0544443		58	0	0.976	3.532	0.976	3.532	0.0859382	0.0465472		58	0	0.894	4.129	0.894	4.129	0.111286	0.0831083		58	0	1.281	5.001	1.281
61	0	0.757	3.206	0.757	3.206	0.0890368	0.0568986		61	0	0.52	2.172	0.52	2.172	0.0620112	0.041835		61	0	1.672	5.575	1.672	5.575	0.103531	0.05701		61	0	0.991	3.514	0.991	3.514	0.0877059	0.0483911		61	0	0.934	4.117	0.934	4.117	0.116604	0.088595		61	0	1.277	4.982	1.277
64	0	0.829	3.208	0.829	3.208	0.0974445	0.0656029		64	0	0.504	2.15	0.504	2.15	0.0607182	0.0405141		64	0	1.598	5.594	1.598	5.594	0.0986127	0.0518366		64	0	0.973	3.521	0.973	3.521	0.0859417	0.0465508		64	0	0.918	4.117	0.918	4.117	0.114606	0.0865342		64	0	1.309	4.993	1.309
67	0	0.852	3.236	0.852	3.236	0.0992815	0.0675047		67	0	0.528	2.175	0.528	2.175	0.0628784	0.0427208		67	0	1.672	5.655	1.672	5.655	0.102066	0.0554694		67	0	0.988	3.528	0.988	3.528	0.0870934	0.0477522		67	0	0.911	4.111	0.911	4.111	0.113898	0.0858039		67	0	1.282	5.027	1.282
70	0	0.831	3.215	0.831	3.215	0.097467	0.0656261		70	0	0.492	2.171	0.492	2.171	0.0586992	0.0384517		70	0	1.627	5.64	1.627	5.64	0.0995834	0.0528577		70	0	0.983	3.528	0.983	3.528	0.0866527	0.0472925		70	0	0.946	4.121	0.946	4.121	0.117987	0.0900224		70	0	1.294	5.018	1.294
73	0	0.762	3.248	0.762	3.248	0.088466	0.0563076		73	0	0.516	2.201	0.516	2.201	0.0607234	0.0405195		73	0	1.64	5.647	1.64	5.647	0.100255	0.0535638		73	0	0.969	3.518	0.969	3.518	0.0856613	0.0462584		73	0	0.897	4.093	0.897	4.093	0.112641	0.0845068		73	0	1.262	5.009	1.262
76	0	0.799	3.24	0.799	3.24	0.0929906	0.0609919		76	0	0.508	2.191	0.508	2.191	0.0600548	0.0398365		76	0.0003098	1.646	5.566	1.64569	5.56569	0.102072	0.0554757		76	0	0.987	3.509	0.987	3.509	0.0874764	0.0481517		76	0	0.94	4.108	0.94	4.108	0.11761	0.0896331		76	0	1.299	4.999	1.299
79	0	0.837	3.253	0.837	3.253	0.0970239	0.0651675		79	0	0.53	2.188	0.53	2.188	0.0627415	0.042581		79	0	1.68	5.567	1.68	5.567	0.104176	0.0576884		79	0	1.011	3.52	1.011	3.52	0.0893234	0.0500783		79	0	0.945	4.108	0.945	4.108	0.118236	0.0902785		79	0	1.285	5.022	1.285
82	0	0.862	3.239	0.862	3.239	0.100354	0.0686148		82	0	0.514	2.19	0.514	2.19	0.0607919	0.0405894		82	0	1.645	5.549	1.645	5.549	0.102336	0.0557535		82	0	1.009	3.535	1.009	3.535	0.0887685	0.0494995		82	0	0.928	4.075	0.928	4.075	0.117049	0.0890542		82	0	1.329	5.046	1.329
85	0	0.895	3.262	0.895	3.262	0.103461	0.0718316		85	0	0.537	2.196	0.537	2.196	0.0633386	0.0431909		85	0	1.661	5.595	1.661	5.595	0.102482	0.0559068		85	0	1.003	3.538	1.003	3.538	0.0881658	0.0488708		85	0	0.963	4.074	0.963	4.074	0.121493	0.0936395		85	0	1.323	5.051	1.323
	1	2	3	4	5	6	7	8	9	10	Count	Average	variance	Std. Dev	SE
0	1	1	1	1	1	1	1	1	1	1	10	1	0	0	0
1	0	0	0	0	0	0	0	0	0	0	10	0	0	0	0
4	0.026601	0.0252494	0.0311193	0.0413162	0.0515727	0.0311661	0.0376717	0.0393161	0.0543992	0.0430574	10	0.0381469	9.75455e-05	0.00987651	0.00312323
7	0.0348619	0.0356677	0.0397998	0.0387547	0.0688151	0.0343041	0.0513091	0.0667899	0.076771	0.0590585	10	0.0506132	0.000260449	0.0161384	0.00510342
10	0.0426667	0.033168	0.0428693	0.047001	0.0732139	0.0413803	0.0525613	0.0633026	0.0892993	0.0567757	10	0.0542238	0.000289508	0.0170149	0.0053806
13	0.0441705	0.0369829	0.0423404	0.0441438	0.0712051	0.0371069	0.0600403	0.0861444	0.0750282	0.0616917	10	0.0558854	0.000304026	0.0174363	0.00551386
16	0.0479305	0.0348612	0.0479328	0.0439965	0.0684576	0.0369214	0.0673908	0.0881669	0.0712909	0.0658289	10	0.0572778	0.000302096	0.0173809	0.00549633
19	0.0414971	0.0424452	0.046242	0.0467894	0.0806156	0.0371826	0.0650223	0.0734439	0.0794679	0.0608046	10	0.0573511	0.000275046	0.0165845	0.00524448
22	0.0400942	0.0320975	0.0499248	0.0427706	0.0775524	0.041106	0.0585054	0.073206	0.0817501	0.0739446	10	0.0570952	0.00033311	0.0182513	0.00577157
25	0.0447314	0.0305459	0.0466027	0.0459987	0.0780199	0.0454644	0.0665946	0.0985534	0.101688	0.0676359	10	0.0625835	0.000585721	0.0242017	0.00765324
28	0.0451431	0.0398328	0.0444146	0.0491533	0.0830604	0.0431931	0.0731032	0.0793462	0.0864375	0.0700427	10	0.0613727	0.000347687	0.0186464	0.0058965
31	0.0468347	0.0374502	0.0502659	0.0453022	0.0884903	0.0422261	0.0692775	0.0840382	0.091096	0.0680166	10	0.0622998	0.00041805	0.0204463	0.00646568
34	0.0516412	0.0412196	0.0501181	0.0436235	0.0887824	0.0406845	0.0681066	0.09545	0.0853927	0.0773972	10	0.0642416	0.000453321	0.0212913	0.00673291
37	0.0456161	0.034704	0.048444	0.0429291	0.0853767	0.040215	0.06326	0.0831591	0.0904773	0.0710669	10	0.0605248	0.000433636	0.0208239	0.0065851
40	0.055033	0.0333973	0.0492278	0.0455135	0.0853012	0.0434138	0.0728791	0.0893913	0.108837	0.079202	10	0.0662196	0.000596689	0.0244272	0.00772457
43	0.0562587	0.0355554	0.0538177	0.0468722	0.0864495	0.0416168	0.0690215	0.0801286	0.0862586	0.0829116	10	0.0638891	0.000378819	0.0194633	0.00615483
46	0.0549151	0.0381221	0.0519056	0.0425961	0.0919439	0.045299	0.0637222	0.0772151	0.0918757	0.0879547	10	0.064555	0.000445524	0.0211074	0.00667476
49	0.0585307	0.036768	0.0555757	0.0472787	0.0906559	0.0439103	0.0628492	0.0869913	0.0697688	0.084755	10	0.0637084	0.000358814	0.0189424	0.00599011
52	0.0619549	0.039773	0.0526618	0.0496704	0.0853965	0.0436008	0.0675209	0.0868712	0.0881623	0.0922869	10	0.0667899	0.000404509	0.0201124	0.0063601
55	0.0642929	0.0386896	0.055915	0.0445663	0.0880383	0.0487865	0.0708916	0.0768009	0.0998745	0.0888268	10	0.0676682	0.000430353	0.0207449	0.00656013
58	0.0631638	0.0394178	0.0544443	0.0465472	0.0831083	0.0443618	0.0869437	0.0917204	0.0976334	0.0875594	10	0.06949	0.000492374	0.0221895	0.00701694
61	0.0568986	0.041835	0.05701	0.0483911	0.088595	0.0444342	0.0855843	0.0847001	0.104711	0.0898587	10	0.0702018	0.000517526	0.0227492	0.00719393
64	0.0656029	0.0405141	0.0518366	0.0465508	0.0865342	0.046865	0.0872505	0.105259	0.10392	0.104013	10	0.0738346	0.000697588	0.0264119	0.00835217
67	0.0675047	0.0427208	0.0554694	0.0477522	0.0858039	0.0438935	0.0863561	0.0958544	0.12496	0.1194	10	0.0769716	0.000922084	0.0303658	0.00960252
70	0.0656261	0.0384517	0.0528577	0.0472925	0.0900224	0.0450784	0.083507	0.0840816	0.0880106	0.110478	10	0.0705406	0.000576283	0.0240059	0.00759133
73	0.0563076	0.0405195	0.0535638	0.0462584	0.0845068	0.042614	0.0900417	0.0948504	0.0937136	0.121607	10	0.0723983	0.000782012	0.0279645	0.00884314
76	0.0609919	0.0398365	0.0554757	0.0481517	0.0896331	0.0459021	0.0878886	0.0992139	0.0994635	0.152149	10	0.0778706	0.00120178	0.0346667	0.0109626
79	0.0651675	0.042581	0.0576884	0.0500783	0.0902785	0.0442476	0.0782756	0.0832834	0.0916104	0.162849	10	0.0766059	0.00125494	0.0354251	0.0112024
82	0.0686148	0.0405894	0.0557535	0.0494995	0.0890542	0.0473682	0.0814981	0.101585	0.0984391	0.136117	10	0.0768519	0.000911783	0.0301957	0.00954873
85	0.0718316	0.0431909	0.0559068	0.0488708	0.0936395	0.0467657	0.090331	0.082692	0.103787	0.115685	10	0.07527	0.000665688	0.0258009	0.00815897
[truncated: 35 more columns]

## Sheet: Repeat 3
Repeat#1	ROA1 4h HS (September 21st, 2023)								Repeat#2									Repeat#3									Repeat#4									Repeat#5									Repeat#6
	Background	Bleached	Whole Cell	Bleached	Whole Cell	FRAP	Normalize			Background	Bleached	Whole Cell	Bleached	Whole Cell	FRAP	Normalize			Background	Bleached	Whole Cell	Bleached	Whole Cell	FRAP	Normalize			Background	Bleached	Whole Cell	Bleached	Whole Cell	FRAP	Normalize			Background	Bleached	Whole Cell	Bleached	Whole Cell	FRAP	Normalize			Background	Bleached	Whole Cell	Bleached
				Minus Back	Minus Back								Minus Back	Minus Back								Minus Back	Minus Back								Minus Back	Minus Back								Minus Back	Minus Back								Minus Back
0	0	13.522	12.96	13.522	12.96	1	1		0	0	12.11	11.324	12.11	11.324	1	1		0	0.0001762	9.971	8.928	9.97082	8.92782	1	1		0	0	16.858	14.029	16.858	14.029	1	1		0	0	7.17	5.518	7.17	5.518	1	1		0	0.0001783	6.089	5.635	6.08882
1	0	5.039	11.867	5.039	11.867	0.406975	0		1	0.0001965	2.655	9.697	2.6548	9.6968	0.256012	0		1	0	2.988	7.936	2.988	7.936	0.337127	0		1	0.0001724	2.879	12.391	2.87883	12.3908	0.193346	0		1	0	2.785	4.943	2.785	4.943	0.433608	0		1	0	2.99	5.165	2.99
4	0	9.618	12.452	9.618	12.452	0.740303	0.562082		4	0	6.983	10.177	6.983	10.177	0.64162	0.518299		4	0.0003524	5.674	8.187	5.67365	8.18665	0.620541	0.427555		4	0	9.436	13.113	9.436	13.113	0.598834	0.502679		4	0	5.097	5.196	5.097	5.196	0.754932	0.567318		4	0.0001783	4.833	5.388	4.83282
7	0	11.014	12.644	11.014	12.644	0.834881	0.721565		7	0	8.748	10.349	8.748	10.349	0.790435	0.718322		7	0	6.863	8.301	6.863	8.301	0.740284	0.608196		7	0.0001724	11.655	13.287	11.6548	13.2868	0.72997	0.665247		7	0.0003053	5.656	5.212	5.65569	5.21169	0.83516	0.708964		7	0.0005348	5.406	5.476	5.40547
10	0	11.432	12.665	11.432	12.665	0.865129	0.772572		10	0	9.227	10.453	9.227	10.453	0.825421	0.765347		10	0	7.148	8.375	7.148	8.375	0.764213	0.644295		10	0.0001724	12.985	13.231	12.9848	13.2308	0.816714	0.772782		10	0	6.087	5.251	6.087	5.251	0.892121	0.809533		10	0.0005348	5.37	5.478	5.36947
13	0	12.022	12.737	12.022	12.737	0.904636	0.83919		13	0	10.042	10.42	10.042	10.42	0.901173	0.867166		13	0	7.628	8.39	7.628	8.39	0.814073	0.719513		13	0.0003449	13.779	13.255	13.7787	13.2547	0.865086	0.832748		13	0	6.323	5.26	6.323	5.26	0.925124	0.867802		13	0.0001783	5.542	5.512	5.54182
16	0	12.514	12.746	12.514	12.746	0.940993	0.900498		16	0	9.71	10.4	9.71	10.4	0.873055	0.829372		16	0	7.922	8.361	7.922	8.361	0.848381	0.771271		16	0.0001724	13.936	13.26	13.9358	13.2598	0.874612	0.844558		16	0	6.406	5.247	6.406	5.247	0.93959	0.893343		16	0.0001783	5.609	5.502	5.60882
19	0	12.725	12.835	12.725	12.835	0.950224	0.916064		19	0	9.905	10.388	9.905	10.388	0.891617	0.854321		19	0	8.064	8.384	8.064	8.384	0.861219	0.790638		19	0	14.27	13.267	14.27	13.267	0.895101	0.869957		19	0	6.493	5.241	6.493	5.241	0.953441	0.917797		19	0	5.802	5.531	5.802
22	0	12.642	12.794	12.642	12.794	0.947051	0.910714		22	0.0001965	10.27	10.386	10.2698	10.3858	0.924651	0.898723		22	0	8.372	8.348	8.372	8.348	0.897969	0.846078		22	0	14.715	13.308	14.715	13.308	0.92017	0.901036		22	0.0001527	6.413	5.237	6.41285	5.23685	0.942418	0.898335		22	0	5.568	5.56	5.568
25	0	13.127	12.824	13.127	12.824	0.981084	0.968102		25	0	10.315	10.374	10.315	10.374	0.929777	0.905613		25	0	8.131	8.377	8.131	8.377	0.869101	0.802527		25	0	14.827	13.359	14.827	13.359	0.923634	0.90533		25	0	6.257	5.212	6.257	5.212	0.923899	0.865638		25	0.0005348	5.797	5.552	5.79647
28	0	13.041	12.747	13.041	12.747	0.980544	0.967192		28	0	10.417	10.361	10.417	10.361	0.940149	0.919554		28	0.0001762	8.154	8.447	8.15382	8.44682	0.864336	0.795339		28	0.0001724	14.497	13.275	14.4968	13.2748	0.908793	0.886931		28	0	6.319	5.216	6.319	5.216	0.932338	0.880538		28	0.0001783	5.755	5.562	5.75482
31	0	13.064	12.763	13.064	12.763	0.981042	0.968031		31	0	10.658	10.356	10.658	10.356	0.962364	0.949413		31	0.0003524	8.497	8.403	8.49665	8.40265	0.905412	0.857305		31	0	15.321	13.318	15.321	13.318	0.957346	0.947122		31	0	6.653	5.219	6.653	5.219	0.981054	0.966549		31	0.0001783	5.984	5.57	5.98382
34	0	12.998	12.77	12.998	12.77	0.97555	0.958771		34	0	10.557	10.365	10.557	10.365	0.952417	0.936043		34	0.0003524	8.576	8.439	8.57565	8.43865	0.909931	0.864124		34	0	15.37	13.398	15.37	13.398	0.954673	0.943808		34	0	6.618	5.24	6.618	5.24	0.971982	0.950532		34	0.000713	5.932	5.523	5.93129
37	0	12.929	12.7	12.929	12.7	0.97572	0.959058		37	0	10.417	10.295	10.417	10.295	0.946176	0.927655		37	0	8.605	8.358	8.605	8.358	0.921856	0.882113		37	0.0003449	14.876	13.291	14.8757	13.2907	0.93143	0.914995		37	0.0001527	6.538	5.272	6.53785	5.27185	0.954409	0.919506		37	0.0001783	6.068	5.553	6.06782
40	0	13.11	12.653	13.11	12.653	0.993055	0.988289		40	0.0001965	10.6	10.37	10.5998	10.3698	0.955835	0.940638		40	0	8.965	8.383	8.965	8.383	0.957559	0.935974		40	0	15.191	13.299	15.191	13.299	0.950579	0.938733		40	0.0001527	6.382	5.301	6.38185	5.30085	0.926539	0.8703		40	0.0005348	5.938	5.57	5.93747
43	0	13.28	12.693	13.28	12.693	1.00276	1.00466		43	0.0001965	10.49	10.336	10.4898	10.3358	0.949028	0.931488		43	0	8.773	8.373	8.773	8.373	0.93817	0.906724		43	0.0001724	14.833	13.297	14.8328	13.2968	0.928318	0.911136		43	0	6.396	5.276	6.396	5.276	0.932967	0.881649		43	0.0003565	5.896	5.57	5.89564
46	0	13.196	12.721	13.196	12.721	0.994226	0.990264		46	0	10.453	10.418	10.453	10.418	0.938236	0.916983		46	0	8.593	8.365	8.593	8.365	0.9198	0.879012		46	0.0001724	15.506	13.272	15.5058	13.2718	0.972266	0.965618		46	0.0001527	6.597	5.277	6.59685	5.27685	0.962109	0.933102		46	0.0005348	5.964	5.599	5.96347
49	0	13.074	13.094	13.074	13.094	0.956974	0.927447		49	0	10.9	10.423	10.9	10.423	0.977889	0.97028		49	0	8.206	8.389	8.206	8.389	0.875862	0.812728		49	0.0001724	15.288	13.304	15.2878	13.3038	0.95629	0.945814		49	0	6.729	5.23	6.729	5.23	0.990174	0.982651		49	0	5.865	5.601	5.865
52	0	13.275	12.957	13.275	12.957	0.981961	0.969581		52	0	10.863	10.35	10.863	10.35	0.981443	0.975058		52	0.0001762	8.465	8.315	8.46482	8.31482	0.911548	0.866562		52	0	15.127	13.351	15.127	13.351	0.942887	0.929198		52	0.0001527	6.552	5.273	6.55185	5.27285	0.956271	0.922794		52	0.0001783	5.901	5.571	5.90082
55	0	12.968	12.988	12.968	12.988	0.956962	0.927427		55	0	10.83	10.386	10.83	10.386	0.97507	0.966492		55	0	8.363	8.388	8.363	8.388	0.892726	0.838168		55	0.0001724	15.264	13.423	15.2638	13.4228	0.946325	0.933459		55	0	6.552	5.276	6.552	5.276	0.955722	0.921825		55	0.0003565	5.729	5.573	5.72864
58	0	12.867	13.004	12.867	13.004	0.948341	0.912889		58	0	10.785	10.371	10.785	10.371	0.972423	0.962934		58	0	8.485	8.397	8.485	8.397	0.904778	0.85635		58	0	15.364	13.379	15.364	13.379	0.955655	0.945026		58	0	6.684	5.273	6.684	5.273	0.975531	0.956799		58	0.0001783	5.969	5.566	5.96882
61	0	13.346	13.002	13.346	13.002	0.983796	0.972676		61	0	10.717	10.404	10.717	10.404	0.963227	0.950573		61	0.0001762	8.398	8.372	8.39782	8.37182	0.898176	0.846389		61	0.0005173	15.252	13.367	15.2515	13.3665	0.949545	0.937452		61	0	6.618	5.272	6.618	5.272	0.966082	0.940115		61	0.0001783	5.969	5.524	5.96882
64	0	13.358	12.98	13.358	12.98	0.986349	0.976982		64	0	10.915	10.458	10.915	10.458	0.975957	0.967684		64	0	8.828	8.326	8.828	8.326	0.949381	0.923637		64	0	15.248	13.326	15.248	13.326	0.952212	0.940758		64	0.0001527	6.622	5.259	6.62185	5.25885	0.969061	0.945375		64	0.0001783	6.068	5.502	6.06782
67	0	13.657	12.906	13.657	12.906	1.01421	1.02396		67	0.0003931	10.855	10.451	10.8546	10.4506	0.971244	0.961349		67	0	8.433	8.255	8.433	8.255	0.914702	0.871321		67	0	14.882	13.346	14.882	13.346	0.927963	0.910697		67	0	6.694	5.289	6.694	5.289	0.974035	0.954158		67	0	5.729	5.501	5.729
70	0	13.591	12.89	13.591	12.89	1.01056	1.01781		70	0	10.818	10.359	10.818	10.359	0.976528	0.968452		70	0.0001762	8.302	8.298	8.30182	8.29782	0.895826	0.842845		70	0.0001724	15.115	13.322	15.1148	13.3218	0.944191	0.930815		70	0	6.722	5.277	6.722	5.277	0.980334	0.965278		70	0.0003565	5.896	5.544	5.89564
73	0	13.693	12.899	13.693	12.899	1.01743	1.0294		73	0	10.828	10.403	10.828	10.403	0.973297	0.964108		73	0.0001762	8.587	8.272	8.58682	8.27182	0.929492	0.893633		73	0.0003449	15.173	13.32	15.1727	13.3197	0.947958	0.935485		73	0	6.538	5.268	6.538	5.268	0.955128	0.920776		73	0.0001783	5.875	5.478	5.87482
76	0	13.551	12.858	13.551	12.858	1.01009	1.01702		76	0	10.837	10.382	10.837	10.382	0.976076	0.967844		76	0.0001762	8.558	8.25	8.55782	8.24982	0.928824	0.892624		76	0.0001724	15.33	13.369	15.3298	13.3688	0.954255	0.943291		76	0	6.837	5.285	6.837	5.285	0.995596	0.992224		76	0.0001783	6.042	5.504	6.04182
79	0	13.689	12.824	13.689	12.824	1.02309	1.03893		79	0.0001965	11.108	10.332	11.1078	10.3318	1.00533	1.00716		79	0.0003524	8.794	8.267	8.79365	8.26665	0.952476	0.928307		79	0	14.991	13.279	14.991	13.279	0.939476	0.92497		79	0	6.583	5.287	6.583	5.287	0.958246	0.926281		79	0.0001783	5.917	5.456	5.91682
82	0	13.812	12.948	13.812	12.948	1.02239	1.03776		82	0	11.295	10.315	11.295	10.315	1.02394	1.03217		82	0.0001762	8.622	8.209	8.62182	8.20882	0.940444	0.910154		82	0.0001724	15.139	13.257	15.1388	13.2568	0.950328	0.938422		82	0	6.809	5.289	6.809	5.289	0.990769	0.983702		82	0.0001783	5.656	5.487	5.65582
85	0	13.809	12.923	13.809	12.923	1.02415	1.04072		85	0	11.075	10.263	11.075	10.263	1.00908	1.0122		85	0.0001762	8.802	8.237	8.80182	8.23682	0.956814	0.93485		85	0.0003449	15.136	13.345	15.1357	13.3447	0.943875	0.930423		85	0	6.858	5.299	6.858	5.299	0.996016	0.992965		85	0.0001783	5.594	5.443	5.59382
	1	2	3	4	5	6	7	8	9	10	Count	Average	variance	Std. Dev	SE
0	1	1	1	1	1	1	1	1	1	1	10	1	0	0	0
1	0	0	0	0	0	0	0	0	0	0	10	0	0	0	0
4	0.562082	0.518299	0.427555	0.502679	0.567318	0.634064	0.434912	0.514072	0.46398	0.426232	10	0.505119	0.00476233	0.0690097	0.0218228
7	0.721565	0.718322	0.608196	0.665247	0.708964	0.813914	0.571669	0.68906	0.625491	0.611832	10	0.673426	0.00514944	0.0717596	0.0226924
10	0.772572	0.765347	0.644295	0.772782	0.809533	0.800094	0.675021	0.763753	0.719263	0.68777	10	0.741043	0.00314636	0.0560924	0.017738
13	0.83919	0.867166	0.719513	0.832748	0.867802	0.850246	0.749946	0.834858	0.764105	0.755681	10	0.808126	0.00300359	0.054805	0.0173309
16	0.900498	0.829372	0.771271	0.844558	0.893343	0.878163	0.76694	0.860423	0.806072	0.777271	10	0.832791	0.00257117	0.0507067	0.0160349
19	0.916064	0.854321	0.790638	0.869957	0.917797	0.937063	0.800092	0.873058	0.773421	0.812382	10	0.854479	0.00339812	0.0582934	0.018434
22	0.910714	0.898723	0.846078	0.901036	0.898335	0.842265	0.815399	0.869351	0.819761	0.862715	10	0.866438	0.00122468	0.0349954	0.0110665
25	0.968102	0.905613	0.802527	0.90533	0.865638	0.927367	0.820571	0.873852	0.827196	0.858879	10	0.875508	0.0026793	0.0517619	0.0163686
28	0.967192	0.919554	0.795339	0.886931	0.880538	0.908567	0.847486	0.92314	0.863934	0.840112	10	0.883279	0.00242873	0.0492822	0.0155844
31	0.968031	0.949413	0.857305	0.947122	0.966549	0.987559	0.866693	0.932793	0.887527	0.845352	10	0.920835	0.00268828	0.0518487	0.016396
34	0.958771	0.936043	0.864124	0.943808	0.950532	0.98703	0.8865	0.949604	0.902755	0.885165	10	0.926433	0.00155227	0.0393988	0.012459
37	0.959058	0.927655	0.882113	0.914995	0.919506	1.02427	0.910295	0.922445	0.864443	0.859074	10	0.918385	0.00230994	0.0480619	0.0151985
40	0.988289	0.940638	0.935974	0.938733	0.8703	0.971105	0.874382	0.906837	0.890129	0.865715	10	0.91821	0.00187093	0.0432543	0.0136782
43	1.00466	0.931488	0.906724	0.911136	0.881649	0.956069	0.910302	0.937964	0.881651	0.86706	10	0.91887	0.00166697	0.0408285	0.0129111
46	0.990264	0.916983	0.879012	0.965618	0.933102	0.969355	0.913068	0.952203	0.906033	0.88333	10	0.930897	0.00141689	0.0376417	0.0119033
49	0.927447	0.97028	0.812728	0.945814	0.982651	0.933351	0.945969	0.942347	0.8932	0.879821	10	0.923361	0.00247267	0.0497259	0.0157247
52	0.969581	0.975058	0.866562	0.929198	0.922794	0.957476	0.910368	0.959513	0.910229	0.880835	10	0.928161	0.00138438	0.0372073	0.011766
55	0.927427	0.966492	0.838168	0.933459	0.921825	0.895198	0.903445	0.959001	0.886976	0.898907	10	0.91309	0.0013962	0.0373658	0.0118161
58	0.912889	0.962934	0.85635	0.945026	0.956799	0.983726	0.934094	1.00236	0.888715	0.91915	10	0.936205	0.00192474	0.0438718	0.0138735
61	0.972676	0.950573	0.846389	0.937452	0.940115	0.99998	0.903014	0.939999	0.929969	0.899658	10	0.931982	0.00177775	0.0421634	0.0133332
64	0.976982	0.967684	0.923637	0.940758	0.945375	1.04446	0.908267	0.983569	0.92422	0.933472	10	0.954842	0.00159301	0.0399125	0.0126215
67	1.02396	0.961349	0.871321	0.910697	0.954158	0.922014	0.933609	0.962189	0.925288	0.917402	10	0.938199	0.00164807	0.0405964	0.0128377
70	1.01781	0.968452	0.842845	0.930815	0.965278	0.965965	0.980491	0.973446	0.937487	0.913253	10	0.949584	0.00225129	0.0474477	0.0150043
73	1.0294	0.964108	0.893633	0.935485	0.920776	0.983861	0.954296	0.950402	0.935869	0.8838	10	0.945163	0.00180653	0.0425033	0.0134407
76	1.01702	0.967844	0.892624	0.943291	0.992224	1.03425	0.936477	0.948694	0.908096	0.918085	10	0.95586	0.00218257	0.046718	0.0147735
79	1.03893	1.00716	0.928307	0.92497	0.926281	1.00783	0.950194	0.964904	0.937969	0.903887	10	0.959043	0.0019839	0.044541	0.0140851
82	1.03776	1.03217	0.910154	0.938422	0.983702	0.900793	0.928631	0.91873	0.986556	0.914007	10	0.955093	0.00261556	0.0511425	0.0161727
85	1.04072	1.0122	0.93485	0.930423	0.992965	0.894698	0.980359	0.91312	0.925828	0.911093	10	0.953626	0.00242944	0.0492894	0.0155867
Repeat#1	ROA0 4h HS (September 22nd, 2023)								Repeat#2									Repeat#3									Repeat#4									Repeat#5									Repeat#6
	Background	Bleached	Whole Cell	Bleached	Whole Cell	FRAP	Normalize			Background	Bleached	Whole Cell	Bleached	Whole Cell	FRAP	Normalize			Background	Bleached	Whole Cell	Bleached	Whole Cell	FRAP	Normalize			Background	Bleached	Whole Cell	Bleached	Whole Cell	FRAP	Normalize			Background	Bleached	Whole Cell	Bleached	Whole Cell	FRAP	Normalize			Background	Bleached	Whole Cell	Bleached
				Minus Back	Minus Back								Minus Back	Minus Back								Minus Back	Minus Back								Minus Back	Minus Back								Minus Back	Minus Back								Minus Back
0	0	8.667	7.536	8.667	7.536	1	1		0	0.0001899	7.689	6.864	7.68881	6.86381	1	1		0	0	6.844	6.59	6.844	6.59	1	1		0	0.087	8.505	11.311	8.418	11.224	1	1		0	0	8.69	8.991	8.69	8.991	1	1		0	0.0008941	8.792	10.538	8.79111
1	0	0.243	6.661	0.243	6.661	0.0317204	0		1	0.0001899	0.434	5.713	0.43381	5.71281	0.0677885	0		1	0	0.603	5.336	0.603	5.336	0.108812	0		1	0.075	1.006	10.337	0.931	10.262	0.120964	0		1	0	1.311	7.77	1.311	7.77	0.17457	0		1	0.0008941	1.02	9.58	1.01911
4	0	0.57	6.892	0.57	6.892	0.0719121	0.0415083		4	0	0.761	6.113	0.761	6.113	0.111131	0.0464946		4	0	0.994	5.658	0.994	5.658	0.16916	0.0677168		4	0.074	1.344	10.719	1.27	10.645	0.159073	0.0433532		4	0	1.761	8.231	1.761	8.231	0.221358	0.0566829		4	0.0002235	1.52	9.742	1.51978
7	0	0.68	7.075	0.68	7.075	0.0835708	0.053549		7	0.0001899	0.774	6.158	0.77381	6.15781	0.11218	0.0476192		7	0.0002175	1.093	5.801	1.09278	5.80078	0.181394	0.0814439		7	0.074	1.335	10.787	1.261	10.713	0.156943	0.0409303		7	0	1.856	8.422	1.856	8.422	0.228008	0.06474		7	0.0006705	1.755	9.851	1.75433
10	0	0.785	7.121	0.785	7.121	0.0958519	0.0662324		10	0	0.802	6.247	0.802	6.247	0.114606	0.0502224		10	0.0002175	1.222	5.87	1.22178	5.86978	0.200423	0.102796		10	0.077	1.252	10.942	1.175	10.865	0.144194	0.0264265		10	0	1.943	8.459	1.943	8.459	0.237652	0.0764234		10	0.000447	1.867	9.944	1.86655
13	0	0.749	7.047	0.749	7.047	0.0924165	0.0626845		13	0	0.837	6.24	0.837	6.24	0.119742	0.0557316		13	0.000435	1.247	5.859	1.24657	5.85856	0.20488	0.107797		13	0.08	1.3	10.955	1.22	10.875	0.149579	0.0325521		13	0	1.929	8.572	1.929	8.572	0.23283	0.0705808		13	0.000447	1.928	9.941	1.92755
16	0	0.748	7.132	0.748	7.132	0.0911932	0.0614211		16	0.0003797	0.911	6.257	0.91062	6.25662	0.129928	0.0666584		16	0	1.219	5.861	1.219	5.861	0.200266	0.10262		16	0.069	1.367	10.932	1.298	10.863	0.159318	0.0436313		16	0	1.842	8.547	1.842	8.547	0.222979	0.058647		16	0.000447	2.142	9.986	2.14155
19	0	0.847	7.217	0.847	7.217	0.102047	0.0726301		19	0	0.866	6.203	0.866	6.203	0.12463	0.0609748		19	0.0002175	1.181	5.888	1.18078	5.88778	0.193105	0.094585		19	0.075	1.437	10.934	1.362	10.859	0.167235	0.0526378		19	0	1.859	8.567	1.859	8.567	0.224512	0.0605036		19	0.002	2.155	9.948	2.153
22	0	0.85	7.249	0.85	7.249	0.101956	0.0725365		22	0	0.994	6.311	0.994	6.311	0.140603	0.0781093		22	0	1.225	5.843	1.225	5.843	0.201872	0.104422		22	0.068	1.355	10.978	1.287	10.91	0.157287	0.0413212		22	0	2.02	8.549	2.02	8.549	0.244469	0.0846821		22	0.0006705	2.185	10.016	2.18433
25	0	0.888	7.236	0.888	7.236	0.106705	0.0774415		25	0	0.899	6.288	0.899	6.288	0.12763	0.0641932		25	0	1.226	5.875	1.226	5.875	0.200936	0.103372		25	0.072	1.374	10.951	1.302	10.879	0.159573	0.0439225		25	0	2.064	8.534	2.064	8.534	0.250233	0.0916653		25	0.0006705	2.155	10.088	2.15433
28	0	1.015	7.351	1.015	7.351	0.120058	0.0912317		28	0	0.86	6.259	0.86	6.259	0.122659	0.0588606		28	0.0002175	1.256	5.857	1.25578	5.85678	0.206458	0.109568		28	0.083	1.465	10.898	1.382	10.815	0.170381	0.0562168		28	0	2.008	8.554	2.008	8.554	0.242875	0.0827506		28	0.000447	2.1	10.077	2.09955
31	0	1.038	7.354	1.038	7.354	0.122729	0.0939896		31	0	0.893	6.218	0.893	6.218	0.128206	0.0648105		31	0	1.225	5.863	1.225	5.863	0.201183	0.103649		31	0.069	1.403	10.815	1.334	10.746	0.165519	0.0506861		31	0	1.946	8.553	1.946	8.553	0.235403	0.0736988		31	0.0008941	2.132	10.05	2.13111
34	0	1.024	7.409	1.024	7.409	0.120175	0.0913518		34	0	0.866	6.27	0.866	6.27	0.123298	0.0595462		34	0.0002175	1.288	5.857	1.28778	5.85678	0.211719	0.115471		34	0.084	1.431	11	1.347	10.916	0.164529	0.04956		34	0	1.918	8.567	1.918	8.567	0.231637	0.069136		34	0.0008941	2.15	10.093	2.14911
37	0	1.061	7.455	1.061	7.455	0.123748	0.0950428		37	0.0003797	0.975	6.285	0.97462	6.28462	0.13844	0.0757895		37	0.0002175	1.257	5.825	1.25678	5.82478	0.207757	0.111026		37	0.08	1.37	10.989	1.29	10.909	0.157668	0.0417547		37	0	1.865	8.513	1.865	8.513	0.226665	0.0631124		37	0.0006705	2.18	10.075	2.17933
40	0	1.014	7.506	1.014	7.506	0.117463	0.0885516		40	0	1.008	6.283	1.008	6.283	0.143219	0.0809153		40	0.0002175	1.234	5.817	1.23378	5.81678	0.204235	0.107074		40	0.065	1.444	10.834	1.379	10.769	0.170737	0.0566222		40	0	1.823	8.524	1.823	8.524	0.221275	0.0565819		40	0.001	2.217	10.09	2.216
43	0	0.943	7.571	0.943	7.571	0.108301	0.0790888		43	0	1.068	6.365	1.068	6.365	0.149789	0.0879631		43	0.0002175	1.216	5.8	1.21578	5.79978	0.201846	0.104393		43	0.071	1.526	10.918	1.455	10.847	0.178851	0.0658531		43	0	1.859	8.515	1.859	8.515	0.225883	0.0621647		43	0.0006705	2.245	10.07	2.24433
46	0	1.063	7.609	1.063	7.609	0.121472	0.0926923		46	0	1.066	6.336	1.066	6.336	0.150192	0.0883962		46	0	1.306	5.906	1.306	5.906	0.212924	0.116824		46	0.084	1.47	10.932	1.386	10.848	0.170354	0.0561864		46	0	1.92	8.475	1.92	8.475	0.234396	0.0724782		46	0.0006705	2.3	10.063	2.29933
49	0	1.074	7.55	1.074	7.55	0.123689	0.0949809		49	0	1.025	6.271	1.025	6.271	0.145913	0.0838053		49	0.0002175	1.275	5.861	1.27478	5.86078	0.209438	0.112912		49	0.068	1.506	10.948	1.438	10.88	0.176225	0.0628659		49	0	1.894	8.466	1.894	8.466	0.231467	0.0689306		49	0.001	2.335	10.036	2.334
52	0	1.052	7.492	1.052	7.492	0.122093	0.0933329		52	0	0.998	6.247	0.998	6.247	0.142615	0.0802677		52	0	1.222	5.822	1.222	5.822	0.202104	0.104682		52	0.08	1.524	10.965	1.444	10.885	0.176879	0.0636099		52	0	1.877	8.479	1.877	8.479	0.229038	0.0659875		52	0.002	2.19	10.066	2.188
55	0	1.02	7.506	1.02	7.506	0.118158	0.0892694		55	0.0001899	1.006	6.247	1.00581	6.24681	0.143735	0.0814696		55	0.0002175	1.294	5.844	1.29378	5.84378	0.213178	0.117109		55	0.084	1.444	10.935	1.36	10.851	0.167112	0.0524984		55	0	1.822	8.512	1.822	8.512	0.221465	0.0568126		55	0.002	2.287	10.066	2.285
58	0	1.061	7.596	1.061	7.596	0.121451	0.0926705		58	0.0001899	0.973	6.253	0.97281	6.25281	0.138886	0.0762677		58	0.0002175	1.319	5.82	1.31878	5.81978	0.218194	0.122737		58	0.064	1.518	10.899	1.454	10.835	0.178926	0.0659384		58	0	1.802	8.559	1.802	8.559	0.217831	0.0524103		58	0.000447	2.345	10.043	2.34455
61	0	1.022	7.613	1.022	7.613	0.116726	0.0877902		61	0.0001899	0.891	6.26	0.89081	6.25981	0.127037	0.0635569		61	0.0002175	1.346	5.858	1.34578	5.85778	0.221216	0.126129		61	0.076	1.531	10.87	1.455	10.794	0.179729	0.0668521		61	0	1.883	8.488	1.883	8.488	0.229527	0.0665793		61	0.001	2.435	10.061	2.434
64	0	1.12	7.645	1.12	7.645	0.127383	0.0987968		64	0	1.004	6.271	1.004	6.271	0.142923	0.0805985		64	0	1.268	5.805	1.268	5.805	0.210326	0.113908		64	0.075	1.579	10.802	1.504	10.727	0.186943	0.0750578		64	0	1.835	8.476	1.835	8.476	0.223992	0.0598746		64	0.001	2.395	10.046	2.394
67	0	1.143	7.657	1.143	7.657	0.129796	0.101288		67	0	0.967	6.253	0.967	6.253	0.138052	0.0753734		67	0	1.299	5.788	1.299	5.788	0.216101	0.120388		67	0.078	1.6	10.823	1.522	10.745	0.188863	0.0772425		67	0	1.891	8.456	1.891	8.456	0.231374	0.0688175		67	0.001	2.38	10.09	2.379
70	0	1.157	7.699	1.157	7.699	0.130669	0.10219		70	0.0003797	0.963	6.23	0.96262	6.22962	0.137943	0.075256		70	0	1.399	5.819	1.399	5.819	0.231497	0.137664		70	0.071	1.531	10.926	1.46	10.855	0.179334	0.0664018		70	0	1.847	8.525	1.847	8.525	0.224161	0.0600793		70	0.002	2.263	10.085	2.261
73	0	1.16	7.768	1.16	7.768	0.129844	0.101338		73	0.0001899	0.885	6.247	0.88481	6.24681	0.126444	0.0629207		73	0	1.434	5.848	1.434	5.848	0.236112	0.142842		73	0.078	1.563	11.025	1.485	10.947	0.180871	0.0681512		73	0	1.817	8.508	1.817	8.508	0.220961	0.0562021		73	0.0008941	2.328	10.059	2.32711
76	0	1.241	7.826	1.241	7.826	0.137881	0.109638		76	0	0.912	6.205	0.912	6.205	0.131208	0.0680309		76	0	1.403	5.785	1.403	5.785	0.233523	0.139938		76	0.074	1.514	10.987	1.44	10.913	0.175937	0.0625377		76	0	1.898	8.55	1.898	8.55	0.229677	0.066762		76	0.000447	2.307	10.094	2.30655
79	0	1.193	7.834	1.193	7.834	0.132412	0.103991		79	0	0.979	6.297	0.979	6.297	0.138789	0.0761635		79	0	1.353	5.8	1.353	5.8	0.224618	0.129946		79	0.074	1.531	10.981	1.457	10.907	0.178112	0.065012		79	0	1.876	8.51	1.876	8.51	0.228082	0.0648294		79	0.000447	2.475	10.04	2.47455
82	0	1.213	7.895	1.213	7.895	0.133592	0.105209		82	0.0001899	0.959	6.223	0.95881	6.22281	0.137547	0.0748316		82	0	1.288	5.757	1.288	5.757	0.215424	0.11963		82	0.082	1.534	11.014	1.452	10.932	0.177095	0.0638548		82	0	1.902	8.658	1.902	8.658	0.22729	0.0638701		82	0.0008941	2.54	10.071	2.53911
85	0	1.222	7.893	1.222	7.893	0.134617	0.106268		85	0.0001899	1.012	6.273	1.01181	6.27281	0.143994	0.0817465		85	0	1.293	5.789	1.293	5.789	0.215065	0.119227		85	0.077	1.576	11.017	1.499	10.94	0.182693	0.070224		85	0	1.931	8.642	1.931	8.642	0.231183	0.0685862		85	0.0002235	2.533	10.084	2.53278
	1	2	3	4	5	6	7	8	9	10	Count	Average	variance	Std. Dev	SE
0	1	1	1	1	1	1	1	1	1	1	10	1	0	0	0
1	0	0	0	0	0	0	0	0	0	0	10	0	0	0	0
4	0.0415083	0.0464946	0.0677168	0.0433532	0.0566829	0.0681644	0.0871568	0.0237265	0.0560137	0.0584762	10	0.0549293	0.000305892	0.0174898	0.00553075
7	0.053549	0.0476192	0.0814439	0.0409303	0.06474	0.0985149	0.104744	0.0312475	0.0747923	0.088927	10	0.0686508	0.000628912	0.0250781	0.00793039
10	0.0662324	0.0502224	0.102796	0.0264265	0.0764234	0.111726	0.0913547	0.033143	0.0820902	0.095791	10	0.0736206	0.000850736	0.0291674	0.00922353
13	0.0626845	0.0557316	0.107797	0.0325521	0.0705808	0.120234	0.100425	0.0394547	0.0749716	0.0985792	10	0.076301	0.000879445	0.0296554	0.00937787
16	0.0614211	0.0666584	0.10262	0.0436313	0.058647	0.148475	0.116181	0.0391725	0.06579	0.0941071	10	0.0796704	0.00120868	0.034766	0.010994
19	0.0726301	0.0609748	0.094585	0.0526378	0.0605036	0.151228	0.121486	0.043428	0.0928745	0.0921195	10	0.0842467	0.00111357	0.0333701	0.0105526
22	0.0725365	0.0781093	0.104422	0.0413212	0.0846821	0.153467	0.129341	0.0446847	0.0807586	0.110156	10	0.0899478	0.00124146	0.0352343	0.0111421
25	0.0774415	0.0641932	0.103372	0.0439225	0.0916653	0.147242	0.124639	0.0440733	0.0752464	0.110992	10	0.0882788	0.00114922	0.0339001	0.0107201
28	0.0912317	0.0588606	0.109568	0.0562168	0.0827506	0.140088	0.113016	0.0412559	0.088258	0.104112	10	0.0885358	0.000904803	0.0300799	0.00951211
31	0.0939896	0.0648105	0.103649	0.0506861	0.0736988	0.145184	0.131656	0.0399718	0.0818022	0.114112	10	0.089956	0.00117555	0.0342862	0.0108423
34	0.0913518	0.0595462	0.115471	0.04956	0.069136	0.146393	0.124447	0.0431549	0.079185	0.119423	10	0.0897667	0.00124356	0.0352641	0.0111515
37	0.0950428	0.0757895	0.111026	0.0417547	0.0631124	0.15103	0.128691	0.0395397	0.0938229	0.109498	10	0.0909307	0.00131934	0.0363227	0.0114863
40	0.0885516	0.0809153	0.107074	0.0566222	0.0565819	0.155591	0.144651	0.0423587	0.096715	0.112864	10	0.0941926	0.00139531	0.0373538	0.0118123
43	0.0790888	0.0879631	0.104393	0.0658531	0.0621647	0.160046	0.133588	0.0426642	0.0780145	0.117459	10	0.0931235	0.00128171	0.035801	0.0113213
46	0.0926923	0.0883962	0.116824	0.0561864	0.0724782	0.167768	0.147326	0.0492836	0.0870843	0.117306	10	0.0995345	0.0014463	0.0380303	0.0120262
49	0.0949809	0.0838053	0.112912	0.0628659	0.0689306	0.173369	0.156452	0.0453266	0.0881661	0.117654	10	0.100446	0.00164525	0.0405616	0.0128267
52	0.0933329	0.0802677	0.104682	0.0636099	0.0659875	0.152519	0.143479	0.0519421	0.0905132	0.130894	10	0.0977227	0.00120973	0.0347812	0.0109988
55	0.0892694	0.0814696	0.117109	0.0524984	0.0568126	0.16576	0.134619	0.0456333	0.0762595	0.114291	10	0.0933722	0.00151999	0.0389871	0.0123288
58	0.0926705	0.0762677	0.122737	0.0659384	0.0524103	0.174573	0.140183	0.0456333	0.0870951	0.119652	10	0.097716	0.00168788	0.0410839	0.0129919
61	0.0877902	0.0635569	0.126129	0.0668521	0.0665793	0.186231	0.159491	0.0500831	0.0879285	0.130937	10	0.102558	0.00209775	0.0458012	0.0144836
64	0.0987968	0.0805985	0.113908	0.0750578	0.0598746	0.181257	0.163092	0.0501846	0.111277	0.117671	10	0.105172	0.00178225	0.0422167	0.0133501
67	0.101288	0.0753734	0.120388	0.0772425	0.0688175	0.177787	0.15687	0.0443824	0.0919679	0.125214	10	0.103933	0.00171532	0.0414164	0.013097
70	0.10219	0.075256	0.137664	0.0664018	0.0600793	0.161902	0.169431	0.050617	0.0891841	0.127415	10	0.104014	0.00183965	0.0428911	0.0135634
73	0.101338	0.0629207	0.142842	0.0681512	0.0562021	0.171694	0.169309	0.0487278	0.0980152	0.120257	10	0.103946	0.00210844	0.0459177	0.0145205
76	0.109638	0.0680309	0.139938	0.0625377	0.066762	0.16778	0.174518	0.0514786	0.0826994	0.112971	10	0.103635	0.0020061	0.0447895	0.0141637
79	0.103991	0.0761635	0.129946	0.065012	0.0648294	0.192457	0.162825	0.0474458	0.0989299	0.122692	10	0.106429	0.00214467	0.0463106	0.0146447
82	0.105209	0.0748316	0.11963	0.0638548	0.0638701	0.200237	0.169177	0.0494952	0.0936381	0.120584	10	0.106053	0.00234879	0.0484643	0.0153258
85	0.106268	0.0817465	0.119227	0.070224	0.0685862	0.198905	0.16615	0.0519937	0.10527	0.128059	10	0.109643	0.00210704	0.0459025	0.0145156
Repeat#1	ROA1(F34A) 4h HS (September 21st, 2023)								Repeat#2									Repeat#3									Repeat#4									Repeat#5									Repeat#6
	Background	Bleached	Whole Cell	Bleached	Whole Cell	FRAP	Normalize			Background	Bleached	Whole Cell	Bleached	Whole Cell	FRAP	Normalize			Background	Bleached	Whole Cell	Bleached	Whole Cell	FRAP	Normalize			Background	Bleached	Whole Cell	Bleached	Whole Cell	FRAP	Normalize			Background	Bleached	Whole Cell	Bleached	Whole Cell	FRAP	Normalize			Background	Bleached	Whole Cell	Bleached
				Minus Back	Minus Back								Minus Back	Minus Back								Minus Back	Minus Back								Minus Back	Minus Back								Minus Back	Minus Back								Minus Back
0	0	7.107	6.089	7.107	6.089	1	1		0	0	8.718	6.634	8.718	6.634	1	1		0	0	7.683	3.754	7.683	3.754	1	1		0	0	14.307	9.111	14.307	9.111	1	1		0	0	7.415	2.843	7.415	2.843	1	1		0	0	6.835	3.516	6.835
1	0.0002714	0.479	5.296	0.478729	5.29573	0.0774503	0		1	0	0.341	5.753	0.341	5.753	0.0451044	0		1	0	0.125	2.986	0.125	2.986	0.0204543	0		1	0	0.162	7.446	0.162	7.446	0.0138551	0		1	0	0.127	2.301	0.127	2.301	0.0211618	0		1	0	0.123	2.683	0.123
4	0.0005429	1.084	5.522	1.08346	5.52146	0.168119	0.0982809		4	0	0.637	6.008	0.637	6.008	0.0806804	0.0372565		4	0	0.201	3.124	0.201	3.124	0.0314375	0.0112126		4	0	0.307	7.795	0.307	7.795	0.0250807	0.0113833		4	0	0.366	2.453	0.366	2.453	0.057207	0.0368245		4	0	0.273	2.813	0.273
7	0.0008143	1.195	5.616	1.19419	5.61519	0.182208	0.113552		7	0	0.698	6.034	0.698	6.034	0.0880255	0.0449486		7	0	0.204	3.17	0.204	3.17	0.0314438	0.011219		7	0	0.351	7.916	0.351	7.916	0.028237	0.014584		7	0	0.359	2.424	0.359	2.424	0.0567842	0.0363925		7	0	0.343	2.843	0.343
10	0.0002714	1.278	5.629	1.27773	5.62873	0.194486	0.126861		10	0	0.822	6.043	0.822	6.043	0.103509	0.0611633		10	0	0.244	3.184	0.244	3.184	0.0374438	0.0173443		10	0	0.409	7.968	0.409	7.968	0.0326882	0.0190977		10	0	0.359	2.496	0.359	2.496	0.0551462	0.0347191		10	0	0.363	2.904	0.363
13	0.0002714	1.226	5.638	1.22573	5.63773	0.186273	0.117959		13	0	0.831	6.054	0.831	6.054	0.104452	0.062151		13	0	0.198	3.198	0.198	3.198	0.0302517	0.0100021		13	0	0.445	7.99	0.445	7.99	0.0354675	0.0219161		13	0	0.396	2.483	0.396	2.483	0.0611483	0.0408509		13	0	0.379	2.889	0.379
16	0.0002714	1.287	5.707	1.28673	5.70673	0.193179	0.125444		16	0	0.793	6.028	0.793	6.028	0.100106	0.0575992		16	0	0.239	3.197	0.239	3.197	0.0365274	0.0164088		16	0	0.448	8.041	0.448	8.041	0.0354801	0.0219289		16	0	0.392	2.479	0.392	2.479	0.0606283	0.0403197		16	0	0.436	2.892	0.436
19	0	1.185	5.691	1.185	5.691	0.178398	0.109422		19	0	0.92	5.994	0.92	5.994	0.116796	0.0750785		19	0	0.229	3.2	0.229	3.2	0.0349662	0.014815		19	0	0.424	8.023	0.424	8.023	0.0336548	0.0200779		19	0	0.439	2.481	0.439	2.481	0.0678428	0.0476902		19	0	0.424	2.911	0.424
22	0	1.401	5.721	1.401	5.721	0.20981	0.143471		22	0	0.895	6.031	0.895	6.031	0.112926	0.0710247		22	0	0.274	3.208	0.274	3.208	0.041733	0.0217231		22	0	0.487	7.984	0.487	7.984	0.0388442	0.0253402		22	0	0.349	2.512	0.349	2.512	0.0532686	0.0328009		22	0	0.41	2.924	0.41
25	0	1.354	5.708	1.354	5.708	0.203233	0.136342		25	0	0.849	6.022	0.849	6.022	0.107282	0.0651142		25	0	0.254	3.21	0.254	3.21	0.0386627	0.0185887		25	0	0.506	8.02	0.506	8.02	0.0401785	0.0266932		25	0	0.393	2.547	0.393	2.547	0.0591602	0.0388198		25	0	0.398	2.883	0.398
28	0	1.394	5.707	1.394	5.707	0.209274	0.14289		28	0	0.898	6.022	0.898	6.022	0.113473	0.0715985		28	0	0.3	3.205	0.3	3.205	0.0457358	0.0258095		28	0	0.515	8.014	0.515	8.014	0.0409237	0.027449		28	0	0.404	2.56	0.404	2.56	0.0605072	0.040196		28	0	0.459	2.908	0.459
31	0.0002714	1.356	5.692	1.35573	5.69173	0.204074	0.137254		31	0	0.893	5.996	0.893	5.996	0.113331	0.0714492		31	0	0.292	3.212	0.292	3.212	0.0444192	0.0244654		31	0	0.541	8.048	0.541	8.048	0.0428082	0.0293599		31	0	0.449	2.503	0.449	2.503	0.0687783	0.0486459		31	0.0001684	0.428	2.918	0.427832
34	0	1.486	5.7	1.486	5.7	0.223359	0.158158		34	0	0.843	6.005	0.843	6.005	0.106825	0.0646361		34	0	0.312	3.198	0.312	3.198	0.0476694	0.0277834		34	0	0.469	8.052	0.469	8.052	0.0370925	0.0235639		34	0	0.375	2.51	0.375	2.51	0.0572827	0.0369018		34	0.0001684	0.363	2.914	0.362832
37	0.0005429	1.444	5.719	1.44346	5.71846	0.216264	0.150468		37	0	0.897	5.968	0.897	5.968	0.114373	0.0725402		37	0	0.302	3.208	0.302	3.208	0.0459977	0.0260768		37	0	0.488	8.043	0.488	8.043	0.0386384	0.0251315		37	0	0.41	2.48	0.41	2.48	0.0633867	0.0431377		37	0	0.409	2.923	0.409
40	0.0005429	1.368	5.702	1.36746	5.70146	0.205488	0.138787		40	0	0.925	5.965	0.925	5.965	0.118002	0.0763411		40	0	0.324	3.206	0.324	3.206	0.0493793	0.029529		40	0	0.533	8.091	0.533	8.091	0.041951	0.0284907		40	0	0.513	2.508	0.513	2.508	0.0784252	0.0585014		40	0	0.445	2.916	0.445
43	0	1.41	5.725	1.41	5.725	0.21101	0.144772		43	0	0.891	5.953	0.891	5.953	0.113894	0.0720388		43	0	0.326	3.2	0.326	3.2	0.0497773	0.0299353		43	0	0.505	8.08	0.505	8.08	0.0398013	0.0263108		43	0	0.407	2.464	0.407	2.464	0.0633314	0.0430813		43	0	0.436	2.894	0.436
46	0.0002714	1.399	5.696	1.39873	5.69573	0.210399	0.14411		46	0	0.919	5.933	0.919	5.933	0.117869	0.0762017		46	0	0.351	3.218	0.351	3.218	0.0532948	0.0335263		46	0	0.525	8.086	0.525	8.086	0.0413469	0.0278781		46	0	0.446	2.428	0.446	2.428	0.0704291	0.0503324		46	0	0.406	2.883	0.406
49	0.0005429	1.413	5.707	1.41246	5.70646	0.212065	0.145916		49	0	0.96	5.919	0.96	5.919	0.123419	0.0820137		49	0	0.367	3.22	0.367	3.22	0.0556895	0.035971		49	0	0.523	8.088	0.523	8.088	0.0411792	0.027708		49	0	0.408	2.475	0.408	2.475	0.0632049	0.042952		49	0	0.415	2.922	0.415
52	0.0002714	1.467	5.69	1.46673	5.68973	0.22086	0.15545		52	0	0.976	5.931	0.976	5.931	0.125222	0.0839019		52	0	0.457	3.221	0.457	3.221	0.0693248	0.0498911		52	0	0.506	8.099	0.506	8.099	0.0397866	0.0262958		52	0	0.381	2.462	0.381	2.462	0.0593339	0.0389973		52	0	0.436	2.87	0.436
55	0.0005429	1.531	5.729	1.53046	5.72846	0.228899	0.164163		55	0	0.927	5.929	0.927	5.929	0.118975	0.0773602		55	0	0.416	3.211	0.416	3.211	0.0633019	0.0437423		55	0	0.533	8.062	0.533	8.062	0.0421019	0.0286437		55	0	0.434	2.46	0.434	2.46	0.0676426	0.0474857		55	0	0.422	2.919	0.422
58	0.0002714	1.49	5.703	1.48973	5.70273	0.223812	0.15865		58	0	0.903	5.93	0.903	5.93	0.115876	0.074114		58	0	0.395	3.209	0.395	3.209	0.0601438	0.0405183		58	0	0.572	8.097	0.572	8.097	0.0449872	0.0315695		58	0	0.467	2.495	0.467	2.495	0.0717649	0.0516971		58	0.0001684	0.409	2.918	0.408832
61	0.0002714	1.571	5.697	1.57073	5.69673	0.23623	0.17211		61	0	0.92	5.938	0.92	5.938	0.117898	0.076232		61	0	0.424	3.221	0.424	3.221	0.0643189	0.0447806		61	0	0.672	8.044	0.672	8.044	0.0532004	0.0398981		61	0	0.433	2.527	0.433	2.527	0.0656974	0.0454984		61	0	0.427	2.91	0.427
64	0.0002714	1.54	5.72	1.53973	5.71973	0.230637	0.166047		64	0	0.944	5.924	0.944	5.924	0.121259	0.0797522		64	0	0.523	3.224	0.523	3.224	0.0792629	0.0600367		64	0	0.634	8.064	0.634	8.064	0.0500675	0.0367212		64	0	0.425	2.465	0.425	2.465	0.0661055	0.0459154		64	0	0.435	2.88	0.435
67	0	1.664	5.721	1.664	5.721	0.249196	0.186164		67	0	0.934	5.915	0.934	5.915	0.120157	0.0785982		67	0	0.527	3.235	0.527	3.235	0.0795976	0.0603783		67	0	0.703	8.029	0.703	8.029	0.0557585	0.0424922		67	0	0.445	2.516	0.445	2.516	0.0678133	0.0476601		67	0	0.474	2.892	0.474
70	0.0002714	1.562	5.691	1.56173	5.69073	0.235124	0.170911		70	0	0.884	6.021	0.884	6.021	0.111723	0.0697653		70	0	0.55	3.218	0.55	3.218	0.0835103	0.0643728		70	0	0.699	8.022	0.699	8.022	0.0554897	0.0422195		70	0	0.514	2.509	0.514	2.509	0.0785467	0.0586256		70	0	0.389	2.878	0.389
73	0.0002714	1.546	5.692	1.54573	5.69173	0.232674	0.168256		73	0	0.846	6.001	0.846	6.001	0.107277	0.065109		73	0	0.603	3.239	0.603	3.239	0.0909641	0.0719821		73	0	0.699	8.067	0.699	8.067	0.0551801	0.0419056		73	0	0.439	2.518	0.439	2.518	0.0668459	0.0466717		73	0	0.435	2.874	0.435
76	0.0002714	1.534	5.696	1.53373	5.69573	0.230706	0.166122		76	0	0.89	5.994	0.89	5.994	0.112988	0.07109		76	0	0.607	3.222	0.607	3.222	0.0920506	0.0730914		76	0	0.661	8.069	0.661	8.069	0.0521674	0.0388506		76	0	0.431	2.509	0.431	2.509	0.0658631	0.0456677		76	0	0.447	2.867	0.447
79	0	1.612	5.709	1.612	5.709	0.241916	0.178273		79	0	0.897	6.011	0.897	6.011	0.113554	0.0716834		79	0	0.647	3.223	0.647	3.223	0.0980861	0.0792529		79	0	0.648	8.031	0.648	8.031	0.0513834	0.0380556		79	0	0.48	2.53	0.48	2.53	0.0727422	0.0526955		79	0.0001684	0.429	2.867	0.428832
82	0.0002714	1.568	5.695	1.56773	5.69473	0.235862	0.17171		82	0	0.812	6.025	0.812	6.025	0.102555	0.0601645		82	0	0.686	3.221	0.686	3.221	0.104063	0.0853547		82	0	0.64	8.015	0.64	8.015	0.0508503	0.037515		82	0	0.411	2.576	0.411	2.576	0.0611733	0.0408765		82	0	0.417	2.86	0.417
85	0.0002714	1.647	5.713	1.64673	5.71273	0.246967	0.183747		85	0	0.887	6.008	0.887	6.008	0.112345	0.0704163		85	0	0.78	3.231	0.78	3.231	0.117956	0.099538		85	0	0.67	8.065	0.67	8.065	0.0529039	0.0395975		85	0	0.446	2.559	0.446	2.559	0.0668237	0.046649		85	0	0.445	2.82	0.445
	1	2	3	4	5	6	7	8	9	10	Count	Average	variance	Std. Dev	SE
0	1	1	1	1	1	1	1	1	1	1	10	1	0	0	0
1	0	0	0	0	0	0	0	0	0	0	10	0	0	0	0
4	0.0982809	0.0372565	0.0112126	0.0113833	0.0368245	0.0269767	0.011731	0.0652618	0.0434479	0.036913	10	0.0379288	0.000738592	0.027177	0.00859414
7	0.113552	0.0449486	0.011219	0.014584	0.0363925	0.0394089	0.00544155	0.0890188	0.062139	0.0463255	10	0.046303	0.00118357	0.034403	0.0108792
10	0.126861	0.0611633	0.0173443	0.0190977	0.0347191	0.0417021	0.0181757	0.0895179	0.0688732	0.0475658	10	0.052502	0.00124777	0.0353237	0.0111703
13	0.117959	0.062151	0.0100021	0.0219161	0.0408509	0.0449617	0.00793095	0.0904606	0.0711884	0.0580678	10	0.0525488	0.00123551	0.0351498	0.0111153
16	0.125444	0.0575992	0.0164088	0.0219289	0.0403197	0.0552737	0.00331321	0.09444	0.0631752	0.0656889	10	0.0543592	0.00135241	0.0367752	0.0116293
19	0.109422	0.0750785	0.014815	0.0200779	0.0476902	0.0525835	0.0191997	0.0934691	0.0680419	0.0636283	10	0.0564006	0.00102723	0.0320504	0.0101352
22	0.143471	0.0710247	0.0217231	0.0253402	0.0328009	0.0497199	0.0113887	0.0911887	0.0623324	0.0723926	10	0.0581383	0.00156234	0.0395265	0.0124994
25	0.136342	0.0651142	0.0185887	0.0266932	0.0388198	0.0485776	0.0107435	0.094958	0.0711077	0.0664363	10	0.0577382	0.00144662	0.0380344	0.0120275
28	0.14289	0.0715985	0.0258095	0.027449	0.040196	0.0590036	0.00925524	0.0896773	0.0630416	0.0870042	10	0.0615925	0.00153288	0.0391521	0.012381
31	0.137254	0.0714492	0.0244654	0.0293599	0.0486459	0.0530957	0.0124585	0.0886872	0.0639855	0.0805547	10	0.0609956	0.00133212	0.0364982	0.0115417
34	0.158158	0.0646361	0.0277834	0.0235639	0.0369018	0.0414494	0.00966341	0.088894	0.0736647	0.0765374	10	0.0601252	0.00185871	0.0431127	0.0136334
37	0.150468	0.0725402	0.0260768	0.0251315	0.0431377	0.0495649	0.020118	0.0933219	0.0797025	0.0767473	10	0.0636808	0.00159284	0.0399104	0.0126208
40	0.138787	0.0763411	0.029529	0.0284907	0.0585014	0.0562461	0.0118092	0.0955028	0.0726734	0.0868874	10	0.0654768	0.00139761	0.0373847	0.0118221
43	0.144772	0.0720388	0.0299353	0.0263108	0.0430813	0.0552188	0.0136249	0.0940916	0.0651504	0.0785316	10	0.0622756	0.00147892	0.0384568	0.0121611
46	0.14411	0.0762017	0.0335263	0.0278781	0.0503324	0.0500395	0.00928587	0.0974652	0.0730663	0.0766158	10	0.0638521	0.00150404	0.0387819	0.0122639
49	0.145916	0.0820137	0.035971	0.027708	0.042952	0.050672	0.014895	0.0955548	0.0792422	0.0792756	10	0.06542	0.00151228	0.0388881	0.0122975
52	0.15545	0.0839019	0.0498911	0.0262958	0.0389973	0.0558826	0.0136948	0.0946971	0.0677554	0.0864122	10	0.0672978	0.00166127	0.0407587	0.012889
55	0.164163	0.0773602	0.0437423	0.0286437	0.0474857	0.0520123	0.00586088	0.0942206	0.0725033	0.0886741	10	0.0674666	0.0019047	0.0436429	0.0138011
58	0.15865	0.074114	0.0405183	0.0315695	0.0516971	0.0496651	0.0121508	0.102559	0.0602516	0.0878434	10	0.0669018	0.00174381	0.0417589	0.0132053
61	0.17211	0.076232	0.0447806	0.0398981	0.0454984	0.053153	0.0138123	0.0980097	0.0643494	0.0853605	10	0.0693204	0.0018996	0.0435844	0.0137826
64	0.166047	0.0797522	0.0600367	0.0367212	0.0459154	0.0554217	0.0139948	0.100056	0.0603578	0.0899032	10	0.0708205	0.00176019	0.0419546	0.0132672
67	0.186164	0.0785982	0.0603783	0.0424922	0.0476601	0.0621962	0.00865908	0.0944073	0.0696425	0.110433	10	0.076063	0.00228922	0.0478458	0.0151302
70	0.170911	0.0697653	0.0643728	0.0422195	0.0586256	0.0470565	0.0179638	0.0927413	0.0601073	0.106751	10	0.0730514	0.00180251	0.042456	0.0134258
73	0.168256	0.065109	0.0719821	0.0419056	0.0466717	0.0555879	0.0129383	0.0979702	0.0657532	0.0988018	10	0.0724976	0.00178298	0.0422253	0.0133528
76	0.166122	0.07109	0.0730914	0.0388506	0.0456677	0.0579877	0.0167081	0.101008	0.0696566	0.105495	10	0.0745676	0.00175663	0.0419122	0.0132538
79	0.178273	0.0716834	0.0792529	0.0380556	0.0526955	0.0546537	0.0102683	0.104468	0.0738958	0.102182	10	0.0765427	0.00208284	0.0456381	0.014432
82	0.17171	0.0601645	0.0853547	0.037515	0.0408765	0.0526625	0.00856407	0.100508	0.0733314	0.106449	10	0.0737137	0.0020876	0.0456903	0.0144485
85	0.183747	0.0704163	0.099538	0.0395975	0.046649	0.058983	0.014537	0.100708	0.0719813	0.106402	10	0.079256	0.00221039	0.0470148	0.0148674
[truncated: 35 more columns]
