# Supplementary material for: Protein thermal sensing regulates physiological amyloid aggregation
Source: Nat Commun. 2024 Feb 9;15:1222. doi: 10.1038/s41467-024-45536-0 (PMC10858206; doi:10.1038/s41467-024-45536-0)
Supplement: Supplementary file 4 — Source Data [file 41467_2024_45536_MOESM4_ESM.zip › Suppl.Fig1c.xlsx]

## Sheet: Statistics
DDX39A-NT										DDX39A-AC										DDX39A-HS
	Repeat 1	Repeat 2	Repeat 3	Count	Average	variance	Std. Dev	SE			Repeat 1	Repeat 2	Repeat 3	Count	Average	variance	Std. Dev	SE			Repeat 1	Repeat 2	Repeat 3	Count	Average	variance	Std. Dev	SE
0	1	1	1	3	1	0	0	0		0	1	1	1	3	1	0	0	0		0	1	1	1	3	1	0	0	0
1	0	0	0	3	0	0	0	0		1	0	0	0	3	0	0	0	0		1	0	0	0	3	0	0	0	0
4	0.183377	0.154822	0.176836	3	0.171678	0.000223787	0.0149595	0.00863687		4	0.00749953	0.0117389	0.0129	3	0.0107128	8.08103e-06	0.00284272	0.00164124		4	0.0149772	0.0224019	0.0333096	3	0.0235629	8.50301e-05	0.00922117	0.00532385
7	0.242405	0.213031	0.234439	3	0.229958	0.000230772	0.0151912	0.00877063		7	0.00871131	0.0145242	0.0155021	3	0.0129126	1.34769e-05	0.00367109	0.00211951		7	0.019985	0.030517	0.0431109	3	0.0312043	0.000134056	0.0115782	0.0066847
10	0.284122	0.249906	0.282401	3	0.272143	0.00037161	0.0192772	0.0111297		10	0.01305	0.015863	0.0194295	3	0.0161142	1.0222e-05	0.00319719	0.0018459		10	0.0264029	0.0350632	0.0496554	3	0.0370405	0.000138102	0.0117517	0.00678482
13	0.317578	0.281811	0.307199	3	0.302196	0.000338594	0.0184009	0.0106238		13	0.0173225	0.0190656	0.0202893	3	0.0188925	2.22291e-06	0.00149094	0.000860797		13	0.0276476	0.0378634	0.0530852	3	0.0395321	0.000163857	0.0128007	0.00739046
16	0.348906	0.303925	0.337089	3	0.329973	0.000543818	0.0233199	0.0134638		16	0.0172574	0.0188023	0.0192326	3	0.0184308	1.07889e-06	0.0010387	0.000599691		16	0.0324332	0.0430142	0.0560033	3	0.0438169	0.00013937	0.0118055	0.00681591
19	0.368044	0.319866	0.363887	3	0.350599	0.000712717	0.0266968	0.0154134		19	0.0156597	0.0160301	0.0211339	3	0.0176079	9.35879e-06	0.00305921	0.00176624		19	0.0275752	0.045054	0.0593533	3	0.0439942	0.000253304	0.0159155	0.00918883
22	0.38929	0.351655	0.401866	3	0.380937	0.000682598	0.0261266	0.0150842		22	0.0138123	0.0186348	0.0221053	3	0.0181841	1.73457e-05	0.00416482	0.00240456		22	0.036712	0.0477528	0.0646821	3	0.0497156	0.000198471	0.014088	0.00813369
25	0.421776	0.388554	0.411608	3	0.407313	0.000289755	0.0170222	0.00982776		25	0.0132418	0.0214986	0.0219383	3	0.0188929	2.39997e-05	0.00489894	0.00282841		25	0.040439	0.0522591	0.068457	3	0.0537184	0.000197849	0.0140659	0.00812094
28	0.438778	0.405718	0.447834	3	0.430777	0.00049146	0.0221689	0.0127992		28	0.0170177	0.0201373	0.0226317	3	0.0199289	7.91181e-06	0.00281279	0.00162397		28	0.0398104	0.0534421	0.0672879	3	0.0535135	0.000188757	0.0137389	0.00793214
31	0.46078	0.41939	0.470648	3	0.450273	0.000739649	0.0271965	0.0157019		31	0.016915	0.0186433	0.0223436	3	0.0193007	7.69152e-06	0.00277336	0.0016012		31	0.0471971	0.0558302	0.0704968	3	0.0578414	0.000138752	0.0117793	0.00680078
34	0.481397	0.437514	0.482877	3	0.467262	0.00066428	0.0257736	0.0148804		34	0.0174829	0.0209128	0.0239912	3	0.0207956	1.05997e-05	0.00325572	0.00187969		34	0.0495383	0.0597337	0.0724495	3	0.0605738	0.00013176	0.0114787	0.00662721
37	0.489079	0.44733	0.506842	3	0.481084	0.000933388	0.0305514	0.0176389		37	0.0173339	0.0215413	0.0217557	3	0.0202103	6.21679e-06	0.00249335	0.00143954		37	0.0507122	0.0602744	0.0752539	3	0.0620802	0.00015302	0.0123701	0.00714189
40	0.506978	0.45576	0.522972	3	0.495237	0.00123277	0.0351109	0.0202713		40	0.0191217	0.0198072	0.0232486	3	0.0207258	4.89054e-06	0.00221146	0.00127679		40	0.0547568	0.0621055	0.0765159	3	0.0644594	0.000122521	0.0110689	0.00639064
43	0.507536	0.472288	0.537893	3	0.505906	0.00107802	0.0328332	0.0189563		43	0.0175745	0.020757	0.0242977	3	0.0208764	1.13109e-05	0.00336317	0.00194173		43	0.0550167	0.061584	0.0755771	3	0.0640593	0.000110277	0.0105013	0.00606293
46	0.538864	0.494504	0.543582	3	0.52565	0.000733129	0.0270764	0.0156325		46	0.0180462	0.0249505	0.0238666	3	0.0222878	1.37871e-05	0.00371309	0.00214376		46	0.0565323	0.0641358	0.0784604	3	0.0663762	0.000123974	0.0111344	0.00642844
49	0.539061	0.509206	0.553611	3	0.53396	0.000512477	0.0226379	0.01307		49	0.0174011	0.0229006	0.024579	3	0.0216269	1.40976e-05	0.00375468	0.00216776		49	0.0641432	0.0656877	0.0810302	3	0.070287	8.71575e-05	0.00933582	0.00539004
52	0.565687	0.508865	0.563626	3	0.546059	0.00103861	0.0322275	0.0186066		52	0.018233	0.0247715	0.0262736	3	0.0230927	1.82769e-05	0.00427515	0.00246826		52	0.0638541	0.0651675	0.0814573	3	0.0701597	9.61588e-05	0.00980606	0.00566153
55	0.568225	0.531902	0.579168	3	0.559765	0.000612179	0.0247423	0.0142849		55	0.0205065	0.0252297	0.0242411	3	0.0233258	6.20539e-06	0.00249106	0.00143822		55	0.0678805	0.0697411	0.0835223	3	0.0737147	7.30084e-05	0.0085445	0.00493317
58	0.566916	0.548509	0.606934	3	0.57412	0.000892309	0.0298715	0.0172463		58	0.0208459	0.0245678	0.0253549	3	0.0235895	5.80049e-06	0.00240842	0.0013905		58	0.0651541	0.0692402	0.085007	3	0.0731338	0.000109905	0.0104835	0.00605268
61	0.572391	0.565777	0.607355	3	0.581841	0.000499166	0.022342	0.0128992		61	0.0184131	0.0219003	0.0268257	3	0.0223797	1.78655e-05	0.00422676	0.00244032		61	0.0726068	0.0719549	0.0877781	3	0.0774466	8.0161e-05	0.00895327	0.00516917
64	0.594153	0.570843	0.617705	3	0.594234	0.000549003	0.0234308	0.0135278		64	0.0187497	0.0250329	0.0262617	3	0.0233481	1.62364e-05	0.00402944	0.0023264		64	0.0722991	0.0757113	0.0890653	3	0.0790252	7.85138e-05	0.0088608	0.00511578
67	0.598044	0.593009	0.636316	3	0.609123	0.000560934	0.023684	0.013674		67	0.0177095	0.0260915	0.0262369	3	0.023346	2.38328e-05	0.00488188	0.00281856		67	0.076374	0.0757551	0.0901566	3	0.0807619	6.6291e-05	0.00814193	0.00470074
70	0.613542	0.593804	0.64527	3	0.617539	0.000674179	0.025965	0.0149909		70	0.0185319	0.027738	0.0260444	3	0.0241048	2.40095e-05	0.00489995	0.00282899		70	0.0818389	0.0776052	0.0952549	3	0.0848997	8.4905e-05	0.00921439	0.00531993
73	0.631697	0.600977	0.659007	3	0.630561	0.00084285	0.0290319	0.0167616		73	0.0203824	0.0259736	0.0267825	3	0.0243795	1.2146e-05	0.0034851	0.00201213		73	0.0771988	0.0785719	0.0946754	3	0.083482	9.44404e-05	0.00971804	0.00561072
76	0.631352	0.610845	0.665617	3	0.635938	0.000765783	0.0276728	0.0159769		76	0.0242912	0.0262242	0.0269043	3	0.0258065	1.83793e-06	0.0013557	0.000782716		76	0.0796721	0.0794193	0.096023	3	0.0850382	9.05164e-05	0.00951401	0.00549292
79	0.623839	0.613504	0.654532	3	0.630625	0.000455367	0.0213393	0.0123203		79	0.0204118	0.0280423	0.0270545	3	0.0251695	1.72208e-05	0.0041498	0.00239589		79	0.0873866	0.0796494	0.0955297	3	0.0875219	6.30597e-05	0.00794101	0.00458475
82	0.628785	0.619559	0.677218	3	0.641854	0.000959219	0.0309713	0.0178813		82	0.0202873	0.0267213	0.0259655	3	0.0243247	1.23681e-05	0.00351683	0.00203044		82	0.0859076	0.0821312	0.0983557	3	0.0887981	7.20752e-05	0.00848971	0.00490154
85	0.647311	0.626162	0.674498	3	0.649324	0.00058713	0.0242308	0.0139896		85	0.0194757	0.026097	0.0286557	3	0.0247428	2.24438e-05	0.00473749	0.00273519		85	0.0866438	0.0857771	0.0991702	3	0.0905304	5.61727e-05	0.00749485	0.00432715
	Average					Standard Error
	DDX39A-NT	DDX39A-AC	DDX39A-HS			DDX39A-NT	DDX39A-AC	DDX39A-HS
0	1	1	1		0	0	0	0
1	0	0	0		1	0	0	0
4	0.171678	0.0107128	0.0235629		4	0.00863687	0.00164124	0.00532385
7	0.229958	0.0129126	0.0312043		7	0.00877063	0.00211951	0.0066847
10	0.272143	0.0161142	0.0370405		10	0.0111297	0.0018459	0.00678482
13	0.302196	0.0188925	0.0395321		13	0.0106238	0.000860797	0.00739046
16	0.329973	0.0184308	0.0438169		16	0.0134638	0.000599691	0.00681591
19	0.350599	0.0176079	0.0439942		19	0.0154134	0.00176624	0.00918883
22	0.380937	0.0181841	0.0497156		22	0.0150842	0.00240456	0.00813369
25	0.407313	0.0188929	0.0537184		25	0.00982776	0.00282841	0.00812094
28	0.430777	0.0199289	0.0535135		28	0.0127992	0.00162397	0.00793214
31	0.450273	0.0193007	0.0578414		31	0.0157019	0.0016012	0.00680078
34	0.467262	0.0207956	0.0605738		34	0.0148804	0.00187969	0.00662721
37	0.481084	0.0202103	0.0620802		37	0.0176389	0.00143954	0.00714189
40	0.495237	0.0207258	0.0644594		40	0.0202713	0.00127679	0.00639064
43	0.505906	0.0208764	0.0640593		43	0.0189563	0.00194173	0.00606293
46	0.52565	0.0222878	0.0663762		46	0.0156325	0.00214376	0.00642844
49	0.53396	0.0216269	0.070287		49	0.01307	0.00216776	0.00539004
52	0.546059	0.0230927	0.0701597		52	0.0186066	0.00246826	0.00566153
55	0.559765	0.0233258	0.0737147		55	0.0142849	0.00143822	0.00493317
58	0.57412	0.0235895	0.0731338		58	0.0172463	0.0013905	0.00605268
61	0.581841	0.0223797	0.0774466		61	0.0128992	0.00244032	0.00516917
64	0.594234	0.0233481	0.0790252		64	0.0135278	0.0023264	0.00511578
67	0.609123	0.023346	0.0807619		67	0.013674	0.00281856	0.00470074
70	0.617539	0.0241048	0.0848997		70	0.0149909	0.00282899	0.00531993
73	0.630561	0.0243795	0.083482		73	0.0167616	0.00201213	0.00561072
76	0.635938	0.0258065	0.0850382		76	0.0159769	0.000782716	0.00549292
79	0.630625	0.0251695	0.0875219		79	0.0123203	0.00239589	0.00458475
82	0.641854	0.0243247	0.0887981		82	0.0178813	0.00203044	0.00490154
85	0.649324	0.0247428	0.0905304		85	0.0139896	0.00273519	0.00432715

## Sheet: Repeat 1
Repeat#1	DDX39A-NT (October 26th, 2023)								Repeat#2									Repeat#3									Repeat#4									Repeat#5									Repeat#6
	Background	Bleached	Whole Cell	Bleached	Whole Cell	FRAP	Normalize			Background	Bleached	Whole Cell	Bleached	Whole Cell	FRAP	Normalize			Background	Bleached	Whole Cell	Bleached	Whole Cell	FRAP	Normalize			Background	Bleached	Whole Cell	Bleached	Whole Cell	FRAP	Normalize			Background	Bleached	Whole Cell	Bleached	Whole Cell	FRAP	Normalize			Background	Bleached	Whole Cell	Bleached
				Minus Back	Minus Back								Minus Back	Minus Back								Minus Back	Minus Back								Minus Back	Minus Back								Minus Back	Minus Back								Minus Back
0	0.0007937	4.902	7.105	4.90121	7.10421	1	1		0	0.003	13.328	12.729	13.325	12.726	1	1		0	0.012	4.327	4.914	4.315	4.902	1	1		0	0	5.396	5.601	5.396	5.601	1	1		0	0.0008117	2.839	3.968	2.83819	3.96719	1	1		0	0.0007616	2.88	3.651	2.87924
1	0.002	0.641	6.486	0.639	6.484	0.142847	0		1	0.002	2.933	11.275	2.931	11.273	0.248314	0		1	0.012	0.781	4.394	0.769	4.382	0.199364	0		1	0	1.471	4.93	1.471	4.93	0.309713	0		1	0.0008117	0.643	3.45	0.642188	3.44919	0.260248	0		1	0.0007616	0.483	3.23	0.482238
4	0	1.546	6.642	1.546	6.642	0.337383	0.226956		4	0	4.643	11.73	4.643	11.73	0.378029	0.172566		4	0.01	1.476	4.536	1.466	4.526	0.36797	0.21059		4	0	2.231	5.171	2.231	5.171	0.447836	0.200095		4	0	0.973	3.609	0.973	3.609	0.376849	0.157622		4	0.002	0.783	3.351	0.781
7	0	1.819	6.769	1.819	6.769	0.389512	0.287773		7	0.0009285	5.441	11.834	5.44007	11.8331	0.439068	0.253768		7	0.017	1.708	4.609	1.691	4.592	0.418345	0.273509		7	0	2.409	5.2	2.409	5.2	0.480869	0.24795		7	0	1.051	3.664	1.051	3.664	0.400949	0.1902		7	0	0.957	3.382	0.957
10	0.003	1.862	6.857	1.859	6.854	0.393141	0.292006		10	0.002	5.933	11.932	5.931	11.93	0.474802	0.301306		10	0.016	1.892	4.619	1.876	4.603	0.463004	0.329288		10	0	2.698	5.234	2.698	5.234	0.535059	0.326453		10	0	1.141	3.701	1.141	3.701	0.430931	0.230731		10	0	1.033	3.413	1.033
13	0.0007937	2.126	6.887	2.12521	6.88621	0.447336	0.355233		13	0.0009285	6.151	11.973	6.15007	11.9721	0.490609	0.322336		13	0.009	2.27	4.631	2.261	4.622	0.555729	0.445103		13	0	2.649	5.19	2.649	5.19	0.529795	0.318828		13	0	1.122	3.723	1.122	3.723	0.421251	0.217645		13	0.003	1.09	3.427	1.087
16	0.0007937	2.19	6.886	2.18921	6.88521	0.460874	0.371027		16	0	6.622	11.992	6.622	11.992	0.527378	0.371251		16	0.008	2.13	4.583	2.122	4.575	0.526923	0.409123		16	0	2.791	5.258	2.791	5.258	0.550976	0.349512		16	0.0008117	1.337	3.753	1.33619	3.75219	0.497765	0.321077		16	0.0007616	1.167	3.424	1.16624
19	0.002	2.236	6.874	2.234	6.872	0.471208	0.383083		19	0.0009285	6.777	12.002	6.77607	12.0011	0.539241	0.387032		19	0.006	2.21	4.553	2.204	4.547	0.550654	0.438764		19	0.0006452	2.902	5.251	2.90135	5.25035	0.573596	0.38228		19	0	1.373	3.75	1.373	3.75	0.511777	0.340018		19	0.0007616	1.2	3.435	1.19924
22	0.002	2.374	6.863	2.372	6.861	0.501118	0.417978		22	0.002	7.055	11.984	7.053	11.982	0.562172	0.417539		22	0.008	2.343	4.561	2.335	4.553	0.582615	0.478683		22	0	3.053	5.218	3.053	5.218	0.607318	0.431133		22	0.002	1.251	3.746	1.249	3.744	0.466303	0.278546		22	0	1.293	3.424	1.293
25	0.0007937	2.337	6.868	2.33621	6.86721	0.49311	0.408635		25	0.003	6.996	11.989	6.993	11.986	0.557204	0.410929		25	0.007	2.432	4.576	2.425	4.569	0.602952	0.504085		25	0.0006452	3.156	5.242	3.15535	5.24135	0.624882	0.456577		25	0	1.443	3.761	1.443	3.761	0.536296	0.373163		25	0.002	1.377	3.423	1.375
28	0	2.54	6.913	2.54	6.913	0.532574	0.454676		28	0.0009285	7.139	11.822	7.13807	11.8211	0.576698	0.436864		28	0.01	2.533	4.574	2.523	4.564	0.628006	0.535378		28	0	3.213	5.207	3.213	5.207	0.640497	0.479197		28	0.0008117	1.478	3.769	1.47719	3.76819	0.547955	0.388924		28	0.002	1.383	3.439	1.381
31	0.0007937	2.537	6.897	2.53621	6.89621	0.533073	0.455259		31	0.0009285	7.508	11.999	7.50707	11.9981	0.597563	0.464621		31	0.01	2.476	4.605	2.466	4.595	0.609677	0.512484		31	0.0006452	3.307	5.228	3.30635	5.22735	0.65654	0.502439		31	0	1.584	3.773	1.584	3.773	0.586827	0.441471		31	0	1.413	3.432	1.413
34	0	2.647	6.918	2.647	6.918	0.554608	0.480382		34	0.002	7.761	11.988	7.759	11.986	0.618239	0.492127		34	0.014	2.676	4.591	2.662	4.577	0.660723	0.576241		34	0	3.449	5.289	3.449	5.289	0.676882	0.531908		34	0	1.635	3.755	1.635	3.755	0.608624	0.470937		34	0.0007616	1.487	3.426	1.48624
37	0.0007937	2.638	6.928	2.63721	6.92721	0.551821	0.477131		37	0	7.866	11.983	7.866	11.983	0.626921	0.503678		37	0.018	2.635	4.578	2.617	4.56	0.651976	0.565315		37	0	3.6	5.245	3.6	5.245	0.712444	0.583425		37	0.0008117	1.604	3.762	1.60319	3.76119	0.595801	0.453602		37	0.002	1.52	3.447	1.518
40	0.0007937	2.807	6.916	2.80621	6.91521	0.588203	0.519576		40	0.0009285	7.954	11.924	7.95307	11.9231	0.637047	0.517148		40	0.027	2.679	4.594	2.652	4.567	0.659683	0.574941		40	0	3.364	5.256	3.364	5.256	0.664346	0.513747		40	0.0008117	1.706	3.739	1.70519	3.73819	0.637607	0.510115		40	0.002	1.56	3.435	1.558
43	0.002	2.828	6.91	2.826	6.908	0.59297	0.525137		43	0.0009285	7.992	11.92	7.99107	11.9191	0.640306	0.521483		43	0.028	2.67	4.593	2.642	4.565	0.657483	0.572194		43	0.0006452	3.378	5.252	3.37735	5.25135	0.667573	0.518423		43	0	1.659	3.748	1.659	3.748	0.618712	0.484573		43	0.002	1.57	3.467	1.568
46	0.0007937	2.887	6.929	2.88621	6.92821	0.603836	0.537814		46	0.0009285	8.113	11.918	8.11207	11.9171	0.65011	0.534527		46	0.027	2.841	4.593	2.814	4.566	0.700133	0.625464		46	0.0006452	3.733	5.305	3.73235	5.30435	0.730372	0.609397		46	0.002	1.761	3.728	1.759	3.726	0.659879	0.540224		46	0.002	1.567	3.44	1.565
49	0	2.933	6.925	2.933	6.925	0.61391	0.549567		49	0	8.315	11.956	8.315	11.956	0.664203	0.553275		49	0.019	2.708	4.582	2.689	4.563	0.669473	0.587169		49	0	3.676	5.249	3.676	5.249	0.72693	0.604411		49	0.0008117	1.729	3.73	1.72819	3.72919	0.647766	0.523849		49	0.002	1.57	3.436	1.568
52	0	3.178	6.945	3.178	6.945	0.663276	0.60716		52	0	8.315	11.936	8.315	11.936	0.665316	0.554756		52	0.016	2.787	4.58	2.771	4.564	0.689737	0.612479		52	0	3.707	5.27	3.707	5.27	0.730139	0.60906		52	0.002	1.757	3.727	1.755	3.725	0.658556	0.538434		52	0	1.743	3.439	1.743
55	0	2.847	6.886	2.847	6.886	0.599284	0.532504		55	0.002	8.567	12.052	8.565	12.05	0.678836	0.572742		55	0.013	2.889	4.518	2.876	4.505	0.725248	0.656833		55	0	3.733	5.274	3.733	5.274	0.734702	0.615671		55	0.0008117	1.784	3.745	1.78319	3.74419	0.665704	0.548097		55	0.002	1.687	3.431	1.685
58	0	2.81	6.915	2.81	6.915	0.589015	0.520524		58	0.003	8.576	11.996	8.573	11.993	0.6827	0.577882		58	0.021	2.863	4.573	2.842	4.552	0.709274	0.636882		58	0.0006452	3.809	5.264	3.80835	5.26335	0.751049	0.639352		58	0	1.816	3.756	1.816	3.756	0.675821	0.561774		58	0.0007616	1.74	3.486	1.73924
61	0	3.04	6.901	3.04	6.901	0.638519	0.578278		61	0.0009285	8.744	12.021	8.74307	12.0201	0.694675	0.593813		61	0.013	2.86	4.574	2.847	4.561	0.70912	0.636689		61	0	3.796	5.266	3.796	5.266	0.748237	0.635277		61	0	1.737	3.756	1.737	3.756	0.646422	0.522031		61	0.0007616	1.713	3.484	1.71224
64	0.0007937	3.16	6.854	3.15921	6.85321	0.668185	0.612887		64	0	8.975	12.016	8.975	12.016	0.713344	0.61865		64	0.019	3.083	4.607	3.064	4.588	0.758679	0.698588		64	0	3.711	5.276	3.711	5.276	0.730096	0.608997		64	0.002	1.804	3.758	1.802	3.756	0.670611	0.554731		64	0.002	1.813	3.449	1.811
67	0.0007937	3.141	6.942	3.14021	6.94121	0.655746	0.598375		67	0.0009285	9.034	11.946	9.03307	11.9451	0.722223	0.630462		67	0.012	3.14	4.607	3.128	4.595	0.773346	0.716907		67	0	3.733	5.308	3.733	5.308	0.729996	0.608853		67	0	1.816	3.759	1.816	3.759	0.675282	0.561045		67	0.0007616	1.737	3.459	1.73624
70	0.0007937	3.212	6.903	3.21121	6.90221	0.674362	0.620093		70	0	8.924	12.019	8.924	12.019	0.709114	0.613022		70	0.022	3.032	4.609	3.01	4.587	0.74547	0.68209		70	0	3.933	5.309	3.933	5.309	0.768962	0.665301		70	0.002	1.843	3.761	1.841	3.759	0.684578	0.573612		70	0.002	1.867	3.457	1.865
73	0	3.328	6.85	3.328	6.85	0.704215	0.654922		73	0.0009285	9.307	11.983	9.30607	11.9821	0.741753	0.656443		73	0.02	3.14	4.622	3.12	4.602	0.770195	0.712972		73	0	3.884	5.266	3.884	5.266	0.765583	0.660406		73	0	1.875	3.786	1.875	3.786	0.692249	0.583981		73	0.002	1.84	3.453	1.838
76	0	3.16	6.864	3.16	6.864	0.667302	0.611857		76	0	9.273	11.965	9.273	11.965	0.740171	0.654339		76	0.021	3.181	4.58	3.16	4.559	0.787426	0.734494		76	0	3.973	5.287	3.973	5.287	0.780015	0.681314		76	0.0008117	1.863	3.736	1.86219	3.73519	0.696871	0.59023		76	0.002	1.803	3.466	1.801
79	0.002	3.147	6.84	3.145	6.838	0.66666	0.611108		79	0.002	9.134	12.028	9.132	12.026	0.725219	0.634448		79	0.019	3.152	4.604	3.133	4.585	0.776271	0.720561		79	0	3.662	5.294	3.662	5.294	0.718006	0.591483		79	0	1.965	3.769	1.965	3.769	0.728749	0.633322		79	0	1.803	3.48	1.803
82	0	3.172	6.804	3.172	6.804	0.675743	0.621705		82	0.0009285	9.454	11.999	9.45307	11.9981	0.752465	0.670693		82	0.016	3.029	4.574	3.013	4.558	0.750961	0.688948		82	0.0006452	3.978	5.263	3.97735	5.26235	0.784527	0.68785		82	0	1.906	3.752	1.906	3.752	0.710071	0.608073		82	0.0007616	1.76	3.459	1.75924
85	0	3.227	6.86	3.227	6.86	0.681848	0.628827		85	0.002	9.513	12.067	9.511	12.065	0.752876	0.671241		85	0.015	3.216	4.575	3.201	4.56	0.797468	0.747036		85	0.0006452	3.907	5.292	3.90635	5.29135	0.766299	0.661444		85	0.0008117	1.929	3.782	1.92819	3.78119	0.712792	0.611751		85	0.002	1.887	3.477	1.885
	1	2	3	4	5	6	7	8	9	10	Count	Average	variance	Std. Dev	SE
0	1	1	1	1	1	1	1	1	1	1	10	1	0	0	0
1	0	0	0	0	0	0	0	0	0	0	10	0	0	0	0
4	0.226956	0.172566	0.21059	0.200095	0.157622	0.131159	0.246855	0.158897	0.158089	0.17094	10	0.183377	0.00131655	0.0362843	0.0114741
7	0.287773	0.253768	0.273509	0.24795	0.1902	0.208983	0.281614	0.236953	0.1877	0.255601	10	0.242405	0.00130685	0.0361503	0.0114317
10	0.292006	0.301306	0.329288	0.326453	0.230731	0.239788	0.348685	0.25906	0.213738	0.300167	10	0.284122	0.00211259	0.0459629	0.0145348
13	0.355233	0.322336	0.445103	0.318828	0.217645	0.262931	0.383814	0.314753	0.239544	0.315597	10	0.317578	0.00457399	0.0676313	0.0213869
16	0.371027	0.371251	0.409123	0.349512	0.321077	0.29924	0.408809	0.325052	0.251941	0.38203	10	0.348906	0.00250146	0.0500146	0.015816
19	0.383083	0.387032	0.438764	0.38228	0.340018	0.312561	0.399237	0.346085	0.281296	0.410089	10	0.368044	0.00226699	0.0476129	0.0150565
22	0.417978	0.417539	0.478683	0.431133	0.278546	0.357018	0.402377	0.379197	0.287456	0.442971	10	0.38929	0.00424373	0.0651439	0.0206003
25	0.408635	0.410929	0.504085	0.456577	0.373163	0.39502	0.437819	0.395502	0.31391	0.522117	10	0.421776	0.0037785	0.0614695	0.0194384
28	0.454676	0.436864	0.535378	0.479197	0.388924	0.394824	0.446373	0.406404	0.342889	0.502251	10	0.438778	0.0033298	0.0577044	0.0182477
31	0.455259	0.464621	0.512484	0.502439	0.441471	0.410321	0.476965	0.446212	0.357924	0.540107	10	0.46078	0.00274659	0.0524079	0.0165728
34	0.480382	0.492127	0.576241	0.531908	0.470937	0.445031	0.474136	0.434842	0.367911	0.540451	10	0.481397	0.00352015	0.0593308	0.0187621
37	0.477131	0.503678	0.565315	0.583425	0.453602	0.455556	0.483147	0.458876	0.369212	0.540847	10	0.489079	0.00393853	0.0627577	0.0198457
40	0.519576	0.517148	0.574941	0.513747	0.510115	0.476186	0.528148	0.479967	0.383237	0.566717	10	0.506978	0.00288258	0.0536897	0.0169782
43	0.525137	0.521483	0.572194	0.518423	0.484573	0.474145	0.524067	0.481696	0.392574	0.581068	10	0.507536	0.00289001	0.0537588	0.017
46	0.537814	0.534527	0.625464	0.609397	0.540224	0.478338	0.548302	0.485044	0.414457	0.615072	10	0.538864	0.00449223	0.0670241	0.0211949
49	0.549567	0.553275	0.587169	0.604411	0.523849	0.480534	0.546492	0.492883	0.420058	0.632376	10	0.539061	0.00395681	0.0629032	0.0198917
52	0.60716	0.554756	0.612479	0.60906	0.538434	0.559075	0.578427	0.516831	0.450817	0.629831	10	0.565687	0.00295061	0.0543195	0.0171773
55	0.532504	0.572742	0.656833	0.615671	0.548097	0.534935	0.568966	0.531641	0.466281	0.654576	10	0.568225	0.00356667	0.0597216	0.0188856
58	0.520524	0.577882	0.636882	0.639352	0.561774	0.546872	0.540765	0.534915	0.461255	0.648942	10	0.566916	0.00360481	0.0600401	0.0189863
61	0.578278	0.593813	0.636689	0.635277	0.522031	0.535198	0.565162	0.533988	0.438822	0.684648	10	0.572391	0.00494125	0.070294	0.0222289
64	0.612887	0.61865	0.698588	0.608997	0.554731	0.588086	0.568761	0.564162	0.445142	0.681529	10	0.594153	0.00500578	0.0707516	0.0223736
67	0.598375	0.630462	0.716907	0.608853	0.561045	0.551608	0.595504	0.552711	0.464735	0.700241	10	0.598044	0.00545539	0.0738606	0.0233568
70	0.620093	0.613022	0.68209	0.665301	0.573612	0.610626	0.628202	0.563714	0.482451	0.696306	10	0.613542	0.00397297	0.0630315	0.0199323
73	0.654922	0.656443	0.712972	0.660406	0.583981	0.599369	0.63749	0.581619	0.467731	0.762042	10	0.631697	0.00647994	0.0804981	0.0254557
76	0.611857	0.654339	0.734494	0.681314	0.59023	0.579539	0.615372	0.590953	0.518192	0.737228	10	0.631352	0.00492456	0.0701752	0.0221913
79	0.611108	0.634448	0.720561	0.591483	0.633322	0.5767	0.644104	0.565315	0.506675	0.754675	10	0.623839	0.00529667	0.0727782	0.0230145
82	0.621705	0.670693	0.688948	0.68785	0.608073	0.562009	0.630745	0.58416	0.493846	0.739824	10	0.628785	0.00514846	0.0717528	0.0226902
85	0.628827	0.671241	0.747036	0.661444	0.611751	0.614768	0.648733	0.613737	0.496162	0.779412	10	0.647311	0.00608984	0.0780374	0.0246776
Repeat#1	DDX39A-AC								Repeat#2									Repeat#3									Repeat#4									Repeat#5									Repeat#6
	Background	Bleached	Whole Cell	Bleached	Whole Cell	FRAP	Normalize			Background	Bleached	Whole Cell	Bleached	Whole Cell	FRAP	Normalize			Background	Bleached	Whole Cell	Bleached	Whole Cell	FRAP	Normalize			Background	Bleached	Whole Cell	Bleached	Whole Cell	FRAP	Normalize			Background	Bleached	Whole Cell	Bleached	Whole Cell	FRAP	Normalize			Background	Bleached	Whole Cell	Bleached
				Minus Back	Minus Back								Minus Back	Minus Back								Minus Back	Minus Back								Minus Back	Minus Back								Minus Back	Minus Back								Minus Back
0	0.799	56.795	21.861	55.996	21.062	1	1		0	0.483	55.842	21.328	55.359	20.845	1	1		0	0.483	42.879	12.507	42.396	12.024	1	1		0	0.667	44.106	13.548	43.439	12.881	1	1		0	0.667	47.505	13.49	46.838	12.823	1	1		0	1.087	57.796	22.908	56.709
1	0.767	4.831	19.241	4.064	18.474	0.0827438	0		1	0.451	7.938	19.318	7.487	18.867	0.149423	0		1	0.451	17.968	11.77	17.517	11.319	0.43891	0		1	0.698	15.629	12.726	14.931	12.028	0.3681	0		1	0.698	9.755	12.291	9.057	11.593	0.213885	0		1	0.972	10.149	21.055	9.177
4	0.787	5.437	19.346	4.65	18.559	0.0942412	0.0125346		4	0.508	8.226	19.669	7.718	19.161	0.15167	0.00264149		4	0.508	18.008	11.74	17.5	11.232	0.441881	0.00529403		4	0.677	15.695	12.725	15.018	12.048	0.36963	0.00242163		4	0.677	9.75	12.279	9.073	11.602	0.214096	0.000269219		4	1.007	10.524	21.01	9.517
7	0.763	5.601	19.548	4.838	18.785	0.0968718	0.0154025		7	0.454	7.747	19.536	7.293	19.082	0.143912	-0.00648002		7	0.454	18.177	11.749	17.723	11.295	0.445015	0.0108809		7	0.69	15.808	12.677	15.118	11.987	0.373984	0.00931315		7	0.69	10.135	12.297	9.445	11.607	0.222779	0.0113135		7	0.997	10.601	21.134	9.604
10	0.824	5.607	19.42	4.783	18.596	0.0967439	0.015263		10	0.507	8.37	19.824	7.863	19.317	0.153272	0.00452445		10	0.507	18.677	11.73	18.17	11.223	0.459166	0.0361013		10	0.693	15.914	12.676	15.221	11.983	0.376658	0.0135443		10	0.693	10.18	12.326	9.487	11.633	0.223269	0.0119375		10	0.932	10.777	21.007	9.845
13	0.775	5.844	19.48	5.069	18.705	0.101931	0.0209183		13	0.468	8.486	19.522	8.018	19.054	0.15845	0.0106129		13	0.468	18.548	11.783	18.08	11.315	0.453177	0.025427		13	0.679	16.146	12.733	15.467	12.054	0.380491	0.0196103		13	0.679	10.11	12.337	9.431	11.658	0.221475	0.00965557		13	1.032	11.128	21.061	10.096
16	0.812	5.811	19.45	4.999	18.638	0.100885	0.0197777		16	0.492	8.418	19.646	7.926	19.154	0.155815	0.00751399		16	0.492	18.258	11.749	17.766	11.257	0.447601	0.0154891		16	0.678	16.053	12.694	15.375	12.016	0.379424	0.0179216		16	0.678	10.22	12.36	9.542	11.682	0.223621	0.0123859		16	1.007	10.918	20.918	9.911
19	0.822	5.71	19.487	4.888	18.665	0.0985022	0.0171799		19	0.488	8.384	19.634	7.896	19.146	0.15529	0.00689688		19	0.488	18.21	11.758	17.722	11.27	0.445977	0.0125954		19	0.675	15.947	12.698	15.272	12.023	0.376663	0.0135518		19	0.675	10.215	12.337	9.54	11.662	0.223958	0.012814		19	0.944	10.994	20.82	10.05
22	0.784	6.178	19.564	5.394	18.78	0.108033	0.0275709		22	0.502	8.151	19.529	7.649	19.027	0.151373	0.00229191		22	0.502	18.169	11.754	17.667	11.252	0.445305	0.0113962		22	0.68	15.748	12.698	15.068	12.018	0.371786	0.00583417		22	0.68	10.295	12.294	9.615	11.614	0.226652	0.0162404		22	1.001	11.003	20.948	10.002
25	0.777	5.694	19.482	4.917	18.705	0.0988747	0.017586		25	0.49	8.185	19.634	7.695	19.144	0.151353	0.00226798		25	0.49	17.984	11.772	17.494	11.282	0.439772	0.00153496		25	0.689	15.854	12.628	15.165	11.939	0.376655	0.01354		25	0.689	10.17	12.346	9.481	11.657	0.222668	0.0111735		25	0.985	10.951	20.861	9.966
28	0.8	5.776	19.419	4.976	18.619	0.100523	0.0193833		28	0.467	8.37	19.286	7.903	18.819	0.158128	0.0102339		28	0.467	18.016	11.733	17.549	11.266	0.441781	0.00511574		28	0.68	16.086	12.722	15.406	12.042	0.379368	0.0178332		28	0.68	10.385	12.173	9.705	11.493	0.231182	0.0220031		28	0.977	10.915	20.814	9.938
31	0.771	6	19.517	5.229	18.746	0.104919	0.0241752		31	0.463	8.432	19.395	7.969	18.932	0.158497	0.0106676		31	0.463	18.419	11.717	17.956	11.254	0.452509	0.0242354		31	0.697	15.742	12.675	15.045	11.978	0.372458	0.00689789		31	0.697	9.905	12.334	9.208	11.637	0.216628	0.00349025		31	0.999	10.838	20.704	9.839
34	0.765	6.142	19.523	5.377	18.758	0.107819	0.0273374		34	0.526	7.89	19.307	7.364	18.781	0.147642	-0.00209483		34	0.526	18.444	11.711	17.918	11.185	0.454336	0.0274933		34	0.699	15.96	12.678	15.261	11.979	0.377774	0.0153103		34	0.699	9.965	12.279	9.266	11.58	0.219066	0.00659098		34	0.918	10.948	20.72	10.03
37	0.756	5.904	19.506	5.148	18.75	0.103271	0.0223793		37	0.472	8.356	19.763	7.884	19.291	0.153888	0.00524922		37	0.472	18.629	11.764	18.157	11.292	0.456034	0.0305188		37	0.691	16.159	12.611	15.468	11.92	0.384793	0.0264186		37	0.691	10.08	12.322	9.389	11.631	0.221001	0.00905199		37	0.95	10.912	20.637	9.962
40	0.76	6.156	19.501	5.396	18.741	0.108298	0.0278598		40	0.485	8.342	19.739	7.857	19.254	0.153656	0.00497611		40	0.485	18.411	11.775	17.926	11.29	0.450312	0.0203207		40	0.703	15.815	12.701	15.112	11.998	0.373493	0.00853587		40	0.703	10.325	12.344	9.622	11.641	0.226291	0.0157811		40	0.972	11.101	20.624	10.129
43	0.815	5.839	19.464	5.024	18.649	0.10133	0.0202625		43	0.503	7.952	19.566	7.449	19.063	0.147136	-0.00268867		43	0.503	18.516	11.75	18.013	11.247	0.454228	0.0272991		43	0.74	16.146	12.685	15.406	11.945	0.382449	0.0227084		43	0.74	10.26	12.315	9.52	11.575	0.225168	0.0143535		43	0.997	11.213	20.825	10.216
46	0.798	5.855	19.439	5.057	18.641	0.102039	0.0210358		46	0.478	8.342	19.615	7.864	19.137	0.154733	0.00624249		46	0.478	18.323	11.742	17.845	11.264	0.449312	0.0185384		46	0.701	16.119	12.732	15.418	12.031	0.380011	0.0188501		46	0.701	10.15	12.352	9.449	11.651	0.222031	0.0103629		46	0.936	11.152	20.765	10.216
49	0.801	5.705	19.456	4.904	18.655	0.0988776	0.0175892		49	0.453	8.11	19.335	7.657	18.882	0.152695	0.00384611		49	0.453	18.306	11.761	17.853	11.308	0.447764	0.0157801		49	0.712	15.841	12.622	15.129	11.91	0.376676	0.0135729		49	0.712	10.145	12.261	9.433	11.549	0.223613	0.0123749		49	0.973	11.049	20.702	10.076
52	0.791	5.948	19.476	5.157	18.685	0.103812	0.0229685		52	0.518	8.342	19.297	7.824	18.779	0.156881	0.00876756		52	0.518	18.613	11.811	18.095	11.293	0.454437	0.0276718		52	0.703	16	12.666	15.297	11.963	0.379172	0.0175221		52	0.703	10.235	12.297	9.532	11.594	0.225083	0.0142446		52	1.036	11.277	20.511	10.241
55	0.83	5.762	19.448	4.932	18.618	0.0996398	0.0184201		55	0.504	8.411	19.293	7.907	18.789	0.158461	0.010625		55	0.504	18.589	11.805	18.085	11.301	0.453864	0.0266512		55	0.715	16.119	12.724	15.404	12.009	0.380361	0.0194048		55	0.715	10.505	12.351	9.79	11.636	0.23034	0.020933		55	0.959	11.003	20.47	10.044
58	0.819	6.104	19.425	5.285	18.606	0.10684	0.0262701		58	0.504	8.295	19.287	7.791	18.783	0.156186	0.00795051		58	0.504	18.661	11.771	18.157	11.267	0.457046	0.0323223		58	0.73	15.874	12.733	15.144	12.003	0.374128	0.00954072		58	0.73	10.07	12.362	9.34	11.632	0.219828	0.00756077		58	0.953	11.25	20.404	10.297
61	0.818	5.992	19.441	5.174	18.623	0.104501	0.0237196		61	0.45	8.349	19.109	7.899	18.659	0.159403	0.0117331		61	0.45	18.081	11.699	17.631	11.249	0.444516	0.00999025		61	0.733	15.954	12.752	15.221	12.019	0.37553	0.0117589		61	0.733	9.995	12.331	9.262	11.598	0.218632	0.00603838		61	0.951	11.155	20.358	10.204
64	0.821	5.855	19.521	5.034	18.7	0.101254	0.0201805		64	0.515	8.116	19.558	7.601	19.043	0.150297	0.00102653		64	0.515	18.194	11.756	17.679	11.241	0.446043	0.0127125		64	0.712	16.43	12.712	15.718	12	0.388406	0.0321354		64	0.712	10.145	12.404	9.433	11.692	0.220878	0.00889587		64	0.967	11.247	20.388	10.28
67	0.825	6.057	19.514	5.232	18.689	0.105299	0.0245899		67	0.471	8.493	19.589	8.022	19.118	0.157999	0.0100819		67	0.471	18.5	11.797	18.029	11.326	0.45146	0.0223665		67	0.728	15.894	12.713	15.166	11.985	0.375235	0.0112913		67	0.728	10.03	12.431	9.302	11.703	0.217606	0.00473344		67	1	11.095	20.393	10.095
70	0.811	5.964	19.503	5.153	18.692	0.103692	0.0228384		70	0.492	8.178	19.306	7.686	18.814	0.153827	0.00517732		70	0.492	18.258	11.753	17.766	11.261	0.447442	0.0152057		70	0.745	16.132	12.692	15.387	11.947	0.381913	0.0218608		70	0.745	10.49	12.42	9.745	11.675	0.228516	0.0186118		70	0.93	11.085	20.474	10.155
73	0.855	6.044	19.475	5.189	18.62	0.104821	0.0240683		73	0.451	8.151	19.045	7.7	18.594	0.155931	0.00765042		73	0.451	18.202	11.725	17.751	11.274	0.446549	0.0136136		73	0.746	16.146	12.682	15.4	11.936	0.382588	0.0229289		73	0.746	10.385	12.339	9.639	11.593	0.227629	0.0174837		73	0.95	11	20.536	10.05
76	0.784	6.164	19.531	5.38	18.747	0.107943	0.027472		76	0.493	8.705	18.856	8.212	18.363	0.168391	0.0222997		76	0.493	18.597	11.685	18.104	11.192	0.458766	0.0353872		76	0.698	16.232	12.65	15.534	11.952	0.385401	0.0273796		76	0.698	10.155	12.355	9.457	11.657	0.222105	0.0104565		76	0.92	11.098	20.508	10.178
79	0.845	6.131	19.495	5.286	18.65	0.106608	0.0260173		79	0.53	8.377	19.153	7.847	18.623	0.15866	0.0108593		79	0.53	18.371	11.788	17.841	11.258	0.449451	0.0187856		79	0.735	15.934	12.646	15.199	11.911	0.378387	0.0162807		79	0.735	10.205	12.361	9.47	11.626	0.223003	0.0115993		79	0.95	11.186	20.604	10.236
82	0.857	5.628	19.501	4.771	18.644	0.0962527	0.0147275		82	0.497	8.582	19.272	8.085	18.775	0.162149	0.0149609		82	0.497	18.258	11.787	17.761	11.29	0.446167	0.0129335		82	0.73	16.172	12.656	15.442	11.926	0.383953	0.0250892		82	0.73	10.415	12.303	9.685	11.573	0.22911	0.0193683		82	0.912	11.177	20.399	10.265
85	0.832	6.344	19.442	5.512	18.61	0.111405	0.0312469		85	0.471	8.555	19.442	8.084	18.971	0.160454	0.012968		85	0.471	18.113	11.717	17.642	11.246	0.444912	0.010696		85	0.77	15.735	12.637	14.965	11.867	0.373943	0.00924767		85	0.77	10.035	12.346	9.265	11.576	0.219118	0.00665719		85	0.925	11.131	20.348	10.206
	1	2	3	4	5	6	7	8	9	10	Count	Average	variance	Std. Dev	SE
0	1	1	1	1	1	1	1	1	1	1	10	1	0	0	0
1	0	0	0	0	0	0	0	0	0	0	10	0	0	0	0
4	0.0125346	0.00264149	0.00529403	0.00242163	0.000269219	0.00878903	0.0134818	0.0108181	0.0200157	-0.00127033	10	0.00749953	4.59897e-05	0.00678157	0.00214452
7	0.0154025	-0.00648002	0.0108809	0.00931315	0.0113135	0.00932799	0.00356071	0.0201197	0.00361254	0.0100621	10	0.00871131	5.24746e-05	0.00724393	0.00229073
10	0.015263	0.00452445	0.0361013	0.0135443	0.0119375	0.0156206	0.00588387	0.0123719	0.00686742	0.00838554	10	0.01305	8.0981e-05	0.00899895	0.00284572
13	0.0209183	0.0106129	0.025427	0.0196103	0.00965557	0.0219973	0.0188202	0.0241504	0.0199061	0.00212751	10	0.0173225	5.51029e-05	0.00742314	0.0023474
16	0.0197777	0.00751399	0.0154891	0.0179216	0.0123859	0.0190541	0.0158011	0.0281107	0.0251596	0.0113605	10	0.0172574	3.87721e-05	0.00622672	0.00196906
19	0.0171799	0.00689688	0.0125954	0.0135518	0.012814	0.0227284	0.0202858	0.0254109	0.0203101	0.00482385	10	0.0156597	4.51694e-05	0.00672082	0.00212531
22	0.0275709	0.00229191	0.0113962	0.00583417	0.0162404	0.0207646	0.011834	0.0232355	0.0111115	0.00784379	10	0.0138123	6.45962e-05	0.00803718	0.00254158
25	0.017586	0.00226798	0.00153496	0.01354	0.0111735	0.0207552	0.0162082	0.0281384	0.0141296	0.00708392	10	0.0132418	6.73981e-05	0.00820964	0.00259611
28	0.0193833	0.0102339	0.00511574	0.0178332	0.0220031	0.0205565	0.0166695	0.0234227	0.0212883	0.0136711	10	0.0170177	3.35441e-05	0.00579173	0.00183151
31	0.0241752	0.0106676	0.0242354	0.00689789	0.00349025	0.0197777	0.0157305	0.0287325	0.0240287	0.0114146	10	0.016915	7.28897e-05	0.00853755	0.00269981
34	0.0273374	-0.00209483	0.0274933	0.0153103	0.00659098	0.023139	0.0174812	0.0236759	0.0176325	0.018263	10	0.0174829	8.61042e-05	0.00927924	0.00293435
37	0.0223793	0.00524922	0.0305188	0.0264186	0.00905199	0.0229078	0.016441	0.0166592	0.0175245	0.00618846	10	0.0173339	7.25598e-05	0.0085182	0.00269369
40	0.0278598	0.00497611	0.0203207	0.00853587	0.0157811	0.027296	0.02264	0.0242906	0.0227775	0.0167396	10	0.0191217	5.84515e-05	0.00764536	0.00241768
43	0.0202625	-0.00268867	0.0272991	0.0227084	0.0143535	0.0272086	0.0160887	0.0219484	0.0228408	0.00572391	10	0.0175745	9.23829e-05	0.0096116	0.00303946
46	0.0210358	0.00624249	0.0185384	0.0188501	0.0103629	0.0271965	0.0145515	0.0307133	0.0247546	0.00821638	10	0.0180462	6.73567e-05	0.00820711	0.00259532
49	0.0175892	0.00384611	0.0157801	0.0135729	0.0123749	0.0251026	0.0157084	0.0306891	0.0266287	0.0127185	10	0.0174011	6.35717e-05	0.00797319	0.00252134
52	0.0229685	0.00876756	0.0276718	0.0175221	0.0142446	0.0321681	0.0189598	0.01738	0.0114461	0.0112013	10	0.018233	5.6497e-05	0.00751645	0.00237691
55	0.0184201	0.010625	0.0266512	0.0194048	0.020933	0.0270011	0.0289859	0.0278628	0.0196058	0.00557579	10	0.0205065	5.92314e-05	0.0076962	0.00243375
58	0.0262701	0.00795051	0.0323223	0.00954072	0.00756077	0.0338152	0.0227974	0.0358034	0.0252265	0.00717202	10	0.0208459	0.000137069	0.0117077	0.00370229
61	0.0237196	0.0117331	0.00999025	0.0117589	0.00603838	0.0321382	0.0180866	0.0262178	0.0240236	0.0204244	10	0.0184131	6.95622e-05	0.0083404	0.00263747
64	0.0201805	0.00102653	0.0127125	0.0321354	0.00889587	0.0337883	0.0234229	0.0237055	0.0198355	0.0117941	10	0.0187497	0.000105667	0.0102794	0.00325064
67	0.0245899	0.0100819	0.0223665	0.0112913	0.00473344	0.0296913	0.0191577	0.023787	0.0238419	0.00755383	10	0.0177095	7.33466e-05	0.00856426	0.00270826
70	0.0228384	0.00517732	0.0152057	0.0218608	0.0186118	0.0292469	0.020041	0.0202332	0.0239315	0.00817256	10	0.0185319	5.2833e-05	0.00726863	0.00229854
73	0.0240683	0.00765042	0.0136136	0.0229289	0.0174837	0.0262238	0.0211715	0.0250948	0.0301099	0.0154793	10	0.0203824	4.57788e-05	0.006766	0.0021396
76	0.027472	0.0222997	0.0353872	0.0273796	0.0104565	0.0292502	0.0187367	0.0276004	0.0305366	0.0137927	10	0.0242912	6.15289e-05	0.00784403	0.0024805
79	0.0260173	0.0108593	0.0187856	0.0162807	0.0115993	0.0298133	0.0226761	0.0206583	0.0280034	0.0194249	10	0.0204118	4.13583e-05	0.00643104	0.00203367
82	0.0147275	0.0149609	0.0129335	0.0250892	0.0193683	0.0325919	0.0226161	0.0257611	0.0218382	0.0129867	10	0.0202873	4.21953e-05	0.00649579	0.00205415
85	0.0312469	0.012968	0.010696	0.00924767	0.00665719	0.0319841	0.0244836	0.0258882	0.0279991	0.0135858	10	0.0194757	9.52133e-05	0.00975773	0.00308567
Repeat#1	DDX39A-HS								Repeat#2									Repeat#3									Repeat#4									Repeat#5									Repeat#6
	Background	Bleached	Whole Cell	Bleached	Whole Cell	FRAP	Normalize			Background	Bleached	Whole Cell	Bleached	Whole Cell	FRAP	Normalize			Background	Bleached	Whole Cell	Bleached	Whole Cell	FRAP	Normalize			Background	Bleached	Whole Cell	Bleached	Whole Cell	FRAP	Normalize			Background	Bleached	Whole Cell	Bleached	Whole Cell	FRAP	Normalize			Background	Bleached	Whole Cell	Bleached
				Minus Back	Minus Back								Minus Back	Minus Back								Minus Back	Minus Back								Minus Back	Minus Back								Minus Back	Minus Back								Minus Back
0	0.011	38.756	22.385	38.745	22.374	1	1		0	0.017	54.476	29.619	54.459	29.602	1	1		0	0.017	41.51	19.985	41.493	19.968	1	1		0	0.156	51.353	27.678	51.197	27.522	1	1		0	0.156	25.783	15.835	25.627	15.679	1	1		0	0.003	55.925	32.367	55.922
1	0.008	9.873	19.693	9.865	19.685	0.289394	0		1	0.012	9.452	26.341	9.44	26.329	0.19489	0		1	0.012	10.135	17.1	10.123	17.088	0.285087	0		1	0.143	9.61	25.187	9.467	25.044	0.20321	0		1	0.143	3.252	14.475	3.109	14.332	0.132719	0		1	0.004	5.864	28.681	5.86
4	0.008	10.479	20.27	10.471	20.262	0.298424	0.0127074		4	0.005	9.984	26.831	9.979	26.826	0.202201	0.00908058		4	0.005	10.615	17.712	10.61	17.707	0.288357	0.00457335		4	0.178	10.353	25.543	10.175	25.365	0.215643	0.0156042		4	0.178	3.417	14.714	3.239	14.536	0.136328	0.00416135		4	0.0008715	6.421	29.222	6.42013
7	0.008	10.483	20.36	10.475	20.352	0.297218	0.01101		7	0.009	10.153	26.938	10.144	26.929	0.204758	0.0122567		7	0.009	10.423	17.901	10.414	17.892	0.280103	-0.00697118		7	0.138	10.478	25.769	10.34	25.631	0.216865	0.0171387		7	0.138	3.965	14.774	3.827	14.636	0.159977	0.0314284		7	0.0004357	6.706	29.642	6.70556
10	0.009	10.87	20.312	10.861	20.303	0.308914	0.0274694		10	0.01	10.266	27.101	10.256	27.091	0.205781	0.0135271		10	0.01	11.183	18.028	11.173	18.018	0.298417	0.0186447		10	0.136	10.147	25.776	10.011	25.64	0.209892	0.0083861		10	0.136	3.852	14.854	3.716	14.718	0.154471	0.0250804		10	0.001	6.816	29.646	6.815
13	0.012	10.908	20.294	10.896	20.282	0.31023	0.0293218		13	0.014	10.234	27.214	10.22	27.2	0.204237	0.0116093		13	0.014	10.875	17.999	10.861	17.985	0.290616	0.00773313		13	0.143	10.404	25.727	10.261	25.584	0.215604	0.0155554		13	0.143	3.8	14.885	3.657	14.742	0.151771	0.0219672		13	0.003	6.772	29.742	6.769
16	0.01	10.863	20.149	10.853	20.139	0.3112	0.0306867		16	0.009	10.355	27.102	10.346	27.093	0.207571	0.015751		16	0.009	11.087	18.053	11.078	18.044	0.295453	0.0144993		16	0.138	10.522	25.862	10.384	25.724	0.217001	0.0173087		16	0.138	4.122	14.877	3.984	14.739	0.165376	0.0376537		16	0.003	6.684	29.525	6.681
19	0.014	10.898	19.938	10.884	19.924	0.315457	0.0366768		19	0.005	10.419	27.101	10.414	27.096	0.208912	0.0174168		19	0.005	11	18.071	10.995	18.066	0.292882	0.0109034		19	0.127	10.647	25.713	10.52	25.586	0.221029	0.0223637		19	0.127	3.713	14.901	3.586	14.774	0.148502	0.018198		19	0.001	6.864	29.591	6.863
22	0.009	11.187	19.837	11.178	19.828	0.325547	0.0508756		22	0.003	10.242	27.147	10.239	27.144	0.205038	0.0126052		22	0.003	11.038	18.214	11.035	18.211	0.291607	0.00912001		22	0.131	10.772	25.957	10.641	25.826	0.221493	0.0229468		22	0.131	3.843	14.795	3.712	14.664	0.154873	0.0255439		22	0.003	6.855	29.472	6.852
25	0.015	10.99	19.69	10.975	19.675	0.32212	0.0460536		25	0.009	10.613	27.145	10.604	27.136	0.21241	0.0217615		25	0.009	11.106	18.141	11.097	18.132	0.294523	0.0131989		25	0.133	10.684	25.923	10.551	25.79	0.219927	0.0209805		25	0.133	4.035	14.895	3.902	14.762	0.16172	0.033438		25	0.002	7.079	29.467	7.077
28	0.013	11.197	19.612	11.184	19.599	0.329527	0.0564773		28	0.013	10.879	27.124	10.866	27.111	0.217859	0.0285293		28	0.013	11.106	18.221	11.093	18.208	0.293188	0.0113315		28	0.135	10.662	25.744	10.527	25.609	0.220977	0.022299		28	0.135	4.304	14.885	4.169	14.75	0.172926	0.0463594		28	0.002	7.092	29.58	7.09
31	0.012	11.333	19.661	11.321	19.649	0.332715	0.0609633		31	0.006	10.508	27.204	10.502	27.198	0.209887	0.0186281		31	0.006	11.163	18.186	11.157	18.18	0.295334	0.0143328		31	0.14	11.059	25.656	10.919	25.516	0.230041	0.0336747		31	0.14	4.122	14.876	3.982	14.736	0.165326	0.0375968		31	0.002	7.39	29.667	7.388
34	0.015	11.4	19.454	11.385	19.439	0.33821	0.0686969		34	0.008	10.565	27.158	10.557	27.15	0.21136	0.0204567		34	0.008	11.298	18.054	11.29	18.046	0.301074	0.0223614		34	0.166	11.029	25.651	10.863	25.485	0.22914	0.0325434		34	0.166	4.426	14.814	4.26	14.648	0.177931	0.0521304		34	0.003	6.987	29.483	6.984
37	0.016	11.302	19.236	11.286	19.22	0.33909	0.0699342		37	0.006	10.54	26.978	10.534	26.972	0.212291	0.0216135		37	0.006	11.24	18.23	11.234	18.224	0.296654	0.0161795		37	0.146	11.022	25.477	10.876	25.331	0.230809	0.034638		37	0.146	4.296	14.819	4.15	14.673	0.173041	0.0464923		37	0.003	7.189	29.579	7.186
40	0.009	11.603	19.109	11.594	19.1	0.350532	0.0860366		40	0.009	10.677	26.999	10.668	26.99	0.214848	0.0247896		40	0.009	11	18.174	10.991	18.165	0.29118	0.00852242		40	0.125	10.904	25.48	10.779	25.355	0.228534	0.0317827		40	0.125	4.357	14.793	4.232	14.668	0.176521	0.050504		40	0.002	7.32	29.527	7.318
43	0.01	11.619	19.007	11.609	18.997	0.352889	0.0893528		43	0.01	10.621	26.997	10.611	26.987	0.213724	0.0233932		43	0.01	10.981	18.142	10.971	18.132	0.291179	0.0085212		43	0.141	10.765	25.554	10.624	25.413	0.224733	0.0270131		43	0.141	4.365	14.819	4.224	14.678	0.176067	0.0499809		43	0.003	7.303	29.545	7.3
46	0.012	11.933	19.026	11.921	19.014	0.362049	0.102243		46	0.012	10.734	27.093	10.722	27.081	0.21521	0.0252391		46	0.012	10.875	18.204	10.863	18.192	0.287362	0.00318166		46	0.131	11.14	25.497	11.009	25.366	0.233309	0.0377758		46	0.131	4.461	14.817	4.33	14.686	0.180387	0.054962		46	0.003	7.351	29.305	7.348
49	0.009	11.737	18.816	11.728	18.807	0.360108	0.0995117		49	0.01	10.831	27.232	10.821	27.222	0.216072	0.0263099		49	0.01	11.337	18.192	11.327	18.182	0.299801	0.0205811		49	0.123	11.36	25.362	11.237	25.239	0.239339	0.0453439		49	0.123	4.843	14.75	4.72	14.627	0.197427	0.0746101		49	0.0008715	7.386	29.398	7.38513
52	0.013	11.61	18.612	11.597	18.599	0.360068	0.0994553		52	0.005	11.331	26.984	11.326	26.979	0.228193	0.0413647		52	0.005	11.394	18.358	11.389	18.353	0.298633	0.0189479		52	0.113	11.154	25.234	11.041	25.121	0.236269	0.0414909		52	0.113	4.426	14.771	4.313	14.658	0.180022	0.0545411		52	0.0008715	7.548	29.401	7.54713
55	0.007	11.841	18.539	11.834	18.532	0.368754	0.11168		55	0.011	10.944	27.159	10.933	27.148	0.218904	0.0298268		55	0.011	11.327	18.237	11.316	18.226	0.298787	0.0191625		55	0.119	11.066	25.081	10.947	24.962	0.23575	0.0408391		55	0.119	4.252	14.711	4.133	14.592	0.173289	0.046778		55	0.001	7.412	29.476	7.411
58	0.01	11.873	18.442	11.863	18.432	0.371664	0.115774		58	0.007	10.992	27.166	10.985	27.159	0.219856	0.0310093		58	0.007	11.144	18.2	11.137	18.193	0.294594	0.0132976		58	0.127	11.331	25.149	11.204	25.022	0.240706	0.0470591		58	0.127	4.496	14.681	4.369	14.554	0.183662	0.0587387		58	0.002	7.351	29.401	7.349
61	0.016	12.076	18.174	12.06	18.158	0.383537	0.132483		61	0.006	11.306	27.187	11.3	27.181	0.225977	0.0386125		61	0.006	11.577	18.319	11.571	18.313	0.304068	0.0265502		61	0.128	11.485	25.133	11.357	25.005	0.244159	0.0513926		61	0.128	4.452	14.718	4.324	14.59	0.181322	0.0560404		61	0.0004357	7.658	29.161	7.65756
64	0.006	12.133	18.006	12.127	18	0.389053	0.140245		64	0.011	11.048	26.961	11.037	26.95	0.222609	0.0344297		64	0.011	11.462	18.273	11.451	18.262	0.301755	0.0233148		64	0.131	11.382	25.218	11.251	25.087	0.241089	0.0475403		64	0.131	4.374	14.698	4.243	14.567	0.178206	0.0524479		64	0.0004357	7.535	29.073	7.53456
67	0.007	12.562	17.847	12.555	17.84	0.406396	0.164651		67	0.012	11.024	27.067	11.012	27.055	0.221243	0.0327328		67	0.012	11.202	18.057	11.19	18.045	0.298423	0.0186543		67	0.112	11.426	24.961	11.314	24.849	0.244761	0.0521489		67	0.112	4.478	14.716	4.366	14.604	0.182908	0.0578688		67	0.0008715	7.636	29.181	7.63513
70	0.012	12.387	17.851	12.375	17.839	0.400592	0.156484		70	0.006	10.952	27.045	10.946	27.039	0.220047	0.0312474		70	0.006	11.625	18.117	11.619	18.111	0.308735	0.0330781		70	0.132	11.779	24.998	11.647	24.866	0.251793	0.0609739		70	0.132	4.704	14.693	4.572	14.561	0.192104	0.0684717		70	0.003	7.5	29.206	7.497
73	0.011	12.432	17.821	12.421	17.81	0.402736	0.159501		73	0.012	10.79	27.076	10.778	27.064	0.21647	0.026804		73	0.012	11.404	18.115	11.392	18.103	0.302837	0.0248281		73	0.126	11.463	24.817	11.337	24.691	0.246828	0.054743		73	0.126	4.713	14.691	4.587	14.565	0.192681	0.0691374		73	0.002	7.711	29.226	7.709
76	0.012	12.54	17.719	12.528	17.707	0.408568	0.167708		76	0.004	11.145	26.878	11.141	26.874	0.225343	0.0378244		76	0.004	11.481	18.227	11.477	18.223	0.303088	0.0251785		76	0.122	11.265	24.918	11.143	24.796	0.241577	0.0481527		76	0.122	4.643	14.47	4.521	14.348	0.192781	0.0692525		76	0.003	7.623	29.378	7.62
79	0.01	12.53	17.428	12.52	17.418	0.415082	0.176874		79	0.006	11.04	26.979	11.034	26.973	0.222359	0.0341189		79	0.006	11.26	18.189	11.254	18.183	0.297852	0.0178556		79	0.117	11.537	24.686	11.42	24.569	0.24987	0.0585605		79	0.117	4.748	14.489	4.631	14.372	0.197142	0.0742806		79	0.003	7.974	29.428	7.971
82	0.013	12.613	17.42	12.6	17.407	0.417998	0.180978		82	0.006	11.194	27.091	11.188	27.085	0.22453	0.0368155		82	0.006	11.308	18.016	11.302	18.01	0.301996	0.0236517		82	0.104	11.831	24.521	11.727	24.417	0.258184	0.0689954		82	0.104	4.435	14.398	4.331	14.294	0.185377	0.0607153		82	0.002	7.614	29.075	7.612
85	0.006	12.502	17.33	12.496	17.324	0.416534	0.178918		85	0.006	11.524	26.957	11.518	26.951	0.232302	0.0464689		85	0.006	11.644	18.057	11.638	18.051	0.310268	0.035222		85	0.102	11.647	24.593	11.545	24.491	0.25341	0.0630027		85	0.102	4.383	14.542	4.281	14.44	0.181384	0.0561115		85	0.004	7.566	29.209	7.562
	1	2	3	4	5	6	7	8	9	10	Count	Average	variance	Std. Dev	SE
0	1	1	1	1	1	1	1	1	1	1	10	1	0	0	0
1	0	0	0	0	0	0	0	0	0	0	10	0	0	0	0
4	0.0127074	0.00908058	0.00457335	0.0156042	0.00416135	0.0100839	0.0297972	0.0196551	0.0524722	-0.00836299	10	0.0149772	0.000275737	0.0166053	0.00525107
7	0.01101	0.0122567	-0.00697118	0.0171387	0.0314284	0.0143589	0.0580008	0.0223282	0.0499337	-0.0096342	10	0.019985	0.000473615	0.0217627	0.00688197
10	0.0274694	0.0135271	0.0186447	0.0083861	0.0250804	0.0167647	0.0625922	0.0353385	0.0593473	-0.00312152	10	0.0264029	0.000443656	0.0210631	0.00666075
13	0.0293218	0.0116093	0.00773313	0.0155554	0.0219672	0.0152725	0.0752493	0.0272442	0.0681486	0.00437446	10	0.0276476	0.000604034	0.0245771	0.00777196
16	0.0306867	0.015751	0.0144993	0.0173087	0.0376537	0.0144142	0.0821052	0.0482808	0.0733774	-0.00974443	10	0.0324332	0.0008175	0.028592	0.00904157
19	0.0366768	0.0174168	0.0109034	0.0223637	0.018198	0.0181099	0.0786662	0.0310876	0.0426519	-0.000322011	10	0.0275752	0.000477428	0.0218501	0.00690961
22	0.0508756	0.0126052	0.00912001	0.0229468	0.0255439	0.0184899	0.115565	0.050905	0.0652744	-0.0042055	10	0.036712	0.00123318	0.0351167	0.0111049
25	0.0460536	0.0217615	0.0131989	0.0209805	0.033438	0.0235227	0.126392	0.0348819	0.0766286	0.00753215	10	0.040439	0.00129418	0.0359747	0.0113762
28	0.0564773	0.0285293	0.0113315	0.022299	0.0463594	0.0232089	0.129678	0.0343406	0.0489419	-0.00306161	10	0.0398104	0.00131875	0.0363146	0.0114837
31	0.0609633	0.0186281	0.0143328	0.0336747	0.0375968	0.0293409	0.143232	0.0470919	0.0774286	0.00968164	10	0.0471971	0.00158041	0.0397544	0.0125715
34	0.0686969	0.0204567	0.0223614	0.0325434	0.0521304	0.0213719	0.154131	0.0460879	0.0678464	0.00975698	10	0.0495383	0.00176774	0.0420445	0.0132956
37	0.0699342	0.0216135	0.0161795	0.034638	0.0464923	0.02535	0.15964	0.0442724	0.0858024	0.00319913	10	0.0507122	0.00208041	0.0456116	0.0144236
40	0.0860366	0.0247896	0.00852242	0.0317827	0.050504	0.0285599	0.174373	0.0475733	0.0917927	0.00363387	10	0.0547568	0.00262123	0.0511979	0.0161902
43	0.0893528	0.0233932	0.0085212	0.0270131	0.0499809	0.0280664	0.177018	0.0464722	0.100899	-0.000549368	10	0.0550167	0.00289187	0.0537762	0.0170055
46	0.102243	0.0252391	0.00318166	0.0377758	0.054962	0.03047	0.176151	0.0522314	0.0760463	0.00702241	10	0.0565323	0.00267863	0.0517555	0.0163665
49	0.0995117	0.0263099	0.0205811	0.0453439	0.0746101	0.0307663	0.217623	0.0571459	0.0660255	0.00351483	10	0.0641432	0.00371569	0.0609564	0.0192761
52	0.0994553	0.0413647	0.0189479	0.0414909	0.0545411	0.0343662	0.208441	0.0538975	0.082918	0.0031182	10	0.0638541	0.00336701	0.0580259	0.0183494
55	0.11168	0.0298268	0.0191625	0.0408391	0.046778	0.0309068	0.234966	0.0633439	0.0943308	0.00697134	10	0.0678805	0.00451459	0.0671907	0.0212476
58	0.115774	0.0310093	0.0132976	0.0470591	0.0587387	0.0299492	0.217073	0.0584279	0.0817663	-0.00155392	10	0.0651541	0.0039862	0.0631364	0.0199655
61	0.132483	0.0386125	0.0265502	0.0513926	0.0560404	0.0382361	0.214271	0.054893	0.10191	0.0116794	10	0.0726068	0.00374678	0.061211	0.0193566
64	0.140245	0.0344297	0.0233148	0.0475403	0.0524479	0.0359809	0.231704	0.0724047	0.0785034	0.00641959	10	0.0722991	0.00450721	0.0671357	0.0212302
67	0.164651	0.0327328	0.0186543	0.0521489	0.0578688	0.0376159	0.230215	0.0618418	0.0908402	0.0171711	10	0.076374	0.00478366	0.069164	0.0218716
70	0.156484	0.0312474	0.0330781	0.0609739	0.0684717	0.0343768	0.237291	0.0690754	0.108641	0.0187496	10	0.0818389	0.00471139	0.0686396	0.0217057
73	0.159501	0.026804	0.0248281	0.054743	0.0691374	0.0390172	0.22344	0.0740485	0.0787976	0.0216717	10	0.0771988	0.00428501	0.06546	0.0207003
76	0.167708	0.0378244	0.0251785	0.0481527	0.0692525	0.0361385	0.248274	0.065232	0.077444	0.021517	10	0.0796721	0.0052767	0.0726409	0.0229711
79	0.176874	0.0341189	0.0178556	0.0585605	0.0742806	0.0436786	0.256999	0.0845761	0.0905532	0.0363689	10	0.0873866	0.00555359	0.0745224	0.0235661
82	0.180978	0.0368155	0.0236517	0.0689954	0.0607153	0.0377265	0.248666	0.0725035	0.0968753	0.0321478	10	0.0859076	0.00536077	0.0732173	0.0231533
85	0.178918	0.0464689	0.035222	0.0630027	0.0561115	0.0358261	0.25671	0.0680866	0.102752	0.0233407	10	0.0866438	0.00559777	0.0748182	0.0236596
[truncated: 35 more columns]

## Sheet: Repeat 2
Repeat#1	DDX39A-NT (October 13th, 2023)								Repeat#2									Repeat#3									Repeat#4									Repeat#5									Repeat#6
	Background	Bleached	Whole Cell	Bleached	Whole Cell	FRAP	Normalize			Background	Bleached	Whole Cell	Bleached	Whole Cell	FRAP	Normalize			Background	Bleached	Whole Cell	Bleached	Whole Cell	FRAP	Normalize			Background	Bleached	Whole Cell	Bleached	Whole Cell	FRAP	Normalize			Background	Bleached	Whole Cell	Bleached	Whole Cell	FRAP	Normalize			Background	Bleached	Whole Cell	Bleached
				Minus Back	Minus Back								Minus Back	Minus Back								Minus Back	Minus Back								Minus Back	Minus Back								Minus Back	Minus Back								Minus Back
0	0	4.039	5.294	4.039	5.294	1	1		0	0	5.266	10.035	5.266	10.035	1	1		0	0	5.979	7.948	5.979	7.948	1	1		0	0	10.196	13.771	10.196	13.771	1	1		0	0	10.837	11.825	10.837	11.825	1	1		0	0	8.316	10.806	8.316
1	0	0.41	4.804	0.41	4.804	0.111864	0		1	0	0.986	9.399	0.986	9.399	0.199909	0		1	0	0.713	7.144	0.713	7.144	0.132671	0		1	0	1.371	12.682	1.371	12.682	0.146011	0		1	0	0.97	10.799	0.97	10.799	0.0980122	0		1	0	0.682	9.827	0.682
4	0	1.102	4.974	1.102	4.974	0.290393	0.201015		4	0.0006863	1.598	9.574	1.59731	9.57331	0.317954	0.14754		4	0	1.369	7.271	1.369	7.271	0.250287	0.135607		4	0.000615	3.005	12.863	3.00439	12.8624	0.315478	0.198442		4	0	1.884	10.932	1.884	10.932	0.18805	0.0998215		4	0	1.816	10.056	1.816
7	0	1.277	4.983	1.277	4.983	0.3359	0.252254		7	0	1.907	9.619	1.907	9.619	0.377796	0.222334		7	0	1.54	7.28	1.54	7.28	0.281202	0.171251		7	0	3.308	12.902	3.308	12.902	0.346293	0.234526		7	0.0007289	2.442	10.941	2.44127	10.9403	0.243489	0.161285		7	0	2.374	10.14	2.374
10	0.0005297	1.453	5.031	1.45247	5.03047	0.37845	0.300164		10	0.0006863	2.028	9.649	2.02731	9.64831	0.400411	0.250599		10	0	1.692	7.318	1.692	7.318	0.307353	0.201402		10	0	3.569	12.878	3.569	12.878	0.374312	0.267335		10	0	2.736	10.862	2.736	10.862	0.274852	0.196055		10	0	2.582	10.033	2.582
13	0.0005297	1.516	5.03	1.51547	5.02947	0.394944	0.318735		13	0	2.051	9.633	2.051	9.633	0.405733	0.257251		13	0	1.823	7.321	1.823	7.321	0.331013	0.228681		13	0	3.637	12.8	3.637	12.8	0.383768	0.278408		13	0	3.025	10.889	3.025	10.889	0.30313	0.227407		13	0	2.729	10.028	2.729
16	0	1.605	5.049	1.605	5.049	0.416658	0.343184		16	0	2.145	9.654	2.145	9.654	0.423406	0.279339		16	0	2.024	7.302	2.024	7.302	0.368466	0.271864		16	0	3.82	12.734	3.82	12.734	0.405167	0.303465		16	0	3.54	10.905	3.54	10.905	0.354217	0.284045		16	0	2.753	9.951	2.753
19	0	1.676	5.017	1.676	5.017	0.437865	0.367062		19	0	2.252	9.62	2.252	9.62	0.446098	0.307701		19	0	1.966	7.341	1.966	7.341	0.356006	0.257497		19	0.000615	3.922	12.692	3.92139	12.6914	0.417317	0.317693		19	0	3.55	10.867	3.55	10.867	0.35646	0.286531		19	0	2.961	9.977	2.961
22	0	1.73	5.034	1.73	5.034	0.450446	0.381228		22	0	2.336	9.674	2.336	9.674	0.460154	0.32527		22	0	2.155	7.404	2.155	7.404	0.38691	0.293129		22	0	4.217	12.634	4.217	12.634	0.450815	0.356918		22	0	3.661	10.823	3.661	10.823	0.3691	0.300545		22	0	3.179	10.01	3.179
25	0	1.797	5.027	1.797	5.027	0.468543	0.401604		25	0	2.477	9.63	2.477	9.63	0.490158	0.36277		25	0	2.061	7.49	2.061	7.49	0.365785	0.268772		25	0	4.405	12.699	4.405	12.699	0.468503	0.37763		25	0	4.739	10.681	4.739	10.681	0.484135	0.42808		25	0	3.503	9.995	3.503
28	0	1.871	5.049	1.871	5.049	0.485712	0.420935		28	0	2.43	9.605	2.43	9.605	0.482109	0.35271		28	0	2.402	7.473	2.402	7.473	0.427275	0.339668		28	0	4.603	12.835	4.603	12.835	0.484374	0.396215		28	0	5.035	10.979	5.035	10.979	0.500413	0.446127		28	0	3.545	9.896	3.545
31	0	1.938	5.06	1.938	5.06	0.502011	0.439287		31	0	2.528	9.627	2.528	9.627	0.500406	0.375579		31	0	2.268	7.411	2.268	7.411	0.406814	0.316077		31	0	4.606	12.779	4.606	12.779	0.486814	0.399071		31	0	5.206	11.03	5.206	11.03	0.515016	0.462316		31	0	3.497	9.957	3.497
34	0.0005297	2.16	5.072	2.15947	5.07147	0.558115	0.502457		34	0.0006863	2.481	9.644	2.48031	9.64331	0.490136	0.362743		34	0.0007246	2.424	7.324	2.42328	7.32328	0.439872	0.354192		34	0.000615	4.587	12.754	4.58638	12.7534	0.485714	0.397784		34	0	5.083	11.113	5.083	11.113	0.499092	0.444662		34	0	3.782	10.022	3.782
37	0	2.145	5.034	2.145	5.034	0.558501	0.502893		37	0	2.603	9.6	2.603	9.6	0.516701	0.395945		37	0	2.421	7.321	2.421	7.321	0.439596	0.353873		37	0	4.514	12.726	4.514	12.726	0.479077	0.390012		37	0	5.101	11.076	5.101	11.076	0.502533	0.448477		37	0	3.895	9.892	3.895
40	0.0005297	2.121	5.049	2.12047	5.04847	0.550532	0.49392		40	0.0006863	2.439	9.604	2.43831	9.60331	0.483844	0.354878		40	0	2.588	7.347	2.588	7.347	0.468256	0.386918		40	0	4.708	12.759	4.708	12.759	0.498374	0.412609		40	0	5.394	11.101	5.394	11.101	0.530201	0.479152		40	0	3.876	9.909	3.876
43	0.001	2.227	5.049	2.226	5.048	0.577984	0.52483		43	0	2.659	9.663	2.659	9.663	0.524376	0.405538		43	0	2.433	7.376	2.433	7.376	0.438481	0.352588		43	0	4.723	12.686	4.723	12.686	0.502839	0.417837		43	0	5.585	11.03	5.585	11.03	0.552509	0.503884		43	0	3.758	9.899	3.758
46	0.0005297	2.402	5.028	2.40147	5.02747	0.626091	0.578996		46	0	2.612	9.642	2.612	9.642	0.516229	0.395355		46	0	2.732	7.365	2.732	7.365	0.493103	0.415565		46	0	4.679	12.592	4.679	12.592	0.501873	0.416706		46	0	6.09	11.105	6.09	11.105	0.598399	0.55476		46	0	3.811	9.908	3.811
49	0	2.438	5.019	2.438	5.019	0.636688	0.590927		49	0.0006863	2.636	9.626	2.63531	9.62531	0.52174	0.402243		49	0	2.747	7.381	2.747	7.381	0.494735	0.417447		49	0	4.88	12.615	4.88	12.615	0.522478	0.440834		49	0	6.163	10.93	6.163	10.93	0.615268	0.573462		49	0	4.039	9.891	4.039
52	0	2.215	4.982	2.215	4.982	0.582747	0.530192		52	0.0006863	2.687	9.665	2.68631	9.66431	0.529691	0.41218		52	0	2.686	7.376	2.686	7.376	0.484077	0.405158		52	0	5.18	12.67	5.18	12.67	0.55219	0.475626		52	0	5.585	10.956	5.585	10.956	0.556241	0.508021		52	0	4.208	9.888	4.208
55	0	2.527	5.044	2.527	5.044	0.65666	0.613414		55	0	2.79	9.6	2.79	9.6	0.553821	0.44234		55	0	2.841	7.432	2.841	7.432	0.508153	0.432918		55	0	5.138	12.742	5.138	12.742	0.544618	0.466759		55	0	5.663	10.91	5.663	10.91	0.566388	0.51927		55	0	4.113	9.933	4.113
58	0.0005297	2.359	5.039	2.35847	5.03847	0.613538	0.564862		58	0	2.752	9.619	2.752	9.619	0.545199	0.431564		58	0	2.933	7.434	2.933	7.434	0.524468	0.451728		58	0.000615	5.305	12.751	5.30438	12.7504	0.561885	0.486978		58	0	5.915	10.842	5.915	10.842	0.595302	0.551327		58	0.000601	4.4	9.861	4.3994
61	0	2.469	5.027	2.469	5.027	0.643757	0.598887		61	0.0006863	2.972	9.594	2.97131	9.59331	0.590223	0.487838		61	0	3.079	7.381	3.079	7.381	0.554528	0.486387		61	0	5.295	12.655	5.295	12.655	0.565118	0.490764		61	0	6.229	10.814	6.229	10.814	0.628527	0.588162		61	0	4.224	9.802	4.224
64	0.0005297	2.531	5.046	2.53047	5.04547	0.65737	0.614214		64	0	2.818	9.569	2.818	9.569	0.561191	0.451552		64	0	2.942	7.41	2.942	7.41	0.527781	0.455548		64	0	5.151	12.459	5.151	12.459	0.558398	0.482895		64	0	6.018	10.882	6.018	10.882	0.603442	0.560351		64	0	4.403	9.766	4.403
67	0	2.699	5.039	2.699	5.039	0.702051	0.664523		67	0.0006863	2.972	9.628	2.97131	9.62731	0.588139	0.485232		67	0	3.134	7.44	3.134	7.44	0.559958	0.492647		67	0	5.329	12.593	5.329	12.593	0.571547	0.498293		67	0	6.822	10.925	6.822	10.925	0.681369	0.646746		67	0	4.411	9.758	4.411
70	0.0005297	2.527	5.054	2.52647	5.05347	0.655292	0.611874		70	0	2.986	9.626	2.986	9.626	0.591127	0.488966		70	0	2.954	7.49	2.954	7.49	0.524274	0.451504		70	0.000615	5.52	12.582	5.51938	12.5814	0.592513	0.522843		70	0	7.156	10.95	7.156	10.95	0.713096	0.681921		70	0	4.221	9.739	4.221
73	0	2.66	5.06	2.66	5.06	0.689035	0.649868		73	0	3.051	9.698	3.051	9.698	0.59951	0.499445		73	0	3.079	7.448	3.079	7.448	0.54954	0.480635		73	0	5.42	12.584	5.42	12.584	0.581723	0.510208		73	0	7.415	10.951	7.415	10.951	0.738838	0.71046		73	0	4.161	9.784	4.161
76	0.0005297	2.645	5.016	2.64447	5.01547	0.691094	0.652186		76	0	3.005	9.651	3.005	9.651	0.593347	0.491742		76	0.001	3.104	7.418	3.103	7.417	0.556138	0.488243		76	0	5.582	12.493	5.582	12.493	0.603474	0.535678		76	0	7.42	10.963	7.42	10.963	0.738527	0.710115		76	0	4.218	9.761	4.218
79	0	2.672	5.042	2.672	5.042	0.694614	0.65615		79	0.0006863	3.047	9.667	3.04631	9.66631	0.600552	0.500746		79	0	2.991	7.43	2.991	7.43	0.535127	0.464017		79	0	5.666	12.601	5.666	12.601	0.607305	0.540164		79	0	7.204	10.96	7.204	10.96	0.717225	0.686498		79	0	4.329	9.749	4.329
82	0.0005297	2.641	5.078	2.64047	5.07747	0.681623	0.641522		82	0	3.196	9.635	3.196	9.635	0.632108	0.540188		82	0	3.213	7.427	3.213	7.427	0.575078	0.510079		82	0	5.82	12.593	5.82	12.593	0.624208	0.559957		82	0	7.545	11.066	7.545	11.066	0.743979	0.716159		82	0	4.35	9.711	4.35
85	0	2.684	5.081	2.684	5.081	0.692378	0.653632		85	0	3.103	9.6	3.103	9.6	0.615952	0.519995		85	0.0007246	3.192	7.457	3.19128	7.45628	0.568947	0.50301		85	0	5.53	12.497	5.53	12.497	0.597661	0.528871		85	0	7.508	10.984	7.508	10.984	0.745857	0.718242		85	0	4.195	9.662	4.195
	1	2	3	4	5	6	7	8	9	10	Count	Average	variance	Std. Dev	SE
0	1	1	1	1	1	1	1	1	1	1	10	1	0	0	0
1	0	0	0	0	0	0	0	0	0	0	10	0	0	0	0
4	0.201015	0.14754	0.135607	0.198442	0.0998215	0.158801	0.211997	0.138148	0.125051	0.131802	10	0.154822	0.00138478	0.0372126	0.0117676
7	0.252254	0.222334	0.171251	0.234526	0.161285	0.235259	0.263947	0.243428	0.187706	0.158317	10	0.213031	0.00157285	0.0396592	0.0125413
10	0.300164	0.250599	0.201402	0.267335	0.196055	0.268434	0.309324	0.282001	0.213017	0.210729	10	0.249906	0.0017647	0.0420083	0.0132842
13	0.318735	0.257251	0.228681	0.278408	0.227407	0.289554	0.368619	0.324825	0.252362	0.272269	10	0.281811	0.00201831	0.0449256	0.0142067
16	0.343184	0.279339	0.271864	0.303465	0.284045	0.296006	0.398994	0.294803	0.267841	0.299704	10	0.303925	0.00156367	0.0395433	0.0125047
19	0.367062	0.307701	0.257497	0.317693	0.286531	0.324752	0.412771	0.358736	0.264708	0.301211	10	0.319866	0.00232641	0.0482329	0.0152526
22	0.381228	0.32527	0.293129	0.356918	0.300545	0.354458	0.428749	0.393605	0.340475	0.342177	10	0.351655	0.00172912	0.0415827	0.0131496
25	0.401604	0.36277	0.268772	0.37763	0.42808	0.401437	0.470112	0.41935	0.382698	0.373092	10	0.388554	0.00276711	0.0526033	0.0166346
28	0.420935	0.35271	0.339668	0.396215	0.446127	0.412506	0.488413	0.420329	0.399033	0.381243	10	0.405718	0.00187433	0.0432935	0.0136906
31	0.439287	0.375579	0.316077	0.399071	0.462316	0.402486	0.534652	0.455767	0.44791	0.360755	10	0.41939	0.00382115	0.0618154	0.0195478
34	0.502457	0.362743	0.354192	0.397784	0.444662	0.439848	0.52687	0.436653	0.485889	0.42404	10	0.437514	0.00321031	0.0566596	0.0179173
37	0.502893	0.395945	0.353873	0.390012	0.448477	0.463246	0.559307	0.462631	0.449508	0.447404	10	0.44733	0.00341993	0.0584802	0.0184931
40	0.49392	0.354878	0.386918	0.412609	0.479152	0.459543	0.547164	0.506441	0.464134	0.452839	10	0.45576	0.00331089	0.0575403	0.0181958
43	0.52483	0.405538	0.352588	0.417837	0.503884	0.443082	0.595466	0.522991	0.487186	0.469476	10	0.472288	0.00492601	0.0701855	0.0221946
46	0.578996	0.395355	0.415565	0.416706	0.55476	0.45023	0.593517	0.53274	0.48652	0.520648	10	0.494504	0.00520635	0.0721551	0.0228174
49	0.590927	0.402243	0.417447	0.440834	0.573462	0.484096	0.617524	0.545837	0.505702	0.513989	10	0.509206	0.00545366	0.0738489	0.0233531
52	0.530192	0.41218	0.405158	0.475626	0.508021	0.508683	0.63977	0.570646	0.532217	0.506158	10	0.508865	0.00479656	0.0692572	0.0219011
55	0.613414	0.44234	0.432918	0.466759	0.51927	0.49227	0.670571	0.586387	0.559157	0.535936	10	0.531902	0.00593269	0.077024	0.0243571
58	0.564862	0.431564	0.451728	0.486978	0.551327	0.538108	0.680521	0.631394	0.583267	0.565339	10	0.548509	0.005889	0.0767398	0.0242673
61	0.598887	0.487838	0.486387	0.490764	0.588162	0.516347	0.716966	0.585928	0.624658	0.561836	10	0.565777	0.00542129	0.0736294	0.0232837
64	0.614214	0.451552	0.455548	0.482895	0.560351	0.544794	0.724023	0.669759	0.601344	0.603955	10	0.570843	0.00813368	0.0901869	0.0285196
67	0.664523	0.485232	0.492647	0.498293	0.646746	0.546493	0.713012	0.612949	0.640198	0.629994	10	0.593009	0.00657981	0.081116	0.0256511
70	0.611874	0.488966	0.451504	0.522843	0.681921	0.519889	0.696775	0.700284	0.675085	0.588898	10	0.593804	0.00871133	0.0933345	0.029515
73	0.649868	0.499445	0.480635	0.510208	0.71046	0.508283	0.743002	0.622586	0.651195	0.63409	10	0.600977	0.00891724	0.0944311	0.0298617
76	0.652186	0.491742	0.488243	0.535678	0.710115	0.518055	0.772336	0.653919	0.657748	0.628426	10	0.610845	0.00949825	0.097459	0.0308192
79	0.65615	0.500746	0.464017	0.540164	0.686498	0.535076	0.754237	0.698571	0.643389	0.656193	10	0.613504	0.00927718	0.0963181	0.0304585
82	0.641522	0.540188	0.510079	0.559957	0.716159	0.540646	0.730431	0.692992	0.61307	0.650545	10	0.619559	0.00628516	0.079279	0.0250702
85	0.653632	0.519995	0.50301	0.528871	0.718242	0.520979	0.787102	0.697863	0.660243	0.671681	10	0.626162	0.0100529	0.100264	0.0317063
Repeat#1	DDX39A-AC (October 13th, 2023)								Repeat#2									Repeat#3									Repeat#4									Repeat#5									Repeat#6
	Background	Bleached	Whole Cell	Bleached	Whole Cell	FRAP	Normalize			Background	Bleached	Whole Cell	Bleached	Whole Cell	FRAP	Normalize			Background	Bleached	Whole Cell	Bleached	Whole Cell	FRAP	Normalize			Background	Bleached	Whole Cell	Bleached	Whole Cell	FRAP	Normalize			Background	Bleached	Whole Cell	Bleached	Whole Cell	FRAP	Normalize			Background	Bleached	Whole Cell	Bleached
				Minus Back	Minus Back								Minus Back	Minus Back								Minus Back	Minus Back								Minus Back	Minus Back								Minus Back	Minus Back								Minus Back
0	0.0003918	7.184	3.282	7.18361	3.28161	1	1		0	0.004	8.867	4.073	8.863	4.069	1	1		0	0.007	6.04	2.716	6.033	2.709	1	1		0	0	7.718	2.61	7.718	2.61	1	1		0	0	6.347	2.639	6.347	2.639	1	1		0	0.058	8.558	1.719	8.5
1	0.0003918	0.006	2.538	0.0056082	2.53761	0.00100959	0		1	0.003	0.065	3.414	0.062	3.411	0.00834482	0		1	0.003	0.048	2.207	0.045	2.204	0.00916804	0		1	0	0.116	2.335	0.116	2.335	0.0167999	0		1	0	0.087	2.378	0.087	2.378	0.0152117	0		1	0.052	0.24	1.512	0.188
4	0.002	0.018	2.59	0.016	2.588	0.00282423	0.00181648		4	0.003	0.106	3.453	0.103	3.45	0.0137065	0.00540675		4	0.005	0.074	2.223	0.069	2.218	0.0139689	0.00484531		4	0	0.204	2.339	0.204	2.339	0.0294941	0.0129111		4	0	0.12	2.42	0.12	2.42	0.0206175	0.00548932		4	0.045	0.25	1.511	0.205
7	0	0.016	2.619	0.016	2.619	0.0027908	0.00178301		7	0.004	0.146	3.434	0.142	3.43	0.0190065	0.0107514		7	0.002	0.076	2.233	0.074	2.231	0.0148939	0.00577882		7	0	0.231	2.367	0.231	2.367	0.0330027	0.0164796		7	0	0.14	2.421	0.14	2.421	0.0240439	0.00896857		7	0.057	0.462	1.516	0.405
10	0.002	0.017	2.608	0.015	2.606	0.00262943	0.00162148		10	0.006	0.138	3.424	0.132	3.418	0.01773	0.00946416		10	0.003	0.097	2.238	0.094	2.235	0.0188854	0.00980726		10	0	0.245	2.358	0.245	2.358	0.0351365	0.0186499		10	0	0.187	2.418	0.187	2.418	0.0321556	0.0172056		10	0.062	0.365	1.514	0.303
13	0.001	0.013	2.626	0.012	2.625	0.00208832	0.00107982		13	0.003	0.173	3.469	0.17	3.466	0.0225179	0.0142923		13	0.007	0.122	2.21	0.115	2.203	0.0234401	0.0144041		13	0	0.306	2.361	0.306	2.361	0.043829	0.0274909		13	0	0.147	2.442	0.147	2.442	0.0250289	0.00996887		13	0.061	0.365	1.525	0.304
16	0.0007837	0.021	2.607	0.0202163	2.60622	0.00354352	0.0025365		16	0.006	0.138	3.463	0.132	3.457	0.01753	0.00926246		16	0.002	0.11	2.224	0.108	2.222	0.0218251	0.0127741		16	0	0.306	2.365	0.306	2.365	0.0437548	0.0274155		16	0	0.203	2.446	0.203	2.446	0.0345073	0.0195936		16	0.057	0.279	1.514	0.222
19	0.003	0.016	2.588	0.013	2.585	0.00229735	0.00128906		19	0.007	0.149	3.467	0.142	3.46	0.0188417	0.0105852		19	0.005	0.093	2.242	0.088	2.237	0.0176641	0.00857471		19	0	0.259	2.37	0.259	2.37	0.0369562	0.0205007		19	0	0.197	2.422	0.197	2.422	0.0338192	0.0188949		19	0.06	0.202	1.517	0.142
22	0.002	0.013	2.588	0.011	2.586	0.00194316	0.000934517		22	0.004	0.167	3.469	0.163	3.465	0.0215969	0.0133636		22	0.002	0.082	2.229	0.08	2.227	0.0161304	0.00702679		22	0	0.301	2.374	0.301	2.374	0.0428767	0.0265224		22	0	0.2	2.433	0.2	2.433	0.034179	0.0192602		22	0.056	0.365	1.516	0.309
25	0.004	0.01	2.57	0.006	2.566	0.00106817	5.86398e-05		25	0.005	0.192	3.498	0.187	3.493	0.0245782	0.01637		25	0.003	0.122	2.233	0.119	2.23	0.0239617	0.0149306		25	0	0.31	2.366	0.31	2.366	0.0443081	0.0279782		25	0	0.17	2.434	0.17	2.434	0.0290402	0.0140421		25	0.053	0.394	1.519	0.341
28	0	0.019	2.581	0.019	2.581	0.00336287	0.00235566		28	0.003	0.158	3.48	0.155	3.477	0.020466	0.0122232		28	0.008	0.105	2.236	0.097	2.228	0.0195493	0.0104774		28	0	0.301	2.391	0.301	2.391	0.0425719	0.0262123		28	0	0.19	2.434	0.19	2.434	0.0324567	0.0175113		28	0.06	0.462	1.54	0.402
31	0.005	0.012	2.557	0.007	2.552	0.00125303	0.000243691		31	0.004	0.153	3.483	0.149	3.479	0.0196625	0.0114129		31	0.009	0.113	2.235	0.104	2.226	0.020979	0.0119202		31	0	0.255	2.372	0.255	2.372	0.0363548	0.019889		31	0	0.253	2.443	0.253	2.443	0.0430594	0.0282778		31	0.044	0.327	1.524	0.283
34	0.0003918	0.014	2.572	0.0136082	2.57161	0.00241735	0.00140919		34	0.005	0.142	3.456	0.137	3.451	0.0182256	0.00996396		34	0.005	0.119	2.223	0.114	2.218	0.0230791	0.0140398		34	0	0.31	2.367	0.31	2.367	0.0442893	0.0279591		34	0	0.233	2.451	0.233	2.451	0.0395261	0.0246899		34	0.049	0.24	1.521	0.191
37	0.002	0.013	2.565	0.011	2.563	0.0019606	0.000951972		37	0.003	0.16	3.491	0.157	3.488	0.0206647	0.0124236		37	0.002	0.131	2.226	0.129	2.224	0.0260454	0.0170335		37	0	0.352	2.397	0.352	2.397	0.0496604	0.033422		37	0	0.24	2.434	0.24	2.434	0.0409979	0.0261845		37	0.055	0.337	1.537	0.282
40	0.0003918	0.012	2.578	0.0116082	2.57761	0.00205727	0.00104875		40	0.003	0.174	3.478	0.171	3.475	0.0225917	0.0143667		40	0.008	0.1	2.232	0.092	2.224	0.018575	0.00949399		40	0	0.315	2.382	0.315	2.382	0.0447203	0.0283975		40	0	0.203	2.449	0.203	2.449	0.034465	0.0195507		40	0.055	0.231	1.512	0.176
43	0.003	0.012	2.553	0.009	2.55	0.0016123	0.000603326		43	0.003	0.18	3.486	0.177	3.483	0.0233306	0.0151119		43	0.003	0.113	2.269	0.11	2.266	0.0217976	0.0127464		43	0	0.306	2.382	0.306	2.382	0.0434426	0.0270979		43	0	0.217	2.428	0.217	2.428	0.0371605	0.0222879		43	0.072	0.308	1.519	0.236
46	0.004	0.016	2.548	0.012	2.544	0.00215481	0.00114638		46	0.004	0.164	3.512	0.16	3.508	0.0209395	0.0127007		46	0.003	0.116	2.259	0.113	2.256	0.0224913	0.0134466		46	0	0.412	2.373	0.412	2.373	0.0587131	0.0426294		46	0	0.247	2.448	0.247	2.448	0.0419524	0.0271537		46	0.065	0.433	1.507	0.368
49	0.005	0.014	2.537	0.009	2.532	0.00162376	0.000614799		49	0.004	0.162	3.478	0.158	3.474	0.0208802	0.0126408		49	0.006	0.127	2.255	0.121	2.249	0.0241586	0.0151293		49	0	0.394	2.397	0.394	2.397	0.0555858	0.0394486		49	0	0.22	2.448	0.22	2.448	0.0373665	0.022497		49	0.053	0.337	1.529	0.284
52	0.004	0.008	2.547	0.004	2.543	0.000718551	-0.000291328		52	0.004	0.169	3.494	0.165	3.49	0.0217053	0.0134729		52	0.005	0.136	2.27	0.131	2.265	0.0259704	0.0169578		52	0	0.403	2.371	0.403	2.371	0.057479	0.0413742		52	0	0.237	2.442	0.237	2.442	0.0403528	0.0255294		52	0.05	0.346	1.515	0.296
55	0.004	0.01	2.518	0.006	2.514	0.00109026	8.07562e-05		55	0.009	0.171	3.467	0.162	3.458	0.0215078	0.0132738		55	0.009	0.111	2.248	0.102	2.239	0.020456	0.0113925		55	0.0007386	0.491	2.37	0.490261	2.36926	0.0699762	0.0540849		55	0	0.21	2.447	0.21	2.447	0.0356826	0.0207871		55	0.054	0.337	1.518	0.283
58	0.002	0.02	2.557	0.018	2.555	0.00321829	0.00221094		58	0.006	0.162	3.445	0.156	3.439	0.0208257	0.0125859		58	0.006	0.12	2.228	0.114	2.222	0.0230376	0.0139979		58	0	0.491	2.376	0.491	2.376	0.0698829	0.05399		58	0	0.21	2.435	0.21	2.435	0.0358584	0.0209656		58	0.075	0.365	1.515	0.29
61	0.005	0.015	2.526	0.01	2.521	0.00181205	0.00080328		61	0.008	0.162	3.445	0.154	3.437	0.0205707	0.0123287		61	0.007	0.097	2.231	0.09	2.224	0.0181712	0.00908645		61	0	0.435	2.382	0.435	2.382	0.0617566	0.0457248		61	0	0.237	2.45	0.237	2.45	0.040221	0.0253956		61	0.049	0.288	1.525	0.239
64	0.002	0.009	2.507	0.007	2.505	0.00127654	0.000267224		64	0.005	0.138	3.439	0.133	3.434	0.0177811	0.00951567		64	0.008	0.123	2.219	0.115	2.211	0.0233553	0.0143185		64	0	0.361	2.39	0.361	2.39	0.0510793	0.0348651		64	0	0.247	2.46	0.247	2.46	0.0417477	0.0269459		64	0.05	0.394	1.511	0.344
67	0.003	0.012	2.513	0.009	2.51	0.001638	0.000629046		67	0.005	0.187	3.445	0.182	3.44	0.0242896	0.0160789		67	0.005	0.108	2.239	0.103	2.234	0.0207028	0.0116415		67	0	0.463	2.383	0.463	2.383	0.0657041	0.0497399		67	0	0.253	2.437	0.253	2.437	0.0431654	0.0283855		67	0.06	0.308	1.513	0.248
70	0.007	0.022	2.512	0.015	2.505	0.00273544	0.0017276		70	0.005	0.18	3.395	0.175	3.39	0.0236998	0.0154842		70	0.006	0.13	2.243	0.124	2.237	0.0248904	0.0158678		70	0	0.505	2.383	0.505	2.383	0.0716643	0.0558019		70	0	0.307	2.432	0.307	2.432	0.0524863	0.0378503		70	0.052	0.356	1.532	0.304
73	0.005	0.018	2.528	0.013	2.523	0.0023538	0.00134558		73	0.011	0.156	3.447	0.145	3.436	0.0193741	0.0111221		73	0.003	0.113	2.229	0.11	2.226	0.0221893	0.0131417		73	0	0.528	2.381	0.528	2.381	0.0749912	0.0591856		73	0	0.18	2.437	0.18	2.437	0.0307106	0.0157383		73	0.059	0.413	1.514	0.354
76	0.005	0.015	2.549	0.01	2.544	0.00179567	0.000786881		76	0.006	0.153	3.425	0.147	3.419	0.019739	0.0114901		76	0.003	0.106	2.232	0.103	2.229	0.0207493	0.0116884		76	0	0.458	2.374	0.458	2.374	0.065241	0.0492688		76	0	0.253	2.435	0.253	2.435	0.0432009	0.0284215		76	0.044	0.433	1.532	0.389
79	0.001	0.014	2.517	0.013	2.516	0.00236035	0.00135213		79	0.004	0.171	3.442	0.167	3.438	0.0223007	0.0140733		79	0.001	0.139	2.218	0.138	2.217	0.0279505	0.0189562		79	0	0.495	2.386	0.495	2.386	0.0701569	0.0542687		79	0	0.243	2.442	0.243	2.442	0.0413744	0.0265668		79	0.052	0.317	1.511	0.265
82	0.004	0.012	2.514	0.008	2.51	0.001456	0.000446862		82	0.003	0.167	3.466	0.164	3.463	0.0217419	0.0135099		82	0.002	0.137	2.21	0.135	2.208	0.0274543	0.0184555		82	0	0.458	2.387	0.458	2.387	0.0648857	0.0489074		82	0	0.257	2.438	0.257	2.438	0.0438299	0.0290602		82	0.054	0.346	1.523	0.292
85	0.003	0.018	2.493	0.015	2.49	0.00275192	0.0017441		85	0.006	0.174	3.486	0.168	3.48	0.0221634	0.0139349		85	0.007	0.096	2.245	0.089	2.238	0.0178569	0.00876924		85	0	0.361	2.371	0.361	2.371	0.0514886	0.0352815		85	0	0.293	2.429	0.293	2.429	0.0501546	0.0354827		85	0.049	0.356	1.511	0.307
	1	2	3	4	5	6	7	8	9	10	Count	Average	variance	Std. Dev	SE
0	1	1	1	1	1	1	1	1	1	1	10	1	0	0	0
1	0	0	0	0	0	0	0	0	0	0	10	0	0	0	0
4	0.00181648	0.00540675	0.00484531	0.0129111	0.00548932	0.00221888	0.0198178	0.0218067	0.0395705	0.0035066	10	0.0117389	0.000147348	0.0121387	0.00383859
7	0.00178301	0.0107514	0.00577882	0.0164796	0.00896857	0.0298319	-0.000852063	0.0262474	0.041409	0.00484479	10	0.0145242	0.000190268	0.0137938	0.00436197
10	0.00162148	0.00946416	0.00980726	0.0186499	0.0172056	0.0160185	-0.000657931	0.0285843	0.0510931	0.00684403	10	0.015863	0.000227478	0.0150824	0.00476947
13	0.00107982	0.0142923	0.0144041	0.0274909	0.00996887	0.0158126	0.0110543	0.0358576	0.0500398	0.0106556	10	0.0190656	0.000212067	0.0145625	0.00460507
16	0.0025365	0.00926246	0.0127741	0.0274155	0.0195936	0.00473091	0.00749886	0.0383023	0.0500933	0.0158153	10	0.0188023	0.00024009	0.0154948	0.00489989
19	0.00128906	0.0105852	0.00857471	0.0205007	0.0188949	-0.00627559	0.0132024	0.0337698	0.0462886	0.0134718	10	0.0160301	0.000230342	0.015177	0.0047994
22	0.000934517	0.0133636	0.00702679	0.0265224	0.0192602	0.0166131	0.00707365	0.0356226	0.0500352	0.00989553	10	0.0186348	0.000225237	0.0150079	0.00474591
25	5.86398e-05	0.01637	0.0149306	0.0279782	0.0140421	0.020815	0.0107028	0.0385716	0.0578256	0.0136916	10	0.0214986	0.000268423	0.0163836	0.00518095
28	0.00235566	0.0122232	0.0104774	0.0262123	0.0175113	0.028636	0.007807	0.0291929	0.0598742	0.00708307	10	0.0201373	0.000285738	0.0169038	0.00534544
31	0.000243691	0.0114129	0.0119202	0.019889	0.0282778	0.0125183	0.00141781	0.0422504	0.0527565	0.0057464	10	0.0186433	0.000305774	0.0174864	0.00552969
34	0.00140919	0.00996396	0.0140398	0.0279591	0.0246899	0.000198113	0.00143735	0.0430544	0.0756186	0.0107571	10	0.0209128	0.000556215	0.0235842	0.00745798
37	0.000951972	0.0124236	0.0170335	0.033422	0.0261845	0.0123313	-0.000641	0.0342519	0.0665882	0.0128674	10	0.0215413	0.000392554	0.019813	0.00626541
40	0.00104875	0.0143667	0.00949399	0.0283975	0.0195507	-0.00159783	0.0114039	0.0383951	0.0628278	0.0141858	10	0.0198072	0.000368708	0.0192018	0.00607213
43	0.000603326	0.0151119	0.0127464	0.0270979	0.0222879	0.00688143	0.00962457	0.0411278	0.0548669	0.0172218	10	0.020757	0.000272464	0.0165065	0.00521981
46	0.00114638	0.0127007	0.0134466	0.0426294	0.0271537	0.0253444	0.00897913	0.0405913	0.0611114	0.0164025	10	0.0249505	0.000338554	0.0183998	0.00581854
49	0.000614799	0.0126408	0.0151293	0.0394486	0.022497	0.012758	-0.000762207	0.051877	0.0655128	0.00928991	10	0.0229006	0.000493311	0.0222106	0.00702361
52	-0.000291328	0.0134729	0.0169578	0.0413742	0.0255294	0.0146895	0.00941659	0.0483371	0.0653175	0.0129118	10	0.0247715	0.000418941	0.020468	0.00647256
55	8.07562e-05	0.0132738	0.0113925	0.0540849	0.0207871	0.0129372	0.0180223	0.0401047	0.068249	0.0133647	10	0.0252297	0.000470556	0.0216923	0.00685971
58	0.00221094	0.0125859	0.0139979	0.05399	0.0209656	0.0145575	-0.00505929	0.0485082	0.0697693	0.0141519	10	0.0245678	0.000592949	0.0243505	0.00770032
61	0.00080328	0.0123287	0.00908645	0.0457248	0.0253956	0.00664651	-0.000881817	0.0366869	0.0660156	0.017197	10	0.0219003	0.000468816	0.0216522	0.00684702
64	0.000267224	0.00951567	0.0143185	0.0348651	0.0269459	0.0213862	0.0113535	0.0379022	0.0755561	0.0182187	10	0.0250329	0.000448258	0.0211721	0.00669521
67	0.000629046	0.0160789	0.0116415	0.0497399	0.0283855	0.00840195	0.013434	0.0466535	0.066294	0.0196568	10	0.0260915	0.00045283	0.0212798	0.00672927
70	0.0017276	0.0154842	0.0158678	0.0558019	0.0378503	0.0153626	0.00925464	0.0391817	0.0692015	0.0176476	10	0.027738	0.000478246	0.0218688	0.00691554
73	0.00134558	0.0111221	0.0131417	0.0591856	0.0157383	0.0229586	0.0056998	0.0482088	0.0729353	0.00940002	10	0.0259736	0.000621575	0.0249314	0.007884
76	0.000786881	0.0114901	0.0116884	0.0492688	0.0284215	0.026592	0.00913794	0.0428328	0.0624085	0.0196149	10	0.0262242	0.00039247	0.0198109	0.00626474
79	0.00135213	0.0140733	0.0189562	0.0542687	0.0265668	0.0105969	0.0196894	0.0454703	0.0715349	0.0179142	10	0.0280423	0.000483565	0.0219901	0.00695389
82	0.000446862	0.0135099	0.0184555	0.0489074	0.0290602	0.0140334	0.00976678	0.045066	0.0682438	0.0197229	10	0.0267213	0.000443219	0.0210528	0.00665747
85	0.0017441	0.0139349	0.00876924	0.0352815	0.0354827	0.0162809	0.0112531	0.0478201	0.0734775	0.016926	10	0.026097	0.000481254	0.0219375	0.00693725
Repeat#1	DDX39A-HS (October 20th, 2023)								Repeat#2									Repeat#3									Repeat#4									Repeat#5									Repeat#6
	Background	Bleached	Whole Cell	Bleached	Whole Cell	FRAP	Normalize			Background	Bleached	Whole Cell	Bleached	Whole Cell	FRAP	Normalize			Background	Bleached	Whole Cell	Bleached	Whole Cell	FRAP	Normalize			Background	Bleached	Whole Cell	Bleached	Whole Cell	FRAP	Normalize			Background	Bleached	Whole Cell	Bleached	Whole Cell	FRAP	Normalize			Background	Bleached	Whole Cell	Bleached
				Minus Back	Minus Back								Minus Back	Minus Back								Minus Back	Minus Back								Minus Back	Minus Back								Minus Back	Minus Back								Minus Back
0	0	23.423	9.049	23.423	9.049	1	1		0	0.0009625	24.523	10.702	24.522	10.701	1	1		0	0	14.367	8.569	14.367	8.569	1	1		0	0	22.799	11.503	22.799	11.503	1	1		0	0	10.119	7.338	10.119	7.338	1	1		0	0	10.466	5.146	10.466
1	0	0.819	7.497	0.819	7.497	0.0422041	0		1	0.0004812	1.089	8.84	1.08852	8.83952	0.0537374	0		1	0	0.104	7.407	0.104	7.407	0.00837443	0		1	0	1.1	10.207	1.1	10.207	0.0543738	0		1	0	0.161	6.304	0.161	6.304	0.0185204	0		1	0	0.045	4.601	0.045
4	0	1.19	7.859	1.19	7.859	0.0584976	0.0170114		4	0.0009625	1.619	9.22	1.61804	9.21904	0.07659	0.0241504		4	0	0.272	7.71	0.272	7.71	0.0210416	0.0127741		4	0	1.78	10.472	1.78	10.472	0.0857602	0.0331911		4	0	0.488	6.462	0.488	6.462	0.0547637	0.0369273		4	0	0.094	4.746	0.094
7	0	1.411	8.037	1.411	8.037	0.0678252	0.0267501		7	0	1.698	9.414	1.698	9.414	0.0787105	0.0263913		7	0	0.399	7.718	0.399	7.718	0.0308342	0.0226494		7	0	2.068	10.548	2.068	10.548	0.0989181	0.0471056		7	0	0.566	6.555	0.566	6.555	0.0626158	0.0449275		7	0	0.214	4.841	0.214
10	0	1.387	7.99	1.387	7.99	0.0670637	0.0259551		10	0.0004812	1.601	9.442	1.60052	9.44152	0.0739756	0.0213875		10	0	0.516	7.825	0.516	7.825	0.0393305	0.0312175		10	0	2.14	10.59	2.14	10.59	0.101956	0.0503183		10	0	0.655	6.54	0.655	6.54	0.0726279	0.0551286		10	0	0.241	4.871	0.241
13	0	1.468	8.063	1.468	8.063	0.0703376	0.0293732		13	0	1.779	9.489	1.779	9.489	0.0818135	0.0296705		13	0	0.503	7.885	0.503	7.885	0.0380479	0.029924		13	0	2.242	10.597	2.242	10.597	0.106745	0.0553827		13	0	0.653	6.64	0.653	6.64	0.0713157	0.0537916		13	0	0.267	4.847	0.267
16	0	1.56	8.032	1.56	8.032	0.0750342	0.0342767		16	0.0004812	1.769	9.502	1.76852	9.50152	0.0812243	0.0290479		16	0	0.556	7.787	0.556	7.787	0.0425862	0.0345007		16	0	2.272	10.624	2.272	10.624	0.107899	0.0566024		16	0	0.708	6.667	0.708	6.667	0.0770093	0.0595926		16	0	0.344	4.846	0.344
19	0	1.593	8.016	1.593	8.016	0.0767743	0.0360936		19	0	1.737	9.469	1.737	9.469	0.0800507	0.0278076		19	0	0.598	7.845	0.598	7.845	0.0454645	0.0374033		19	0	2.428	10.625	2.428	10.625	0.115296	0.0644255		19	0	0.753	6.559	0.753	6.559	0.0832525	0.0659536		19	0	0.323	4.857	0.323
22	0	1.706	7.995	1.706	7.995	0.0824363	0.042005		22	0	1.776	9.514	1.776	9.514	0.0814609	0.0292979		22	0	0.646	7.784	0.646	7.784	0.0494987	0.0414716		22	0	2.378	10.571	2.378	10.571	0.113499	0.0625246		22	0	0.822	6.55	0.822	6.55	0.0910061	0.0738535		22	0	0.408	4.863	0.408
25	0	1.738	8.065	1.738	8.065	0.0832537	0.0428584		25	0.0004812	1.947	9.503	1.94652	9.50252	0.0893901	0.0376773		25	0	0.679	7.791	0.679	7.791	0.0519805	0.0439744		25	0	2.401	10.562	2.401	10.562	0.114694	0.0637888		25	0	0.881	6.664	0.881	6.664	0.0958696	0.0788088		25	0	0.442	4.82	0.442
28	0	1.79	8.099	1.79	8.099	0.0853846	0.0450832		28	0.0004812	1.922	9.475	1.92152	9.47452	0.0885028	0.0367397		28	0	0.777	7.791	0.777	7.791	0.0594829	0.0515401		28	0	2.437	10.422	2.437	10.422	0.117978	0.0672611		28	0	0.947	6.727	0.947	6.727	0.102087	0.0851431		28	0	0.436	4.879	0.436
31	0	1.73	8.121	1.73	8.121	0.082299	0.0418617		31	0.0009625	2.075	9.423	2.07404	9.42204	0.0960597	0.0447257		31	0	0.717	7.708	0.717	7.708	0.0554806	0.047504		31	0	2.444	10.495	2.444	10.495	0.117494	0.0667491		31	0	0.905	6.75	0.905	6.75	0.0972266	0.0801914		31	0	0.487	4.833	0.487
34	0.0009042	1.762	8.157	1.7611	8.1561	0.0834178	0.0430297		34	0.0004812	1.957	9.47	1.95652	9.46952	0.0901624	0.0384935		34	0	0.735	7.654	0.735	7.654	0.0572747	0.0493133		34	0	2.573	10.483	2.573	10.483	0.123837	0.0734571		34	0	0.927	6.726	0.927	6.726	0.0999454	0.0829615		34	0	0.566	4.782	0.566
37	0	1.673	8.207	1.673	8.207	0.0787534	0.0381599		37	0.0004812	1.968	9.488	1.96752	9.48752	0.0904973	0.0388475		37	0	0.762	7.706	0.762	7.706	0.058978	0.0510309		37	0	2.57	10.339	2.57	10.339	0.125415	0.0751262		37	0	0.956	6.663	0.956	6.663	0.104047	0.0871402		37	0	0.59	4.806	0.59
40	0	1.698	8.125	1.698	8.125	0.080737	0.0402308		40	0	2.036	9.439	2.036	9.439	0.0941285	0.0426849		40	0	0.717	7.769	0.717	7.769	0.055045	0.0470647		40	0	2.624	10.376	2.624	10.376	0.127594	0.07743		40	0	0.97	6.669	0.97	6.669	0.105475	0.0885958		40	0	0.622	4.815	0.622
43	0	1.649	8.102	1.649	8.102	0.0786297	0.0380306		43	0	2.174	9.493	2.174	9.493	0.0999368	0.048823		43	0	0.796	7.785	0.796	7.785	0.0609844	0.0530542		43	0	2.679	10.381	2.679	10.381	0.130205	0.0801919		43	0	0.903	6.589	0.903	6.589	0.0993821	0.0823876		43	0	0.645	4.838	0.645
46	0	1.625	8.086	1.625	8.086	0.0776386	0.0369959		46	0.0004812	2.089	9.502	2.08852	9.50152	0.0959212	0.0445794		46	0	0.828	7.738	0.828	7.738	0.0638213	0.0559151		46	0	2.638	10.419	2.638	10.419	0.127745	0.0775901		46	0	0.995	6.618	0.995	6.618	0.109028	0.0922151		46	0	0.711	4.88	0.711
49	0	1.718	8.135	1.718	8.135	0.0815875	0.0411188		49	0	2.157	9.504	2.157	9.504	0.0990406	0.0478759		49	0	0.88	7.665	0.88	7.665	0.0684754	0.0606085		49	0	2.668	10.511	2.668	10.511	0.128067	0.0779305		49	0	0.973	6.602	0.973	6.602	0.106875	0.0900222		49	0	0.673	4.942	0.673
52	0	1.605	8.057	1.605	8.057	0.0769591	0.0362864		52	0	2.132	9.439	2.132	9.439	0.0985668	0.0473752		52	0	0.863	7.753	0.863	7.753	0.0663904	0.0585059		52	0	2.713	10.548	2.713	10.548	0.12977	0.0797317		52	0	1.005	6.628	1.005	6.628	0.109957	0.0931622		52	0	0.75	4.873	0.75
55	0	1.665	8.038	1.665	8.038	0.0800247	0.0394872		55	0.0004812	2.107	9.455	2.10652	9.45452	0.0972289	0.0459613		55	0	0.855	7.76	0.855	7.76	0.0657156	0.0578254		55	0	2.762	10.481	2.762	10.481	0.132959	0.0831034		55	0	1.08	6.609	1.08	6.609	0.118503	0.101869		55	0	0.761	4.818	0.761
58	0	1.742	8.05	1.742	8.05	0.0836008	0.0432208		58	0	2.139	9.467	2.139	9.467	0.0985979	0.0474081		58	0	0.906	7.778	0.906	7.778	0.0694743	0.0616159		58	0	2.722	10.48	2.722	10.48	0.131046	0.0810803		58	0	1.097	6.588	1.097	6.588	0.120752	0.10416		58	0	0.754	4.82	0.754
61	0	1.645	8.057	1.645	8.057	0.078877	0.0382889		61	0.0004812	2.174	9.478	2.17352	9.47752	0.100078	0.0489721		61	0	1.012	7.868	1.012	7.868	0.076715	0.0689177		61	0	2.792	10.369	2.792	10.369	0.135854	0.0861658		61	0	1.098	6.579	1.098	6.579	0.121027	0.104441		61	0	0.737	4.839	0.737
64	0	1.802	7.969	1.802	7.969	0.0873593	0.0471449		64	0.0009625	2.335	9.466	2.33404	9.46504	0.107611	0.0569326		64	0	0.982	7.789	0.982	7.789	0.0751958	0.0673857		64	0	2.858	10.419	2.858	10.419	0.138399	0.0888562		64	0	1.075	6.532	1.075	6.532	0.119344	0.102727		64	0	0.833	4.781	0.833
67	0	1.746	8	1.746	8	0.0843165	0.043968		67	0.0004812	2.377	9.502	2.37652	9.50152	0.109148	0.0585578		67	0	0.985	7.819	0.985	7.819	0.0751362	0.0673256		67	0	2.817	10.363	2.817	10.363	0.13715	0.0875361		67	0	1.108	6.48	1.108	6.48	0.123995	0.107465		67	0	0.754	4.852	0.754
70	0	1.718	8.085	1.718	8.085	0.0820921	0.0416456		70	0	2.416	9.484	2.416	9.484	0.111167	0.0606907		70	0	1.061	7.832	1.061	7.832	0.0807991	0.0730364		70	0	2.749	10.462	2.749	10.462	0.132573	0.0826957		70	0	1.141	6.595	1.141	6.595	0.125462	0.108959		70	0	0.874	4.866	0.874
73	0	1.73	7.995	1.73	7.995	0.083596	0.0432158		73	0	2.192	9.393	2.192	9.393	0.101837	0.0508311		73	0	1.023	7.768	1.023	7.768	0.0785472	0.0707653		73	0	2.876	10.402	2.876	10.402	0.139498	0.0900186		73	0	1.125	6.557	1.125	6.557	0.124419	0.107897		73	0	0.893	4.892	0.893
76	0	1.77	8.045	1.77	8.045	0.0849973	0.0446789		76	0	2.26	9.416	2.26	9.416	0.10474	0.0538987		76	0	1.096	7.757	1.096	7.757	0.0842715	0.0765381		76	0	2.821	10.433	2.821	10.433	0.136424	0.0867676		76	0	1.161	6.599	1.161	6.599	0.127583	0.111121		76	0	0.929	4.854	0.929
79	0	1.786	8.056	1.786	8.056	0.0856486	0.0453588		79	0.0004812	2.331	9.414	2.33052	9.41352	0.108036	0.0573826		79	0	1.061	7.741	1.061	7.741	0.081749	0.0739942		79	0	3.018	10.46	3.018	10.46	0.145574	0.0964439		79	0	1.152	6.567	1.152	6.567	0.127211	0.110742		79	0	0.887	4.824	0.887
82	0	1.859	8.115	1.859	8.115	0.0885012	0.0483371		82	0.0004812	2.42	9.405	2.41952	9.40452	0.112269	0.0618561		82	0	1.138	7.788	1.138	7.788	0.0871526	0.0794435		82	0	3.014	10.488	3.014	10.488	0.144993	0.0958294		82	0	1.095	6.58	1.095	6.58	0.120678	0.104085		82	0	0.898	4.818	0.898
85	0	1.968	8.208	1.968	8.208	0.0926288	0.0526466		85	0.0004812	2.423	9.36	2.42252	9.35952	0.112949	0.0625743		85	0	1.152	7.751	1.152	7.751	0.0886459	0.0809494		85	0	2.932	10.499	2.932	10.499	0.1409	0.0915016		85	0	1.197	6.577	1.197	6.577	0.131979	0.1156		85	0	1	4.84	1
	1	2	3	4	5	6	7	8	9	10	Count	Average	variance	Std. Dev	SE
0	1	1	1	1	1	1	1	1	1	1	10	1	0	0	0
1	0	0	0	0	0	0	0	0	0	0	10	0	0	0	0
4	0.0170114	0.0241504	0.0127741	0.0331911	0.0369273	0.00495332	0.0193362	0.0221009	0.0382231	0.0153509	10	0.0224019	0.000118463	0.0108841	0.00344185
7	0.0267501	0.0263913	0.0226494	0.0471056	0.0449275	0.0170083	0.0201723	0.0259023	0.0542529	0.0200099	10	0.030517	0.000173393	0.0131679	0.00416405
10	0.0259551	0.0213875	0.0312175	0.0503183	0.0551286	0.0196123	0.0223489	0.0335983	0.0569792	0.034086	10	0.0350632	0.000200433	0.0141575	0.00447698
13	0.0293732	0.0296705	0.029924	0.0553827	0.0537916	0.0223836	0.033131	0.0356871	0.0616293	0.0276609	10	0.0378634	0.000188726	0.0137378	0.00434426
16	0.0342767	0.0290479	0.0345007	0.0566024	0.0595926	0.0302396	0.0374407	0.0474677	0.0672853	0.0336884	10	0.0430142	0.000188168	0.0137174	0.00433783
19	0.0360936	0.0278076	0.0374033	0.0644255	0.0659536	0.028024	0.0419234	0.043648	0.0661863	0.0390752	10	0.045054	0.000225825	0.0150275	0.00475211
22	0.042005	0.0292979	0.0414716	0.0625246	0.0738535	0.0366192	0.0403148	0.0437172	0.0740845	0.0336394	10	0.0477528	0.000266738	0.0163321	0.00516467
25	0.0428584	0.0376773	0.0439744	0.0637888	0.0788088	0.040474	0.049233	0.0396011	0.082697	0.0434784	10	0.0522591	0.000279922	0.0167309	0.00529076
28	0.0450832	0.0367397	0.0515401	0.0672611	0.0851431	0.0393186	0.0472765	0.0420502	0.0779981	0.0420106	10	0.0534421	0.000294368	0.0171572	0.00542557
31	0.0418617	0.0447257	0.047504	0.0667491	0.0801914	0.0449524	0.044281	0.0468578	0.0909473	0.0502318	10	0.0558302	0.00029969	0.0173116	0.0054744
34	0.0430297	0.0384935	0.0493133	0.0734571	0.0829615	0.0536454	0.0535536	0.0567152	0.0984655	0.047702	10	0.0597337	0.000366211	0.0191366	0.00605154
37	0.0381599	0.0388475	0.0510309	0.0751262	0.0871402	0.0558206	0.0585892	0.0595546	0.089567	0.0489081	10	0.0602744	0.000331822	0.018216	0.0057604
40	0.0402308	0.0426849	0.0470647	0.07743	0.0885958	0.0589907	0.0650383	0.0558246	0.0911133	0.054082	10	0.0621055	0.000331339	0.0182027	0.0057562
43	0.0380306	0.048823	0.0530542	0.0801919	0.0823876	0.0610361	0.0486509	0.0580701	0.0959984	0.0495976	10	0.061584	0.000341927	0.0184913	0.00584745
46	0.0369959	0.0445794	0.0559151	0.0775901	0.0922151	0.0671512	0.0608039	0.0585739	0.0957287	0.0518051	10	0.0641358	0.00037304	0.0193142	0.0061077
49	0.0411188	0.0478759	0.0606085	0.0779305	0.0900222	0.0624492	0.0579864	0.0676867	0.100725	0.0504743	10	0.0656877	0.000357953	0.0189197	0.00598292
52	0.0362864	0.0473752	0.0585059	0.0797317	0.0931622	0.0712088	0.0624407	0.0580936	0.0947105	0.0501602	10	0.0651675	0.000375873	0.0193875	0.00613085
55	0.0394872	0.0459613	0.0578254	0.0831034	0.101869	0.0732048	0.0744328	0.0697547	0.103815	0.047957	10	0.0697411	0.000500346	0.0223684	0.00707351
58	0.0432208	0.0474081	0.0616159	0.0810803	0.10416	0.0724549	0.0748261	0.0639123	0.0952573	0.0484663	10	0.0692402	0.000416639	0.0204117	0.00645476
61	0.0382889	0.0489721	0.0689177	0.0861658	0.104441	0.0704157	0.0934881	0.05733	0.104935	0.0465946	10	0.0719549	0.000593212	0.0243559	0.00770202
64	0.0471449	0.0569326	0.0673857	0.0888562	0.102727	0.0812491	0.0988792	0.0638619	0.0993916	0.050685	10	0.0757113	0.00044839	0.0211752	0.00669619
67	0.043968	0.0585578	0.0673256	0.0875361	0.107465	0.0719452	0.104966	0.0742355	0.0956232	0.0459285	10	0.0757551	0.000519558	0.0227938	0.00720804
70	0.0416456	0.0606907	0.0730364	0.0826957	0.108959	0.0839083	0.110841	0.0649575	0.0958046	0.0535124	10	0.0776052	0.000536119	0.0231542	0.00732201
73	0.0432158	0.0508311	0.0707653	0.0900186	0.107897	0.0853556	0.107176	0.0666949	0.104483	0.0592813	10	0.0785719	0.000568925	0.0238521	0.00754271
76	0.0446789	0.0538987	0.0765381	0.0867676	0.111121	0.0897259	0.104925	0.0718169	0.102133	0.0525875	10	0.0794193	0.000552884	0.0235135	0.00743561
79	0.0453588	0.0573826	0.0739942	0.0964439	0.110742	0.0860124	0.0932475	0.0701028	0.101299	0.0619107	10	0.0796494	0.00045026	0.0212193	0.00671014
82	0.0483371	0.0618561	0.0794435	0.0958294	0.104085	0.0872535	0.0998192	0.080996	0.109028	0.0546638	10	0.0821312	0.000449805	0.0212086	0.00670675
85	0.0526466	0.0625743	0.0809494	0.0915016	0.1156	0.097247	0.107567	0.0701483	0.123562	0.0559754	10	0.0857771	0.000638658	0.0252717	0.00799161
[truncated: 35 more columns]

## Sheet: Repeat 3
Repeat#1	DDX39A-NT (October 20th, 2023)								Repeat#2									Repeat#3									Repeat#4									Repeat#5									Repeat#6
	Background	Bleached	Whole Cell	Bleached	Whole Cell	FRAP	Normalize			Background	Bleached	Whole Cell	Bleached	Whole Cell	FRAP	Normalize			Background	Bleached	Whole Cell	Bleached	Whole Cell	FRAP	Normalize			Background	Bleached	Whole Cell	Bleached	Whole Cell	FRAP	Normalize			Background	Bleached	Whole Cell	Bleached	Whole Cell	FRAP	Normalize			Background	Bleached	Whole Cell	Bleached
				Minus Back	Minus Back								Minus Back	Minus Back								Minus Back	Minus Back								Minus Back	Minus Back								Minus Back	Minus Back								Minus Back
0	0	3.138	4.008	3.138	4.008	1	1		0	0	5.777	7.164	5.777	7.164	1	1		0	0	4.624	6.371	4.624	6.371	1	1		0	0	6.205	8.242	6.205	8.242	1	1		0	0	7.365	8.605	7.365	8.605	1	1		0	0	6.96	11.814	6.96
1	0	0.391	3.344	0.391	3.344	0.149343	0		1	0	0.891	6.443	0.891	6.443	0.171492	0		1	0	0.404	5.595	0.404	5.595	0.0994881	0		1	0	1.01	7.564	1.01	7.564	0.177362	0		1	0	1.91	7.431	1.91	7.431	0.300306	0		1	0	1.407	10.615	1.407
4	0	0.872	3.51	0.872	3.51	0.31731	0.197456		4	0	1.553	6.634	1.553	6.634	0.290301	0.143402		4	0	1.273	5.776	1.273	5.776	0.303662	0.226731		4	0	1.705	7.738	1.705	7.738	0.292676	0.140175		4	0	3.131	7.718	3.131	7.718	0.473976	0.248208		4	0	2.282	10.813	2.282
7	0	1.01	3.592	1.01	3.592	0.359137	0.246625		7	0	1.781	6.771	1.781	6.771	0.326185	0.186713		7	0	1.639	5.875	1.639	5.875	0.38438	0.316367		7	0	1.993	7.751	1.993	7.751	0.341539	0.199574		7	0	3.356	7.742	3.356	7.742	0.506462	0.294637		7	0	2.584	10.826	2.584
10	0	1.18	3.594	1.18	3.594	0.419352	0.317412		10	0	1.888	6.755	1.888	6.755	0.346601	0.211355		10	0	1.753	5.905	1.753	5.905	0.409027	0.343736		10	0	2.337	7.756	2.337	7.756	0.400232	0.270921		10	0	3.657	7.671	3.657	7.671	0.556995	0.366858		10	0	2.88	11.044	2.88
13	0	1.187	3.596	1.187	3.596	0.421605	0.320061		13	0	2.024	6.832	2.024	6.832	0.36738	0.236435		13	0	1.836	5.964	1.836	5.964	0.424155	0.360536		13	0	2.465	7.801	2.465	7.801	0.419718	0.294608		13	0	3.946	7.72	3.946	7.72	0.597197	0.424316		13	0	3.066	11.118	3.066
16	0	1.328	3.617	1.328	3.617	0.468948	0.375715		16	0	2.181	6.765	2.181	6.765	0.399798	0.275564		16	0	2.04	5.932	2.04	5.932	0.473826	0.415694		16	0	2.465	7.823	2.465	7.823	0.418538	0.293173		16	0	3.972	7.65	3.972	7.65	0.606633	0.437801		16	0	3.352	11.034	3.352
19	0	1.326	3.614	1.326	3.614	0.46863	0.375342		19	0	2.209	6.772	2.209	6.772	0.404513	0.281254		19	0	2.121	5.886	2.121	5.886	0.49649	0.440862		19	0	2.542	7.729	2.542	7.729	0.436861	0.315447		19	0	4.219	7.603	4.219	7.603	0.64834	0.497408		19	0	3.47	11.056	3.47
22	0	1.434	3.609	1.434	3.609	0.507501	0.421037		22	0	2.506	6.789	2.506	6.789	0.45775	0.345511		22	0	2.255	5.861	2.255	5.861	0.530108	0.478195		22	0	2.646	7.771	2.646	7.771	0.452276	0.334186		22	0	4.491	7.585	4.491	7.585	0.691776	0.559488		22	0	3.579	11.016	3.579
25	0	1.444	3.615	1.444	3.615	0.510192	0.4242		25	0	2.466	6.75	2.466	6.75	0.453046	0.339833		25	0	2.535	5.891	2.535	5.891	0.592896	0.54792		25	0	2.701	7.79	2.701	7.79	0.460551	0.344245		25	0	4.616	7.568	4.616	7.568	0.712628	0.589289		25	0	3.685	11.086	3.685
28	0	1.59	3.631	1.59	3.631	0.559301	0.481931		28	0	2.622	6.704	2.622	6.704	0.485011	0.378415		28	0	2.614	5.913	2.614	5.913	0.609098	0.565912		28	0	2.903	7.693	2.903	7.693	0.501236	0.393702		28	0	4.826	7.502	4.826	7.502	0.751603	0.644992		28	0	3.849	11.067	3.849
31	0	1.53	3.599	1.53	3.599	0.542981	0.462745		31	0	2.748	6.656	2.748	6.656	0.511984	0.410971		31	0	2.598	5.872	2.598	5.872	0.609597	0.566466		31	0	3.188	7.818	3.188	7.818	0.541643	0.442821		31	0	5.011	7.364	5.011	7.364	0.79504	0.707071		31	0	3.799	11.089	3.799
34	0	1.547	3.613	1.547	3.613	0.546886	0.467337		34	0	2.808	6.645	2.808	6.645	0.524029	0.425509		34	0	2.753	5.846	2.753	5.846	0.648839	0.610043		34	0	3.135	7.654	3.135	7.654	0.544051	0.445748		34	0	5.03	7.41	5.03	7.41	0.7931	0.704299		34	0	3.972	11.162	3.972
37	0	1.638	3.617	1.638	3.617	0.578416	0.504402		37	0	2.857	6.681	2.857	6.681	0.5303	0.433078		37	0	2.851	5.853	2.851	5.853	0.671133	0.6348		37	0	2.882	7.67	2.882	7.67	0.499102	0.391108		37	0	5.674	7.286	5.674	7.286	0.909868	0.871183		37	0	3.971	11.223	3.971
40	0	1.628	3.63	1.628	3.63	0.572826	0.49783		40	0	2.867	6.644	2.867	6.644	0.53512	0.438895		40	0	3.066	5.852	3.066	5.852	0.721868	0.69114		40	0	3.215	7.653	3.215	7.653	0.558008	0.462713		40	0	5.612	7.443	5.612	7.443	0.880943	0.829844		40	0	4.317	11.236	4.317
43	0	1.711	3.612	1.711	3.612	0.60503	0.535688		43	0	3.138	6.66	3.138	6.66	0.584295	0.498249		43	0	3.157	5.846	3.157	5.846	0.744056	0.715779		43	0	3.278	7.732	3.278	7.732	0.563129	0.468939		43	0	5.545	7.498	5.545	7.498	0.864041	0.805688		43	0	4.282	11.232	4.282
46	0	1.744	3.603	1.744	3.603	0.61824	0.551217		46	0	3.078	6.648	3.078	6.648	0.574157	0.486013		46	0	3.086	5.832	3.086	5.832	0.729068	0.699136		46	0	3.333	7.741	3.333	7.741	0.571912	0.479615		46	0	5.288	7.496	5.288	7.496	0.824214	0.748767		46	0	4.293	11.199	4.293
49	0	1.724	3.626	1.724	3.626	0.607273	0.538325		49	0	3.036	6.646	3.036	6.646	0.566493	0.476762		49	0	3.197	5.878	3.197	5.878	0.749381	0.721693		49	0	3.389	7.697	3.389	7.697	0.584845	0.495337		49	0	5.599	7.463	5.599	7.463	0.876547	0.823561		49	0	4.198	11.182	4.198
52	0	1.789	3.625	1.789	3.625	0.630343	0.565446		52	0	3.131	6.584	3.131	6.584	0.589721	0.504798		52	0	3.308	5.838	3.308	5.838	0.780713	0.756486		52	0	3.253	7.718	3.253	7.718	0.559848	0.464951		52	0	5.579	7.44	5.579	7.44	0.876116	0.822945		52	0	4.137	11.165	4.137
55	0	1.758	3.634	1.758	3.634	0.617887	0.550802		55	0	3.071	6.55	3.071	6.55	0.581422	0.494782		55	0	3.25	5.797	3.25	5.797	0.772449	0.747309		55	0	3.424	7.656	3.424	7.656	0.59405	0.506526		55	0	5.727	7.55	5.727	7.55	0.886254	0.837435		55	0	4.302	11.218	4.302
58	0	1.957	3.673	1.957	3.673	0.680526	0.624438		58	0	3.328	6.679	3.328	6.679	0.61791	0.538822		58	0	3.303	5.819	3.303	5.819	0.782078	0.758002		58	0	3.632	7.601	3.632	7.601	0.634696	0.555936		58	0	6.139	7.524	6.139	7.524	0.953294	0.933248		58	0	4.156	11.183	4.156
61	0	1.893	3.616	1.893	3.616	0.668647	0.610474		61	0	3.378	6.651	3.378	6.651	0.629834	0.553214		61	0	3.402	5.86	3.402	5.86	0.799883	0.777774		61	0	3.635	7.596	3.635	7.596	0.635639	0.557082		61	0	6.292	7.512	6.292	7.512	0.978614	0.969435		61	0	4.26	11.335	4.26
64	0	1.81	3.611	1.81	3.611	0.640215	0.57705		64	0	3.38	6.647	3.38	6.647	0.630586	0.554121		64	0	3.384	5.875	3.384	5.875	0.793619	0.770819		64	0	3.569	7.6	3.569	7.6	0.623769	0.542653		64	0	6.139	7.553	6.139	7.553	0.949634	0.928017		64	0	4.447	11.296	4.447
67	0	1.837	3.586	1.837	3.586	0.654295	0.593602		67	0	3.404	6.679	3.404	6.679	0.632021	0.555853		67	0	3.442	5.819	3.442	5.819	0.81499	0.79455		67	0	3.701	7.52	3.701	7.52	0.65372	0.579062		67	0	6.62	7.496	6.62	7.496	1.03183	1.04549		67	0	4.704	11.381	4.704
70	0	1.795	3.581	1.795	3.581	0.640228	0.577066		70	0	3.48	6.633	3.48	6.633	0.650613	0.578293		70	0	3.482	5.803	3.482	5.803	0.826734	0.807592		70	0	3.76	7.625	3.76	7.625	0.654996	0.580613		70	0	6.676	7.528	6.676	7.528	1.03613	1.05164		70	0	4.678	11.307	4.678
73	0	1.755	3.601	1.755	3.601	0.622485	0.556207		73	0	3.537	6.64	3.537	6.64	0.660572	0.590314		73	0	3.553	5.812	3.553	5.812	0.842286	0.824861		73	0	3.92	7.688	3.92	7.688	0.677273	0.607692		73	0	6.985	7.473	6.985	7.473	1.09207	1.13158		73	0	4.598	11.279	4.598
76	0	1.921	3.628	1.921	3.628	0.676293	0.619462		76	0	3.613	6.654	3.613	6.654	0.673346	0.605733		76	0	3.583	5.809	3.583	5.809	0.849836	0.833246		76	0	4.028	7.705	4.028	7.705	0.694397	0.628508		76	0	6.689	7.405	6.689	7.405	1.05539	1.07917		76	0	4.638	11.171	4.638
79	0	1.908	3.646	1.908	3.646	0.6684	0.610184		79	0	3.537	6.622	3.537	6.622	0.662368	0.592482		79	0	3.614	5.84	3.614	5.84	0.852639	0.836358		79	0	3.941	7.693	3.941	7.693	0.680458	0.611565		79	0	6.288	7.328	6.288	7.328	1.00255	1.00364		79	0	4.641	11.245	4.641
82	0	2.001	3.637	2.001	3.637	0.702714	0.650522		82	0	3.599	6.646	3.599	6.646	0.671544	0.603558		82	0	3.912	5.803	3.912	5.803	0.92883	0.920967		82	0	3.896	7.633	3.896	7.633	0.677976	0.608547		82	0	6.451	7.393	6.451	7.393	1.01949	1.02786		82	0	4.749	11.137	4.749
85	0	1.964	3.643	1.964	3.643	0.688584	0.633911		85	0	3.646	6.615	3.646	6.615	0.683502	0.617991		85	0	3.879	5.844	3.879	5.844	0.914533	0.905091		85	0	3.872	7.609	3.872	7.609	0.675925	0.606054		85	0	6.365	7.387	6.365	7.387	1.00672	1.0096		85	0	4.702	11.096	4.702
	1	2	3	4	5	6	7	8	9	10	Count	Average	variance	Std. Dev	SE
0	1	1	1	1	1	1	1	1	1	1	10	1	0	0	0
1	0	0	0	0	0	0	0	0	0	0	10	0	0	0	0
4	0.197456	0.143402	0.226731	0.140175	0.248208	0.171916	0.135946	0.14253	0.206536	0.155456	10	0.176836	0.00163143	0.040391	0.0127728
7	0.246625	0.186713	0.316367	0.199574	0.294637	0.232458	0.182295	0.200732	0.260471	0.224518	10	0.234439	0.00206811	0.0454765	0.0143809
10	0.317412	0.211355	0.343736	0.270921	0.366858	0.28084	0.22603	0.231008	0.306819	0.269032	10	0.282401	0.00265517	0.0515284	0.0162947
13	0.320061	0.236435	0.360536	0.294608	0.424316	0.313679	0.27462	0.239816	0.312339	0.29558	10	0.307199	0.00307754	0.0554756	0.0175429
16	0.375715	0.275564	0.415694	0.293173	0.437801	0.375047	0.297616	0.257717	0.31996	0.322607	10	0.337089	0.00370329	0.0608547	0.0192439
19	0.375342	0.281254	0.440862	0.315447	0.497408	0.397098	0.338711	0.283085	0.353482	0.356184	10	0.363887	0.00461028	0.067899	0.0214716
22	0.421037	0.345511	0.478195	0.334186	0.559488	0.421266	0.360768	0.322775	0.373601	0.401831	10	0.401866	0.00532381	0.0729644	0.0230734
25	0.4242	0.339833	0.54792	0.344245	0.589289	0.437714	0.356504	0.319998	0.385948	0.370431	10	0.411608	0.00827372	0.09096	0.0287641
28	0.481931	0.378415	0.565912	0.393702	0.644992	0.47142	0.390588	0.343503	0.404035	0.403844	10	0.447834	0.00892193	0.094456	0.0298696
31	0.462745	0.410971	0.566466	0.442821	0.707071	0.460033	0.432383	0.376997	0.428182	0.41881	10	0.470648	0.0093681	0.0967889	0.0306073
34	0.467337	0.425509	0.610043	0.445748	0.704299	0.489072	0.433506	0.392485	0.463876	0.396893	10	0.482877	0.00983456	0.0991694	0.0313601
37	0.504402	0.433078	0.6348	0.391108	0.871183	0.48464	0.427494	0.421737	0.453545	0.446437	10	0.506842	0.0209423	0.144714	0.0457627
40	0.49783	0.438895	0.69114	0.462713	0.829844	0.551188	0.442971	0.412674	0.457146	0.445318	10	0.522972	0.0181676	0.134787	0.0426234
43	0.535688	0.498249	0.715779	0.468939	0.805688	0.544663	0.460718	0.42729	0.468019	0.453903	10	0.537893	0.01554	0.12466	0.0394208
46	0.551217	0.486013	0.699136	0.479615	0.748767	0.549274	0.487809	0.460676	0.487684	0.485629	10	0.543582	0.0100291	0.100145	0.0316687
49	0.538325	0.476762	0.721693	0.495337	0.823561	0.531944	0.491257	0.482151	0.497763	0.477319	10	0.553611	0.0143404	0.119751	0.0378687
52	0.565446	0.504798	0.756486	0.464951	0.822945	0.521229	0.506753	0.487716	0.52853	0.477403	10	0.563626	0.0152336	0.123425	0.0390303
55	0.550802	0.494782	0.747309	0.506526	0.837435	0.54961	0.530043	0.51908	0.563992	0.492097	10	0.579168	0.0136539	0.11685	0.0369512
58	0.624438	0.538822	0.758002	0.555936	0.933248	0.523644	0.536428	0.527534	0.57105	0.500242	10	0.606934	0.018637	0.136517	0.0431705
61	0.610474	0.553214	0.777774	0.557082	0.969435	0.532825	0.551899	0.516459	0.532376	0.472015	10	0.607355	0.0229382	0.151454	0.0478938
64	0.57705	0.554121	0.770819	0.542653	0.928017	0.571924	0.563671	0.56213	0.560894	0.54577	10	0.617705	0.0163969	0.12805	0.0404931
67	0.593602	0.555853	0.79455	0.579062	1.04549	0.614942	0.558282	0.533138	0.559059	0.529184	10	0.636316	0.0265192	0.162847	0.0514968
70	0.577066	0.578293	0.807592	0.580613	1.05164	0.61583	0.59215	0.551774	0.55865	0.539096	10	0.64527	0.0262231	0.161936	0.0512085
73	0.556207	0.590314	0.824861	0.607692	1.13158	0.602545	0.570957	0.573529	0.594521	0.537865	10	0.659007	0.0339818	0.184342	0.0582939
76	0.619462	0.605733	0.833246	0.628508	1.07917	0.619019	0.56182	0.556515	0.621772	0.530929	10	0.665617	0.0279032	0.167042	0.0528235
79	0.610184	0.592482	0.836358	0.611565	1.00364	0.61362	0.545285	0.587244	0.623999	0.520946	10	0.654532	0.0221684	0.148891	0.0470833
82	0.650522	0.603558	0.920967	0.608547	1.02786	0.643624	0.565918	0.592966	0.631626	0.526588	10	0.677218	0.0265112	0.162822	0.051489
85	0.633911	0.617991	0.905091	0.606054	1.0096	0.637798	0.542607	0.586908	0.656108	0.548905	10	0.674498	0.0241688	0.155463	0.0491618
Repeat#1	DDX39A-AC (October 25th, 2023)								Repeat#2									Repeat#3									Repeat#4									Repeat#5									Repeat#6
	Background	Bleached	Whole Cell	Bleached	Whole Cell	FRAP	Normalize			Background	Bleached	Whole Cell	Bleached	Whole Cell	FRAP	Normalize			Background	Bleached	Whole Cell	Bleached	Whole Cell	FRAP	Normalize			Background	Bleached	Whole Cell	Bleached	Whole Cell	FRAP	Normalize			Background	Bleached	Whole Cell	Bleached	Whole Cell	FRAP	Normalize			Background	Bleached	Whole Cell	Bleached
				Minus Back	Minus Back								Minus Back	Minus Back								Minus Back	Minus Back								Minus Back	Minus Back								Minus Back	Minus Back								Minus Back
0	0.003	27.623	9.307	27.62	9.304	1	1		0	0.003	27.623	9.307	27.62	9.304	1	1		0	0.002	17.917	7.077	17.915	7.075	1	1		0	0.004	20.301	8.844	20.297	8.84	1	1		0	0.035	16.007	5.923	15.972	5.888	1	1		0	0.061	7.541	1.81	7.48
1	0.001	0.86	8.462	0.859	8.461	0.0341993	0		1	0.001	0.86	8.462	0.859	8.461	0.0341993	0		1	0.003	0.977	6.215	0.974	6.212	0.0619209	0		1	0.009	1.229	7.673	1.22	7.664	0.0693306	0		1	0.028	0.67	4.942	0.642	4.914	0.0481624	0		1	0.063	0.072	1.559	0.009
4	0.0007231	1.147	8.515	1.14628	8.51428	0.0453511	0.0115467		4	0.0007231	1.147	8.515	1.14628	8.51428	0.0453511	0.0115467		4	0.01	1.193	6.313	1.183	6.303	0.074122	0.0130065		4	0.003	1.452	7.795	1.449	7.792	0.0809916	0.0125297		4	0.033	0.853	4.98	0.82	4.947	0.0611055	0.013598		4	0.076	0.136	1.59	0.06
7	0	1.063	8.457	1.063	8.457	0.0423412	0.00843016		7	0	1.063	8.457	1.063	8.457	0.0423412	0.00843016		7	0.008	1.337	6.343	1.329	6.335	0.0828491	0.0223097		7	0.011	1.488	7.849	1.477	7.838	0.0820721	0.0136907		7	0.035	0.85	5.05	0.815	5.015	0.0599094	0.0123414		7	0.061	0.134	1.597	0.073
10	0.001	1.183	8.448	1.182	8.447	0.0471369	0.0133957		10	0.001	1.183	8.448	1.182	8.447	0.0471369	0.0133957		10	0.007	1.393	6.358	1.386	6.351	0.0861848	0.0258655		10	0.007	1.572	7.884	1.565	7.877	0.0865314	0.0184823		10	0.033	0.948	5.083	0.915	5.05	0.0667941	0.0195744		10	0.062	0.172	1.593	0.11
13	0	1.29	8.468	1.29	8.468	0.0513162	0.017723		13	0	1.29	8.468	1.29	8.468	0.0513162	0.017723		13	0.007	1.293	6.363	1.286	6.356	0.0799037	0.0191698		13	0.004	1.657	7.863	1.653	7.859	0.0916064	0.0239353		13	0.029	0.933	5.072	0.904	5.043	0.0660827	0.0188271		13	0.06	0.166	1.593	0.106
16	0	1.143	8.526	1.143	8.526	0.0451593	0.011348		16	0	1.143	8.526	1.143	8.526	0.0451593	0.011348		16	0.006	1.333	6.384	1.327	6.378	0.0821667	0.0215822		16	0.011	1.596	7.892	1.585	7.881	0.0875928	0.0196227		16	0.04	0.957	5.083	0.917	5.043	0.067033	0.0198254		16	0.064	0.174	1.605	0.11
19	0.002	1.21	8.467	1.208	8.465	0.0480713	0.0143632		19	0.002	1.21	8.467	1.208	8.465	0.0480713	0.0143632		19	0.005	1.397	6.349	1.392	6.344	0.0866534	0.0263651		19	0.005	1.645	7.958	1.64	7.953	0.0898118	0.022007		19	0.034	0.955	5.102	0.921	5.068	0.0669933	0.0197837		19	0.061	0.172	1.588	0.111
22	0	1.27	8.503	1.27	8.503	0.0503127	0.016684		22	0	1.27	8.503	1.27	8.503	0.0503127	0.016684		22	0.005	1.377	6.372	1.372	6.367	0.0850999	0.024709		22	0.009	1.536	7.859	1.527	7.85	0.0847208	0.0165367		22	0.035	0.957	5.096	0.922	5.061	0.0671588	0.0199576		22	0.063	0.141	1.598	0.078
25	0.002	1.223	8.448	1.221	8.446	0.0486979	0.015012		25	0.002	1.223	8.448	1.221	8.446	0.0486979	0.015012		25	0.004	1.397	6.35	1.393	6.346	0.0866883	0.0264023		25	0.005	1.596	7.897	1.591	7.892	0.0878018	0.0198473		25	0.033	0.95	5.069	0.917	5.036	0.0671262	0.0199233		25	0.073	0.13	1.596	0.057
28	0.001	1.313	8.448	1.312	8.447	0.0523212	0.0187635		28	0.001	1.313	8.448	1.312	8.447	0.0523212	0.0187635		28	0.006	1.4	6.338	1.394	6.332	0.0869424	0.0266731		28	0.004	1.542	7.799	1.538	7.795	0.0859331	0.0178394		28	0.037	0.971	5.077	0.934	5.04	0.0683164	0.0211737		28	0.066	0.116	1.596	0.05
31	0	1.187	8.319	1.187	8.319	0.0480646	0.0143563		31	0	1.187	8.319	1.187	8.319	0.0480646	0.0143563		31	0.007	1.35	6.384	1.343	6.377	0.0831705	0.0226522		31	0.006	1.536	7.813	1.53	7.807	0.0853547	0.0172179		31	0.029	0.988	5.091	0.959	5.062	0.0698401	0.0227746		31	0.058	0.159	1.599	0.101
34	0.0007231	1.26	8.346	1.25928	8.34528	0.0508307	0.0172204		34	0.0007231	1.26	8.346	1.25928	8.34528	0.0508307	0.0172204		34	0.002	1.36	6.377	1.358	6.375	0.0841258	0.0236706		34	0.005	1.669	7.864	1.664	7.859	0.092216	0.0245903		34	0.039	0.914	5.104	0.875	5.065	0.063685	0.016308		34	0.06	0.183	1.599	0.123
37	0.001	1.137	8.501	1.136	8.5	0.04502	0.0112038		37	0.001	1.137	8.501	1.136	8.5	0.04502	0.0112038		37	0.006	1.363	6.395	1.357	6.389	0.0838796	0.0234082		37	0.004	1.578	7.804	1.574	7.8	0.0878882	0.0199401		37	0.036	0.948	5.102	0.912	5.066	0.0663649	0.0191235		37	0.069	0.121	1.602	0.052
40	0.0007231	1.223	8.312	1.22228	8.31128	0.0495391	0.0158829		40	0.0007231	1.223	8.312	1.22228	8.31128	0.0495391	0.0158829		40	0.006	1.427	6.418	1.421	6.412	0.0875206	0.0272895		40	0.007	1.536	7.806	1.529	7.799	0.0853865	0.017252		40	0.038	0.931	5.097	0.893	5.059	0.0650722	0.0177654		40	0.051	0.145	1.592	0.094
43	0.003	1.22	8.344	1.217	8.341	0.0491494	0.0154795		43	0.003	1.22	8.344	1.217	8.341	0.0491494	0.0154795		43	0.006	1.433	6.398	1.427	6.392	0.0881651	0.0279766		43	0.004	1.614	7.81	1.61	7.806	0.0898292	0.0220257		43	0.033	0.979	5.106	0.946	5.073	0.068744	0.021623		43	0.043	0.17	1.588	0.127
46	0.003	1.257	8.337	1.254	8.334	0.0506862	0.0170707		46	0.003	1.257	8.337	1.254	8.334	0.0506862	0.0170707		46	0.004	1.39	6.393	1.386	6.389	0.0856722	0.0253191		46	0.009	1.596	7.875	1.587	7.866	0.0878706	0.0199211		46	0.032	0.922	5.105	0.89	5.073	0.0646746	0.0173477		46	0.043	0.148	1.591	0.105
49	0.001	1.247	8.288	1.246	8.287	0.0506485	0.0170317		49	0.001	1.247	8.288	1.246	8.287	0.0506485	0.0170317		49	0.008	1.403	6.419	1.395	6.411	0.0859326	0.0255967		49	0.007	1.657	7.917	1.65	7.91	0.0908506	0.0231232		49	0.046	0.952	5.12	0.906	5.074	0.0658243	0.0185555		49	0.055	0.107	1.596	0.052
52	0	1.287	8.259	1.287	8.259	0.0524925	0.0189409		52	0	1.287	8.259	1.287	8.259	0.0524925	0.0189409		52	0.006	1.47	6.432	1.464	6.426	0.0899725	0.0299033		52	0.009	1.633	7.989	1.624	7.98	0.0886347	0.0207422		52	0.041	1.017	5.107	0.976	5.066	0.071022	0.0240163		52	0.057	0.161	1.597	0.104
55	0.0007231	1.243	8.226	1.24228	8.22528	0.0508761	0.0172673		55	0.0007231	1.243	8.226	1.24228	8.22528	0.0508761	0.0172673		55	0.01	1.48	6.424	1.47	6.414	0.0905103	0.0304766		55	0.005	1.608	7.951	1.603	7.946	0.0878629	0.0199129		55	0.047	0.983	5.094	0.936	5.047	0.0683677	0.0212277		55	0.073	0.136	1.605	0.063
58	0	1.19	8.166	1.19	8.166	0.0490889	0.0154169		58	0	1.19	8.166	1.19	8.166	0.0490889	0.0154169		58	0.007	1.407	6.396	1.4	6.389	0.0865376	0.0262416		58	0.009	1.614	7.977	1.605	7.968	0.0877296	0.0197697		58	0.043	1.033	5.085	0.99	5.042	0.0723837	0.0254469		58	0.05	0.141	1.591	0.091
61	0.0007231	1.317	8.219	1.31628	8.21828	0.0539526	0.0204528		61	0.0007231	1.317	8.219	1.31628	8.21828	0.0539526	0.0204528		61	0.006	1.35	6.395	1.344	6.389	0.0830761	0.0225516		61	0.008	1.59	7.9	1.582	7.892	0.0873051	0.0193136		61	0.04	1.005	5.102	0.965	5.062	0.0702771	0.0232336		61	0.046	0.152	1.594	0.106
64	0	1.21	8.328	1.21	8.328	0.048943	0.0152658		64	0	1.21	8.328	1.21	8.328	0.048943	0.0152658		64	0.004	1.333	6.42	1.329	6.416	0.0818032	0.0211947		64	0.006	1.663	7.847	1.657	7.841	0.0920389	0.0244		64	0.038	1.014	5.107	0.976	5.069	0.07098	0.0239721		64	0.051	0.112	1.598	0.061
67	0.0007231	1.18	8.274	1.17928	8.27328	0.0480158	0.0143057		67	0.0007231	1.18	8.274	1.17928	8.27328	0.0480158	0.0143057		67	0.009	1.383	6.396	1.374	6.387	0.0849571	0.0245567		67	0.007	1.633	7.846	1.626	7.839	0.09034	0.0225746		67	0.05	1.01	5.074	0.96	5.024	0.0704417	0.0234066		67	0.06	0.141	1.598	0.081
70	0.004	1.317	8.261	1.313	8.257	0.0535659	0.0200524		70	0.004	1.317	8.261	1.313	8.257	0.0535659	0.0200524		70	0.002	1.323	6.398	1.321	6.396	0.081565	0.0209408		70	0.006	1.536	7.804	1.53	7.798	0.0854533	0.0173238		70	0.034	1.012	5.105	0.978	5.071	0.0710974	0.0240955		70	0.055	0.13	1.597	0.075
73	0.003	1.267	8.263	1.264	8.26	0.0515481	0.0179632		73	0.003	1.267	8.263	1.264	8.26	0.0515481	0.0179632		73	0.005	1.353	6.401	1.348	6.396	0.0832321	0.022718		73	0.005	1.584	7.875	1.579	7.87	0.0873832	0.0193974		73	0.026	1.045	5.031	1.019	5.005	0.0750548	0.0282531		73	0.055	0.163	1.591	0.108
76	0	1.23	8.216	1.23	8.216	0.0504302	0.0168056		76	0	1.23	8.216	1.23	8.216	0.0504302	0.0168056		76	0.008	1.363	6.445	1.355	6.437	0.0831315	0.0226107		76	0.011	1.584	7.99	1.573	7.979	0.0858619	0.0177629		76	0.026	1.026	5.065	1	5.039	0.0731584	0.0262607		76	0.071	0.145	1.595	0.074
79	0	1.27	8.214	1.27	8.214	0.0520829	0.0185168		79	0	1.27	8.214	1.27	8.214	0.0520829	0.0185168		79	0.002	1.423	6.393	1.421	6.391	0.0878082	0.0275961		79	0.009	1.723	7.935	1.714	7.926	0.094184	0.0267049		79	0.05	0.922	5.082	0.872	5.032	0.0638829	0.0165159		79	0.066	0.132	1.599	0.066
82	0.001	1.233	8.178	1.232	8.177	0.0507531	0.01714		82	0.001	1.233	8.178	1.232	8.177	0.0507531	0.01714		82	0.004	1.367	6.347	1.363	6.343	0.0848615	0.0244549		82	0.011	1.518	7.935	1.507	7.924	0.0828303	0.0145054		82	0.037	1.045	5.093	1.008	5.056	0.0734957	0.0266151		82	0.069	0.139	1.6	0.07
85	0	1.293	8.102	1.293	8.102	0.0537591	0.0202524		85	0	1.293	8.102	1.293	8.102	0.0537591	0.0202524		85	0.006	1.44	6.388	1.434	6.382	0.0887364	0.0285856		85	0.004	1.608	7.937	1.604	7.933	0.0880618	0.0201266		85	0.05	1.005	5.082	0.955	5.032	0.0699635	0.0229041		85	0.064	0.121	1.597	0.057
	1	2	3	4	5	6	7	8	9	10	Count	Average	variance	Std. Dev	SE
0	1	1	1	1	1	1	1	1	1	1	10	1	0	0	0
1	0	0	0	0	0	0	0	0	0	0	10	0	0	0	0
4	0.0115467	0.0115467	0.0130065	0.0125297	0.013598	0.00787083	0.0199426	0.0165826	0.0105583	0.0118185	10	0.0129	1.10449e-05	0.00332339	0.00105095
7	0.00843016	0.00843016	0.0223097	0.0136907	0.0123414	0.00971969	0.0250529	0.0240632	0.0133309	0.0176524	10	0.0155021	4.07692e-05	0.00638508	0.00201914
10	0.0133957	0.0133957	0.0258655	0.0184823	0.0195744	0.0154149	0.0232732	0.0287943	0.0138362	0.0222632	10	0.0194295	3.034e-05	0.00550818	0.00174184
13	0.017723	0.017723	0.0191698	0.0239353	0.0188271	0.0147819	0.0300004	0.0281457	0.0117015	0.0208853	10	0.0202893	3.2258e-05	0.00567961	0.00179605
16	0.011348	0.011348	0.0215822	0.0196227	0.0198254	0.0153057	0.0262521	0.029667	0.0158117	0.0215634	10	0.0192326	3.56737e-05	0.00597274	0.00188875
19	0.0143632	0.0143632	0.0263651	0.022007	0.0197837	0.0156123	0.02523	0.0275298	0.0210635	0.0250215	10	0.0211339	2.49919e-05	0.00499919	0.00158088
22	0.016684	0.016684	0.024709	0.0165367	0.0199576	0.0104896	0.0370305	0.0411114	0.0163055	0.0215447	10	0.0221053	9.48946e-05	0.00974139	0.0030805
25	0.015012	0.015012	0.0264023	0.0198473	0.0199233	0.00735476	0.0324613	0.0365123	0.0166553	0.0302027	10	0.0219383	8.4037e-05	0.00916717	0.00289891
28	0.0187635	0.0187635	0.0266731	0.0178394	0.0211737	0.00624338	0.0344705	0.0386984	0.0170482	0.0266435	10	0.0226317	8.72768e-05	0.0093422	0.00295426
31	0.0143563	0.0143563	0.0226522	0.0172179	0.0227746	0.0139381	0.0315307	0.0390493	0.0167389	0.030822	10	0.0223436	7.68422e-05	0.00876597	0.00277204
34	0.0172204	0.0172204	0.0236706	0.0245903	0.016308	0.0173053	0.0342767	0.041285	0.0204409	0.027594	10	0.0239912	6.95928e-05	0.00834223	0.00263804
37	0.0112038	0.0112038	0.0234082	0.0199401	0.0191235	0.00653389	0.0339196	0.041213	0.0175815	0.0334294	10	0.0217557	0.00012751	0.011292	0.00357085
40	0.0158829	0.0158829	0.0272895	0.017252	0.0177654	0.0128745	0.0352717	0.0451896	0.0170693	0.0280078	10	0.0232486	0.000109475	0.010463	0.00330871
43	0.0154795	0.0154795	0.0279766	0.0220257	0.021623	0.0178388	0.034739	0.0412636	0.0172533	0.0292979	10	0.0242977	7.71752e-05	0.00878494	0.00277804
46	0.0170707	0.0170707	0.0253191	0.0199211	0.0173477	0.0144738	0.0429604	0.0382924	0.0149103	0.0313	10	0.0238666	0.000105435	0.0102681	0.00324707
49	0.0170317	0.0170317	0.0255967	0.0231232	0.0185555	0.00649266	0.0416083	0.0419653	0.0208174	0.033568	10	0.024579	0.000129745	0.0113906	0.00360202
52	0.0189409	0.0189409	0.0299033	0.0207422	0.0240163	0.0144042	0.0420847	0.042403	0.0174354	0.0338655	10	0.0262736	0.000104798	0.0102371	0.00323725
55	0.0172673	0.0172673	0.0304766	0.0199129	0.0212277	0.00822033	0.0397246	0.041197	0.0164306	0.0306866	10	0.0242411	0.000116713	0.0108034	0.00341633
58	0.0154169	0.0154169	0.0262416	0.0197697	0.0254469	0.0124187	0.0359574	0.0509618	0.0193304	0.0325888	10	0.0253549	0.00013929	0.0118021	0.00373216
61	0.0204528	0.0204528	0.0225516	0.0193136	0.0232336	0.0146251	0.0467288	0.0488076	0.0184761	0.0336154	10	0.0268257	0.000145871	0.0120777	0.00381931
64	0.0152658	0.0152658	0.0211947	0.0244	0.0239721	0.00782425	0.0423673	0.0527721	0.0193202	0.0402345	10	0.0262617	0.000202418	0.0142274	0.00449909
67	0.0143057	0.0143057	0.0245567	0.0225746	0.0234066	0.0109232	0.0443831	0.0510542	0.0245935	0.0322656	10	0.0262369	0.000169743	0.0130285	0.00411999
70	0.0200524	0.0200524	0.0209408	0.0173238	0.0240955	0.00998009	0.049289	0.0508227	0.0168179	0.0310696	10	0.0260444	0.000188936	0.0137454	0.00434668
73	0.0179632	0.0179632	0.022718	0.0193974	0.0282531	0.0150552	0.048381	0.0523135	0.0164198	0.0293602	10	0.0267825	0.00017763	0.0133278	0.00421462
76	0.0168056	0.0168056	0.0226107	0.0177629	0.0262607	0.00996096	0.0502605	0.0550495	0.0198287	0.0336978	10	0.0269043	0.00022526	0.0150087	0.00474616
79	0.0185168	0.0185168	0.0275961	0.0267049	0.0165159	0.00867227	0.0471045	0.0503823	0.0174506	0.0390846	10	0.0270545	0.000197591	0.0140567	0.00444512
82	0.01714	0.01714	0.0244549	0.0145054	0.0266151	0.00929721	0.0453103	0.0480622	0.0214938	0.0356364	10	0.0259655	0.000171517	0.0130965	0.00414146
85	0.0202524	0.0202524	0.0285856	0.0201266	0.0229041	0.0072976	0.0472791	0.0585669	0.019078	0.0422145	10	0.0286557	0.000246702	0.0157067	0.00496691
Repeat#1	DDX39A-HS (October 25th, 2023)								Repeat#2									Repeat#3									Repeat#4									Repeat#5									Repeat#6
	Background	Bleached	Whole Cell	Bleached	Whole Cell	FRAP	Normalize			Background	Bleached	Whole Cell	Bleached	Whole Cell	FRAP	Normalize			Background	Bleached	Whole Cell	Bleached	Whole Cell	FRAP	Normalize			Background	Bleached	Whole Cell	Bleached	Whole Cell	FRAP	Normalize			Background	Bleached	Whole Cell	Bleached	Whole Cell	FRAP	Normalize			Background	Bleached	Whole Cell	Bleached
				Minus Back	Minus Back								Minus Back	Minus Back								Minus Back	Minus Back								Minus Back	Minus Back								Minus Back	Minus Back								Minus Back
0	0	18.284	10.476	18.284	10.476	1	1		0	0	16.058	9.34	16.058	9.34	1	1		0	0	18.629	12.8	18.629	12.8	1	1		0	0	16.964	11.31	16.964	11.31	1	1		0	0.116	10.132	6.865	10.016	6.749	1	1		0	0.374	10.812	8.225	10.438
1	0	1.103	8.695	1.103	8.695	0.0726826	0		1	0	0.638	8.498	0.638	8.498	0.0436676	0		1	0.000774	0.361	11.499	0.360226	11.4982	0.0215261	0		1	0	0.356	10.023	0.356	10.023	0.0236803	0		1	0.106	0.551	6.473	0.445	6.367	0.0470945	0		1	0.341	0.585	7.56	0.244
4	0	1.601	9.176	1.601	9.176	0.0999683	0.0294244		4	0	1.077	8.664	1.077	8.664	0.0723024	0.0299423		4	0	0.822	11.631	0.822	11.631	0.0485596	0.0276283		4	0	0.646	10.373	0.646	10.373	0.0415205	0.0182729		4	0.098	0.765	6.549	0.667	6.451	0.0696697	0.0236909		4	0.332	1.097	7.643	0.765
7	0	1.747	9.346	1.747	9.346	0.1071	0.0371156		7	0	1.3	8.824	1.3	8.824	0.0856906	0.0439418		7	0	0.935	11.566	0.935	11.566	0.0555455	0.0347678		7	0	0.753	10.515	0.753	10.515	0.0477441	0.0246475		7	0.096	0.934	6.639	0.838	6.543	0.0863003	0.0411434		7	0.357	1.242	7.716	0.885
10	0	1.877	9.392	1.877	9.392	0.114507	0.0451022		10	0	1.222	8.778	1.222	8.778	0.0809713	0.039007		10	0	0.992	11.779	0.992	11.779	0.057866	0.0371394		10	0	0.765	10.508	0.765	10.508	0.0485373	0.0254599		10	0.082	1.051	6.59	0.969	6.508	0.100328	0.0558642		10	0.348	1.401	7.647	1.053
13	0	1.929	9.315	1.929	9.315	0.118652	0.0495721		13	0	1.338	8.655	1.338	8.655	0.0899175	0.0483618		13	0	1.035	11.736	1.035	11.736	0.0605955	0.039929		13	0	0.794	10.522	0.794	10.522	0.0503103	0.0272759		13	0.072	1.015	6.606	0.943	6.534	0.0972473	0.0526315		13	0.337	1.362	7.717	1.025
16	0	2.055	9.358	2.055	9.358	0.125821	0.0573034		16	0	1.362	8.685	1.362	8.685	0.0912143	0.0497177		16	0.000774	1.073	11.647	1.07223	11.6462	0.0632589	0.0426509		16	0	0.845	10.504	0.845	10.504	0.0536335	0.0306798		16	0.076	1.081	6.578	1.005	6.502	0.104151	0.0598765		16	0.375	1.353	7.784	0.978
19	0	2.1	9.402	2.1	9.402	0.127974	0.0596257		19	0	1.391	8.68	1.391	8.68	0.0932101	0.0518046		19	0	1.15	11.547	1.15	11.547	0.0684304	0.0479362		19	0	0.857	10.488	0.857	10.488	0.0544782	0.0315449		19	0.064	1.066	6.623	1.002	6.559	0.102938	0.0586033		19	0.339	1.44	7.892	1.101
22	0	2.119	9.351	2.119	9.351	0.129837	0.0616338		22	0	1.488	8.741	1.488	8.741	0.0990141	0.0578737		22	0	1.139	11.522	1.139	11.522	0.0679229	0.0474176		22	0	0.973	10.487	0.973	10.487	0.061858	0.0391037		22	0.092	1.184	6.643	1.092	6.551	0.112321	0.0684499		22	0.325	1.444	7.843	1.119
25	0	2.179	9.201	2.179	9.201	0.13569	0.0679455		25	0	1.517	8.745	1.517	8.745	0.100898	0.0598433		25	0.000774	1.119	11.676	1.11823	11.6752	0.0658089	0.0452571		25	0	1.036	10.574	1.036	10.574	0.0653213	0.042651		25	0.114	1.287	6.618	1.173	6.504	0.121524	0.0781081		25	0.368	1.575	7.839	1.207
28	0	2.234	9.201	2.234	9.201	0.139115	0.0716388		28	0	1.449	8.644	1.449	8.644	0.097501	0.0562915		28	0	1.244	11.784	1.244	11.784	0.0725351	0.0521312		28	0	1.027	10.52	1.027	10.52	0.0650862	0.0424102		28	0.063	1.184	6.598	1.121	6.535	0.115586	0.0718765		28	0.309	1.449	7.823	1.14
31	0	2.41	9.234	2.41	9.234	0.149538	0.0828793		31	0	1.411	8.817	1.411	8.817	0.0930811	0.0516698		31	0.000774	1.279	11.689	1.27823	11.6882	0.0751414	0.0547949		31	0	0.993	10.563	0.993	10.563	0.0626753	0.0399408		31	0.067	1.213	6.609	1.146	6.542	0.118037	0.0744489		31	0.358	1.604	7.779	1.246
34	0	2.347	9.262	2.347	9.262	0.145189	0.078189		34	0	1.618	8.808	1.618	8.808	0.106846	0.0660628		34	0.002	1.344	11.792	1.342	11.79	0.0782094	0.0579304		34	0	1.077	10.5	1.077	10.5	0.068385	0.045789		34	0.064	1.184	6.599	1.12	6.535	0.115483	0.0717682		34	0.337	1.667	7.712	1.33
37	0	2.347	9.149	2.347	9.149	0.146982	0.0801228		37	0	1.531	8.802	1.531	8.802	0.101169	0.0601274		37	0	1.352	11.815	1.352	11.815	0.0786255	0.0583556		37	0	1.199	10.507	1.199	10.507	0.0760808	0.0536714		37	0.062	1.338	6.566	1.276	6.504	0.132195	0.0893064		37	0.323	1.604	7.625	1.281
40	0	2.364	9.114	2.364	9.114	0.148615	0.081884		40	0	1.594	8.736	1.594	8.736	0.106128	0.0653127		40	0	1.329	11.816	1.329	11.816	0.0772814	0.0569819		40	0	1.09	10.547	1.09	10.547	0.068902	0.0463186		40	0.088	1.434	6.607	1.346	6.519	0.139126	0.0965802		40	0.33	1.604	7.688	1.274
43	0	2.4	9.203	2.4	9.203	0.149419	0.0827511		43	0	1.546	8.791	1.546	8.791	0.102288	0.0612976		43	0	1.35	11.702	1.35	11.702	0.0792673	0.0590115		43	0	1.065	10.474	1.065	10.474	0.0677909	0.0451805		43	0.093	1.294	6.63	1.201	6.537	0.123797	0.0804931		43	0.356	1.512	7.648	1.156
46	0	2.452	9.061	2.452	9.061	0.155049	0.0888221		46	0	1.696	8.742	1.696	8.742	0.112842	0.0723329		46	0	1.394	11.558	1.394	11.558	0.0828706	0.0626941		46	0	1.027	10.552	1.027	10.552	0.0648888	0.0422081		46	0.079	1.456	6.57	1.377	6.491	0.142944	0.100587		46	0.34	1.638	7.746	1.298
49	0	2.408	9.104	2.408	9.104	0.151547	0.0850462		49	0	1.517	8.732	1.517	8.732	0.101048	0.0600004		49	0	1.407	11.709	1.407	11.709	0.0825648	0.0623815		49	0	1.131	10.513	1.131	10.513	0.071725	0.04921		49	0.083	1.471	6.598	1.388	6.515	0.143556	0.101228		49	0.355	1.725	7.844	1.37
52	0	2.553	8.922	2.553	8.922	0.163951	0.0984215		52	0	1.744	8.71	1.744	8.71	0.116462	0.0761182		52	0	1.431	11.785	1.431	11.785	0.0834316	0.0632674		52	0	1.111	10.534	1.111	10.534	0.0703162	0.047767		52	0.068	1.419	6.54	1.351	6.472	0.140657	0.0981867		52	0.333	1.628	7.851	1.295
55	0	2.525	9.036	2.525	9.036	0.160107	0.0942764		55	0	1.899	8.69	1.899	8.69	0.127104	0.0872467		55	0.002	1.541	11.848	1.539	11.846	0.0892663	0.0692305		55	0	1.228	10.518	1.228	10.518	0.0778394	0.0554728		55	0.074	1.346	6.523	1.272	6.449	0.132905	0.0900509		55	0.359	1.633	7.964	1.274
58	0	2.611	9.108	2.611	9.108	0.164251	0.0987456		58	0	1.749	8.722	1.749	8.722	0.116635	0.0762993		58	0.002	1.513	11.757	1.511	11.755	0.0883207	0.068264		58	0	1.153	10.524	1.153	10.524	0.0730437	0.0505607		58	0.091	1.404	6.541	1.313	6.45	0.137167	0.0945242		58	0.343	1.768	7.889	1.425
61	0	2.651	9.149	2.651	9.149	0.16602	0.100653		61	0	1.681	8.752	1.681	8.752	0.111716	0.0711557		61	0	1.529	11.62	1.529	11.62	0.0904111	0.0704005		61	0	1.293	10.528	1.293	10.528	0.0818817	0.0596131		61	0.085	1.39	6.571	1.305	6.486	0.135575	0.0928531		61	0.373	1.768	7.894	1.395
64	0	2.668	9.068	2.668	9.068	0.168577	0.103411		64	0	1.71	8.824	1.71	8.824	0.112716	0.0722014		64	0.000774	1.605	11.677	1.60423	11.6762	0.0944025	0.0744797		64	0	1.257	10.519	1.257	10.519	0.0796701	0.0573478		64	0.091	1.537	6.582	1.446	6.491	0.150107	0.108104		64	0.357	1.618	7.881	1.261
67	0	2.644	9.042	2.644	9.042	0.167541	0.102293		67	0	1.778	8.816	1.778	8.816	0.117305	0.0769995		67	0	1.598	11.794	1.598	11.794	0.0930971	0.0731456		67	0	1.339	10.549	1.339	10.549	0.084626	0.0624239		67	0.072	1.449	6.602	1.377	6.53	0.142091	0.0996912		67	0.35	1.691	7.818	1.341
70	0	2.667	9.004	2.667	9.004	0.169712	0.104634		70	0	1.874	8.818	1.874	8.818	0.12361	0.0835931		70	0.000774	1.57	11.83	1.56923	11.8292	0.0911485	0.0711541		70	0	1.191	10.534	1.191	10.534	0.0753794	0.0529531		70	0.079	1.581	6.579	1.502	6.5	0.155705	0.113978		70	0.356	1.894	7.799	1.538
73	0	2.701	9.027	2.701	9.027	0.171437	0.106495		73	0	1.913	8.777	1.913	8.777	0.126772	0.0868994		73	0	1.633	11.749	1.633	11.749	0.0955005	0.0756019		73	0	1.232	10.538	1.232	10.538	0.0779447	0.0555806		73	0.064	1.537	6.508	1.473	6.444	0.154025	0.112216		73	0.384	1.845	7.775	1.461
76	0	2.67	9.096	2.67	9.096	0.168184	0.102987		76	0	1.865	8.724	1.865	8.724	0.124342	0.0843583		76	0.000774	1.688	11.754	1.68723	11.7532	0.0986363	0.0788066		76	0	1.165	10.518	1.165	10.518	0.073846	0.0513825		76	0.07	1.64	6.548	1.57	6.478	0.163307	0.121956		76	0.353	1.783	7.754	1.43
79	0	2.838	9.021	2.838	9.021	0.180253	0.116002		79	0	1.773	8.735	1.773	8.735	0.11806	0.0777888		79	0.000774	1.734	11.76	1.73323	11.7592	0.101274	0.0815021		79	0	1.218	10.509	1.218	10.509	0.0772717	0.0548912		79	0.067	1.662	6.534	1.595	6.467	0.166189	0.124981		79	0.328	1.729	7.763	1.401
82	0	2.785	9.069	2.785	9.069	0.17595	0.111362		82	0	1.932	8.763	1.932	8.763	0.128236	0.0884298		82	0.000774	1.66	11.674	1.65923	11.6732	0.0976641	0.0778131		82	0	1.266	10.527	1.266	10.527	0.0801795	0.0578696		82	0.06	1.559	6.517	1.499	6.457	0.156429	0.114738		82	0.353	1.874	7.771	1.521
85	0	2.873	9.006	2.873	9.006	0.18278	0.118726		85	0	1.85	8.831	1.85	8.831	0.121848	0.0817499		85	0.002	1.696	11.684	1.694	11.682	0.0996361	0.0798284		85	0	1.264	10.504	1.264	10.504	0.0802281	0.0579194		85	0.065	1.603	6.474	1.538	6.409	0.1617	0.12027		85	0.359	1.86	7.735	1.501
	1	2	3	4	5	6	7	8	9	10	Count	Average	variance	Std. Dev	SE
0	1	1	1	1	1	1	1	1	1	1	10	1	0	0	0
1	0	0	0	0	0	0	0	0	0	0	10	0	0	0	0
4	0.0294244	0.0299423	0.0276283	0.0182729	0.0236909	0.0546704	0.0173947	0.0174801	0.0677051	0.0468871	10	0.0333096	0.000300541	0.0173361	0.00548217
7	0.0371156	0.0439418	0.0347678	0.0246475	0.0411434	0.0667287	0.0211226	0.0305197	0.072144	0.0589776	10	0.0431109	0.000305056	0.0174659	0.00552319
10	0.0451022	0.039007	0.0371394	0.0254599	0.0558642	0.0852555	0.0234911	0.0337236	0.086299	0.0652116	10	0.0496554	0.000522806	0.0228649	0.00723053
13	0.0495721	0.0483618	0.039929	0.0272759	0.0526315	0.0811053	0.0302013	0.045115	0.0868258	0.0698347	10	0.0530852	0.000407262	0.0201807	0.00638171
16	0.0573034	0.0497177	0.0426509	0.0306798	0.0598765	0.0757899	0.0321395	0.0414635	0.094141	0.0762704	10	0.0560033	0.000434823	0.0208524	0.00659411
19	0.0596257	0.0518046	0.0479362	0.0315449	0.0586033	0.0864159	0.029385	0.0479597	0.0993898	0.0808676	10	0.0593533	0.000531929	0.0230636	0.00729335
22	0.0616338	0.0578737	0.0474176	0.0391037	0.0684499	0.0887875	0.0332993	0.043597	0.118467	0.0881916	10	0.0646821	0.0007198	0.0268291	0.0084841
25	0.0679455	0.0598433	0.0452571	0.042651	0.0781081	0.0986008	0.0396693	0.0479014	0.116767	0.0878261	10	0.068457	0.000693417	0.0263328	0.00832717
28	0.0716388	0.0562915	0.0521312	0.0424102	0.0718765	0.0910056	0.0354337	0.0511645	0.113287	0.0876397	10	0.0672879	0.000597426	0.0244423	0.00772933
31	0.0828793	0.0516698	0.0547949	0.0399408	0.0744489	0.103497	0.0351805	0.0571189	0.115869	0.0895687	10	0.0704968	0.00073791	0.0271645	0.00859017
34	0.078189	0.0660628	0.0579304	0.045789	0.0717682	0.113096	0.0377862	0.0485564	0.11505	0.0902678	10	0.0724495	0.000728065	0.0269827	0.00853267
37	0.0801228	0.0601274	0.0583556	0.0536714	0.0893064	0.109308	0.0405197	0.0491245	0.116439	0.0955642	10	0.0752539	0.000706551	0.026581	0.00840566
40	0.081884	0.0653127	0.0569819	0.0463186	0.0965802	0.107543	0.0467931	0.0507478	0.115536	0.0974621	10	0.0765159	0.000702422	0.0265032	0.00838106
43	0.0827511	0.0612976	0.0590115	0.0451805	0.0804931	0.0962638	0.0434388	0.0565731	0.129187	0.101575	10	0.0755771	0.000761082	0.0275877	0.008724
46	0.0888221	0.0723329	0.0626941	0.0422081	0.100587	0.109178	0.0403151	0.0496234	0.119923	0.0989194	10	0.0784604	0.000840585	0.0289928	0.00916834
49	0.0850462	0.0600004	0.0623815	0.04921	0.101228	0.115099	0.0450697	0.0583126	0.134341	0.0996123	10	0.0810302	0.000931551	0.0305213	0.00965169
52	0.0984215	0.0761182	0.0632674	0.047767	0.0981867	0.106855	0.0409307	0.0535697	0.127968	0.101488	10	0.0814573	0.000854641	0.0292342	0.00924468
55	0.0942764	0.0872467	0.0692305	0.0554728	0.0900509	0.103203	0.040267	0.0591873	0.131684	0.104605	10	0.0835223	0.000753081	0.0274423	0.00867802
58	0.0987456	0.0762993	0.068264	0.0505607	0.0945242	0.119658	0.0406224	0.0569016	0.131569	0.112926	10	0.085007	0.000970009	0.031145	0.0098489
61	0.100653	0.0711557	0.0704005	0.0596131	0.0928531	0.117064	0.0462523	0.0622588	0.145584	0.111947	10	0.0877781	0.000969107	0.0311305	0.00984432
64	0.103411	0.0722014	0.0744797	0.0573478	0.108104	0.103262	0.0467133	0.0655297	0.150692	0.108914	10	0.0890653	0.000979146	0.0312913	0.00989518
67	0.102293	0.0769995	0.0731456	0.0624239	0.0996912	0.112499	0.046911	0.062716	0.15336	0.111526	10	0.0901566	0.00100483	0.0316991	0.0100241
70	0.104634	0.0835931	0.0711541	0.0529531	0.113978	0.133392	0.0474424	0.0702062	0.167136	0.108061	10	0.0952549	0.00140484	0.0374812	0.0118526
73	0.106495	0.0868994	0.0756019	0.0555806	0.112216	0.126473	0.044698	0.0663923	0.159769	0.112629	10	0.0946754	0.00125203	0.0353841	0.0111894
76	0.102987	0.0843583	0.0788066	0.0513825	0.121956	0.123035	0.0472125	0.0685876	0.158901	0.123004	10	0.096023	0.00129919	0.0360443	0.0113982
79	0.116002	0.0777888	0.0815021	0.0548912	0.124981	0.119342	0.0481251	0.0612647	0.155289	0.116111	10	0.0955297	0.00127028	0.035641	0.0112707
82	0.111362	0.0884298	0.0778131	0.0578696	0.114738	0.132161	0.0511982	0.0649233	0.161204	0.123858	10	0.0983557	0.00129798	0.0360275	0.0113929
85	0.118726	0.0817499	0.0798284	0.0579194	0.12027	0.130969	0.0447534	0.0714817	0.164248	0.121756	10	0.0991702	0.00141012	0.0375515	0.0118748
[truncated: 35 more columns]
