# Supplementary material for: Protein thermal sensing regulates physiological amyloid aggregation
Source: Nat Commun. 2024 Feb 9;15:1222. doi: 10.1038/s41467-024-45536-0 (PMC10858206; doi:10.1038/s41467-024-45536-0)
Supplement: Supplementary file 4 — Source Data [file 41467_2024_45536_MOESM4_ESM.zip › Suppl.Fig1d.xlsx]

## Sheet: Statistics
DDX39B-NT										DDX39B-AC										DDX39B-HS
	Repeat 1	Repeat 2	Repeat 3	Count	Average	variance	Std. Dev	SE			Repeat 1	Repeat 2	Repeat 3	Count	Average	variance	Std. Dev	SE			Repeat 1	Repeat 2	Repeat 3	Count	Average	variance	Std. Dev	SE
0	1	1	1	3	1	0	0	0		0	1	1	1	3	1	0	0	0		0	1	1	1	3	1	0	0	0
1	0	0	0	3	0	0	0	0		1	0	0	0	3	0	0	0	0		1	0	0	0	3	0	0	0	0
4	0.200476	0.18095	0.171866	3	0.184431	0.000213708	0.0146187	0.00844014		4	0.0144369	0.0318033	0.0356304	3	0.0272902	0.000127568	0.0112946	0.00652093		4	0.208886	0.27197	0.231993	3	0.237616	0.00101862	0.0319159	0.0184266
7	0.264973	0.23863	0.237111	3	0.246905	0.000245438	0.0156665	0.00904503		7	0.0201588	0.0432661	0.0494435	3	0.0376228	0.000238283	0.0154364	0.00891223		7	0.279119	0.368077	0.302716	3	0.316638	0.00212375	0.0460842	0.0266067
10	0.290863	0.279411	0.28064	3	0.283638	3.95329e-05	0.00628752	0.0036301		10	0.024094	0.0500308	0.0528429	3	0.0423226	0.000251188	0.0158489	0.00915037		10	0.32531	0.410541	0.338826	3	0.358226	0.00209837	0.045808	0.0264472
13	0.327235	0.311419	0.325537	3	0.321397	7.53926e-05	0.00868289	0.00501307		13	0.0251135	0.0559705	0.0563616	3	0.0458152	0.000321459	0.0179293	0.0103515		13	0.364313	0.445952	0.373249	3	0.394505	0.00200512	0.0447786	0.0258529
16	0.362682	0.32604	0.340005	3	0.342909	0.000341982	0.0184927	0.0106768		16	0.025999	0.0523698	0.0583305	3	0.0455664	0.000296046	0.017206	0.00993388		16	0.39132	0.470659	0.392476	3	0.418152	0.0020681	0.0454763	0.0262558
19	0.378813	0.371145	0.383975	3	0.377978	4.16742e-05	0.00645556	0.00372712		19	0.0288811	0.0614802	0.0611963	3	0.0505192	0.000351175	0.0187397	0.0108194		19	0.407649	0.505429	0.406026	3	0.439701	0.00324072	0.0569273	0.032867
22	0.399245	0.37934	0.418344	3	0.398976	0.000380372	0.0195031	0.0112601		22	0.030447	0.0600948	0.0657922	3	0.0521113	0.000360124	0.0189769	0.0109563		22	0.418038	0.517523	0.421475	3	0.452345	0.00318904	0.0564716	0.0326039
25	0.426688	0.387735	0.430092	3	0.414838	0.000553846	0.0235339	0.0135873		25	0.0267194	0.063356	0.0679913	3	0.0526889	0.000511183	0.0226094	0.0130535		25	0.431449	0.535181	0.444173	3	0.470268	0.00320082	0.0565758	0.032664
28	0.434629	0.410671	0.448105	3	0.431135	0.00035948	0.01896	0.0109465		28	0.0294766	0.0618162	0.0668978	3	0.0527302	0.000412003	0.0202979	0.011719		28	0.451406	0.587917	0.435896	3	0.49174	0.00699772	0.0836524	0.0482967
31	0.45725	0.441028	0.461178	3	0.453152	0.000114095	0.0106815	0.00616697		31	0.0290882	0.0654371	0.0710227	3	0.0551827	0.00051849	0.0227704	0.0131465		31	0.475576	0.579328	0.45821	3	0.504372	0.00428928	0.0654926	0.0378122
34	0.470404	0.457181	0.495129	3	0.474238	0.000371026	0.019262	0.0111209		34	0.0230367	0.0689436	0.0736172	3	0.0551992	0.000781279	0.0279514	0.0161377		34	0.484223	0.596796	0.477766	3	0.519595	0.00448038	0.0669357	0.0386453
37	0.482977	0.467333	0.485429	3	0.47858	9.63697e-05	0.00981681	0.00566774		37	0.0294916	0.0677592	0.0738144	3	0.0570217	0.000577598	0.0240333	0.0138756		37	0.486145	0.59274	0.493396	3	0.524093	0.00354737	0.0595598	0.0343869
40	0.497853	0.471565	0.50778	3	0.492399	0.000350178	0.018713	0.010804		40	0.0278497	0.0710795	0.0733878	3	0.057439	0.000657978	0.0256511	0.0148097		40	0.500209	0.625804	0.50054	3	0.542184	0.0052442	0.0724168	0.0418099
43	0.524198	0.491904	0.535208	3	0.517104	0.000506559	0.0225069	0.0129943		43	0.0284113	0.0741897	0.0750824	3	0.0592278	0.000712443	0.0266916	0.0154104		43	0.51252	0.622043	0.506176	3	0.546913	0.00424347	0.0651419	0.0376097
46	0.539136	0.494092	0.538835	3	0.524021	0.000671824	0.0259196	0.0149647		46	0.0253576	0.074184	0.0753754	3	0.0583057	0.000814537	0.0285401	0.0164776		46	0.52517	0.633279	0.50305	3	0.553833	0.00485606	0.0696854	0.0402329
49	0.547918	0.519201	0.566508	3	0.544542	0.000568029	0.0238334	0.0137602		49	0.0302643	0.078067	0.0789588	3	0.06243	0.000776172	0.0278599	0.0160849		49	0.536259	0.652229	0.518915	3	0.569134	0.00525376	0.0724828	0.041848
52	0.555019	0.531718	0.575603	3	0.554113	0.000482091	0.0219566	0.0126766		52	0.0292941	0.078194	0.0808176	3	0.0627686	0.000842126	0.0290194	0.0167544		52	0.547443	0.646705	0.524124	3	0.572757	0.00423714	0.0650933	0.0375816
55	0.570948	0.545726	0.583334	3	0.566669	0.000367315	0.0191655	0.0110652		55	0.0258248	0.0810092	0.0792346	3	0.0620229	0.000983512	0.031361	0.0181063		55	0.560096	0.6531	0.530359	3	0.581185	0.00409989	0.0640304	0.036968
58	0.587541	0.544118	0.599087	3	0.576915	0.00084008	0.0289841	0.016734		58	0.026171	0.0818163	0.0849254	3	0.0643042	0.00109302	0.0330609	0.0190877		58	0.569241	0.657084	0.544782	3	0.590369	0.00348769	0.0590567	0.0340964
61	0.601266	0.541954	0.612042	3	0.585087	0.00142439	0.0377411	0.0217898		61	0.0304676	0.0846405	0.0816662	3	0.0655914	0.000927475	0.0304545	0.0175829		61	0.573673	0.668282	0.57844	3	0.606798	0.00284085	0.0532996	0.0307725
64	0.601647	0.542942	0.618043	3	0.587544	0.00155918	0.0394864	0.0227975		64	0.0325392	0.0824649	0.0868266	3	0.0672769	0.000909788	0.0301627	0.0174144		64	0.581804	0.67235	0.573915	3	0.609356	0.00299173	0.0546967	0.0315791
67	0.626746	0.577715	0.625651	3	0.610037	0.000783843	0.0279972	0.0161642		67	0.0326229	0.0831362	0.0848925	3	0.0668839	0.000881134	0.0296839	0.017138		67	0.589866	0.670539	0.572491	3	0.610966	0.00273721	0.0523184	0.030206
70	0.632591	0.569944	0.637488	3	0.613341	0.00141848	0.0376627	0.0217446		70	0.032135	0.0836633	0.0907414	3	0.0688465	0.00102333	0.0319895	0.0184692		70	0.588904	0.68621	0.575867	3	0.616994	0.00363569	0.0602967	0.0348123
73	0.649669	0.585861	0.650814	3	0.628781	0.00138196	0.0371747	0.0214629		73	0.033561	0.0861828	0.0890075	3	0.0695838	0.000975224	0.0312286	0.0180298		73	0.595104	0.69403	0.597293	3	0.628809	0.00319157	0.056494	0.0326168
76	0.652204	0.596664	0.661963	3	0.636944	0.00124067	0.0352232	0.0203361		76	0.0327808	0.0943677	0.0874473	3	0.0715319	0.00113821	0.0337374	0.0194783		76	0.606367	0.704733	0.581858	3	0.630986	0.00422908	0.0650314	0.0375459
79	0.641341	0.601043	0.67501	3	0.639131	0.00137143	0.0370328	0.0213809		79	0.0334318	0.0904588	0.090892	3	0.0715942	0.00109232	0.0330503	0.0190816		79	0.606744	0.70591	0.596744	3	0.636466	0.00364182	0.0603475	0.0348416
82	0.643895	0.606017	0.682915	3	0.644276	0.00147844	0.0384505	0.0221994		82	0.0318622	0.0901944	0.0937152	3	0.0719239	0.00120681	0.0347391	0.0200567		82	0.628584	0.71271	0.598743	3	0.646679	0.00349268	0.0590989	0.0341208
85	0.65302	0.623653	0.685307	3	0.653993	0.000951021	0.0308386	0.0178047		85	0.0329675	0.0922571	0.09678	3	0.0740016	0.00126796	0.0356084	0.0205585		85	0.626472	0.731678	0.598656	3	0.652269	0.00492283	0.0701628	0.0405085
	Average					Standard Error
	DDX39B-NT	DDX39B-AC	DDX39B-HS			DDX39B-NT	DDX39B-AC	DDX39B-HS
0	1	1	1		0	0	0	0
1	0	0	0		1	0	0	0
4	0.184431	0.0272902	0.237616		4	0.00844014	0.00652093	0.0184266
7	0.246905	0.0376228	0.316638		7	0.00904503	0.00891223	0.0266067
10	0.283638	0.0423226	0.358226		10	0.0036301	0.00915037	0.0264472
13	0.321397	0.0458152	0.394505		13	0.00501307	0.0103515	0.0258529
16	0.342909	0.0455664	0.418152		16	0.0106768	0.00993388	0.0262558
19	0.377978	0.0505192	0.439701		19	0.00372712	0.0108194	0.032867
22	0.398976	0.0521113	0.452345		22	0.0112601	0.0109563	0.0326039
25	0.414838	0.0526889	0.470268		25	0.0135873	0.0130535	0.032664
28	0.431135	0.0527302	0.49174		28	0.0109465	0.011719	0.0482967
31	0.453152	0.0551827	0.504372		31	0.00616697	0.0131465	0.0378122
34	0.474238	0.0551992	0.519595		34	0.0111209	0.0161377	0.0386453
37	0.47858	0.0570217	0.524093		37	0.00566774	0.0138756	0.0343869
40	0.492399	0.057439	0.542184		40	0.010804	0.0148097	0.0418099
43	0.517104	0.0592278	0.546913		43	0.0129943	0.0154104	0.0376097
46	0.524021	0.0583057	0.553833		46	0.0149647	0.0164776	0.0402329
49	0.544542	0.06243	0.569134		49	0.0137602	0.0160849	0.041848
52	0.554113	0.0627686	0.572757		52	0.0126766	0.0167544	0.0375816
55	0.566669	0.0620229	0.581185		55	0.0110652	0.0181063	0.036968
58	0.576915	0.0643042	0.590369		58	0.016734	0.0190877	0.0340964
61	0.585087	0.0655914	0.606798		61	0.0217898	0.0175829	0.0307725
64	0.587544	0.0672769	0.609356		64	0.0227975	0.0174144	0.0315791
67	0.610037	0.0668839	0.610966		67	0.0161642	0.017138	0.030206
70	0.613341	0.0688465	0.616994		70	0.0217446	0.0184692	0.0348123
73	0.628781	0.0695838	0.628809		73	0.0214629	0.0180298	0.0326168
76	0.636944	0.0715319	0.630986		76	0.0203361	0.0194783	0.0375459
79	0.639131	0.0715942	0.636466		79	0.0213809	0.0190816	0.0348416
82	0.644276	0.0719239	0.646679		82	0.0221994	0.0200567	0.0341208
85	0.653993	0.0740016	0.652269		85	0.0178047	0.0205585	0.0405085

## Sheet: Repeat 1
Repeat#1	DDX39B-NT (October 26th, 2023)								Repeat#2									Repeat#3									Repeat#4									Repeat#5									Repeat#6
	Background	Bleached	Whole Cell	Bleached	Whole Cell	FRAP	Normalize			Background	Bleached	Whole Cell	Bleached	Whole Cell	FRAP	Normalize			Background	Bleached	Whole Cell	Bleached	Whole Cell	FRAP	Normalize			Background	Bleached	Whole Cell	Bleached	Whole Cell	FRAP	Normalize			Background	Bleached	Whole Cell	Bleached	Whole Cell	FRAP	Normalize			Background	Bleached	Whole Cell	Bleached
				Minus Back	Minus Back								Minus Back	Minus Back								Minus Back	Minus Back								Minus Back	Minus Back								Minus Back	Minus Back								Minus Back
0	0.002	11.14	12.85	11.138	12.848	1	1		0	0.0009285	11.858	9.998	11.8571	9.99707	1	1		0	0	18.085	15.903	18.085	15.903	1	1		0	0	11.914	12.214	11.914	12.214	1	1		0	0	7.755	8.251	7.755	8.251	1	1		0	0	6.878	9.268	6.878
1	0.002	1.81	10.93	1.808	10.928	0.190847	0		1	0.005	2.066	8.58	2.061	8.575	0.202647	0		1	0	3.959	13.025	3.959	13.025	0.267281	0		1	0	3.03	10.121	3.03	10.121	0.306916	0		1	0	1.701	7.512	1.701	7.512	0.24092	0		1	0	1.69	8.204	1.69
4	0	3.77	11.357	3.77	11.357	0.382918	0.237373		4	0	3.449	8.911	3.449	8.911	0.326334	0.155122		4	0	7.054	13.699	7.054	13.699	0.452801	0.253193		4	0	4.419	10.648	4.419	10.648	0.425458	0.171035		4	0	2.631	7.695	2.631	7.695	0.363778	0.161851		4	0	2.851	8.493	2.851
7	0.002	4.207	11.482	4.205	11.48	0.422525	0.286321		7	0.005	4.277	9.034	4.272	9.029	0.398921	0.246157		7	0	7.918	13.9	7.918	13.9	0.500912	0.318854		7	0	4.718	10.614	4.718	10.614	0.4557	0.21467		7	0	3.091	7.698	3.091	7.698	0.427214	0.245421		7	0	2.976	8.575	2.976
10	0.002	4.378	11.569	4.376	11.567	0.4364	0.303469		10	0.004	4.42	9.093	4.416	9.089	0.409646	0.259608		10	0	8.582	13.991	8.582	13.991	0.539387	0.371364		10	0	4.968	10.625	4.968	10.625	0.47935	0.248793		10	0	3.055	7.755	3.055	7.755	0.419135	0.234778		10	0	3.341	8.679	3.341
13	0.0007776	4.67	11.575	4.66922	11.5742	0.465351	0.339249		13	0.0009285	4.898	9.078	4.89707	9.07707	0.454869	0.316324		13	0.0005423	8.649	13.998	8.64846	13.9975	0.543313	0.376723		13	0	5.272	10.723	5.272	10.723	0.504034	0.284406		13	0	3.566	7.773	3.566	7.773	0.48811	0.325644		13	0	3.4	8.617	3.4
16	0	4.925	11.496	4.925	11.496	0.494183	0.374881		16	0.006	5.135	9.065	5.129	9.059	0.477362	0.344534		16	0	9.215	14.115	9.215	14.115	0.574083	0.418718		16	0.0006863	5.708	10.778	5.70731	10.7773	0.542902	0.340487		16	0	3.493	7.865	3.493	7.865	0.472525	0.305112		16	0	3.451	8.582	3.451
19	0.002	5.253	11.551	5.251	11.549	0.524476	0.412319		19	0.003	5.223	9.053	5.22	9.05	0.486315	0.355762		19	0	8.858	14.072	8.858	14.072	0.553529	0.390665		19	0	5.758	10.822	5.758	10.822	0.545462	0.34418		19	0	3.682	7.818	3.682	7.818	0.501087	0.342739		19	0	3.561	8.544	3.561
22	0.0007776	5.455	11.526	5.45422	11.5252	0.545898	0.438794		22	0.003	5.361	9.045	5.358	9.042	0.499613	0.37244		22	0.0005423	9.231	14.111	9.23046	14.1105	0.575232	0.420285		22	0	6.042	10.847	6.042	10.847	0.571046	0.381094		22	0	3.777	7.843	3.777	7.843	0.512377	0.357613		22	0	3.725	8.583	3.725
25	0.0007776	5.557	11.598	5.55622	11.5972	0.552655	0.447144		25	0.003	5.562	9.011	5.559	9.008	0.520312	0.3984		25	0	9.715	14.066	9.715	14.066	0.607341	0.464107		25	0	6.096	10.896	6.096	10.896	0.573559	0.38472		25	0.0007418	3.821	7.887	3.82026	7.88626	0.515402	0.361599		25	0	3.796	8.508	3.796
28	0.002	5.642	11.577	5.64	11.575	0.562065	0.458773		28	0.003	5.77	9.02	5.767	9.017	0.539241	0.42214		28	0	9.573	13.961	9.573	13.961	0.602965	0.458135		28	0	6.402	10.886	6.402	10.886	0.602903	0.427058		28	0	3.964	7.883	3.964	7.883	0.535016	0.387437		28	0	3.576	8.582	3.576
31	0.0007776	5.965	11.586	5.96422	11.5852	0.593851	0.498057		31	0.005	5.821	9.043	5.816	9.038	0.54256	0.426302		31	0	9.934	14.01	9.934	14.01	0.623515	0.48618		31	0	6.615	10.904	6.615	10.904	0.621934	0.454516		31	0.0007418	4.029	7.89	4.02826	7.88926	0.543258	0.398295		31	0	3.925	8.564	3.925
34	0.0007776	5.855	11.545	5.85422	11.5442	0.584969	0.487079		34	0	6.128	9.003	6.128	9.003	0.573888	0.465592		34	0	10.073	14.162	10.073	14.162	0.625453	0.488826		34	0	6.861	10.885	6.861	10.885	0.646189	0.489512		34	0	4.332	7.877	4.332	7.877	0.58513	0.453457		34	0	3.804	8.563	3.804
37	0.0007776	6.19	11.548	6.18922	11.5472	0.618282	0.52825		37	0.002	6.318	9.027	6.316	9.025	0.590052	0.485864		37	0	10.358	14.097	10.358	14.097	0.646115	0.517025		37	0.0006863	6.682	10.893	6.68131	10.8923	0.628843	0.464484		37	0.0007418	4.318	7.853	4.31726	7.85226	0.584976	0.453254		37	0	3.867	8.515	3.867
40	0.002	6.057	11.607	6.055	11.605	0.601863	0.507958		40	0.004	6.526	9.045	6.522	9.041	0.608219	0.508648		40	0	10.576	14.126	10.576	14.126	0.658359	0.533735		40	0	6.856	10.854	6.856	10.854	0.647562	0.491493		40	0	4.263	7.802	4.263	7.802	0.581345	0.448471		40	0	4.039	8.608	4.039
43	0.003	6.282	11.513	6.279	11.51	0.629279	0.541841		43	0.004	6.639	9.114	6.635	9.11	0.61407	0.515986		43	0.0005423	10.595	14.202	10.5945	14.2015	0.656004	0.530521		43	0	7.164	10.937	7.164	10.937	0.671518	0.526058		43	0	4.566	7.849	4.566	7.849	0.618937	0.497993		43	0	4.082	8.506	4.082
46	0.002	6.562	11.495	6.56	11.493	0.658414	0.577847		46	0.002	6.642	9.073	6.64	9.071	0.617175	0.51988		46	0	11.057	14.18	11.057	14.18	0.68568	0.571023		46	0	7.264	10.907	7.264	10.907	0.682764	0.542284		46	0.0007418	4.686	7.781	4.68526	7.78026	0.640714	0.526682		46	0	3.922	8.463	3.922
49	0.0007776	6.455	11.501	6.45422	11.5002	0.64739	0.564223		49	0.003	6.518	9.023	6.515	9.02	0.60898	0.509603		49	0	11.044	14.095	11.044	14.095	0.689004	0.575559		49	0	7.334	10.828	7.334	10.828	0.694373	0.559034		49	0	4.85	7.748	4.85	7.748	0.666004	0.559999		49	0	4.043	8.421	4.043
52	0.002	6.827	11.507	6.825	11.505	0.684297	0.609835		52	0.003	6.704	8.994	6.701	8.991	0.628387	0.533942		52	0	10.975	14.105	10.975	14.105	0.684214	0.569022		52	0	7.341	10.908	7.341	10.908	0.689939	0.552635		52	0	4.777	7.699	4.777	7.699	0.660155	0.552293		52	0	3.859	8.433	3.859
55	0	6.892	11.534	6.892	11.534	0.689277	0.615989		55	0.002	6.982	9.034	6.98	9.032	0.651579	0.563028		55	0	11.196	14.157	11.196	14.157	0.695428	0.584326		55	0	7.584	10.83	7.584	10.83	0.71791	0.592994		55	0	4.745	7.711	4.745	7.711	0.654712	0.545123		55	0	3.969	8.466	3.969
58	0.002	6.85	11.535	6.848	11.533	0.684936	0.610624		58	0.002	6.828	8.99	6.826	8.988	0.640322	0.54891		58	0	11.655	14.108	11.655	14.108	0.726453	0.626668		58	0	7.777	10.949	7.777	10.949	0.728179	0.607809		58	0	4.719	7.682	4.719	7.682	0.653583	0.543635		58	0	4.314	8.512	4.314
61	0.002	7.025	11.551	7.023	11.549	0.701466	0.631054		61	0.003	7.248	8.97	7.245	8.967	0.681219	0.600201		61	0	11.658	14.076	11.658	14.076	0.728292	0.629178		61	0	7.951	10.902	7.951	10.902	0.74768	0.635946		61	0	4.807	7.799	4.807	7.799	0.655783	0.546533		61	0	4.314	8.549	4.314
64	0.002	7.057	11.584	7.055	11.582	0.702654	0.632522		64	0.0009285	7.161	8.997	7.16007	8.99607	0.671058	0.587457		64	0	11.525	14.198	11.525	14.198	0.713796	0.609395		64	0	7.882	10.882	7.882	10.882	0.742554	0.62855		64	0	4.536	7.706	4.536	7.706	0.62628	0.507667		64	0	4.337	8.459	4.337
67	0.004	7.06	11.576	7.056	11.572	0.703361	0.633396		67	0	7.266	8.948	7.266	8.948	0.684644	0.604497		67	0	11.756	14.169	11.756	14.169	0.729593	0.630955		67	0.0006863	8.047	10.878	8.04631	10.8773	0.75836	0.651356		67	0	4.927	7.77	4.927	7.77	0.674662	0.571405		67	0	4.408	8.418	4.408
70	0.002	7.233	11.567	7.231	11.565	0.721242	0.655494		70	0.004	7.628	9.05	7.624	9.046	0.710594	0.637042		70	0	12.079	14.128	12.079	14.128	0.751815	0.661282		70	0	7.943	10.919	7.943	10.919	0.745765	0.633183		70	0	5.091	7.828	5.091	7.828	0.691954	0.594185		70	0	4.192	8.42	4.192
73	0.002	7.188	11.571	7.186	11.569	0.716506	0.649641		73	0.006	7.726	9.048	7.72	9.042	0.71986	0.648663		73	0	12.117	14.197	12.117	14.197	0.750514	0.659507		73	0	7.953	10.943	7.953	10.943	0.745066	0.632175		73	0	5.124	7.796	5.124	7.796	0.699298	0.603859		73	0.0006427	4.467	8.433	4.46636
76	0.004	7.6	11.569	7.596	11.565	0.757648	0.700487		76	0.004	7.558	9.073	7.554	9.069	0.702284	0.62662		76	0	11.883	14.131	11.883	14.131	0.739458	0.644418		76	0	8.215	10.95	8.215	10.95	0.769119	0.666879		76	0	5.336	7.785	5.336	7.785	0.729259	0.64333		76	0.0006427	4.443	8.428	4.44236
79	0.002	7.325	11.56	7.323	11.558	0.730861	0.667381		79	0.003	7.624	8.988	7.621	8.985	0.715137	0.642739		79	0	11.551	14.194	11.551	14.194	0.715608	0.611868		79	0	8.155	10.933	8.155	10.933	0.764689	0.660487		79	0	5.051	7.742	5.051	7.742	0.694143	0.597069		79	0	4.337	8.409	4.337
82	0.002	7.483	11.584	7.481	11.582	0.745083	0.684958		82	0.002	7.679	8.938	7.677	8.936	0.724342	0.654284		82	0	11.858	14.22	11.858	14.22	0.733284	0.635992		82	0	8.343	10.942	8.343	10.942	0.781674	0.684994		82	0	5.026	7.716	5.026	7.716	0.693035	0.595609		82	0	4.369	8.386	4.369
85	0.002	7.318	11.526	7.316	11.524	0.732316	0.66918		85	0.003	7.748	8.906	7.745	8.903	0.733467	0.665728		85	0	11.801	14.091	11.801	14.091	0.73644	0.640299		85	0	8.319	10.831	8.319	10.831	0.787414	0.693275		85	0	5.124	7.707	5.124	7.707	0.707373	0.614498		85	0	4.38	8.331	4.38
	1	2	3	4	5	6	7	8	9	10	Count	Average	variance	Std. Dev	SE
0	1	1	1	1	1	1	1	1	1	1	10	1	0	0	0
1	0	0	0	0	0	0	0	0	0	0	10	0	0	0	0
4	0.237373	0.155122	0.253193	0.171035	0.161851	0.241904	0.233042	0.188055	0.233157	0.130023	10	0.200476	0.00194654	0.0441196	0.0139519
7	0.286321	0.246157	0.318854	0.21467	0.245421	0.263106	0.316039	0.258047	0.298495	0.202623	10	0.264973	0.00158847	0.0398556	0.0126034
10	0.303469	0.259608	0.371364	0.248793	0.234778	0.333793	0.341299	0.283575	0.303587	0.228367	10	0.290863	0.00233769	0.0483497	0.0152895
13	0.339249	0.316324	0.376723	0.284406	0.325644	0.35173	0.357859	0.335713	0.329235	0.255468	10	0.327235	0.00125705	0.0354549	0.0112118
16	0.374881	0.344534	0.418718	0.340487	0.305112	0.365816	0.381363	0.397601	0.428653	0.269654	10	0.362682	0.00244551	0.0494521	0.0156381
19	0.412319	0.355762	0.390665	0.34418	0.342739	0.393166	0.399753	0.415676	0.445581	0.288293	10	0.378813	0.0021056	0.0458869	0.0145107
22	0.438794	0.37244	0.420285	0.381094	0.357613	0.425274	0.406232	0.458889	0.446852	0.284977	10	0.399245	0.0027106	0.0520634	0.0164639
25	0.447144	0.3984	0.464107	0.38472	0.361599	0.447975	0.452143	0.55592	0.444326	0.310548	10	0.426688	0.0044687	0.0668484	0.0211393
28	0.458773	0.42214	0.458135	0.427058	0.387437	0.392984	0.47022	0.48782	0.488255	0.353465	10	0.434629	0.00209662	0.0457889	0.0144797
31	0.498057	0.426302	0.48618	0.454516	0.398295	0.470629	0.480704	0.506595	0.4958	0.355424	10	0.45725	0.00244021	0.0493984	0.0156212
34	0.487079	0.465592	0.488826	0.489512	0.453457	0.444372	0.468161	0.538035	0.504759	0.364243	10	0.470404	0.0021111	0.0459468	0.0145296
37	0.52825	0.485864	0.517025	0.464484	0.453254	0.462844	0.487011	0.534857	0.52809	0.368089	10	0.482977	0.00253225	0.0503214	0.015913
40	0.507958	0.508648	0.533735	0.491493	0.448471	0.490962	0.497423	0.581301	0.536694	0.381849	10	0.497853	0.00288467	0.0537091	0.0169843
43	0.541841	0.515986	0.530521	0.526058	0.497993	0.510886	0.533214	0.653516	0.551157	0.380811	10	0.524198	0.00437521	0.0661454	0.020917
46	0.577847	0.51988	0.571023	0.542284	0.526682	0.48017	0.544056	0.678907	0.548438	0.40207	10	0.539136	0.00499574	0.0706805	0.0223511
49	0.564223	0.509603	0.575559	0.559034	0.559999	0.511283	0.573124	0.654559	0.553685	0.418111	10	0.547918	0.0036667	0.0605533	0.0191486
52	0.609835	0.533942	0.569022	0.552635	0.552293	0.469311	0.584049	0.684653	0.57484	0.419616	10	0.555019	0.00526429	0.0725554	0.022944
55	0.615989	0.563028	0.584326	0.592994	0.545123	0.490219	0.587546	0.688964	0.612868	0.428428	10	0.570948	0.00513477	0.0716573	0.02266
58	0.610624	0.54891	0.626668	0.607809	0.543635	0.561093	0.577693	0.729868	0.625126	0.443981	10	0.587541	0.00544112	0.0737639	0.0233262
61	0.631054	0.600201	0.629178	0.635946	0.546533	0.557002	0.610351	0.741713	0.609591	0.451094	10	0.601266	0.00558377	0.0747246	0.02363
64	0.632522	0.587457	0.609395	0.62855	0.507667	0.572088	0.615215	0.762467	0.622144	0.478965	10	0.601647	0.00590695	0.0768567	0.0243042
67	0.633396	0.604497	0.630955	0.651356	0.571405	0.592477	0.604624	0.840171	0.659524	0.479055	10	0.626746	0.00825848	0.0908762	0.0287376
70	0.655494	0.637042	0.661282	0.633183	0.594185	0.544396	0.632072	0.820034	0.665557	0.482664	10	0.632591	0.00770236	0.0877631	0.0277531
73	0.649641	0.648663	0.659507	0.632175	0.603859	0.603723	0.619771	0.883971	0.706919	0.488463	10	0.649669	0.00996331	0.0998164	0.0315647
76	0.700487	0.62662	0.644418	0.666879	0.64333	0.598997	0.620454	0.839266	0.688527	0.493062	10	0.652204	0.00764635	0.0874434	0.027652
79	0.667381	0.642739	0.611868	0.660487	0.597069	0.577774	0.647642	0.84779	0.660287	0.500376	10	0.641341	0.00786744	0.0886986	0.028049
82	0.684958	0.654284	0.635992	0.684994	0.595609	0.58753	0.593975	0.814104	0.661945	0.525559	10	0.643895	0.00609408	0.0780646	0.0246862
85	0.66918	0.665728	0.640299	0.693275	0.614498	0.596408	0.624906	0.809828	0.712861	0.503216	10	0.65302	0.00647724	0.0804813	0.0254504
Repeat#1	DDX39B-AC								Repeat#2									Repeat#3									Repeat#4									Repeat#5									Repeat#6
	Background	Bleached	Whole Cell	Bleached	Whole Cell	FRAP	Normalize			Background	Bleached	Whole Cell	Bleached	Whole Cell	FRAP	Normalize			Background	Bleached	Whole Cell	Bleached	Whole Cell	FRAP	Normalize			Background	Bleached	Whole Cell	Bleached	Whole Cell	FRAP	Normalize			Background	Bleached	Whole Cell	Bleached	Whole Cell	FRAP	Normalize			Background	Bleached	Whole Cell	Bleached
				Minus Back	Minus Back								Minus Back	Minus Back								Minus Back	Minus Back								Minus Back	Minus Back								Minus Back	Minus Back								Minus Back
0	0.167	40.5	13.739	40.333	13.572	1	1		0	0.167	59.639	14.102	59.472	13.935	1	1		0	0.308	51.99	17.768	51.682	17.46	1	1		0	0.308	58.831	25.759	58.523	25.451	1	1		0	0.206	37.623	10.904	37.417	10.698	1	1		0	0.206	61.86	13.798	61.654
1	0.164	6.683	12.934	6.519	12.77	0.17178	0		1	0.164	15.794	13.141	15.63	12.977	0.282214	0		1	0.324	19.354	16.454	19.03	16.13	0.398574	0		1	0.324	6.29	23.067	5.966	22.743	0.114081	0		1	0.198	4.685	9.851	4.487	9.653	0.132901	0		1	0.198	9.294	12.478	9.096
4	0.179	6.423	13.096	6.244	12.917	0.162661	-0.0110102		4	0.179	16.412	13.026	16.233	12.847	0.296068	0.0193006		4	0.328	20.271	16.618	19.943	16.29	0.413594	0.0249736		4	0.328	7.073	23.17	6.745	22.842	0.128418	0.0161831		4	0.202	4.979	9.75	4.777	9.548	0.143046	0.0117005		4	0.202	10.059	12.499	9.857
7	0.156	6.894	13.004	6.738	12.848	0.176473	0.00566625		7	0.156	16.309	13.057	16.153	12.901	0.293376	0.0155498		7	0.339	20.208	16.815	19.869	16.476	0.407408	0.0146872		7	0.339	7.742	23.331	7.403	22.992	0.140026	0.0292861		7	0.19	4.973	9.75	4.783	9.56	0.143046	0.0117004		7	0.19	9.816	12.599	9.626
10	0.172	7.548	13.064	7.376	12.892	0.192524	0.0250456		10	0.172	16.784	13.072	16.612	12.9	0.301736	0.0271966		10	0.311	20.188	16.576	19.877	16.265	0.412859	0.0237512		10	0.311	6.911	23.451	6.6	23.14	0.124039	0.0112404		10	0.189	5.24	9.731	5.051	9.542	0.151346	0.0212726		10	0.189	9.882	12.712	9.693
13	0.181	7.269	13.17	7.088	12.989	0.183625	0.0143011		13	0.181	16.268	12.888	16.087	12.707	0.296638	0.0200943		13	0.317	20.333	16.707	20.016	16.39	0.412575	0.0232797		13	0.317	6.847	23.369	6.53	23.052	0.123192	0.0102842		13	0.179	4.938	9.673	4.759	9.494	0.143318	0.0120137		13	0.179	9.926	12.634	9.747
16	0.19	7.846	13.298	7.656	13.108	0.196539	0.0298939		16	0.19	16.124	12.824	15.934	12.634	0.295514	0.018529		16	0.3	20.146	16.672	19.846	16.372	0.409521	0.0182012		16	0.3	6.927	23.35	6.627	23.05	0.125033	0.0123621		16	0.17	5.055	9.782	4.885	9.612	0.145306	0.014307		16	0.17	10.176	12.538	10.006
19	0.197	7.538	13.363	7.341	13.166	0.187622	0.0191279		19	0.197	16.278	12.645	16.081	12.448	0.302697	0.0285357		19	0.295	20.333	16.482	20.038	16.187	0.418209	0.0326461		19	0.295	7.202	23.183	6.907	22.888	0.131238	0.0193663		19	0.171	5.192	9.767	5.021	9.596	0.149601	0.0192596		19	0.171	9.934	12.603	9.763
22	0.21	7.673	13.486	7.463	13.276	0.18916	0.0209845		22	0.21	16.155	12.637	15.945	12.427	0.300644	0.0256758		22	0.354	20.438	16.572	20.084	16.218	0.418367	0.0329102		22	0.354	7.726	23.289	7.372	22.935	0.139786	0.0290154		22	0.186	5.151	9.77	4.965	9.584	0.148117	0.0175489		22	0.186	9.853	12.518	9.667
25	0.175	7.962	13.636	7.787	13.461	0.19466	0.0276248		25	0.175	16.082	12.605	15.907	12.43	0.299855	0.0245768		25	0.307	20.167	16.476	19.86	16.169	0.414955	0.0272364		25	0.307	7.315	23.325	7.008	23.018	0.132405	0.0206836		25	0.198	5.212	9.673	5.014	9.475	0.1513	0.0212193		25	0.198	10.007	12.588	9.809
28	0.192	7.779	13.433	7.587	13.241	0.192811	0.0253931		28	0.192	16.041	12.763	15.849	12.571	0.295411	0.018385		28	0.332	19.802	16.479	19.47	16.147	0.407361	0.0146091		28	0.332	7.806	23.224	7.474	22.892	0.141987	0.031499		28	0.192	5.219	9.785	5.027	9.593	0.149826	0.0195198		28	0.192	9.956	12.483	9.764
31	0.177	7.413	13.545	7.236	13.368	0.182144	0.0125135		31	0.177	16.546	12.694	16.369	12.517	0.306419	0.0337219		31	0.339	20.083	16.576	19.744	16.237	0.410804	0.0203338		31	0.339	7.347	23.291	7.008	22.952	0.132786	0.0211134		31	0.198	5.267	9.693	5.069	9.495	0.152637	0.0227617		31	0.198	10.081	12.654	9.883
34	0.186	7.26	13.757	7.074	13.571	0.175403	0.00437382		34	0.186	16.371	12.547	16.185	12.361	0.306799	0.0342503		34	0.346	20.292	16.673	19.946	16.327	0.412719	0.0235184		34	0.346	7.347	23.315	7.001	22.969	0.132555	0.0208528		34	0.168	4.911	9.704	4.743	9.536	0.142207	0.0107325		34	0.168	10.206	12.492	10.038
37	0.202	7.654	13.8	7.452	13.598	0.184409	0.0152475		37	0.202	15.887	12.492	15.685	12.29	0.299038	0.0234389		37	0.325	20.167	16.604	19.842	16.279	0.411778	0.0219531		37	0.325	7.411	23.345	7.086	23.02	0.133867	0.0223339		37	0.193	5.089	9.784	4.896	9.591	0.145952	0.0150521		37	0.193	10.162	12.552	9.969
40	0.197	7.962	13.827	7.765	13.63	0.191703	0.0240548		40	0.197	15.979	12.492	15.782	12.295	0.300765	0.0258449		40	0.302	19.75	16.517	19.448	16.215	0.405194	0.0110065		40	0.302	7.411	23.377	7.109	23.075	0.133982	0.0224631		40	0.196	5.301	9.788	5.105	9.592	0.152167	0.0222191		40	0.196	10.228	12.473	10.032
43	0.204	7.317	13.867	7.113	13.663	0.175182	0.0041075		43	0.204	15.99	12.426	15.786	12.222	0.302639	0.0284544		43	0.314	19.885	16.401	19.571	16.087	0.411001	0.020662		43	0.314	7.282	23.274	6.968	22.96	0.131982	0.0202059		43	0.188	5.233	9.771	5.045	9.583	0.15052	0.0203194		43	0.188	10.279	12.483	10.091
46	0.224	7.856	13.907	7.632	13.683	0.18769	0.0192091		46	0.224	16.412	12.434	16.188	12.21	0.31065	0.0396164		46	0.36	19.854	16.531	19.494	16.171	0.407257	0.0144375		46	0.36	7.032	23.323	6.672	22.963	0.126359	0.0138588		46	0.179	5.027	9.793	4.848	9.614	0.144176	0.0130031		46	0.179	10.382	12.517	10.203
49	0.213	7.423	13.897	7.21	13.684	0.177299	0.00666293		49	0.213	16.381	12.43	16.168	12.217	0.310089	0.038834		49	0.346	19.875	16.459	19.529	16.113	0.409457	0.0180951		49	0.346	7.669	23.176	7.323	22.83	0.139496	0.0286875		49	0.174	5.199	9.742	5.025	9.568	0.150158	0.0199023		49	0.174	10.287	12.433	10.113
52	0.206	7.24	13.891	7.034	13.685	0.172958	0.00142205		52	0.206	16.124	12.447	15.918	12.241	0.304695	0.0313201		52	0.342	19.635	16.488	19.293	16.146	0.403682	0.00849312		52	0.342	7.621	23.37	7.279	23.028	0.137466	0.0263956		52	0.181	5.377	9.747	5.196	9.566	0.1553	0.0258328		52	0.181	10.382	12.499	10.201
55	0.217	7.846	14.257	7.629	14.04	0.182845	0.01336		55	0.217	15.907	12.292	15.69	12.075	0.30446	0.030992		55	0.385	19.385	16.484	19	16.099	0.398712	0.00022936		55	0.385	7.944	23.32	7.559	22.935	0.143332	0.0330178		55	0.184	4.911	9.747	4.727	9.563	0.141327	0.00971774		55	0.184	10.132	12.523	9.948
58	0.204	8.317	14.225	8.113	14.021	0.194709	0.0276842		58	0.204	15.99	12.19	15.786	11.986	0.308597	0.0367562		58	0.346	20.156	16.419	19.81	16.073	0.416382	0.0296099		58	0.346	7.452	23.257	7.106	22.911	0.134884	0.0234813		58	0.205	4.74	9.699	4.535	9.494	0.136572	0.00423397		58	0.205	9.838	12.492	9.633
61	0.217	8.519	14.177	8.302	13.96	0.200115	0.0342121		61	0.217	16.206	12.217	15.989	12	0.312201	0.0417768		61	0.385	19.229	16.197	18.844	15.812	0.402616	0.0067204		61	0.385	7.169	23.166	6.784	22.781	0.129506	0.0174117		61	0.192	4.986	9.75	4.794	9.558	0.143405	0.0121144		61	0.192	10.125	12.385	9.933
64	0.216	8.519	14.252	8.303	14.036	0.199056	0.0329328		64	0.216	16.144	12.259	15.928	12.043	0.3099	0.0385703		64	0.374	19.625	16.53	19.251	16.156	0.402554	0.00661738		64	0.374	7.524	23.259	7.15	22.885	0.135873	0.0245981		64	0.181	5.212	9.834	5.031	9.653	0.149014	0.0185824		64	0.181	10.559	12.4	10.378
67	0.221	7.683	14.366	7.462	14.145	0.177515	0.00692438		67	0.221	15.794	12.194	15.573	11.973	0.304764	0.0314156		67	0.343	20.094	16.63	19.751	16.287	0.409688	0.0184783		67	0.343	7.218	23.505	6.875	23.162	0.129085	0.0169357		67	0.178	5.459	9.712	5.281	9.534	0.158371	0.0293737		67	0.178	10.493	12.477	10.315
70	0.236	8.413	14.371	8.177	14.135	0.194662	0.0276277		70	0.236	16.443	12.278	16.207	12.042	0.315354	0.0461694		70	0.337	19.844	16.539	19.507	16.202	0.406749	0.0135926		70	0.337	7.71	23.343	7.373	23.006	0.139374	0.0285497		70	0.18	5.178	9.754	4.998	9.574	0.149258	0.0188639		70	0.18	10.441	12.348	10.261
73	0.201	8.279	14.34	8.078	14.139	0.192251	0.0247164		73	0.201	16.371	12.217	16.17	12.016	0.315315	0.0461148		73	0.367	20.083	16.357	19.716	15.99	0.416558	0.0299014		73	0.367	7.29	23.31	6.923	22.943	0.131227	0.0193535		73	0.172	5.11	9.712	4.938	9.54	0.147991	0.0174036		73	0.172	10.176	12.471	10.004
76	0.233	7.606	14.272	7.373	14.039	0.176722	0.00596701		76	0.233	16.309	12.239	16.076	12.006	0.313743	0.0439249		76	0.34	20.031	16.43	19.691	16.09	0.413444	0.0247239		76	0.34	7.548	23.202	7.208	22.862	0.137113	0.0259978		76	0.187	5.034	9.647	4.847	9.46	0.146493	0.015675		76	0.187	10.61	12.501	10.423
79	0.192	8.029	14.216	7.837	14.024	0.188045	0.0196378		79	0.192	16.454	12.305	16.262	12.113	0.31457	0.0450764		79	0.342	20.292	16.583	19.95	16.241	0.414988	0.0272905		79	0.342	7.435	23.496	7.093	23.154	0.133224	0.0216078		79	0.183	5.137	9.581	4.954	9.398	0.150714	0.0205437		79	0.183	10.206	12.537	10.023
82	0.236	8.183	14.287	7.947	14.051	0.190318	0.0223823		82	0.236	16.536	12.257	16.3	12.021	0.317718	0.0494623		82	0.337	20.188	16.574	19.851	16.237	0.41303	0.0240355		82	0.337	7.145	23.241	6.808	22.904	0.129267	0.017141		82	0.189	4.884	9.65	4.695	9.461	0.141884	0.0103597		82	0.189	10.147	12.529	9.958
85	0.206	8.269	14.489	8.063	14.283	0.189959	0.0219495		85	0.206	16.206	12.193	16	11.987	0.312755	0.0425481		85	0.325	20.333	16.578	20.008	16.253	0.415887	0.0287856		85	0.325	7.669	23.324	7.344	22.999	0.138868	0.0279787		85	0.185	4.986	9.678	4.801	9.493	0.144598	0.0134899		85	0.185	10.103	12.464	9.918
	1	2	3	4	5	6	7	8	9	10	Count	Average	variance	Std. Dev	SE
0	1	1	1	1	1	1	1	1	1	1	10	1	0	0	0
1	0	0	0	0	0	0	0	0	0	0	10	0	0	0	0
4	-0.0110102	0.0193006	0.0249736	0.0161831	0.0117005	0.0160357	0.0401445	0.00230539	0.0155564	0.00917934	10	0.0144369	0.000181364	0.0134671	0.00425868
7	0.00566625	0.0155498	0.0146872	0.0292861	0.0117004	0.00922466	0.0366031	0.0306247	0.0273685	0.0208778	10	0.0201588	0.000107563	0.0103713	0.00327968
10	0.0250456	0.0271966	0.0237512	0.0112404	0.0212726	0.00877372	0.0403076	0.0273492	0.0443086	0.0116946	10	0.024094	0.000139376	0.0118058	0.00373331
13	0.0143011	0.0200943	0.0232797	0.0102842	0.0120137	0.0110295	0.0496316	0.0324526	0.0434183	0.0346298	10	0.0251135	0.000201773	0.0142047	0.00449192
16	0.0298939	0.018529	0.0182012	0.0123621	0.014307	0.0179975	0.0245274	0.0446127	0.0496481	0.0299108	10	0.025999	0.000160187	0.0126565	0.00400234
19	0.0191279	0.0285357	0.0326461	0.0193663	0.0192596	0.0117501	0.0691313	0.0249209	0.039241	0.0248326	10	0.0288811	0.000260609	0.0161434	0.00510498
22	0.0209845	0.0256758	0.0329102	0.0290154	0.0175489	0.0113768	0.0420917	0.019607	0.0483262	0.0569332	10	0.030447	0.00021386	0.014624	0.0046245
25	0.0276248	0.0245768	0.0272364	0.0206836	0.0212193	0.0134297	0.0337827	0.0201341	0.0542543	0.0242522	10	0.0267194	0.000122944	0.011088	0.00350633
28	0.0253931	0.018385	0.0146091	0.031499	0.0195198	0.0141452	0.0587923	0.0390467	0.0444636	0.0289122	10	0.0294766	0.000208328	0.0144336	0.0045643
31	0.0125135	0.0337219	0.0203338	0.0211134	0.0227617	0.0138898	0.0407663	0.0477804	0.0449182	0.0330831	10	0.0290882	0.000162197	0.0127356	0.00402737
34	0.00437382	0.0342503	0.0235184	0.0208528	0.0107325	0.0194427	0.0249565	0.0181795	0.0491489	0.0249118	10	0.0230367	0.000150666	0.0122746	0.00388158
37	0.0152475	0.0234389	0.0219531	0.0223339	0.0150521	0.017364	0.0544978	0.0364421	0.055735	0.0328516	10	0.0294916	0.000230755	0.0151906	0.0048037
40	0.0240548	0.0258449	0.0110065	0.0224631	0.0222191	0.0201355	0.0295826	0.0347695	0.0531346	0.0352863	10	0.0278497	0.000129762	0.0113913	0.00360225
43	0.0041075	0.0284544	0.020662	0.0202059	0.0203194	0.0210847	0.040498	0.0618046	0.0437172	0.0232589	10	0.0284113	0.000262137	0.0161906	0.00511993
46	0.0192091	0.0396164	0.0144375	0.0138588	0.0130031	0.0227228	0.0155434	0.0214712	0.060829	0.0328846	10	0.0253576	0.000230941	0.0151967	0.00480563
49	0.00666293	0.038834	0.0180951	0.0286875	0.0199023	0.0221926	0.045983	0.0328588	0.0511832	0.038244	10	0.0302643	0.00018985	0.0137786	0.00435718
52	0.00142205	0.0313201	0.00849312	0.0263956	0.0258328	0.0230338	0.0384786	0.0450048	0.0482473	0.0447129	10	0.0292941	0.000244595	0.0156395	0.00494565
55	0.01336	0.030992	0.00022936	0.0330178	0.00971774	0.01726	0.0262024	0.0454057	0.0522029	0.02986	10	0.0258248	0.000257486	0.0160464	0.0050743
58	0.0276842	0.0367562	0.0296099	0.0234813	0.00423397	0.0114042	0.0371804	0.0152917	0.0454408	0.0306274	10	0.026171	0.000162604	0.0127516	0.00403242
61	0.0342121	0.0417768	0.0067204	0.0174117	0.0121144	0.0194795	0.0506291	0.0312946	0.0636799	0.0273574	10	0.0304676	0.000317087	0.0178069	0.00563105
64	0.0329328	0.0385703	0.00661738	0.0245981	0.0185824	0.0286184	0.0329648	0.0601527	0.0505697	0.0317852	10	0.0325392	0.000230006	0.0151659	0.00479589
67	0.00692438	0.0314156	0.0184783	0.0169357	0.0293737	0.0258131	0.0345669	0.0577055	0.0762736	0.0287418	10	0.0326229	0.000413147	0.020326	0.00642765
70	0.0276277	0.0461694	0.0135926	0.0285497	0.0188639	0.0270229	0.0640278	0.0214476	0.0552589	0.0187891	10	0.032135	0.000291156	0.0170633	0.00539589
73	0.0247164	0.0461148	0.0299014	0.0193535	0.0174036	0.0191506	0.0313891	0.0622821	0.0499431	0.0353557	10	0.033561	0.000224556	0.0149852	0.00473874
76	0.00596701	0.0439249	0.0247239	0.0259978	0.015675	0.0278548	0.0458593	0.0373407	0.0604374	0.0400271	10	0.0327808	0.000253356	0.0159172	0.00503344
79	0.0196378	0.0450764	0.0272905	0.0216078	0.0205437	0.0186017	0.0500363	0.0300315	0.0628667	0.0386255	10	0.0334318	0.000230009	0.0151661	0.00479593
82	0.0223823	0.0494623	0.0240355	0.017141	0.0103597	0.0174563	0.0603191	0.0298003	0.0535633	0.0341018	10	0.0318622	0.000293055	0.0171189	0.00541346
85	0.0219495	0.0425481	0.0287856	0.0279787	0.0134899	0.0176543	0.0527282	0.02797	0.0500353	0.0465359	10	0.0329675	0.00019559	0.0139853	0.00442255
Repeat#1	DDX39B-HS (October 26th, 2023)								Repeat#2									Repeat#3									Repeat#4									Repeat#5									Repeat#6
	Background	Bleached	Whole Cell	Bleached	Whole Cell	FRAP	Normalize			Background	Bleached	Whole Cell	Bleached	Whole Cell	FRAP	Normalize			Background	Bleached	Whole Cell	Bleached	Whole Cell	FRAP	Normalize			Background	Bleached	Whole Cell	Bleached	Whole Cell	FRAP	Normalize			Background	Bleached	Whole Cell	Bleached	Whole Cell	FRAP	Normalize			Background	Bleached	Whole Cell	Bleached
				Minus Back	Minus Back								Minus Back	Minus Back								Minus Back	Minus Back								Minus Back	Minus Back								Minus Back	Minus Back								Minus Back
0	0	18.524	15.472	18.524	15.472	1	1		0	0	15.365	17.236	15.365	17.236	1	1		0	0	10.701	8.428	10.701	8.428	1	1		0	0	8.148	7.681	8.148	7.681	1	1		0	0.003	18.96	14.877	18.957	14.874	1	1		0	0	7.28	7.119	7.28
1	0.0006281	3.929	13.602	3.92837	13.6014	0.241236	0		1	0.001	4.697	15.004	4.696	15.003	0.351119	0		1	0	1.789	6.94	1.789	6.94	0.203026	0		1	0	1.433	6.454	1.433	6.454	0.209307	0		1	0.0006468	5.175	12.639	5.17435	12.6384	0.321236	0		1	0	1.46	6.47	1.46
4	0.002	6.087	14.136	6.085	14.134	0.35959	0.155983		4	0.001	6.832	15.62	6.831	15.619	0.490608	0.21497		4	0	3.148	7.523	3.148	7.523	0.329567	0.158777		4	0	2.009	6.856	2.009	6.856	0.276233	0.0846423		4	0.001	7.487	13.15	7.486	13.149	0.446699	0.184841		4	0	3.39	6.728	3.39
7	0.001	6.887	14.311	6.886	14.31	0.401919	0.21177		7	0.001	7.595	15.712	7.594	15.711	0.542214	0.2945		7	0.0007386	3.339	7.617	3.33826	7.61626	0.345206	0.1784		7	0	2.488	6.943	2.488	6.943	0.337808	0.162517		7	0.005	7.947	13.388	7.942	13.383	0.465623	0.212721		7	0.0009217	4.057	6.722	4.05608
10	0	7.238	14.386	7.238	14.386	0.420233	0.235906		10	0.001	8.109	15.664	8.108	15.663	0.580688	0.353792		10	0	3.678	7.686	3.678	7.686	0.376887	0.218152		10	0.0006452	2.564	6.945	2.56335	6.94435	0.347971	0.175371		10	0.001	8.563	13.411	8.562	13.41	0.500962	0.264784		10	0.0009217	4.373	6.593	4.37208
13	0.0006281	7.733	14.41	7.73237	14.4094	0.448208	0.272775		13	0.001	8.318	15.601	8.317	15.6	0.598062	0.380567		13	0	4.255	7.649	4.255	7.649	0.438122	0.294986		13	0	2.958	6.938	2.958	6.938	0.401912	0.24359		13	0.003	9.026	13.377	9.023	13.374	0.529356	0.306616		13	0	4.363	6.602	4.363
16	0.0006281	8.312	14.399	8.31137	14.3984	0.482138	0.317492		16	0.001	8.536	15.739	8.535	15.738	0.608356	0.396432		16	0	4.248	7.66	4.248	7.66	0.436773	0.293294		16	0	3.148	6.897	3.148	6.897	0.43027	0.279455		16	0.002	9.109	13.388	9.107	13.386	0.533805	0.313171		16	0	4.66	6.702	4.66
19	0.0006281	7.929	14.346	7.92837	14.3454	0.461619	0.290451		19	0	8.5	15.568	8.5	15.568	0.612477	0.402783		19	0	4.433	7.679	4.433	7.679	0.454667	0.315746		19	0	3.252	6.898	3.252	6.898	0.444421	0.297351		19	0.001	9.381	13.334	9.38	13.333	0.551992	0.339966		19	0.003	4.797	6.742	4.794
22	0.0006281	8.431	14.404	8.43037	14.4034	0.488871	0.326367		22	0.002	9.088	15.804	9.086	15.802	0.645007	0.452916		22	0	4.289	7.654	4.289	7.654	0.441334	0.299017		22	0.0006452	3.255	6.885	3.25435	6.88435	0.445624	0.298873		22	0.004	9.589	13.418	9.585	13.414	0.56065	0.352721		22	0	4.793	6.728	4.793
25	0	8.543	14.354	8.543	14.354	0.497106	0.33722		25	0.0007386	9.106	15.853	9.10526	15.8523	0.644325	0.451865		25	0	4.493	7.653	4.493	7.653	0.462386	0.325431		25	0	3.276	6.905	3.276	6.905	0.447247	0.300925		25	0.001	9.887	13.462	9.886	13.461	0.576237	0.375685		25	0	4.997	6.825	4.997
28	0.002	8.923	14.334	8.921	14.332	0.519898	0.367258		28	0	9.109	15.7	9.109	15.7	0.650841	0.461906		28	0	4.477	7.661	4.477	7.661	0.460258	0.322762		28	0.0006452	3.33	6.881	3.32935	6.88035	0.456159	0.312197		28	0.0006468	10.093	13.341	10.0924	13.3404	0.593585	0.401244		28	0	5.607	6.837	5.607
31	0	8.682	14.304	8.682	14.304	0.50696	0.350207		31	0.0007386	10.004	15.96	10.0033	15.9593	0.703125	0.542482		31	0	4.779	7.641	4.779	7.641	0.492592	0.363332		31	0.0006452	3.588	6.846	3.58735	6.84535	0.494021	0.360081		31	0.003	9.788	13.246	9.785	13.243	0.579739	0.380844		31	0	5.147	6.864	5.147
34	0.002	9.415	14.423	9.413	14.421	0.545186	0.400585		34	0.0007386	9.763	15.836	9.76226	15.8353	0.691559	0.524657		34	0	4.946	7.682	4.946	7.682	0.507084	0.381516		34	0	3.627	6.876	3.627	6.876	0.497254	0.364171		34	0.002	10.391	13.348	10.389	13.346	0.610774	0.426567		34	0	5.067	6.79	5.067
37	0.001	9.286	14.34	9.285	14.339	0.540847	0.394868		37	0.0007386	9.774	15.807	9.77326	15.8063	0.693608	0.527816		37	0	4.876	7.645	4.876	7.645	0.502327	0.375547		37	0.0006452	3.794	6.796	3.79335	6.79535	0.526233	0.40082		37	0.003	10.43	13.371	10.427	13.368	0.612	0.428372		37	0.0009217	5.26	6.806	5.25908
40	0.0006281	9.518	14.378	9.51737	14.3774	0.552903	0.410757		40	0.001	9.923	15.746	9.922	15.745	0.706904	0.548306		40	0.0007386	4.789	7.653	4.78826	7.65226	0.49282	0.363618		40	0	3.597	6.828	3.597	6.828	0.496608	0.363353		40	0.006	10.417	13.431	10.411	13.425	0.608466	0.423167		40	0.0009217	5.347	6.805	5.34608
43	0.0006281	9.518	14.369	9.51737	14.3684	0.55325	0.411213		43	0	9.839	15.412	9.839	15.412	0.716137	0.562534		43	0	5.05	7.672	5.05	7.672	0.518421	0.395741		43	0	3.706	6.877	3.706	6.877	0.508011	0.377775		43	0.003	10.517	13.416	10.514	13.413	0.615036	0.432845		43	0.0009217	5.597	6.842	5.59608
46	0.001	9.656	14.322	9.655	14.321	0.563107	0.424204		46	0.001	9.88	15.375	9.879	15.374	0.720825	0.56976		46	0	5.372	7.66	5.372	7.66	0.552341	0.438302		46	0.0006452	3.942	6.784	3.94135	6.78335	0.547732	0.42801		46	0.004	10.808	13.486	10.804	13.482	0.628765	0.453072		46	0	5.6	6.844	5.6
49	0.001	9.65	14.328	9.649	14.327	0.562521	0.423432		49	0.001	10.153	15.646	10.152	15.645	0.727914	0.580684		49	0	4.919	7.669	4.919	7.669	0.505171	0.379115		49	0	3.973	6.799	3.973	6.799	0.550859	0.431965		49	0.003	10.669	13.491	10.666	13.488	0.620458	0.440833		49	0	5.673	6.809	5.673
52	0.001	9.913	14.259	9.912	14.258	0.58065	0.447325		52	0	10.12	15.602	10.12	15.602	0.727619	0.58023		52	0	5.02	7.646	5.02	7.646	0.517094	0.394076		52	0	4.1	6.749	4.1	6.749	0.572679	0.459561		52	0.0006468	10.901	13.347	10.9004	13.3464	0.64082	0.470833		52	0.0009217	5.737	6.843	5.73608
55	0.003	10.138	14.305	10.135	14.302	0.591887	0.462134		55	0	10.241	15.727	10.241	15.727	0.730467	0.584618		55	0.0007386	5.329	7.667	5.32826	7.66626	0.547397	0.432098		55	0.007	3.973	6.788	3.966	6.781	0.551348	0.432584		55	0.002	11.06	13.282	11.058	13.28	0.653336	0.489272		55	0	5.887	6.868	5.887
58	0.002	9.588	14.291	9.586	14.289	0.560334	0.42055		58	0.0007386	10.551	15.52	10.5503	15.5193	0.762599	0.634138		58	0	5.406	7.694	5.406	7.694	0.553381	0.439606		58	0	4.021	6.751	4.021	6.751	0.561478	0.445395		58	0.003	11.162	13.315	11.159	13.312	0.657719	0.495729		58	0	6.207	6.895	6.207
61	0.0006281	10.367	14.254	10.3664	14.2534	0.607464	0.482665		61	0	10.664	15.46	10.664	15.46	0.773775	0.651361		61	0	5.342	7.684	5.342	7.684	0.547541	0.432279		61	0	4.073	6.786	4.073	6.786	0.565806	0.450869		61	0.001	11.119	13.454	11.118	13.453	0.648434	0.48205		61	0.003	5.827	6.861	5.824
64	0.0006281	10.248	14.239	10.2474	14.2384	0.601124	0.474308		64	0	10.438	15.568	10.438	15.568	0.752122	0.617992		64	0	5.503	7.699	5.503	7.699	0.562944	0.451606		64	0.0006452	4.124	6.644	4.12335	6.64335	0.5851	0.47527		64	0.0006468	11.421	13.413	11.4204	13.4124	0.668087	0.511003		64	0	5.737	6.824	5.737
67	0.0006281	10.518	14.244	10.5174	14.2434	0.616746	0.494897		67	0.0007386	10.737	15.586	10.7363	15.5853	0.772757	0.649793		67	0	5.621	7.674	5.621	7.674	0.576889	0.469103		67	0	4.042	6.621	4.042	6.621	0.575492	0.463119		67	0.001	11.404	13.436	11.403	13.435	0.665947	0.507851		67	0.002	5.963	6.811	5.961
70	0.0006281	10.28	14.226	10.2794	14.2254	0.603552	0.477508		70	0	10.682	15.525	10.682	15.525	0.771836	0.648373		70	0	5.701	7.624	5.701	7.624	0.588936	0.48422		70	0	3.973	6.709	3.973	6.709	0.558248	0.441311		70	0.001	11.295	13.417	11.294	13.416	0.660515	0.499849		70	0	5.907	6.81	5.907
73	0.001	10.441	14.243	10.44	14.242	0.612267	0.488995		73	0.0007386	11.062	15.422	11.0613	15.4213	0.804616	0.698891		73	0	5.792	7.631	5.792	7.631	0.597788	0.495326		73	0.0006452	4.021	6.772	4.02035	6.77135	0.5597	0.443147		73	0.002	11.642	13.457	11.64	13.455	0.678778	0.526754		73	0.0009217	5.613	6.79	5.61208
76	0.0006281	10.354	14.267	10.3534	14.2664	0.60615	0.480932		76	0.0007386	10.88	15.485	10.8793	15.4843	0.788157	0.673526		76	0.0007386	5.859	7.658	5.85826	7.65726	0.602553	0.501305		76	0.001	4.091	6.735	4.09	6.734	0.572555	0.459404		76	0.0006468	11.599	13.435	11.5984	13.4344	0.677388	0.524707		76	0	6.02	6.797	6.02
79	0.0006281	10.415	14.178	10.4144	14.1774	0.613549	0.490683		79	0.001	10.653	15.439	10.652	15.438	0.774005	0.651717		79	0	5.49	7.637	5.49	7.637	0.566174	0.455658		79	0	4.627	6.648	4.627	6.648	0.656108	0.565075		79	0.003	11.702	13.447	11.699	13.444	0.682776	0.532645		79	0	5.503	6.757	5.503
82	0	10.415	14.163	10.415	14.163	0.614208	0.491553		82	0.001	10.876	15.544	10.875	15.543	0.784871	0.668462		82	0	5.768	7.642	5.768	7.642	0.594454	0.491143		82	0	4.618	6.642	4.618	6.642	0.655423	0.564209		82	0.001	11.772	13.414	11.771	13.413	0.688566	0.541175		82	0	6.04	6.832	6.04
85	0.001	10.331	14.09	10.33	14.089	0.612395	0.489163		85	0.0007386	10.755	15.479	10.7543	15.4783	0.779403	0.660036		85	0	5.752	7.641	5.752	7.641	0.592883	0.489171		85	0.0006452	4.685	6.711	4.68435	6.71035	0.658068	0.567554		85	0.001	11.765	13.497	11.764	13.496	0.683924	0.534337		85	0.0009217	6.167	6.858	6.16608
	1	2	3	4	5	6	7	8	9	10	Count	Average	variance	Std. Dev	SE
0	1	1	1	1	1	1	1	1	1	1	10	1	0	0	0
1	0	0	0	0	0	0	0	0	0	0	10	0	0	0	0
4	0.155983	0.21497	0.158777	0.0846423	0.184841	0.349087	0.213065	0.28957	0.234338	0.203583	10	0.208886	0.00535788	0.0731975	0.0231471
7	0.21177	0.2945	0.1784	0.162517	0.212721	0.474089	0.259613	0.383665	0.307678	0.306238	10	0.279119	0.00931068	0.0964918	0.0305134
10	0.235906	0.353792	0.218152	0.175371	0.264784	0.549056	0.304337	0.456992	0.360869	0.333838	10	0.32531	0.0128458	0.113339	0.035841
13	0.272775	0.380567	0.294986	0.24359	0.306616	0.54608	0.343817	0.522542	0.38863	0.343524	10	0.364313	0.0100969	0.100483	0.0317756
16	0.317492	0.396432	0.293294	0.279455	0.313171	0.589313	0.356054	0.559634	0.42288	0.385475	10	0.39132	0.0115013	0.107244	0.0339135
19	0.290451	0.402783	0.315746	0.297351	0.339966	0.609473	0.409361	0.572611	0.427411	0.411336	10	0.407649	0.0119227	0.109191	0.0345293
22	0.326367	0.452916	0.299017	0.298873	0.352721	0.610746	0.406219	0.537956	0.457637	0.437929	10	0.418038	0.0106525	0.103211	0.0326382
25	0.33722	0.451865	0.325431	0.300925	0.375685	0.635547	0.411893	0.584149	0.466465	0.425308	10	0.431449	0.0119224	0.10919	0.0345288
28	0.367258	0.461906	0.322762	0.312197	0.401244	0.745885	0.443618	0.549123	0.482233	0.42783	10	0.451406	0.015941	0.126258	0.0399262
31	0.350207	0.542482	0.363332	0.360081	0.380844	0.657747	0.459489	0.642724	0.534552	0.464305	10	0.475576	0.0133439	0.115516	0.0365292
34	0.400585	0.524657	0.381516	0.364171	0.426567	0.653218	0.464138	0.608744	0.52033	0.498306	10	0.484223	0.00920954	0.0959664	0.0303472
37	0.394868	0.527816	0.375547	0.40082	0.428372	0.68656	0.450032	0.613326	0.503092	0.481013	10	0.486145	0.0100974	0.100486	0.0317764
40	0.410757	0.548306	0.363618	0.363353	0.423167	0.702746	0.483258	0.658091	0.529191	0.519602	10	0.500209	0.0134543	0.115993	0.0366801
43	0.411213	0.562534	0.395741	0.377775	0.432845	0.743269	0.495458	0.651122	0.544507	0.510738	10	0.51252	0.0138532	0.1177	0.0372199
46	0.424204	0.56976	0.438302	0.42801	0.453072	0.743549	0.475691	0.656413	0.523793	0.538905	10	0.52517	0.0113244	0.106416	0.0336518
49	0.423432	0.580684	0.379115	0.431965	0.440833	0.762279	0.503546	0.737147	0.562229	0.541361	10	0.536259	0.0169548	0.13021	0.0411762
52	0.447325	0.58023	0.394076	0.459561	0.470833	0.768793	0.552774	0.688315	0.563601	0.548922	10	0.547443	0.0130383	0.114186	0.0361086
55	0.462134	0.584618	0.432098	0.432584	0.489272	0.792396	0.605573	0.697409	0.558139	0.546734	10	0.560096	0.0136584	0.116869	0.0369572
58	0.42055	0.634138	0.439606	0.445395	0.495729	0.846419	0.55668	0.715861	0.572246	0.565781	10	0.569241	0.0180412	0.134318	0.042475
61	0.482665	0.651361	0.432279	0.450869	0.48205	0.782437	0.575254	0.707864	0.607957	0.563994	10	0.573673	0.0134053	0.115781	0.0366132
64	0.474308	0.617992	0.451606	0.47527	0.511003	0.771749	0.604455	0.736467	0.615026	0.560159	10	0.581804	0.0120293	0.109678	0.0346833
67	0.494897	0.649793	0.469103	0.463119	0.507851	0.815352	0.579612	0.721011	0.615897	0.58203	10	0.589866	0.0132081	0.114926	0.0363429
70	0.477508	0.648373	0.48422	0.441311	0.499849	0.805241	0.562606	0.750719	0.611037	0.608173	10	0.588904	0.0145731	0.120719	0.0381747
73	0.488995	0.698891	0.495326	0.443147	0.526754	0.754087	0.592645	0.726264	0.618783	0.606146	10	0.595104	0.0114352	0.106935	0.0338159
76	0.480932	0.673526	0.501305	0.459404	0.524707	0.828183	0.624787	0.74611	0.622397	0.60232	10	0.606367	0.0143213	0.119672	0.0378435
79	0.490683	0.651717	0.455658	0.565075	0.532645	0.738756	0.64339	0.723155	0.629664	0.636698	10	0.606744	0.00881007	0.093862	0.0296818
82	0.491553	0.668462	0.491143	0.564209	0.541175	0.826163	0.651183	0.757539	0.658967	0.63545	10	0.628584	0.0120211	0.109641	0.0346715
85	0.489163	0.660036	0.489171	0.567554	0.534337	0.845177	0.62393	0.775401	0.669566	0.610384	10	0.626472	0.0136584	0.116869	0.0369573
[truncated: 35 more columns]

## Sheet: Repeat 2
Repeat#1	DDX39B-NT (October 13th, 2023)								Repeat#2									Repeat#3									Repeat#4									Repeat#5									Repeat#6
	Background	Bleached	Whole Cell	Bleached	Whole Cell	FRAP	Normalize			Background	Bleached	Whole Cell	Bleached	Whole Cell	FRAP	Normalize			Background	Bleached	Whole Cell	Bleached	Whole Cell	FRAP	Normalize			Background	Bleached	Whole Cell	Bleached	Whole Cell	FRAP	Normalize			Background	Bleached	Whole Cell	Bleached	Whole Cell	FRAP	Normalize			Background	Bleached	Whole Cell	Bleached
				Minus Back	Minus Back								Minus Back	Minus Back								Minus Back	Minus Back								Minus Back	Minus Back								Minus Back	Minus Back								Minus Back
0	0.015	12.096	12.68	12.081	12.665	1	1		0	0.068	12.229	14.284	12.161	14.216	1	1		0	0	8.373	9.937	8.373	9.937	1	1		0	0.001	6.697	7.34	6.696	7.339	1	1		0	0	3.86	4.5	3.86	4.5	1	1		0	0.003	1.592	2.848	1.589
1	0.012	1.424	11.239	1.412	11.227	0.131848	0		1	0.071	2.836	12.631	2.765	12.56	0.257344	0		1	0.0004717	2.114	8.978	2.11353	8.97753	0.279399	0		1	0.0004529	1.135	6.679	1.13455	6.67855	0.186192	0		1	0.002	0.363	4.017	0.361	4.015	0.104821	0		1	0.0008389	0.051	2.696	0.0501611
4	0.019	3.359	11.614	3.34	11.595	0.30198	0.19597		4	0.07	4.271	12.97	4.201	12.9	0.38069	0.166088		4	0.0004717	3.239	9.263	3.23853	9.26253	0.414947	0.188103		4	0.0004529	2.19	6.788	2.18955	6.78755	0.35356	0.20566		4	0	0.829	4.09	0.829	4.09	0.236296	0.14687		4	0.0008389	0.145	2.68	0.144161
7	0.009	3.92	11.72	3.911	11.711	0.350103	0.251402		7	0.106	4.693	12.942	4.587	12.836	0.417741	0.215978		7	0	3.835	9.314	3.835	9.314	0.488656	0.290392		7	0	2.383	6.632	2.383	6.632	0.393823	0.255135		7	0	1.027	4.218	1.027	4.218	0.28385	0.199993		7	0.0008389	0.141	2.696	0.140161
10	0.009	4.25	11.751	4.241	11.742	0.378642	0.284275		10	0.084	5.242	13.188	5.158	13.104	0.460135	0.273063		10	0	3.843	9.288	3.843	9.288	0.491046	0.293709		10	0.0004529	2.599	6.733	2.59855	6.73255	0.423031	0.291026		10	0.0007163	1.149	4.297	1.14828	4.29628	0.311589	0.230979		10	0.003	0.314	2.768	0.311
13	0.011	4.518	11.821	4.507	11.81	0.400074	0.308962		13	0.065	5.508	13.265	5.443	13.2	0.482028	0.302542		13	0	4.145	9.158	4.145	9.158	0.537153	0.357693		13	0.0004529	2.832	6.618	2.83155	6.61755	0.468973	0.347479		13	0	1.22	4.279	1.22	4.279	0.332386	0.254212		13	0.002	0.337	2.745	0.335
16	0.012	4.705	11.82	4.693	11.808	0.416655	0.328061		16	0.069	5.878	13.212	5.809	13.143	0.516672	0.34919		16	0.0009434	4.212	9.24	4.21106	9.23906	0.540926	0.362928		16	0.0009058	2.854	6.611	2.85309	6.61009	0.473075	0.352519		16	0.0007163	1.277	4.295	1.27628	4.29428	0.346483	0.269959		16	0.004	0.349	2.743	0.345
19	0.013	5.062	11.812	5.049	11.799	0.448603	0.364862		19	0.074	5.799	13.3	5.725	13.226	0.506005	0.334827		19	0.0004717	4.925	9.274	4.92453	9.27353	0.630222	0.486848		19	0.0004529	2.971	6.414	2.97055	6.41355	0.507644	0.394998		19	0	1.466	4.315	1.466	4.315	0.396076	0.32536		19	0.003	0.412	2.736	0.409
22	0.008	5.08	11.713	5.072	11.705	0.454266	0.371384		22	0.065	6.115	13.396	6.05	13.331	0.530519	0.367835		22	0	4.467	9.292	4.467	9.292	0.570533	0.404016		22	0	3.073	6.604	3.073	6.604	0.510008	0.397902		22	0	1.491	4.298	1.491	4.298	0.404424	0.334685		22	0.003	0.455	2.754	0.452
25	0.008	5.23	11.692	5.222	11.684	0.468541	0.387827		25	0.052	6.388	13.385	6.336	13.333	0.555515	0.401492		25	0	4.765	9.309	4.765	9.309	0.607483	0.455292		25	0	3.029	6.339	3.029	6.339	0.523721	0.414752		25	0	1.53	4.227	1.53	4.227	0.421973	0.354289		25	0	0.388	2.719	0.388
28	0.006	5.453	11.738	5.447	11.732	0.486729	0.408778		28	0.06	6.195	13.282	6.135	13.222	0.542407	0.383843		28	0.0004717	4.957	9.32	4.95653	9.31953	0.631187	0.488186		28	0	3.281	6.647	3.281	6.647	0.541006	0.435992		28	0	1.534	4.218	1.534	4.218	0.423979	0.35653		28	0.0008389	0.533	2.746	0.532161
31	0.013	5.46	11.785	5.447	11.772	0.485076	0.406873		31	0.035	6.599	13.395	6.564	13.36	0.574342	0.426843		31	0.001	5.047	9.301	5.046	9.3	0.64393	0.50587		31	0	3.453	6.778	3.453	6.778	0.558363	0.45732		31	0	1.631	4.12	1.631	4.12	0.461511	0.398457		31	0.0008389	0.478	2.734	0.477161
34	0.011	5.569	11.766	5.558	11.755	0.495676	0.419084		34	0.037	6.443	13.457	6.406	13.42	0.558011	0.404853		34	0.0004717	5.122	9.167	5.12153	9.16653	0.663085	0.532452		34	0.0004529	3.522	6.695	3.52155	6.69455	0.576546	0.479663		34	0	1.796	4.25	1.796	4.25	0.492655	0.433247		34	0.004	0.494	2.728	0.49
37	0.01	5.438	11.737	5.428	11.727	0.485238	0.407061		37	0.025	6.872	13.469	6.847	13.444	0.59536	0.455146		37	0.0004717	5.196	9.185	5.19553	9.18453	0.671347	0.543918		37	0.0004529	3.474	6.635	3.47355	6.63455	0.57383	0.476326		37	0	1.686	4.251	1.686	4.251	0.462372	0.399419		37	0.002	0.612	2.753	0.61
40	0.013	5.741	11.711	5.728	11.698	0.513327	0.439414		40	0.039	6.94	13.439	6.901	13.4	0.602026	0.464121		40	0.0004717	5.2	9.297	5.19953	9.29653	0.66377	0.533403		40	0.0004529	3.354	6.436	3.35355	6.43555	0.571137	0.473017		40	0	1.741	4.187	1.741	4.187	0.484754	0.424421		40	0.003	0.529	2.723	0.526
43	0.013	5.786	11.735	5.773	11.722	0.5163	0.44284		43	0.052	7.232	13.521	7.18	13.469	0.623157	0.492574		43	0	5.329	9.279	5.329	9.279	0.681583	0.558123		43	0	3.642	6.616	3.642	6.616	0.603345	0.512594		43	0	1.771	4.275	1.771	4.275	0.482956	0.422413		43	0.0008389	0.631	2.755	0.630161
46	0.014	5.799	11.757	5.785	11.743	0.516448	0.44301		46	0.043	7.339	13.404	7.296	13.361	0.638343	0.513022		46	0	5.416	9.269	5.416	9.269	0.693458	0.574602		46	0.001	3.715	6.607	3.714	6.606	0.616204	0.528395		46	0.0007163	1.753	4.305	1.75228	4.30428	0.474601	0.41308		46	0.0008389	0.549	2.734	0.548161
49	0.011	5.819	11.726	5.808	11.715	0.519741	0.446803		49	0.041	7.102	13.506	7.061	13.465	0.613011	0.478912		49	0.0004717	5.502	9.288	5.50153	9.28753	0.703003	0.587848		49	0	3.843	6.621	3.843	6.621	0.636163	0.55292		49	0.001	1.936	4.289	1.935	4.288	0.52608	0.470586		49	0.003	0.627	2.72	0.624
52	0.014	5.991	11.73	5.977	11.716	0.534818	0.46417		52	0.036	7.182	13.478	7.146	13.442	0.621452	0.490278		52	0.002	5.776	9.267	5.774	9.265	0.739615	0.638655		52	0	3.814	6.563	3.814	6.563	0.636942	0.553877		52	0.0007163	1.97	4.29	1.96928	4.28928	0.53524	0.480819		52	0.003	0.639	2.741	0.636
55	0.007	6.188	11.764	6.181	11.757	0.551143	0.482975		55	0.039	7.198	13.423	7.159	13.384	0.62528	0.495433		55	0	5.573	9.367	5.573	9.367	0.706094	0.592138		55	0	3.876	6.485	3.876	6.485	0.655081	0.576167		55	0	2.04	4.166	2.04	4.166	0.570869	0.52062		55	0.0008389	0.714	2.745	0.713161
58	0.007	6.348	11.67	6.341	11.663	0.569967	0.504657		58	0.033	7.138	13.461	7.105	13.428	0.61853	0.486344		58	0	5.663	9.357	5.663	9.357	0.718264	0.609026		58	0	3.901	6.564	3.901	6.564	0.651372	0.571608		58	0	2.14	4.114	2.14	4.114	0.606422	0.560336		58	0.003	0.678	2.77	0.675
61	0.006	6.212	11.622	6.206	11.616	0.56009	0.49328		61	0.049	7.073	13.47	7.024	13.421	0.611798	0.477278		61	0.001	5.498	9.367	5.497	9.366	0.69654	0.578878		61	0.0009058	3.825	6.625	3.82409	6.62409	0.632737	0.548711		61	0	2.034	4.161	2.034	4.161	0.569873	0.519508		61	0	0.608	2.735	0.608
64	0.004	6.359	11.627	6.355	11.623	0.573191	0.508371		64	0.038	7.596	13.482	7.558	13.444	0.657183	0.538391		64	0.0004717	5.561	9.301	5.56053	9.30053	0.709549	0.596933		64	0.0009058	3.799	6.504	3.79809	6.50309	0.640128	0.557793		64	0.0007163	2.119	4.159	2.11828	4.15828	0.593875	0.54632		64	0	0.569	2.706	0.569
67	0.009	6.4	11.587	6.391	11.578	0.578679	0.514692		67	0.023	7.49	13.523	7.467	13.5	0.646577	0.52411		67	0	6	9.287	6	9.287	0.766743	0.676302		67	0	3.883	6.464	3.883	6.464	0.658396	0.58024		67	0	2.204	4.198	2.204	4.198	0.612061	0.566635		67	0.003	0.78	2.756	0.777
70	0.009	6.728	11.655	6.719	11.646	0.604826	0.54481		70	0.018	7.714	13.487	7.696	13.469	0.667941	0.552876		70	0.0004717	5.929	9.279	5.92853	9.27853	0.758302	0.664588		70	0.001	3.854	6.476	3.853	6.475	0.6522	0.572626		70	0	2.113	4.198	2.113	4.198	0.586789	0.538405		70	0.0008389	0.663	2.741	0.662161
73	0.008	6.837	11.597	6.829	11.589	0.617751	0.559698		73	0.03	7.794	13.51	7.764	13.48	0.673292	0.560082		73	0	6.063	9.327	6.063	9.327	0.771471	0.682864		73	0.0004529	3.964	6.34	3.96355	6.33955	0.685247	0.613234		73	0	1.994	4.345	1.994	4.345	0.535008	0.48056		73	0	0.753	2.756	0.753
76	0.009	6.618	11.638	6.609	11.629	0.595793	0.534406		76	0.034	7.849	13.49	7.815	13.456	0.678924	0.567665		76	0	5.875	9.311	5.875	9.311	0.748834	0.65145		76	0.001	4.015	6.465	4.014	6.464	0.680609	0.607535		76	0	2.399	4.27	2.399	4.27	0.654979	0.614579		76	0.0008389	0.78	2.742	0.779161
79	0.006	6.931	11.627	6.925	11.621	0.62471	0.567714		79	0.033	7.984	13.488	7.951	13.455	0.69079	0.583643		79	0	6.031	9.237	6.031	9.237	0.774877	0.687589		79	0	3.985	6.429	3.985	6.429	0.67937	0.606012		79	0	2.232	4.294	2.232	4.294	0.605979	0.559841		79	0.0008389	0.667	2.746	0.666161
82	0.007	6.908	11.61	6.901	11.603	0.623511	0.566333		82	0.041	8.042	13.491	8.001	13.45	0.695393	0.589841		82	0.002	6.255	9.304	6.253	9.302	0.797786	0.719381		82	0	4.051	6.527	4.051	6.527	0.680252	0.607097		82	0	2.216	4.217	2.216	4.217	0.61262	0.56726		82	0.002	0.753	2.731	0.751
85	0.007	7.25	11.682	7.243	11.675	0.650375	0.597277		85	0.035	8.057	13.512	8.022	13.477	0.695821	0.590418		85	0	6.369	9.277	6.369	9.277	0.814775	0.742958		85	0	4.259	6.465	4.259	6.465	0.722039	0.658444		85	0	2.314	4.18	2.314	4.18	0.645375	0.603851		85	0.002	0.729	2.726	0.727
	1	2	3	4	5	6	7	8	9	10	Count	Average	variance	Std. Dev	SE
0	1	1	1	1	1	1	1	1	1	1	10	1	0	0	0
1	0	0	0	0	0	0	0	0	0	0	10	0	0	0	0
4	0.19597	0.166088	0.188103	0.20566	0.14687	0.0651898	0.249024	0.145557	0.12419	0.322849	10	0.18095	0.00499041	0.0706429	0.0223392
7	0.251402	0.215978	0.290392	0.255135	0.199993	0.0618493	0.301075	0.205393	0.170201	0.43488	10	0.23863	0.00939698	0.096938	0.0306545
10	0.284275	0.273063	0.293709	0.291026	0.230979	0.173854	0.355348	0.257703	0.191791	0.442357	10	0.279411	0.00603976	0.0777159	0.0245759
13	0.308962	0.302542	0.357693	0.347479	0.254212	0.19173	0.353365	0.268975	0.231231	0.498001	10	0.311419	0.00732537	0.0855884	0.0270654
16	0.328061	0.34919	0.362928	0.352519	0.269959	0.198823	0.422559	0.294463	0.250232	0.431665	10	0.32604	0.00546086	0.0738976	0.0233685
19	0.364862	0.334827	0.486848	0.394998	0.32536	0.242708	0.416785	0.332286	0.28457	0.528211	10	0.371145	0.00774054	0.0879804	0.0278218
22	0.371384	0.367835	0.404016	0.397902	0.334685	0.269845	0.452865	0.359275	0.348786	0.486813	10	0.37934	0.00371388	0.0609416	0.0192714
25	0.387827	0.401492	0.455292	0.414752	0.354289	0.22983	0.493324	0.377184	0.281313	0.482042	10	0.387735	0.00700175	0.0836764	0.0264608
28	0.408778	0.383843	0.488186	0.435992	0.35653	0.324576	0.443089	0.415148	0.376194	0.474372	10	0.410671	0.00267046	0.0516765	0.0163415
31	0.406873	0.426843	0.50587	0.45732	0.398457	0.288881	0.510224	0.431931	0.42594	0.557945	10	0.441028	0.00550741	0.0742119	0.0234679
34	0.419084	0.404853	0.532452	0.479663	0.433247	0.298699	0.529897	0.453309	0.438681	0.581929	10	0.457181	0.0063619	0.0797615	0.0252228
37	0.407061	0.455146	0.543918	0.476326	0.399419	0.37622	0.517447	0.491574	0.470869	0.535351	10	0.467333	0.00337547	0.0580988	0.0183725
40	0.439414	0.464121	0.533403	0.473017	0.424421	0.323702	0.542606	0.485354	0.40909	0.620526	10	0.471565	0.00670339	0.0818742	0.0258909
43	0.44284	0.492574	0.558123	0.512594	0.422413	0.389307	0.600508	0.508776	0.430386	0.561524	10	0.491904	0.00480964	0.0693516	0.0219309
46	0.44301	0.513022	0.574602	0.528395	0.41308	0.336995	0.584644	0.53228	0.465455	0.549436	10	0.494092	0.00615663	0.0784642	0.0248126
49	0.446803	0.478912	0.587848	0.55292	0.470586	0.390903	0.62818	0.495252	0.488462	0.652145	10	0.519201	0.00695631	0.0834045	0.0263748
52	0.46417	0.490278	0.638655	0.553877	0.480819	0.395758	0.661362	0.515193	0.493657	0.623408	10	0.531718	0.00735763	0.0857766	0.027125
55	0.482975	0.495433	0.592138	0.576167	0.52062	0.446872	0.632727	0.519927	0.507441	0.682961	10	0.545726	0.00538716	0.0733973	0.0232103
58	0.504657	0.486344	0.609026	0.571608	0.560336	0.417355	0.690874	0.53709	0.463143	0.600743	10	0.544118	0.00639398	0.0799624	0.0252863
61	0.49328	0.477278	0.578878	0.548711	0.519508	0.377269	0.652772	0.566352	0.488715	0.716778	10	0.541954	0.00909558	0.0953708	0.0301589
64	0.508371	0.538391	0.596933	0.557793	0.54632	0.354987	0.652291	0.536616	0.489451	0.64827	10	0.542942	0.00729361	0.0854026	0.0270067
67	0.514692	0.52411	0.676302	0.58024	0.566635	0.488276	0.661405	0.551669	0.50397	0.709852	10	0.577715	0.00614158	0.0783682	0.0247822
70	0.54481	0.552876	0.664588	0.572626	0.538405	0.413102	0.640987	0.594405	0.518868	0.65877	10	0.569944	0.00573622	0.0757378	0.0239504
73	0.559698	0.560082	0.682864	0.613234	0.48056	0.471578	0.717288	0.569016	0.489541	0.714747	10	0.585861	0.00878917	0.0937506	0.0296465
76	0.534406	0.567665	0.65145	0.607535	0.614579	0.491994	0.703167	0.60327	0.514966	0.677605	10	0.596664	0.00485845	0.0697026	0.0220419
79	0.567714	0.583643	0.687589	0.606012	0.559841	0.414986	0.730881	0.600875	0.545561	0.713329	10	0.601043	0.00864308	0.0929682	0.0293991
82	0.566333	0.589841	0.719381	0.607097	0.56726	0.475227	0.724652	0.608858	0.528994	0.672527	10	0.606017	0.00641506	0.0800941	0.025328
85	0.597277	0.590418	0.742958	0.658444	0.603851	0.459844	0.770407	0.596107	0.525207	0.692014	10	0.623653	0.00901446	0.0949445	0.0300241
Repeat#1	DDX39B-AC (October 13th, 2023)								Repeat#2									Repeat#3									Repeat#4									Repeat#5									Repeat#6
	Background	Bleached	Whole Cell	Bleached	Whole Cell	FRAP	Normalize			Background	Bleached	Whole Cell	Bleached	Whole Cell	FRAP	Normalize			Background	Bleached	Whole Cell	Bleached	Whole Cell	FRAP	Normalize			Background	Bleached	Whole Cell	Bleached	Whole Cell	FRAP	Normalize			Background	Bleached	Whole Cell	Bleached	Whole Cell	FRAP	Normalize			Background	Bleached	Whole Cell	Bleached
				Minus Back	Minus Back								Minus Back	Minus Back								Minus Back	Minus Back								Minus Back	Minus Back								Minus Back	Minus Back								Minus Back
0	0.102	5.438	1.476	5.336	1.374	1	1		0	0	7.702	2.577	7.702	2.577	1	1		0	0	13.829	6.103	13.829	6.103	1	1		0	0.002	9.414	3.592	9.412	3.59	1	1		0	0.005	11.129	4.111	11.124	4.106	1	1		0	0	14.965	6.157	14.965
1	0.121	0.044	1.239	-0.077	1.118	-0.0177345	0		1	0	0.055	2.231	0.055	2.231	0.00824848	0		1	0	2.152	5.225	2.152	5.225	0.181764	0		1	0	0.843	3.212	0.843	3.212	0.100107	0		1	0.002	0.464	3.49	0.462	3.488	0.0488904	0		1	0.001	1.262	5.414	1.261
4	0.121	0.061	1.234	-0.06	1.113	-0.0138812	0.00378619		4	0	0.209	2.279	0.209	2.279	0.0306841	0.0226222		4	0	2.902	5.35	2.902	5.35	0.239385	0.0704202		4	0	1.3	3.247	1.3	3.247	0.152712	0.0584571		4	0	0.649	3.578	0.649	3.578	0.0669518	0.0189898		4	0	1.586	5.533	1.586
7	0.115	0.103	1.248	-0.012	1.133	-0.00272723	0.0147458		7	0	0.308	2.273	0.308	2.273	0.045338	0.037398		7	0	3.165	5.381	3.165	5.381	0.259575	0.095096		7	0.002	1.557	3.276	1.555	3.274	0.181161	0.0900705		7	0.000774	0.742	3.593	0.741226	3.59223	0.0761632	0.0286747		7	0.000672	1.633	5.557	1.63233
10	0.126	0.093	1.251	-0.033	1.125	-0.00755322	0.0100039		10	0	0.36	2.288	0.36	2.288	0.052645	0.0447658		10	0.007	3.043	5.425	3.036	5.418	0.247295	0.0800878		10	0.003	1.829	3.252	1.826	3.249	0.21437	0.126974		10	0.002	0.798	3.629	0.796	3.627	0.0810072	0.0337677		10	0	1.68	5.544	1.68
13	0.134	0.117	1.268	-0.017	1.134	-0.00386017	0.0136326		13	0	0.418	2.294	0.418	2.294	0.0609669	0.0531568		13	0	3.329	5.439	3.329	5.439	0.270114	0.107976		13	0.004	1.843	3.26	1.839	3.256	0.215432	0.128154		13	0.002	0.863	3.661	0.861	3.659	0.0868558	0.0399169		13	0.000672	1.715	5.549	1.71433
16	0.132	0.113	1.261	-0.019	1.129	-0.00433342	0.0131676		16	0	0.449	2.295	0.449	2.295	0.0654598	0.0576871		16	0.003	3.494	5.454	3.491	5.451	0.282635	0.123279		16	0.002	1.443	3.25	1.441	3.248	0.169223	0.0768051		16	0.000774	0.895	3.66	0.894226	3.65923	0.090202	0.0434351		16	0.000672	1.828	5.546	1.82733
19	0.128	0.123	1.244	-0.005	1.116	-0.00115366	0.0162919		19	0	0.452	2.305	0.452	2.305	0.0656113	0.0578399		19	0	3.61	5.512	3.61	5.512	0.289035	0.1311		19	0.002	1.686	3.291	1.684	3.289	0.195295	0.105777		19	0.002	0.94	3.659	0.938	3.657	0.0946751	0.0481382		19	0	1.887	5.539	1.887
22	0.124	0.127	1.241	0.003	1.117	0.000691575	0.018105		22	0	0.465	2.305	0.465	2.305	0.0674983	0.0597426		22	0	3.439	5.554	3.439	5.554	0.273262	0.111823		22	0.0007776	1.671	3.305	1.67022	3.30422	0.192805	0.10301		22	0.002	0.98	3.706	0.978	3.704	0.0974599	0.0510661		22	0	1.758	5.544	1.758
25	0.121	0.13	1.249	0.009	1.128	0.00205449	0.0194442		25	0	0.561	2.317	0.561	2.317	0.0810117	0.0733684		25	0	3.494	5.535	3.494	5.535	0.278585	0.118329		25	0.002	1.643	3.319	1.641	3.317	0.188702	0.0984501		25	0.000774	0.931	3.694	0.930226	3.69323	0.0929695	0.0463449		25	0.001	1.836	5.549	1.835
28	0.115	0.115	1.239	0	1.124	0	0.0174255		28	0	0.504	2.298	0.504	2.298	0.0733823	0.0656756		28	0	3.372	5.527	3.372	5.527	0.269247	0.106916		28	0.003	1.757	3.314	1.754	3.311	0.202061	0.113296		28	0	0.875	3.712	0.875	3.712	0.0870078	0.0400768		28	0.001	1.879	5.557	1.878
31	0.12	0.118	1.249	-0.002	1.129	-0.000456149	0.0169773		31	0	0.48	2.306	0.48	2.306	0.0696455	0.0619076		31	0	3.689	5.525	3.689	5.525	0.294665	0.137981		31	0.002	1.943	3.317	1.941	3.315	0.223334	0.136935		31	0	0.839	3.676	0.839	3.676	0.0842451	0.037172		31	0.000672	1.805	5.576	1.80433
34	0.115	0.142	1.247	0.027	1.132	0.0061417	0.0234602		34	0	0.574	2.324	0.574	2.324	0.0826393	0.0750095		34	0	3.72	5.575	3.72	5.575	0.294477	0.13775		34	0.002	1.771	3.298	1.769	3.296	0.204717	0.116247		34	0.003	0.964	3.704	0.961	3.701	0.0958434	0.0493666		34	0.001	1.832	5.637	1.831
37	0.136	0.135	1.259	-0.001	1.123	-0.000229293	0.0172002		37	0	0.593	2.306	0.593	2.306	0.0860412	0.0784397		37	0	3.598	5.492	3.598	5.492	0.289123	0.131208		37	0.002	1.686	3.289	1.684	3.287	0.195414	0.105909		37	0.003	1.012	3.682	1.009	3.679	0.101232	0.0550325		37	0	1.801	5.643	1.801
40	0.117	0.142	1.257	0.025	1.14	0.00564685	0.022974		40	0	0.629	2.307	0.629	2.307	0.091225	0.0836667		40	0	3.628	5.527	3.628	5.527	0.289688	0.131898		40	0.003	1.9	3.281	1.897	3.278	0.220735	0.134047		40	0	0.919	3.63	0.919	3.63	0.0934473	0.0468473		40	0.000672	1.871	5.61	1.87033
43	0.137	0.15	1.256	0.013	1.119	0.00299147	0.0203648		43	0	0.616	2.315	0.616	2.315	0.0890309	0.0814543		43	0	3.823	5.548	3.823	5.548	0.304103	0.149515		43	0.002	1.8	3.29	1.798	3.288	0.208579	0.120539		43	0.002	0.98	3.658	0.978	3.656	0.0987394	0.0524115		43	0	1.793	5.624	1.793
46	0.128	0.162	1.231	0.034	1.103	0.00793733	0.0252245		46	0	0.619	2.28	0.619	2.28	0.0908378	0.0832762		46	0	3.518	5.551	3.518	5.551	0.27969	0.119679		46	0.004	1.943	3.288	1.939	3.284	0.22521	0.13902		46	0.003	1.044	3.689	1.041	3.686	0.104245	0.0581996		46	0.000672	1.898	5.583	1.89733
49	0.113	0.142	1.236	0.029	1.123	0.0066495	0.0239591		49	0	0.655	2.33	0.655	2.33	0.0940581	0.0865233		49	0	3.671	5.573	3.671	5.573	0.290702	0.133137		49	0.005	2.1	3.253	2.095	3.248	0.246026	0.162151		49	0.002	1.016	3.681	1.014	3.679	0.101734	0.05556		49	0	1.836	5.569	1.836
52	0.138	0.162	1.25	0.024	1.112	0.00555747	0.0228861		52	0	0.637	2.32	0.637	2.32	0.0918676	0.0843146		52	0	3.561	5.595	3.561	5.595	0.280882	0.121136		52	0.003	1.986	3.257	1.983	3.254	0.232444	0.147058		52	0.003	1.004	3.683	1.001	3.68	0.100402	0.0541599		52	0.001	1.973	5.595	1.972
55	0.132	0.152	1.256	0.02	1.124	0.00458178	0.0219274		55	0	0.749	2.327	0.749	2.327	0.107695	0.100274		55	0.003	3.543	5.529	3.54	5.526	0.282712	0.123373		55	0.002	2.171	3.262	2.169	3.26	0.253778	0.170766		55	0.002	1.077	3.672	1.075	3.67	0.108119	0.0622727		55	0.001	1.879	5.63	1.878
58	0.114	0.174	1.263	0.06	1.149	0.0134463	0.0306375		58	0	0.676	2.32	0.676	2.32	0.0974921	0.0899859		58	0	3.659	5.529	3.659	5.529	0.292058	0.134794		58	0.002	2.1	3.237	2.098	3.235	0.247368	0.163643		58	0.002	1.073	3.711	1.071	3.709	0.106584	0.0606589		58	0	1.895	5.636	1.895
61	0.131	0.226	1.258	0.095	1.127	0.0217055	0.0387528		61	0	0.747	2.322	0.747	2.322	0.107639	0.100217		61	0.003	3.634	5.579	3.631	5.576	0.28738	0.129077		61	0.0007776	2.171	3.293	2.17022	3.29222	0.251436	0.168163		61	0.002	1.161	3.742	1.159	3.74	0.114385	0.0688615		61	0.002	1.926	5.642	1.924
64	0.108	0.172	1.243	0.064	1.135	0.0145196	0.0316921		64	0	0.713	2.302	0.713	2.302	0.103632	0.0961771		64	0	3.64	5.588	3.64	5.588	0.287473	0.129191		64	0.003	2	3.338	1.997	3.335	0.228399	0.142564		64	0.000774	1.165	3.744	1.16423	3.74323	0.114802	0.0692996		64	0	1.863	5.63	1.863
67	0.141	0.16	1.243	0.019	1.102	0.00443959	0.0217877		67	0	0.702	2.312	0.702	2.312	0.101592	0.09412		67	0	3.78	5.609	3.78	5.609	0.297412	0.141338		67	0.003	2.029	3.317	2.026	3.314	0.233184	0.147881		67	0.002	1.048	3.737	1.046	3.735	0.103371	0.0572812		67	0.002	2.09	5.634	2.088
70	0.145	0.191	1.22	0.046	1.075	0.0110184	0.0282519		70	0	0.715	2.303	0.715	2.303	0.103878	0.0964247		70	0	3.744	5.567	3.744	5.567	0.296802	0.140593		70	0.003	2.029	3.317	2.026	3.314	0.233184	0.147881		70	0.002	1.137	3.719	1.135	3.717	0.11271	0.0670998		70	0.001	1.816	5.664	1.815
73	0.116	0.159	1.232	0.043	1.116	0.00992145	0.0271741		73	0	0.728	2.308	0.728	2.308	0.105537	0.0980981		73	0.003	3.732	5.53	3.729	5.527	0.297753	0.141754		73	0	2.014	3.341	2.014	3.341	0.22993	0.144265		73	0.002	1.085	3.699	1.083	3.697	0.108128	0.0622823		73	0.000672	1.965	5.696	1.96433
76	0.105	0.221	1.244	0.116	1.139	0.0262244	0.0431929		76	0	0.789	2.314	0.789	2.314	0.114084	0.106716		76	0	3.927	5.57	3.927	5.57	0.311142	0.158118		76	0	2.357	3.346	2.357	3.346	0.268687	0.187333		76	0.002	1.121	3.697	1.119	3.695	0.111782	0.0661249		76	0	1.996	5.68	1.996
79	0.127	0.194	1.251	0.067	1.124	0.015349	0.032507		79	0	0.846	2.339	0.846	2.339	0.121018	0.113708		79	0.003	3.848	5.634	3.845	5.631	0.301345	0.146144		79	0.002	2.171	3.343	2.169	3.341	0.247626	0.163929		79	0.002	1.097	3.687	1.095	3.685	0.109682	0.0639163		79	0	2.035	5.685	2.035
82	0.134	0.194	1.254	0.06	1.12	0.0137944	0.0309796		82	0	0.815	2.317	0.815	2.317	0.117691	0.110353		82	0.003	3.768	5.612	3.765	5.609	0.296232	0.139896		82	0.0007776	2.129	3.312	2.12822	3.31122	0.245155	0.161184		82	0.002	1.157	3.696	1.155	3.694	0.11541	0.0699388		82	0.000672	1.906	5.64	1.90533
85	0.136	0.179	1.231	0.043	1.095	0.0101117	0.027361		85	0	0.802	2.342	0.802	2.342	0.114577	0.107213		85	0	3.805	5.584	3.805	5.584	0.30072	0.14538		85	0.003	2.071	3.338	2.068	3.335	0.23652	0.151588		85	0.002	1.19	3.705	1.188	3.703	0.118419	0.0731024		85	0	1.961	5.623	1.961
	1	2	3	4	5	6	7	8	9	10	Count	Average	variance	Std. Dev	SE
0	1	1	1	1	1	1	1	1	1	1	10	1	0	0	0
1	0	0	0	0	0	0	0	0	0	0	10	0	0	0	0
4	0.00378619	0.0226222	0.0704202	0.0584571	0.0189898	0.0244293	0.0267374	0.0620843	0.0181765	0.0123297	10	0.0318033	0.000533001	0.0230868	0.00730069
7	0.0147458	0.037398	0.095096	0.0900705	0.0286747	0.0276758	0.0437847	0.0543578	0.0268124	0.0140455	10	0.0432661	0.000825408	0.0287299	0.00908519
10	0.0100039	0.0447658	0.0800878	0.126974	0.0337677	0.0318858	0.0526566	0.0709217	0.0397571	0.00948807	10	0.0500308	0.00124887	0.0353394	0.0111753
13	0.0136326	0.0531568	0.107976	0.128154	0.0399169	0.0345936	0.0445719	0.084923	0.0287689	0.0240114	10	0.0559705	0.00146218	0.0382384	0.0120921
16	0.0131676	0.0576871	0.123279	0.0768051	0.0434351	0.0439423	0.049553	0.0667938	0.0339591	0.0150761	10	0.0523698	0.00103187	0.0321228	0.0101581
19	0.0162919	0.0578399	0.1311	0.105777	0.0481382	0.0490158	0.0564805	0.0890106	0.0367549	0.0243933	10	0.0614802	0.00132971	0.0364652	0.0115313
22	0.018105	0.0597426	0.111823	0.10301	0.0510661	0.0382879	0.0633119	0.0963958	0.0419488	0.0172573	10	0.0600948	0.0011478	0.0338793	0.0107136
25	0.0194442	0.0733684	0.118329	0.0984501	0.0463449	0.0444993	0.0755075	0.101164	0.0380004	0.0184522	10	0.063356	0.00124038	0.035219	0.0111372
28	0.0174255	0.0656756	0.106916	0.113296	0.0400768	0.0478043	0.0756522	0.092858	0.0405594	0.0178979	10	0.0618162	0.00120825	0.0347598	0.010992
31	0.0169773	0.0619076	0.137981	0.136935	0.037172	0.0412583	0.0695316	0.0844623	0.045277	0.0228688	10	0.0654371	0.00185735	0.0430969	0.0136285
34	0.0234602	0.0750095	0.13775	0.116247	0.0493666	0.0418264	0.0783734	0.0971522	0.0449447	0.025306	10	0.0689436	0.00150677	0.0388171	0.0122751
37	0.0172002	0.0784397	0.131208	0.105909	0.0550325	0.0392239	0.077995	0.105128	0.0453107	0.0221448	10	0.0677592	0.00146817	0.0383166	0.0121168
40	0.022974	0.0836667	0.131898	0.134047	0.0468473	0.0457197	0.0799967	0.0911695	0.0549669	0.0195096	10	0.0710795	0.00164099	0.0405091	0.0128101
43	0.0203648	0.0814543	0.149515	0.120539	0.0524115	0.0390672	0.0855268	0.112715	0.0516694	0.0286341	10	0.0741897	0.00185279	0.0430441	0.0136117
46	0.0252245	0.0832762	0.119679	0.13902	0.0581996	0.0486544	0.0812974	0.0958621	0.0606901	0.0299367	10	0.074184	0.00136899	0.0369998	0.0117004
49	0.0239591	0.0865233	0.133137	0.162151	0.05556	0.0440135	0.089728	0.107186	0.0513658	0.027045	10	0.078067	0.00211871	0.0460294	0.0145558
52	0.0228861	0.0843146	0.121136	0.147058	0.0541599	0.0544059	0.100534	0.118738	0.0508445	0.0278631	10	0.078194	0.00180559	0.0424922	0.0134372
55	0.0219274	0.100274	0.123373	0.170766	0.0622727	0.0458097	0.0831923	0.118591	0.0525967	0.0312892	10	0.0810092	0.00222215	0.0471397	0.0149069
58	0.0306375	0.0899859	0.134794	0.163643	0.0606589	0.0469937	0.0896693	0.125794	0.0477965	0.0281904	10	0.0818163	0.00220859	0.0469956	0.0148613
61	0.0387528	0.100217	0.129077	0.168163	0.0688615	0.0492249	0.0956542	0.120294	0.0487816	0.0273783	10	0.0846405	0.00208439	0.0456552	0.0144374
64	0.0316921	0.0961771	0.129191	0.142564	0.0692996	0.0445703	0.101316	0.129375	0.0527452	0.0277181	10	0.0824649	0.00184521	0.0429559	0.0135839
67	0.0217877	0.09412	0.141338	0.147881	0.0572812	0.0626958	0.0974094	0.131913	0.0549656	0.0219703	10	0.0831362	0.0021853	0.0467472	0.0147828
70	0.0282519	0.0964247	0.140593	0.147881	0.0670998	0.0398359	0.0971196	0.144482	0.0471249	0.0278196	10	0.0836633	0.00234744	0.0484504	0.0153214
73	0.0271741	0.0980981	0.141754	0.144265	0.0622823	0.050939	0.114712	0.136049	0.0572439	0.0293112	10	0.0861828	0.00214127	0.0462739	0.0146331
76	0.0431929	0.106716	0.158118	0.187333	0.0661249	0.0538998	0.115838	0.142505	0.0467852	0.0231646	10	0.0943677	0.00311393	0.0558026	0.0176463
79	0.032507	0.113708	0.146144	0.163929	0.0639163	0.0568808	0.109772	0.125412	0.0604697	0.0318487	10	0.0904588	0.00223988	0.0473273	0.0149662
82	0.0309796	0.110353	0.139896	0.161184	0.0699388	0.0477367	0.125682	0.138894	0.0468497	0.0304321	10	0.0901944	0.00252408	0.0502402	0.0158873
85	0.027361	0.107213	0.14538	0.151588	0.0731024	0.0526884	0.135685	0.138107	0.0529885	0.0384575	10	0.0922571	0.00234829	0.0484592	0.0153241
Repeat#1	DDX39B 4h HS (September 7th, 2023)								Repeat#2	DDX39B 4h HS								Repeat#3	DDX39B 4h HS								Repeat#4	DDX39B 4h HS								Repeat#5	DDX39B 4h HS								Repeat#6	DDX39B 4h HS
	Background	Bleached	Whole Cell	Bleached	Whole Cell	FRAP	Normalize			Background	Bleached	Whole Cell	Bleached	Whole Cell	FRAP	Normalize			Background	Bleached	Whole Cell	Bleached	Whole Cell	FRAP	Normalize			Background	Bleached	Whole Cell	Bleached	Whole Cell	FRAP	Normalize			Background	Bleached	Whole Cell	Bleached	Whole Cell	FRAP	Normalize			Background	Bleached	Whole Cell	Bleached
				Minus Back	Minus Back								Minus Back	Minus Back								Minus Back	Minus Back								Minus Back	Minus Back								Minus Back	Minus Back								Minus Back
0	0.305	17.979	13.741	17.674	13.436	1	1		0	0	19.965	18.453	19.965	18.453	1	1		0	0	18.273	15.68	18.273	15.68	1	1		0	0.82	23.685	21.298	22.865	20.478	1	1		0	0	23.315	18.201	23.315	18.201	1	1		0	0	21.089	16.044	21.089
1	0.309	4.589	12.14	4.28	11.831	0.275016	0		1	0	7.428	16.152	7.428	16.152	0.425053	0		1	0	6.176	13.755	6.176	13.755	0.385286	0		1	0.75	7.276	18.242	6.526	17.492	0.334137	0		1	0.0004144	8.562	16.226	8.56159	16.2256	0.411921	0		1	0	6.305	13.66	6.305
4	0.292	6.632	12.359	6.34	12.067	0.399416	0.17159		4	0.0008097	10.971	16.579	10.9702	16.5782	0.61161	0.324477		4	0	10.021	14.347	10.021	14.347	0.599358	0.348247		4	0.747	11.209	18.992	10.462	18.245	0.513555	0.269453		4	0.0004144	12.63	16.889	12.6296	16.8886	0.583789	0.292253		4	0	10.245	14.308	10.245
7	0.274	7.395	12.472	7.121	12.198	0.4438	0.232811		7	0	11.843	16.796	11.843	16.796	0.651709	0.39422		7	0	11.282	14.385	11.282	14.385	0.672996	0.468039		7	0.849	12.347	19.304	11.498	18.455	0.557988	0.336182		7	0	14.339	17.041	14.339	17.041	0.656876	0.416535		7	0	11.719	14.477	11.719
10	0.276	7.896	12.478	7.62	12.202	0.474744	0.275493		10	0	12.703	16.877	12.703	16.877	0.695679	0.470697		10	0.0005308	11.626	14.314	11.6255	14.3135	0.69695	0.507007		10	0.815	12.759	19.428	11.944	18.613	0.574711	0.361297		10	0.0004144	14.921	17.074	14.9206	17.0736	0.682215	0.459621		10	0	12.141	14.456	12.141
13	0.285	8.453	12.529	8.168	12.244	0.50714	0.320178		13	0	12.951	17.02	12.951	17.02	0.703301	0.483955		13	0	12.471	14.298	12.471	14.298	0.748449	0.590784		13	0.902	12.797	19.471	11.895	18.569	0.57371	0.359793		13	0	15.846	17.082	15.846	17.082	0.72417	0.530965		13	0	12.904	14.466	12.904
16	0.297	8.608	12.427	8.311	12.13	0.520868	0.339114		16	0	13.424	16.826	13.424	16.826	0.737393	0.543249		16	0	12.328	14.265	12.328	14.265	0.741578	0.579607		16	0.902	13.391	19.546	12.489	18.644	0.599936	0.39918		16	0	16.031	17.1	16.031	17.1	0.731854	0.544031		16	0	12.682	14.47	12.682
19	0.304	8.933	12.232	8.629	11.928	0.549956	0.379236		19	0	13.339	16.804	13.339	16.804	0.733683	0.536797		19	0	12.996	14.234	12.996	14.234	0.783464	0.647745		19	0.836	13.909	19.575	13.073	18.739	0.624806	0.43653		19	0	16.247	17.195	16.247	17.195	0.737617	0.55383		19	0	13.008	14.465	13.008
22	0.283	9.147	12.181	8.864	11.898	0.566358	0.40186		22	0	13.271	16.916	13.271	16.916	0.72511	0.521885		22	0	12.979	14.067	12.979	14.067	0.791728	0.661189		22	0.843	14.306	19.512	13.463	18.669	0.645858	0.468146		22	0	16.188	17.141	16.188	17.141	0.737254	0.553213		22	0	13.068	14.481	13.068
25	0.303	9.317	12.166	9.014	11.863	0.577641	0.417424		25	0	13.59	16.92	13.59	16.92	0.742364	0.551896		25	0.0005308	12.975	13.983	12.9745	13.9825	0.796236	0.668523		25	0.777	14.012	19.411	13.235	18.634	0.636113	0.453511		25	0	16.887	17.23	16.887	17.23	0.765116	0.600591		25	0	13.667	14.551	13.667
28	0.273	9.571	11.787	9.298	11.514	0.613901	0.467438		28	0	13.9	16.721	13.9	16.721	0.768334	0.597066		28	0	13.924	14.237	13.924	14.237	0.839231	0.738466		28	0.73	14.271	19.427	13.541	18.697	0.648627	0.472305		28	0	17.688	17.213	17.688	17.213	0.802199	0.663649		28	0	14.354	14.556	14.354
31	0.261	9.496	11.872	9.235	11.611	0.604648	0.454675		31	0	14.082	16.806	14.082	16.806	0.774458	0.607716		31	0	13.929	14.092	13.929	14.092	0.848171	0.753009		31	0.793	14.706	19.457	13.913	18.664	0.667625	0.500836		31	0	17.219	17.272	17.219	17.272	0.778261	0.622943		31	0	14.398	14.591	14.398
34	0.279	9.915	12.067	9.636	11.788	0.621429	0.477822		34	0	13.692	16.773	13.692	16.773	0.754491	0.572988		34	0	13.929	13.862	13.929	13.862	0.862244	0.775903		34	0.749	14.747	19.365	13.998	18.616	0.673435	0.509562		34	0	17.534	17.171	17.534	17.171	0.79716	0.65508		34	0	14.547	14.696	14.547
37	0.269	9.811	12.018	9.542	11.749	0.61741	0.472278		37	0	13.785	16.77	13.785	16.77	0.759751	0.582137		37	0	14.433	14.046	14.433	14.046	0.881739	0.807617		37	0.78	14.1	19.306	13.32	18.526	0.64393	0.465251		37	0	17.572	17.108	17.572	17.108	0.801829	0.66302		37	0	14.294	14.584	14.294
40	0.28	10.155	11.899	9.875	11.619	0.646106	0.511859		40	0	14.534	16.858	14.534	16.858	0.79685	0.646664		40	0	14.311	13.974	14.311	13.974	0.878791	0.80282		40	0.764	14.535	19.345	13.771	18.581	0.663763	0.495035		40	0.0004144	18.144	17.17	18.1436	17.1696	0.824941	0.702322		40	0	14.62	14.596	14.62
43	0.246	10.317	11.632	10.071	11.386	0.672414	0.548147		43	0	14.576	16.871	14.576	16.871	0.798537	0.649598		43	0.001	14.399	13.916	14.398	13.915	0.887882	0.817609		43	0.734	14.335	19.248	13.601	18.514	0.657941	0.486293		43	0	17.877	17.192	17.877	17.192	0.811761	0.679908		43	0	14.414	14.584	14.414
46	0.237	10.507	11.768	10.27	11.531	0.677078	0.554581		46	0	14.421	16.849	14.421	16.849	0.791077	0.636623		46	0	14.895	13.931	14.895	13.931	0.917475	0.865751		46	0.77	14.571	19.281	13.801	18.511	0.667724	0.500985		46	0	17.637	17.248	17.637	17.248	0.798263	0.656955		46	0	14.25	14.567	14.25
49	0.225	10.765	11.893	10.54	11.668	0.686719	0.56788		49	0	14.397	16.783	14.397	16.783	0.792867	0.639735		49	0	14.613	13.781	14.613	13.781	0.909902	0.853432		49	0.736	14.626	19.254	13.89	18.518	0.671776	0.50707		49	0	18.404	17.248	18.404	17.248	0.832978	0.715987		49	0	14.734	14.589	14.734
52	0.216	10.909	12.155	10.693	11.939	0.680874	0.559817		52	0	14.825	16.992	14.825	16.992	0.806395	0.663265		52	0	14.042	13.735	14.042	13.735	0.877277	0.800357		52	0.725	15.091	19.133	14.366	18.408	0.698949	0.547879		52	0	17.678	17.338	17.678	17.338	0.795965	0.653048		52	0	14.841	14.537	14.841
55	0.226	10.771	12.278	10.545	12.052	0.665155	0.538134		55	0	15.142	16.956	15.142	16.956	0.825387	0.696297		55	0	13.958	13.586	13.958	13.586	0.881592	0.807378		55	0.668	14.747	19.182	14.079	18.514	0.681064	0.521019		55	0	17.784	17.314	17.784	17.314	0.801848	0.663052		55	0	15.159	14.564	15.159
58	0.23	11.427	12.071	11.197	11.841	0.718867	0.612222		58	0	15.011	16.883	15.011	16.883	0.821784	0.69003		58	0.0005308	13.853	13.517	13.8525	13.5165	0.879428	0.803856		58	0.712	15.321	19.217	14.609	18.505	0.707046	0.560039		58	0	17.432	17.177	17.432	17.177	0.792245	0.646723		58	0	15.156	14.517	15.156
61	0.216	10.981	12.018	10.765	11.802	0.693416	0.577116		61	0	15.319	17.002	15.319	17.002	0.832776	0.709148		61	0.0005308	14.185	13.731	14.1845	13.7305	0.88647	0.815312		61	0.685	15.241	19.156	14.556	18.471	0.705778	0.558134		61	0	17.579	17.208	17.579	17.208	0.797487	0.655637		61	0	14.927	14.581	14.927
64	0.221	11.064	11.874	10.843	11.653	0.70737	0.596364		64	0	15.162	16.909	15.162	16.909	0.828774	0.702189		64	0	13.563	13.711	13.563	13.711	0.848834	0.754088		64	0.755	15.512	19.237	14.757	18.482	0.715098	0.572131		64	0	17.99	17.166	17.99	17.166	0.818129	0.690738		64	0	15.167	14.572	15.167
67	0.224	10.888	11.736	10.664	11.512	0.704214	0.59201		67	0	15.344	16.91	15.344	16.91	0.838673	0.719405		67	0	14.046	13.716	14.046	13.716	0.878742	0.802741		67	0.73	15.841	19.348	15.111	18.618	0.726903	0.589861		67	0	17.099	17.118	17.099	17.118	0.77979	0.625543		67	0	15.289	14.646	15.289
70	0.22	11.219	12.01	10.999	11.79	0.709209	0.598901		70	0	15.548	16.857	15.548	16.857	0.852495	0.743446		70	0.001	14.13	13.543	14.129	13.542	0.895292	0.829664		70	0.755	15.956	19.284	15.201	18.529	0.734745	0.601637		70	0.0004144	17.432	17.119	17.4316	17.1186	0.79493	0.651288		70	0	15.482	14.654	15.482
73	0.216	11.368	11.803	11.152	11.587	0.731673	0.629885		73	0	15.756	16.775	15.756	16.775	0.868123	0.770627		73	0	14.256	13.616	14.256	13.616	0.89843	0.834769		73	0.703	16.026	19.265	15.323	18.562	0.739325	0.608516		73	0	17.894	17.112	17.894	17.112	0.816331	0.687681		73	0	15.326	14.64	15.326
76	0.205	11.267	11.783	11.062	11.578	0.726332	0.622519		76	0	16.053	16.899	16.053	16.899	0.877997	0.787801		76	0.0005308	14.256	13.52	14.2555	13.5195	0.904811	0.84515		76	0.609	15.826	19.129	15.217	18.52	0.735876	0.603335		76	0	18.38	17.145	18.38	17.145	0.836889	0.722638		76	0	15.521	14.669	15.521
79	0.205	11.307	11.409	11.102	11.204	0.753292	0.659706		79	0.002	15.661	16.847	15.659	16.845	0.859193	0.755095		79	0	13.845	13.391	13.845	13.391	0.887189	0.816482		79	0.642	16.556	19.079	15.914	18.437	0.773046	0.659159		79	0	18.051	17.252	18.051	17.252	0.816811	0.688496		79	0	15.62	14.701	15.62
82	0.188	11.283	11.264	11.095	11.076	0.761517	0.671051		82	0	15.65	16.774	15.65	16.774	0.862334	0.760558		82	0	14.218	13.591	14.218	13.591	0.897684	0.833555		82	0.666	16.579	19.316	15.913	18.65	0.764169	0.645827		82	0	18.123	17.281	18.123	17.281	0.818693	0.691696		82	0	15.935	14.649	15.935
85	0.183	11.592	11.515	11.409	11.332	0.765378	0.676377		85	0	15.909	16.775	15.909	16.775	0.876553	0.785289		85	0	13.761	13.525	13.761	13.525	0.87307	0.793513		85	0.596	16.085	19.2	15.489	18.604	0.745647	0.618011		85	0	18.452	17.108	18.452	17.108	0.841984	0.731302		85	0	15.784	14.657	15.784
	1	2	3	4	5	6	7	8	9	10	Count	Average	variance	Std. Dev	SE
0	1	1	1	1	1	1	1	1	1	1	10	1	0	0	0
1	0	0	0	0	0	0	0	0	0	0	10	0	0	0	0
4	0.17159	0.324477	0.348247	0.269453	0.292253	0.298361	0.247859	0.224097	0.325189	0.218174	10	0.27197	0.00315165	0.0561396	0.0177529
7	0.232811	0.39422	0.468039	0.336182	0.416535	0.40794	0.297378	0.370877	0.495821	0.260972	10	0.368077	0.00741371	0.0861029	0.0272281
10	0.275493	0.470697	0.507007	0.361297	0.459621	0.443546	0.361925	0.439963	0.478407	0.307457	10	0.410541	0.00617188	0.0785613	0.0248433
13	0.320178	0.483955	0.590784	0.359793	0.530965	0.504708	0.360908	0.464382	0.537789	0.306062	10	0.445952	0.0102131	0.10106	0.0319579
16	0.339114	0.543249	0.579607	0.39918	0.544031	0.48643	0.4276	0.489404	0.518762	0.379212	10	0.470659	0.00645182	0.0803232	0.0254004
19	0.379236	0.536797	0.647745	0.43653	0.55383	0.51321	0.475577	0.508234	0.597899	0.405228	10	0.505429	0.00708919	0.0841973	0.0266255
22	0.40186	0.521885	0.661189	0.468146	0.553213	0.516903	0.492632	0.533833	0.619885	0.405684	10	0.517523	0.00684674	0.0827451	0.0261663
25	0.417424	0.551896	0.668523	0.453511	0.600591	0.56008	0.493049	0.556944	0.636564	0.413233	10	0.535181	0.00787703	0.0887527	0.0280661
28	0.467438	0.597066	0.738466	0.472305	0.663649	0.61504	0.534942	0.604074	0.713364	0.472829	10	0.587917	0.0099056	0.0995269	0.0314732
31	0.454675	0.607716	0.753009	0.500836	0.622943	0.615802	0.510037	0.591176	0.65788	0.479211	10	0.579328	0.00855985	0.0925195	0.0292572
34	0.477822	0.572988	0.775903	0.509562	0.65508	0.619423	0.541788	0.63627	0.705052	0.474068	10	0.596796	0.00996498	0.0998248	0.0315674
37	0.472278	0.582137	0.807617	0.465251	0.66302	0.607996	0.524435	0.657079	0.656195	0.491387	10	0.59274	0.0117028	0.108179	0.0342093
40	0.511859	0.646664	0.80282	0.495035	0.702322	0.633239	0.584453	0.686447	0.647826	0.547375	10	0.625804	0.00886528	0.0941556	0.0297746
43	0.548147	0.649598	0.817609	0.486293	0.679908	0.617644	0.534226	0.596832	0.774245	0.51593	10	0.622043	0.012115	0.110068	0.0348066
46	0.554581	0.636623	0.865751	0.500985	0.656955	0.605796	0.594985	0.648326	0.748649	0.520139	10	0.633279	0.0118744	0.10897	0.0344592
49	0.56788	0.639735	0.853432	0.50707	0.715987	0.642965	0.623062	0.695057	0.715211	0.561894	10	0.652229	0.00975418	0.0987633	0.0312317
52	0.559817	0.663265	0.800357	0.547879	0.653048	0.655831	0.628377	0.716424	0.71493	0.527122	10	0.646705	0.00727491	0.0852931	0.026972
55	0.538134	0.696297	0.807378	0.521019	0.663052	0.679213	0.644473	0.723207	0.734922	0.523303	10	0.6531	0.00951583	0.0975491	0.0308477
58	0.612222	0.69003	0.803856	0.560039	0.646723	0.682921	0.632381	0.697549	0.731504	0.513609	10	0.657084	0.00702264	0.0838012	0.0265003
61	0.577116	0.709148	0.815312	0.558134	0.655637	0.659134	0.665154	0.733164	0.753814	0.556206	10	0.668282	0.0075635	0.0869684	0.0275018
64	0.596364	0.702189	0.754088	0.572131	0.690738	0.679186	0.636679	0.740922	0.772776	0.578428	10	0.67235	0.00540613	0.0735264	0.0232511
67	0.59201	0.719405	0.802741	0.589861	0.625543	0.682787	0.651484	0.757424	0.701488	0.582647	10	0.670539	0.00570117	0.0755061	0.0238771
70	0.598901	0.743446	0.829664	0.601637	0.651288	0.697561	0.64234	0.721476	0.775155	0.600635	10	0.68621	0.00648683	0.0805409	0.0254693
73	0.629885	0.770627	0.834769	0.608516	0.687681	0.686252	0.656555	0.692273	0.78106	0.592686	10	0.69403	0.00627276	0.0792008	0.0250455
76	0.622519	0.787801	0.84515	0.603335	0.722638	0.699412	0.674173	0.696896	0.783218	0.612184	10	0.704733	0.00663634	0.0814637	0.0257611
79	0.659706	0.755095	0.816482	0.659159	0.688496	0.704607	0.64115	0.745057	0.753557	0.635788	10	0.70591	0.00357607	0.0598002	0.0189105
82	0.671051	0.760558	0.833555	0.645827	0.691696	0.734242	0.669203	0.741163	0.748711	0.631095	10	0.71271	0.00385182	0.062063	0.019626
85	0.676377	0.785289	0.793513	0.618011	0.731302	0.721466	0.722653	0.802638	0.801173	0.664359	10	0.731678	0.00413986	0.0643417	0.0203466
[truncated: 35 more columns]

## Sheet: Repeat 3
Repeat#1	DDX39B-NT (October 20th, 2023)								Repeat#2									Repeat#3									Repeat#4									Repeat#5									Repeat#6
	Background	Bleached	Whole Cell	Bleached	Whole Cell	FRAP	Normalize			Background	Bleached	Whole Cell	Bleached	Whole Cell	FRAP	Normalize			Background	Bleached	Whole Cell	Bleached	Whole Cell	FRAP	Normalize			Background	Bleached	Whole Cell	Bleached	Whole Cell	FRAP	Normalize			Background	Bleached	Whole Cell	Bleached	Whole Cell	FRAP	Normalize			Background	Bleached	Whole Cell	Bleached
				Minus Back	Minus Back								Minus Back	Minus Back								Minus Back	Minus Back								Minus Back	Minus Back								Minus Back	Minus Back								Minus Back
0	0	10.73	10.238	10.73	10.238	1	1		0	0	5.678	8.558	5.678	8.558	1	1		0	0	7.487	7.983	7.487	7.983	1	1		0	0	8.014	8.184	8.014	8.184	1	1		0	0	3.648	4.41	3.648	4.41	1	1		0	0	3.105	4.273	3.105
1	0	1.905	8.874	1.905	8.874	0.204829	0		1	0	0.935	7.389	0.935	7.389	0.190723	0		1	0	1.685	6.721	1.685	6.721	0.267316	0		1	0	1.625	6.917	1.625	6.917	0.239912	0		1	0	0.179	3.902	0.179	3.902	0.0554561	0		1	0	0.404	3.843	0.404
4	0	3.051	9.14	3.051	9.14	0.318501	0.142954		4	0	1.877	7.689	1.877	7.689	0.367935	0.218976		4	0	2.527	7.038	2.527	7.038	0.382837	0.157669		4	0	3.019	7.236	3.019	7.236	0.42607	0.244916		4	0	0.806	3.993	0.806	3.993	0.244017	0.199631		4	0	0.896	3.987	0.896
7	0	3.502	9.118	3.502	9.118	0.366465	0.203272		7	0	2.078	7.703	2.078	7.703	0.406595	0.266747		7	0	2.819	7.135	2.819	7.135	0.421269	0.210122		7	0	3.208	7.377	3.208	7.377	0.44409	0.268624		7	0	1.109	4.001	1.109	4.001	0.335079	0.29604		7	0	1.025	4.026	1.025
10	0	4.002	9.088	4.002	9.088	0.420169	0.27081		10	0	2.407	7.736	2.407	7.736	0.468961	0.34381		10	0	3.169	7.214	3.169	7.214	0.468387	0.27443		10	0	3.356	7.434	3.356	7.434	0.461016	0.290892		10	0	1.209	4.04	1.209	4.04	0.361767	0.324295		10	0	1.137	4.007	1.137
13	0	4.146	9.095	4.146	9.095	0.434953	0.289402		13	0	2.51	7.799	2.51	7.799	0.485078	0.363726		13	0	3.464	7.189	3.464	7.189	0.513769	0.33637		13	0	3.611	7.406	3.611	7.406	0.497921	0.339446		13	0	1.438	4.047	1.438	4.047	0.429546	0.396053		13	0	1.346	3.979	1.346
16	0	4.243	9.281	4.243	9.281	0.436208	0.29098		16	0	2.824	7.807	2.824	7.807	0.545202	0.438019		16	0	3.67	7.202	3.67	7.202	0.543339	0.37673		16	0	3.523	7.491	3.523	7.491	0.480274	0.316229		16	0	1.44	4.083	1.44	4.083	0.426351	0.39267		16	0	1.369	4.018	1.369
19	0	4.844	9.227	4.844	9.227	0.500909	0.372348		19	0	3.008	7.869	3.008	7.869	0.576149	0.47626		19	0	3.894	7.204	3.894	7.204	0.576342	0.421773		19	0	3.88	7.478	3.88	7.478	0.529862	0.381469		19	0	1.541	4.096	1.541	4.096	0.454806	0.422797		19	0	1.426	4.025	1.426
22	0	5.014	9.325	5.014	9.325	0.51304	0.387603		22	0	3.095	7.852	3.095	7.852	0.594097	0.498437		22	0	4.135	7.188	4.135	7.188	0.613375	0.472317		22	0	4.009	7.45	4.009	7.45	0.549536	0.407353		22	0	1.523	4.088	1.523	4.088	0.450373	0.418104		22	0	1.467	4.009	1.467
25	0	5.119	9.318	5.119	9.318	0.524177	0.401609		25	0	3.224	7.809	3.224	7.809	0.622267	0.533246		25	0	4.049	7.205	4.049	7.205	0.5992	0.452971		25	0	3.894	7.449	3.894	7.449	0.533844	0.386708		25	0	1.6	3.969	1.6	3.969	0.487329	0.457229		25	0	1.469	4.013	1.469
28	0	5.623	9.389	5.623	9.389	0.571431	0.461036		28	0	3.103	7.755	3.103	7.755	0.603083	0.509541		28	0	4.155	7.156	4.155	7.156	0.619097	0.480127		28	0	3.898	7.456	3.898	7.456	0.533891	0.386769		28	0	1.679	4.014	1.679	4.014	0.505658	0.476634		28	0	1.504	4.035	1.504
31	0	5.722	9.514	5.722	9.514	0.573852	0.464081		31	0	3.357	7.807	3.357	7.807	0.648103	0.565171		31	0	4.201	7.157	4.201	7.157	0.625864	0.489363		31	0	4.394	7.449	4.394	7.449	0.602391	0.476891		31	0	1.729	4.011	1.729	4.011	0.521106	0.492989		31	0	1.457	4.042	1.457
34	0	5.918	9.65	5.918	9.65	0.585144	0.478281		34	0	3.503	7.886	3.503	7.886	0.669515	0.591629		34	0	4.496	7.178	4.496	7.178	0.667853	0.546672		34	0	4.292	7.443	4.292	7.443	0.588882	0.459117		34	0	1.716	4.008	1.716	4.008	0.517575	0.489251		34	0	1.639	4.014	1.639
37	0	5.965	9.592	5.965	9.592	0.593358	0.488611		37	0	3.279	7.911	3.279	7.911	0.624722	0.53628		37	0	4.352	7.198	4.352	7.198	0.644667	0.515026		37	0	4.421	7.459	4.421	7.459	0.60528	0.480692		37	0	1.752	4.013	1.752	4.013	0.527775	0.50005		37	0	1.627	4.043	1.627
40	0	5.809	9.452	5.809	9.452	0.586399	0.479859		40	0	3.505	7.855	3.505	7.855	0.672541	0.595368		40	0	4.481	7.145	4.481	7.145	0.6687	0.547826		40	0	4.639	7.468	4.639	7.468	0.634361	0.518952		40	0	1.793	4.006	1.793	4.006	0.54107	0.514125		40	0	1.695	4.017	1.695
43	0	6.119	9.411	6.119	9.411	0.620383	0.522598		43	0	3.47	7.851	3.47	7.851	0.666164	0.587489		43	0	4.421	7.129	4.421	7.129	0.661226	0.537627		43	0	4.606	7.458	4.606	7.458	0.630693	0.514126		43	0	1.942	4.085	1.942	4.085	0.5747	0.549729		43	0	1.746	4.015	1.746
46	0	5.874	9.487	5.874	9.487	0.590773	0.48536		46	0	3.53	7.923	3.53	7.923	0.671525	0.594113		46	0	4.547	7.136	4.547	7.136	0.679404	0.562437		46	0	4.847	7.483	4.847	7.483	0.661475	0.554624		46	0.0008834	2.058	4.061	2.05712	4.06012	0.612497	0.589746		46	0	1.771	4.009	1.771
49	0	6.212	9.53	6.212	9.53	0.621948	0.524565		49	0	3.59	7.893	3.59	7.893	0.685534	0.611424		49	0	4.57	7.192	4.57	7.192	0.677524	0.559871		49	0	4.81	7.434	4.81	7.434	0.660752	0.553673		49	0	2.103	4.072	2.103	4.072	0.624332	0.602275		49	0	1.832	4.006	1.832
52	0	6.134	9.659	6.134	9.659	0.605936	0.504429		52	0	3.957	7.956	3.957	7.956	0.749632	0.690628		52	0	4.817	7.173	4.817	7.173	0.716035	0.612432		52	0	4.907	7.432	4.907	7.432	0.674259	0.571443		52	0	2.064	4.067	2.064	4.067	0.613507	0.590815		52	0	1.955	3.96	1.955
55	0	6.278	9.62	6.278	9.62	0.622675	0.52548		55	0	3.55	7.864	3.55	7.864	0.680396	0.605075		55	0	4.762	7.184	4.762	7.184	0.706775	0.599794		55	0	5.056	7.443	5.056	7.443	0.693706	0.597028		55	0	2.175	4.059	2.175	4.059	0.647775	0.627095		55	0	1.994	3.943	1.994
58	0	6.518	9.671	6.518	9.671	0.64307	0.551128		58	0	3.578	7.934	3.578	7.934	0.679712	0.60423		58	0	4.834	7.162	4.834	7.162	0.719665	0.617387		58	0	5.065	7.43	5.065	7.43	0.696157	0.600252		58	0	2.207	4.025	2.207	4.025	0.662858	0.643063		58	0	2.062	3.897	2.062
61	0	6.661	9.591	6.661	9.591	0.66266	0.575765		61	0	3.899	7.914	3.899	7.914	0.742564	0.681894		61	0	4.977	7.185	4.977	7.185	0.738583	0.643206		61	0	5.074	7.439	5.074	7.439	0.69655	0.60077		61	0	2.133	3.953	2.133	3.953	0.652301	0.631886		61	0	1.924	3.918	1.924
64	0	7.06	9.45	7.06	9.45	0.712834	0.638862		64	0	3.822	7.885	3.822	7.885	0.730577	0.667082		64	0	4.86	7.133	4.86	7.133	0.726478	0.626685		64	0	5.139	7.419	5.139	7.419	0.707375	0.615011		64	0	2.261	3.932	2.261	3.932	0.695138	0.677239		64	0	1.887	3.895	1.887
67	0	6.911	9.476	6.911	9.476	0.695875	0.617535		67	0	3.779	7.734	3.779	7.734	0.736461	0.674352		67	0	4.756	7.065	4.756	7.065	0.717774	0.614806		67	0	5.296	7.461	5.296	7.461	0.724882	0.638044		67	0	2.265	3.966	2.265	3.966	0.690398	0.67222		67	0	2.094	3.903	2.094
70	0	7.173	9.51	7.173	9.51	0.719674	0.647464		70	0	3.857	7.85	3.857	7.85	0.740554	0.67941		70	0	4.865	7.081	4.865	7.081	0.732566	0.634994		70	0	5.505	7.435	5.505	7.435	0.756123	0.679147		70	0	2.323	4.004	2.323	4.004	0.701357	0.683823		70	0	1.998	3.874	1.998
73	0	7.023	9.455	7.023	9.455	0.708723	0.633693		73	0	3.799	7.832	3.799	7.832	0.731094	0.667721		73	0	4.771	7.137	4.771	7.137	0.712774	0.607982		73	0	5.431	7.456	5.431	7.456	0.743858	0.66301		73	0	2.242	3.968	2.242	3.968	0.683042	0.664433		73	0	2.244	3.833	2.244
76	0	6.996	9.413	6.996	9.413	0.709148	0.634228		76	0	3.791	7.788	3.791	7.788	0.733677	0.670912		76	0	4.926	7.192	4.926	7.192	0.730303	0.631905		76	0	5.528	7.468	5.528	7.468	0.755927	0.678889		76	0	2.438	3.912	2.438	3.912	0.753388	0.738909		76	0	2.203	3.853	2.203
79	0	7.222	9.404	7.222	9.404	0.732757	0.663918		79	0	3.739	7.743	3.739	7.743	0.727819	0.663673		79	0	5.143	7.157	5.143	7.157	0.766203	0.680903		79	0	5.375	7.447	5.375	7.447	0.737078	0.65409		79	0	2.265	3.907	2.265	3.907	0.700823	0.683258		79	0	2.303	3.87	2.303
82	0	6.926	9.347	6.926	9.347	0.70701	0.631539		82	0	3.807	7.733	3.807	7.733	0.742013	0.681214		82	0	5.232	7.144	5.232	7.144	0.780881	0.700936		82	0	5.509	7.448	5.509	7.448	0.755352	0.678132		82	0	2.419	3.957	2.419	3.957	0.739016	0.723693		82	0	2.168	3.862	2.168
85	0	6.77	9.407	6.77	9.407	0.686678	0.605969		85	0	3.872	7.815	3.872	7.815	0.746764	0.687083		85	0	5.183	7.146	5.183	7.146	0.773351	0.690659		85	0	5.44	7.479	5.44	7.479	0.7428	0.661618		85	0	2.451	3.98	2.451	3.98	0.744465	0.729461		85	0	2.23	3.872	2.23
	1	2	3	4	5	6	7	8	9	10	Count	Average	variance	Std. Dev	SE
0	1	1	1	1	1	1	1	1	1	1	10	1	0	0	0
1	0	0	0	0	0	0	0	0	0	0	10	0	0	0	0
4	0.142954	0.218976	0.157669	0.244916	0.199631	0.192435	0.145729	0.110781	0.117105	0.188467	10	0.171866	0.00194178	0.0440656	0.0139348
7	0.203272	0.266747	0.210122	0.268624	0.29604	0.240486	0.2305	0.168999	0.191623	0.294695	10	0.237111	0.00192188	0.0438392	0.0138632
10	0.27081	0.34381	0.27443	0.290892	0.324295	0.287399	0.290326	0.202749	0.199146	0.322538	10	0.28064	0.00230441	0.0480043	0.0151803
13	0.289402	0.363726	0.33637	0.339446	0.396053	0.375123	0.339343	0.194647	0.246433	0.374827	10	0.325537	0.00405734	0.0636972	0.0201428
16	0.29098	0.438019	0.37673	0.316229	0.39267	0.37905	0.340052	0.226018	0.271041	0.36926	10	0.340005	0.00409193	0.0639682	0.0202285
19	0.372348	0.47626	0.421773	0.381469	0.422797	0.400881	0.39246	0.260624	0.297854	0.413285	10	0.383975	0.00393812	0.0627544	0.0198447
22	0.387603	0.498437	0.472317	0.407353	0.418104	0.419611	0.457491	0.316041	0.323732	0.482751	10	0.418344	0.00394371	0.062799	0.0198588
25	0.401609	0.533246	0.452971	0.386708	0.457229	0.419826	0.469419	0.331635	0.372029	0.476244	10	0.430092	0.00349347	0.0591056	0.0186908
28	0.461036	0.509541	0.480127	0.386769	0.476634	0.430571	0.481964	0.344598	0.404327	0.505482	10	0.448105	0.00299102	0.0546902	0.0172946
31	0.464081	0.565171	0.489363	0.476891	0.492989	0.410823	0.508525	0.327825	0.3964	0.47971	10	0.461178	0.00444181	0.0666469	0.0210756
34	0.478281	0.591629	0.546672	0.459117	0.489251	0.48782	0.516319	0.385182	0.445894	0.551121	10	0.495129	0.00352602	0.0593803	0.0187777
37	0.488611	0.53628	0.515026	0.480692	0.50005	0.478332	0.564241	0.335956	0.450305	0.504802	10	0.485429	0.003769	0.0613922	0.0194139
40	0.479859	0.595368	0.547826	0.518952	0.514125	0.509759	0.56379	0.413662	0.431126	0.50333	10	0.50778	0.00312388	0.0558917	0.0176745
43	0.522598	0.587489	0.537627	0.514126	0.549729	0.530535	0.59192	0.48249	0.436274	0.599297	10	0.535208	0.00260734	0.0510621	0.0161473
46	0.48536	0.594113	0.562437	0.554624	0.589746	0.541615	0.48786	0.481577	0.480339	0.610677	10	0.538835	0.00264236	0.0514039	0.0162553
49	0.524565	0.611424	0.559871	0.553673	0.602275	0.566647	0.553287	0.543717	0.498633	0.650986	10	0.566508	0.00196695	0.0443504	0.0140248
52	0.504429	0.690628	0.612432	0.571443	0.590815	0.625168	0.548601	0.48422	0.488295	0.639998	10	0.575603	0.00480084	0.0692881	0.0219108
55	0.52548	0.605075	0.599794	0.597028	0.627095	0.644507	0.587241	0.475692	0.527668	0.643756	10	0.583334	0.00314298	0.0560623	0.0177285
58	0.551128	0.60423	0.617387	0.600252	0.643063	0.682186	0.62278	0.509406	0.491897	0.668536	10	0.599087	0.00404655	0.0636125	0.020116
61	0.575765	0.681894	0.643206	0.60077	0.631886	0.620953	0.620526	0.542289	0.513437	0.689691	10	0.612042	0.00316184	0.0562303	0.0177816
64	0.638862	0.667082	0.626685	0.615011	0.677239	0.610335	0.628035	0.518268	0.504215	0.694694	10	0.618043	0.00393032	0.0626922	0.019825
67	0.617535	0.674352	0.614806	0.638044	0.67222	0.694069	0.617069	0.514907	0.535133	0.678372	10	0.625651	0.00365215	0.060433	0.0191106
70	0.647464	0.67941	0.634994	0.679147	0.683823	0.66066	0.597317	0.50548	0.550473	0.736111	10	0.637488	0.0047356	0.0688157	0.0217614
73	0.633693	0.667721	0.607982	0.66301	0.664433	0.772797	0.668979	0.536016	0.584688	0.708822	10	0.650814	0.00431931	0.0657214	0.0207829
76	0.634228	0.670912	0.631905	0.678889	0.738909	0.750787	0.64227	0.584551	0.577708	0.709476	10	0.661963	0.0035096	0.0592419	0.0187339
79	0.663918	0.663673	0.680903	0.65409	0.683258	0.78832	0.698467	0.587594	0.600358	0.729516	10	0.67501	0.00337407	0.0580867	0.0183686
82	0.631539	0.681214	0.700936	0.678132	0.723693	0.734062	0.691504	0.612747	0.630997	0.744328	10	0.682915	0.00208148	0.0456232	0.0144273
85	0.605969	0.687083	0.690659	0.661618	0.729461	0.757492	0.694345	0.670566	0.611375	0.7445	10	0.685307	0.00259073	0.0508992	0.0160957
Repeat#1	DDX39B-AC (October 25th, 2023)								Repeat#2									Repeat#3									Repeat#4									Repeat#5									Repeat#6
	Background	Bleached	Whole Cell	Bleached	Whole Cell	FRAP	Normalize			Background	Bleached	Whole Cell	Bleached	Whole Cell	FRAP	Normalize			Background	Bleached	Whole Cell	Bleached	Whole Cell	FRAP	Normalize			Background	Bleached	Whole Cell	Bleached	Whole Cell	FRAP	Normalize			Background	Bleached	Whole Cell	Bleached	Whole Cell	FRAP	Normalize			Background	Bleached	Whole Cell	Bleached
				Minus Back	Minus Back								Minus Back	Minus Back								Minus Back	Minus Back								Minus Back	Minus Back								Minus Back	Minus Back								Minus Back
0	0.0008834	13.554	4.087	13.5531	4.08612	1	1		0	0.000757	10.363	2.182	10.3622	2.18124	1	1		0	0	7.507	3.038	7.507	3.038	1	1		0	0	11.717	4.32	11.717	4.32	1	1		0	0	12.017	3.041	12.017	3.041	1	1		0	0	13.042	4.779	13.042
1	0.0008834	1.571	3.456	1.57012	3.45512	0.137006	0		1	0.000757	0.696	1.86	0.695243	1.85924	0.0787138	0		1	0.002	0.292	2.586	0.29	2.584	0.0454179	0		1	0	0.89	3.783	0.89	3.783	0.0867403	0		1	0	0.443	2.449	0.443	2.449	0.0457757	0		1	0	1.366	4.111	1.366
4	0	1.846	3.502	1.846	3.502	0.158923	0.0253962		4	0.002	0.971	1.895	0.969	1.893	0.107752	0.0315187		4	0	0.562	2.592	0.562	2.592	0.0877451	0.0443411		4	0.000672	1.153	3.792	1.15233	3.79133	0.11206	0.0277249		4	0	0.75	2.518	0.75	2.518	0.0753748	0.0310189		4	0	2	4.282	2
7	0.002	2.088	3.551	2.086	3.549	0.177207	0.0465823		7	0.004	1.186	1.886	1.182	1.882	0.132205	0.0580615		7	0	0.708	2.622	0.708	2.622	0.109275	0.0668957		7	0.003	1.153	3.808	1.15	3.805	0.111432	0.027037		7	0.0005305	0.903	2.597	0.90247	2.59647	0.0879568	0.0442046		7	0	2.148	4.253	2.148
10	0.0008834	2.15	3.574	2.14912	3.57312	0.181336	0.0513674		10	0.002	1.284	1.896	1.282	1.894	0.142481	0.0692159		10	0	0.814	2.64	0.814	2.64	0.124779	0.0831371		10	0.002	1.2	3.784	1.198	3.782	0.116789	0.0329029		10	0	0.824	2.577	0.824	2.577	0.0809158	0.0368258		10	0	2.236	4.258	2.236
13	0.002	2.196	3.571	2.194	3.569	0.185337	0.0560032		13	0.003	1.333	1.904	1.33	1.901	0.147272	0.0744156		13	0	0.693	2.641	0.693	2.641	0.106191	0.0636642		13	0.001	1.237	3.762	1.236	3.761	0.121166	0.0376959		13	0	0.812	2.542	0.812	2.542	0.0808353	0.0367414		13	0	2.296	4.324	2.296
16	0.003	2.367	3.588	2.364	3.585	0.198806	0.071611		16	0.000757	1.275	1.907	1.27424	1.90624	0.14071	0.0672929		16	0	0.664	2.658	0.664	2.658	0.101096	0.0583273		16	0.003	1.203	3.84	1.2	3.837	0.115307	0.0312802		16	0	0.864	2.542	0.864	2.542	0.0860119	0.0421664		16	0	2.264	4.282	2.264
19	0.003	2.233	3.594	2.23	3.591	0.187224	0.0581898		19	0.003	1.206	1.906	1.203	1.903	0.133069	0.0589994		19	0.001	0.832	2.655	0.831	2.654	0.126713	0.0851631		19	0.001	1.31	3.873	1.309	3.872	0.124644	0.0415038		19	0	0.938	2.522	0.938	2.522	0.0941192	0.0506626		19	0	2.319	4.341	2.319
22	0.003	2.429	3.604	2.426	3.601	0.203114	0.0766024		22	0.000757	1.304	1.908	1.30324	1.90724	0.143837	0.0706869		22	0	0.872	2.659	0.872	2.659	0.132715	0.0914505		22	0.000672	1.25	3.854	1.24933	3.85333	0.119539	0.0359133		22	0	0.943	2.552	0.943	2.552	0.0935086	0.0500227		22	0	2.259	4.299	2.259
25	0.002	2.412	3.64	2.41	3.638	0.199722	0.0726722		25	0.002	1.598	1.924	1.596	1.922	0.174795	0.104291		25	0	0.803	2.694	0.803	2.694	0.120626	0.078786		25	0.001	1.21	3.928	1.209	3.927	0.11351	0.0293118		25	0	0.903	2.574	0.903	2.574	0.0887768	0.0450639		25	0	2.389	4.294	2.389
28	0.003	2.358	3.613	2.355	3.61	0.196678	0.0691447		28	0	1.618	1.927	1.618	1.927	0.176745	0.106407		28	0.001	0.821	2.677	0.82	2.676	0.124008	0.0823292		28	0.002	1.24	3.898	1.238	3.896	0.117157	0.0333059		28	0	0.778	2.612	0.778	2.612	0.0753749	0.0310191		28	0	2.315	4.216	2.315
31	0.003	2.458	3.647	2.455	3.644	0.203116	0.0766053		31	0.000757	1.539	1.928	1.53824	1.92724	0.168011	0.0969271		31	0.001	0.821	2.667	0.82	2.666	0.124473	0.0828164		31	0	1.307	3.887	1.307	3.887	0.123973	0.0407694		31	0	0.955	2.613	0.955	2.613	0.0924878	0.0489529		31	0	2.333	4.216	2.333
34	0.003	2.558	3.644	2.555	3.641	0.211564	0.0863942		34	0.002	1.667	1.926	1.665	1.924	0.182163	0.112287		34	0	0.836	2.665	0.836	2.665	0.126949	0.0854106		34	0.000672	1.313	3.854	1.31233	3.85333	0.125566	0.0425138		34	0	0.915	2.57	0.915	2.57	0.0900966	0.046447		34	0	2.37	4.18	2.37
37	0.002	2.592	3.674	2.59	3.672	0.212652	0.0876545		37	0.004	1.5	1.905	1.496	1.901	0.165653	0.0943674		37	0	0.818	2.668	0.818	2.668	0.124076	0.0824009		37	0.001	1.287	3.832	1.286	3.831	0.123765	0.0405407		37	0	0.892	2.59	0.892	2.59	0.0871536	0.0433629		37	0.0005081	2.324	4.166	2.32349
40	0	2.625	3.649	2.625	3.649	0.216884	0.0925585		40	0	1.676	1.926	1.676	1.926	0.183176	0.113387		40	0	0.861	2.662	0.861	2.662	0.130893	0.0895419		40	0.000672	1.257	3.84	1.25633	3.83933	0.120647	0.0371267		40	0	0.784	2.569	0.784	2.569	0.0772276	0.0329606		40	0	2.213	4.164	2.213
43	0.002	2.7	3.656	2.698	3.654	0.22261	0.099194		43	0.002	1.686	1.95	1.684	1.948	0.181972	0.11208		43	0	0.799	2.666	0.799	2.666	0.121285	0.0794771		43	0.000672	1.223	3.813	1.22233	3.81233	0.118213	0.0344618		43	0	0.96	2.554	0.96	2.554	0.0951197	0.0517111		43	0	2.269	4.205	2.269
46	0.002	2.671	3.651	2.669	3.649	0.220519	0.096771		46	0	1.725	1.93	1.725	1.93	0.18814	0.118776		46	0	0.858	2.679	0.858	2.679	0.129609	0.0881971		46	0.001	1.203	3.81	1.202	3.809	0.116349	0.0324203		46	0	0.903	2.549	0.903	2.549	0.0896475	0.0459764		46	0	2.417	4.376	2.417
49	0.002	2.817	3.664	2.815	3.662	0.231756	0.109792		49	0.002	1.735	1.918	1.733	1.916	0.190394	0.121222		49	0	0.869	2.7	0.869	2.7	0.13025	0.0888682		49	0.002	1.273	3.822	1.271	3.82	0.122673	0.0393457		49	0	0.972	2.535	0.972	2.535	0.0970306	0.0537136		49	0.0005081	2.31	4.294	2.30949
52	0.004	2.783	3.675	2.779	3.671	0.228232	0.105708		52	0.002	1.833	1.895	1.831	1.893	0.203605	0.135562		52	0	0.836	2.704	0.836	2.704	0.125118	0.0834925		52	0	1.31	3.828	1.31	3.828	0.126173	0.043178		52	0	1.057	2.568	1.057	2.568	0.10416	0.0611849		52	0	2.264	4.237	2.264
55	0.002	2.983	3.654	2.981	3.652	0.246095	0.126407		55	0.000757	1.804	1.893	1.80324	1.89224	0.200598	0.132298		55	0	0.745	2.683	0.745	2.683	0.112372	0.0701394		55	0.000672	1.22	3.808	1.21933	3.80733	0.118078	0.0343137		55	0	0.841	2.565	0.841	2.565	0.0829715	0.0389801		55	0	2.259	4.266	2.259
58	0.003	2.892	3.662	2.889	3.659	0.238044	0.117078		58	0.002	1.922	1.912	1.92	1.91	0.211601	0.144241		58	0.001	0.825	2.658	0.824	2.657	0.125504	0.0838964		58	0.001	1.257	3.827	1.256	3.826	0.121035	0.0375523		58	0	0.886	2.536	0.886	2.536	0.0884107	0.0446802		58	0	2.505	4.222	2.505
61	0.0008834	2.912	3.632	2.91112	3.63112	0.241708	0.121324		61	0.002	1.892	1.926	1.89	1.924	0.206779	0.139007		61	0.001	0.854	2.71	0.853	2.709	0.127427	0.085911		61	0.000672	1.237	3.825	1.23633	3.82433	0.119192	0.0355335		61	0	0.932	2.546	0.932	2.546	0.0926356	0.0491078		61	0	2.296	4.237	2.296
64	0.002	3.042	3.681	3.04	3.679	0.249124	0.129917		64	0	1.902	1.922	1.902	1.922	0.208309	0.140667		64	0	0.821	2.687	0.821	2.687	0.123651	0.0819551		64	0.003	1.243	3.845	1.24	3.842	0.118996	0.0353191		64	0	0.972	2.598	0.972	2.598	0.0946777	0.0512478		64	0	2.44	4.221	2.44
67	0.004	3.117	3.679	3.113	3.675	0.255384	0.137171		67	0.002	1.755	1.887	1.753	1.885	0.195759	0.127045		67	0	0.807	2.692	0.807	2.692	0.121316	0.0795098		67	0.001	1.283	3.83	1.282	3.829	0.123444	0.0401898		67	0	0.977	2.581	0.977	2.581	0.0957915	0.0524151		67	0	2.481	4.173	2.481
70	0.0008834	3.258	3.666	3.25712	3.66512	0.267927	0.151706		70	0.002	1.853	1.899	1.851	1.897	0.205395	0.137504		70	0.001	0.788	2.692	0.787	2.691	0.118354	0.0764062		70	0.001	1.247	3.775	1.246	3.774	0.121726	0.0383086		70	0	1	2.592	1	2.592	0.0976305	0.0543423		70	0	2.366	4.207	2.366
73	0.004	3.029	3.661	3.025	3.657	0.249386	0.130221		73	0.000757	1.922	1.884	1.92124	1.88324	0.214747	0.147655		73	0	0.949	2.708	0.949	2.708	0.14182	0.100989		73	0.002	1.27	3.755	1.268	3.753	0.124568	0.041421		73	0	1.011	2.56	1.011	2.56	0.0999382	0.0567607		73	0	2.324	4.244	2.324
76	0.003	3.033	3.677	3.03	3.674	0.248642	0.129359		76	0.002	1.882	1.919	1.88	1.917	0.206436	0.138635		76	0.001	0.865	2.681	0.864	2.68	0.130467	0.0890955		76	0	1.303	3.753	1.303	3.753	0.128007	0.045186		76	0	0.869	2.54	0.869	2.54	0.0865778	0.0427594		76	0	2.255	4.231	2.255
79	0.003	3.192	3.674	3.189	3.671	0.261904	0.144726		79	0.000757	1.98	1.885	1.97924	1.88424	0.221112	0.154565		79	0.001	0.796	2.674	0.795	2.673	0.120362	0.0785099		79	0	1.233	3.735	1.233	3.735	0.121714	0.0382952		79	0	0.898	2.535	0.898	2.535	0.0896435	0.0459722		79	0	2.31	4.268	2.31
82	0.0008834	3.142	3.697	3.14112	3.69612	0.256218	0.138138		82	0	2.245	1.878	2.245	1.878	0.251635	0.187695		82	0	0.814	2.648	0.814	2.648	0.124402	0.0827422		82	0.002	1.26	3.724	1.258	3.722	0.124615	0.0414724		82	0	0.858	2.551	0.858	2.551	0.0851133	0.0412246		82	0	2.31	4.276	2.31
85	0.004	3.283	3.686	3.279	3.682	0.268491	0.152358		85	0.002	2.235	1.91	2.233	1.908	0.246355	0.181964		85	0	0.839	2.671	0.839	2.671	0.127119	0.085588		85	0.000672	1.277	3.769	1.27633	3.76833	0.124877	0.0417584		85	0	0.983	2.558	0.983	2.558	0.0972464	0.0539398		85	0.0005081	2.338	4.265	2.33749
	1	2	3	4	5	6	7	8	9	10	Count	Average	variance	Std. Dev	SE
0	1	1	1	1	1	1	1	1	1	1	10	1	0	0	0
1	0	0	0	0	0	0	0	0	0	0	10	0	0	0	0
4	0.0253962	0.0315187	0.0443411	0.0277249	0.0310189	0.0562397	0.0182707	0.0274808	0.0394251	0.0548883	10	0.0356304	0.000162119	0.0127326	0.0040264
7	0.0465823	0.0580615	0.0668957	0.027037	0.0442046	0.0720878	0.0268667	0.044329	0.0491369	0.0592338	10	0.0494435	0.000229012	0.0151331	0.00478552
10	0.0513674	0.0692159	0.0831371	0.0329029	0.0368258	0.0804633	0.0341487	0.0309559	0.0511842	0.0582279	10	0.0528429	0.000385033	0.0196223	0.0062051
13	0.0560032	0.0744156	0.0636642	0.0376959	0.0367414	0.0829086	0.0368085	0.0413675	0.0573782	0.0766329	10	0.0563616	0.000315179	0.0177533	0.00561408
16	0.071611	0.0672929	0.0583273	0.0312802	0.0421664	0.0819636	0.0340758	0.0573216	0.0635154	0.0757505	10	0.0583305	0.000303095	0.0174096	0.00550541
19	0.0581898	0.0589994	0.0851631	0.0415038	0.0506626	0.0842516	0.0311488	0.0586758	0.0610689	0.0822995	10	0.0611963	0.000330349	0.0181755	0.0057476
22	0.0766024	0.0706869	0.0914505	0.0359133	0.0500227	0.0806059	0.0293988	0.0613841	0.0720083	0.0898495	10	0.0657922	0.000457927	0.0213992	0.00676703
25	0.0726722	0.104291	0.078786	0.0293118	0.0450639	0.0934929	0.0426151	0.0559224	0.0696524	0.0881055	10	0.0679913	0.00059168	0.0243245	0.00769208
28	0.0691447	0.106407	0.0823292	0.0333059	0.0310191	0.0904642	0.0315407	0.0605477	0.0693892	0.0948306	10	0.0668978	0.000761346	0.0275925	0.00872552
31	0.0766053	0.0969271	0.0828164	0.0407694	0.0489529	0.0922455	0.0382748	0.0715483	0.0680246	0.0940625	10	0.0710227	0.000478507	0.0218748	0.00691742
34	0.0863942	0.112287	0.0854106	0.0425138	0.046447	0.0979272	0.0291667	0.0684197	0.0769102	0.0906956	10	0.0736172	0.00071108	0.0266661	0.00843256
37	0.0876545	0.0943674	0.0824009	0.0405407	0.0433629	0.0940927	0.0285757	0.0741774	0.0801625	0.11281	10	0.0738144	0.000748994	0.0273678	0.00865444
40	0.0925585	0.113387	0.0895419	0.0371267	0.0329606	0.0831048	0.0315197	0.0715132	0.0863567	0.0958088	10	0.0733878	0.000855489	0.0292487	0.00924927
43	0.099194	0.11208	0.0794771	0.0344618	0.0517111	0.0864992	0.0379442	0.0753187	0.0682788	0.105859	10	0.0750824	0.000740987	0.0272211	0.00860806
46	0.096771	0.118776	0.0881971	0.0324203	0.0459764	0.0918128	0.0341359	0.0690329	0.072785	0.103847	10	0.0753754	0.000893739	0.0298955	0.00945378
49	0.109792	0.121222	0.0888682	0.0393457	0.0537136	0.0857939	0.0359296	0.0694864	0.081594	0.103842	10	0.0789588	0.00085063	0.0291656	0.00922296
52	0.105708	0.135562	0.0834925	0.043178	0.0611849	0.0843065	0.0346262	0.0718198	0.0781919	0.110107	10	0.0808176	0.000946367	0.0307631	0.00972814
55	0.126407	0.132298	0.0701394	0.0343137	0.0389801	0.0823019	0.0276339	0.0853358	0.0915646	0.103371	10	0.0792346	0.00135621	0.0368268	0.0116457
58	0.117078	0.144241	0.0838964	0.0375523	0.0446802	0.108915	0.0363355	0.0824379	0.0910482	0.10307	10	0.0849254	0.00130294	0.0360963	0.0114146
61	0.121324	0.139007	0.085911	0.0355335	0.0491078	0.0874577	0.0252857	0.0732631	0.0861584	0.113614	10	0.0816662	0.00137675	0.0371046	0.0117335
64	0.129917	0.140667	0.0819551	0.0353191	0.0512478	0.102549	0.0317945	0.0842873	0.101873	0.108656	10	0.0868266	0.00140926	0.03754	0.0118712
67	0.137171	0.127045	0.0795098	0.0401898	0.0524151	0.109422	0.0329833	0.0772128	0.0845742	0.108402	10	0.0848925	0.00127778	0.035746	0.0113039
70	0.151706	0.137504	0.0764062	0.0383086	0.0543423	0.0960123	0.033787	0.0859291	0.101983	0.131435	10	0.0907414	0.00169557	0.0411773	0.0130214
73	0.130221	0.147655	0.100989	0.041421	0.0567607	0.0898375	0.0346666	0.0882239	0.087746	0.112554	10	0.0890075	0.00134403	0.036661	0.0115932
76	0.129359	0.138635	0.0890955	0.045186	0.0427594	0.0837351	0.0390317	0.0892249	0.0996921	0.117754	10	0.0874473	0.00128799	0.0358886	0.011349
79	0.144726	0.154565	0.0785099	0.0382952	0.0459722	0.0871841	0.0426151	0.0821904	0.0990392	0.135823	10	0.090892	0.00182168	0.0426812	0.013497
82	0.138138	0.187695	0.0827422	0.0414724	0.0412246	0.0867616	0.0353805	0.0973405	0.101395	0.125002	10	0.0937152	0.00232366	0.0482043	0.0152435
85	0.152358	0.181964	0.085588	0.0417584	0.0539398	0.0900596	0.0275495	0.0926131	0.119751	0.122219	10	0.09678	0.0023737	0.0487207	0.0154068
Repeat#1	DDX39B-HS (October 25th, 2023)								Repeat#2									Repeat#3									Repeat#4									Repeat#5									Repeat#6
	Background	Bleached	Whole Cell	Bleached	Whole Cell	FRAP	Normalize			Background	Bleached	Whole Cell	Bleached	Whole Cell	FRAP	Normalize			Background	Bleached	Whole Cell	Bleached	Whole Cell	FRAP	Normalize			Background	Bleached	Whole Cell	Bleached	Whole Cell	FRAP	Normalize			Background	Bleached	Whole Cell	Bleached	Whole Cell	FRAP	Normalize			Background	Bleached	Whole Cell	Bleached
				Minus Back	Minus Back								Minus Back	Minus Back								Minus Back	Minus Back								Minus Back	Minus Back								Minus Back	Minus Back								Minus Back
0	0	20.625	21.341	20.625	21.341	1	1		0	0	5.425	8.05	5.425	8.05	1	1		0	0	10.316	14.764	10.316	14.764	1	1		0	0	6	7.222	6	7.222	1	1		0	0	10.656	8.864	10.656	8.864	1	1		0	0	15.765	10.749	15.765
1	0	6.904	19.244	6.904	19.244	0.371216	0		1	0	0.911	7.303	0.911	7.303	0.185103	0		1	0.0006262	3.69	13.029	3.68937	13.0284	0.40528	0		1	0	0.95	6.565	0.95	6.565	0.174179	0		1	0	2.077	7.649	2.077	7.649	0.225875	0		1	0	3.011	8.621	3.011
4	0	9.62	19.587	9.62	19.587	0.508192	0.217843		4	0	2.095	7.528	2.095	7.528	0.412953	0.279606		4	0	5.801	13.497	5.801	13.497	0.615118	0.352835		4	0	1.64	6.678	1.64	6.678	0.295599	0.14703		4	0	3.501	7.941	3.501	7.941	0.366735	0.181961		4	0	4.968	9.054	4.968
7	0	10.524	19.777	10.524	19.777	0.550606	0.285298		7	0	2.498	7.614	2.498	7.614	0.486828	0.370262		7	0.0006262	6.503	13.696	6.50237	13.6954	0.679502	0.461094		7	0	1.903	6.705	1.903	6.705	0.341622	0.20276		7	0	3.821	7.992	3.821	7.992	0.397701	0.221962		7	0	5.27	9.169	5.27
10	0	10.793	19.812	10.793	19.812	0.563683	0.306094		10	0	2.749	7.646	2.749	7.646	0.533503	0.427538		10	0	6.671	13.708	6.671	13.708	0.696481	0.489645		10	0	2.067	6.737	2.067	6.737	0.369301	0.236276		10	0	4.005	8.024	4.005	8.024	0.41519	0.244554		10	0	5.619	9.193	5.619
13	0	11.452	19.84	11.452	19.84	0.597256	0.359488		13	0	2.965	7.632	2.965	7.632	0.576478	0.480275		13	0	6.782	13.67	6.782	13.67	0.710039	0.512441		13	0	2.167	6.738	2.167	6.738	0.38711	0.257842		13	0	4.172	8.037	4.172	8.037	0.431803	0.266015		13	0	5.893	9.322	5.893
16	0	11.361	19.854	11.361	19.854	0.592092	0.351276		16	0	3.013	7.662	3.013	7.662	0.583516	0.488913		16	0	6.845	13.809	6.845	13.809	0.709421	0.511402		16	0	2.37	6.744	2.37	6.744	0.422997	0.301298		16	0	4.358	8.079	4.358	8.079	0.448709	0.287854		16	0	6.466	9.333	6.466
19	0	11.846	19.874	11.846	19.874	0.616747	0.390486		19	0	3.076	7.666	3.076	7.666	0.595407	0.503504		19	0	6.908	13.776	6.908	13.776	0.717665	0.525264		19	0	2.4	6.751	2.4	6.751	0.427907	0.307244		19	0.0004902	4.538	8.029	4.53751	8.02851	0.47013	0.315525		19	0	6.598	9.287	6.598
22	0	12.25	19.901	12.25	19.901	0.636916	0.422562		22	0	3.225	7.68	3.225	7.68	0.62311	0.5375		22	0	7.082	13.711	7.082	13.711	0.73923	0.561525		22	0.0006711	2.367	6.76	2.36633	6.75933	0.421384	0.299344		22	0	4.424	8.031	4.424	8.031	0.458227	0.300149		22	0	6.623	9.312	6.623
25	0	12.139	19.895	12.139	19.895	0.631335	0.413686		25	0	3.492	7.69	3.492	7.69	0.67382	0.599729		25	0	7.079	13.722	7.079	13.722	0.738324	0.560002		25	0	2.51	6.713	2.51	6.713	0.450053	0.33406		25	0	4.516	8.064	4.516	8.064	0.465842	0.309986		25	0	6.808	9.327	6.808
28	0	12.389	19.868	12.389	19.868	0.645213	0.435757		28	0	3.156	7.681	3.156	7.681	0.609699	0.521042		28	0	7.19	13.698	7.19	13.698	0.751215	0.581678		28	0	2.583	6.724	2.583	6.724	0.462384	0.348992		28	0	4.499	8.062	4.499	8.062	0.464204	0.307869		28	0	7.093	9.371	7.093
31	0.0007918	12.558	19.892	12.5572	19.8912	0.65321	0.448475		31	0	3.378	7.722	3.378	7.722	0.649121	0.56942		31	0	7.399	13.681	7.399	13.681	0.774012	0.62001		31	0.0006711	2.58	6.722	2.57933	6.72133	0.46191	0.348419		31	0	4.697	8.061	4.697	8.061	0.484693	0.334337		31	0	6.9	9.341	6.9
34	0	12.048	19.899	12.048	19.899	0.626476	0.405959		34	0	3.673	7.643	3.673	7.643	0.713105	0.647937		34	0	7.462	13.732	7.462	13.732	0.777704	0.626217		34	0	2.65	6.714	2.65	6.714	0.475084	0.364371		34	0	4.702	8.072	4.702	8.072	0.484548	0.33415		34	0	6.979	9.307	6.979
37	0.0007918	12.764	19.838	12.7632	19.8372	0.665733	0.468392		37	0	3.444	7.593	3.444	7.593	0.673048	0.598781		37	0.001	7.649	13.763	7.648	13.762	0.795351	0.655891		37	0	2.647	6.755	2.647	6.755	0.471666	0.360232		37	0	4.843	8.075	4.843	8.075	0.498893	0.35268		37	0	7.217	9.318	7.217
40	0	13.087	19.825	13.087	19.825	0.683042	0.49592		40	0	3.683	7.662	3.683	7.662	0.713273	0.648143		40	0	7.601	13.797	7.601	13.797	0.788458	0.6443		40	0	2.833	6.762	2.833	6.762	0.504287	0.399733		40	0	4.833	8.094	4.833	8.094	0.496694	0.34984		40	0	7.356	9.346	7.356
43	0	12.832	19.801	12.832	19.801	0.670545	0.476045		43	0	3.625	7.662	3.625	7.662	0.70204	0.634359		43	0.0006262	7.316	13.758	7.31537	13.7574	0.761016	0.598157		43	0.0006711	2.687	6.733	2.68633	6.73233	0.480286	0.37067		43	0	5.09	8.017	5.09	8.017	0.528131	0.390449		43	0	7.555	9.295	7.555
46	0	13.197	19.769	13.197	19.769	0.690735	0.508154		46	0	3.714	7.615	3.714	7.615	0.723716	0.660958		46	0	7.535	13.679	7.535	13.679	0.788355	0.644126		46	0	2.787	6.716	2.787	6.716	0.499497	0.393933		46	0	5.024	8.034	5.024	8.034	0.52018	0.380177		46	0.0008897	7.459	9.25	7.45811
49	0	13.26	19.787	13.26	19.787	0.693401	0.512394		49	0	3.562	7.671	3.562	7.671	0.68903	0.618393		49	0.0006262	7.968	13.714	7.96737	13.7134	0.831503	0.716678		49	0	2.823	6.738	2.823	6.738	0.504297	0.399745		49	0.0004902	4.942	8.041	4.94151	8.04051	0.511224	0.368609		49	0	7.758	9.298	7.758
52	0	13.423	19.857	13.423	19.857	0.69945	0.522014		52	0	3.914	7.657	3.914	7.657	0.758505	0.703649		52	0	7.557	13.528	7.557	13.528	0.799482	0.662836		52	0	2.743	6.694	2.743	6.694	0.493226	0.38634		52	0	5.058	8.047	5.058	8.047	0.522854	0.383632		52	0	7.53	9.24	7.53
55	0	13.26	19.929	13.26	19.929	0.68846	0.504536		55	0	3.708	7.645	3.708	7.645	0.719711	0.656044		55	0	7.44	13.577	7.44	13.577	0.784263	0.637246		55	0	2.94	6.728	2.94	6.728	0.525978	0.425999		55	0	5.211	8.042	5.211	8.042	0.539005	0.404495		55	0	7.858	9.198	7.858
58	0	13.837	19.902	13.837	19.902	0.719393	0.55373		58	0	4.016	7.641	4.016	7.641	0.779901	0.729906		58	0	7.772	13.578	7.772	13.578	0.8192	0.695991		58	0	3.007	6.719	3.007	6.719	0.538685	0.441387		58	0	5.109	8.034	5.109	8.034	0.52898	0.391546		58	0	7.851	9.21	7.851
61	0	14.346	19.907	14.346	19.907	0.745669	0.595519		61	0	4.317	7.678	4.317	7.678	0.834315	0.79668		61	0	8.047	13.556	8.047	13.556	0.849562	0.747044		61	0	3.183	6.706	3.183	6.706	0.57132	0.480904		61	0.0004902	5.358	8.043	5.35751	8.04251	0.554124	0.424026		61	0	7.854	9.25	7.854
64	0	13.692	19.844	13.692	19.844	0.713935	0.54505		64	0	4.219	7.718	4.219	7.718	0.811149	0.768252		64	0	7.908	13.501	7.908	13.501	0.838288	0.728088		64	0	3.037	6.678	3.037	6.678	0.5474	0.451939		64	0	5.157	8.034	5.157	8.034	0.53395	0.397966		64	0	8.028	9.258	8.028
67	0	13.779	19.744	13.779	19.744	0.72211	0.558052		67	0	4.286	7.682	4.286	7.682	0.827893	0.788799		67	0	8.013	13.485	8.013	13.485	0.850427	0.748498		67	0	3.15	6.648	3.15	6.648	0.570329	0.479705		67	0	5.046	8.049	5.046	8.049	0.521484	0.381862		67	0	7.964	9.286	7.964
70	0	13.87	19.775	13.87	19.775	0.72574	0.563824		70	0	4.194	7.628	4.194	7.628	0.815857	0.774029		70	0	7.598	13.477	7.598	13.477	0.806861	0.675244		70	0	3.39	6.675	3.39	6.675	0.6113	0.529317		70	0	5.291	8.033	5.291	8.033	0.547893	0.415977		70	0	7.975	9.319	7.975
73	0.0007918	14.163	19.803	14.1622	19.8022	0.740011	0.586521		73	0	4.289	7.654	4.289	7.654	0.831503	0.793229		73	0	7.905	13.493	7.905	13.493	0.838467	0.728388		73	0	3.223	6.701	3.223	6.701	0.578931	0.490121		73	0	5.356	8.044	5.356	8.044	0.553865	0.423692		73	0	8.224	9.366	8.224
76	0	14.043	19.742	14.043	19.742	0.73602	0.580174		76	0	4.225	7.604	4.225	7.604	0.824481	0.784612		76	0.0006262	7.851	13.416	7.85037	13.4154	0.837491	0.726747		76	0	3.167	6.652	3.167	6.652	0.573063	0.483015		76	0	5.199	8.012	5.199	8.012	0.539777	0.405493		76	0	7.954	9.341	7.954
79	0	14.274	19.788	14.274	19.788	0.746388	0.596663		79	0	4.438	7.644	4.438	7.644	0.861515	0.830058		79	0	7.968	13.462	7.968	13.462	0.847096	0.742897		79	0	3.223	6.621	3.223	6.621	0.585926	0.498592		79	0	5.322	8.036	5.322	8.036	0.550897	0.419858		79	0	8.196	9.288	8.196
82	0	13.962	19.885	13.962	19.885	0.726512	0.565053		82	0	4.286	7.616	4.286	7.616	0.835067	0.797603		82	0	8.041	13.44	8.041	13.44	0.856256	0.758299		82	0	3.17	6.622	3.17	6.622	0.576204	0.486819		82	0	5.625	8.051	5.625	8.051	0.581177	0.458972		82	0	8.47	9.323	8.47
85	0	14.101	19.834	14.101	19.834	0.735632	0.579556		85	0	4.311	7.594	4.311	7.594	0.842371	0.806566		85	0	7.968	13.408	7.968	13.408	0.850507	0.748633		85	0	3.26	6.634	3.26	6.634	0.591491	0.50533		85	0	5.562	8.034	5.562	8.034	0.575884	0.452135		85	0	8.569	9.294	8.569
	1	2	3	4	5	6	7	8	9	10	Count	Average	variance	Std. Dev	SE
0	1	1	1	1	1	1	1	1	1	1	10	1	0	0	0
1	0	0	0	0	0	0	0	0	0	0	10	0	0	0	0
4	0.217843	0.279606	0.352835	0.14703	0.181961	0.178492	0.326349	0.253947	0.237749	0.144121	10	0.231993	0.0051993	0.0721062	0.022802
7	0.285298	0.370262	0.461094	0.20276	0.221962	0.20181	0.405863	0.372938	0.313973	0.191205	10	0.302716	0.00941951	0.0970541	0.0306912
10	0.306094	0.427538	0.489645	0.236276	0.244554	0.234443	0.445986	0.411703	0.369952	0.222067	10	0.338826	0.0103759	0.101862	0.0322116
13	0.359488	0.480275	0.512441	0.257842	0.266015	0.253178	0.516656	0.470539	0.355715	0.260339	10	0.373249	0.0125934	0.11222	0.0354872
16	0.351276	0.488913	0.511402	0.301298	0.287854	0.307456	0.513352	0.512482	0.375304	0.275422	10	0.392476	0.0105153	0.102544	0.0324273
19	0.390486	0.503504	0.525264	0.307244	0.315525	0.323248	0.528845	0.492915	0.388204	0.28503	10	0.406026	0.00959487	0.0979534	0.0309756
22	0.422562	0.5375	0.561525	0.299344	0.300149	0.323943	0.553025	0.483076	0.396472	0.337158	10	0.421475	0.0112289	0.105966	0.0335095
25	0.413686	0.599729	0.560002	0.33406	0.309986	0.340671	0.602669	0.525674	0.415744	0.339507	10	0.444173	0.0136571	0.116864	0.0369555
28	0.435757	0.521042	0.581678	0.348992	0.307869	0.364822	0.55576	0.509001	0.403586	0.330457	10	0.435896	0.00992997	0.0996493	0.0315119
31	0.448475	0.56942	0.62001	0.348419	0.334337	0.348506	0.629796	0.53308	0.42441	0.32565	10	0.45821	0.0146486	0.121031	0.0382734
34	0.405959	0.647937	0.626217	0.364371	0.33415	0.358518	0.627841	0.586731	0.463288	0.362647	10	0.477766	0.0168571	0.129835	0.0410574
37	0.468392	0.598781	0.655891	0.360232	0.35268	0.380584	0.686552	0.578559	0.454561	0.397724	10	0.493396	0.0159577	0.126324	0.0399471
40	0.49592	0.648143	0.6443	0.399733	0.34984	0.391818	0.651954	0.604832	0.438263	0.380601	10	0.50054	0.0154706	0.124381	0.0393326
43	0.476045	0.634359	0.598157	0.37067	0.390449	0.414843	0.635335	0.667562	0.471432	0.402904	10	0.506176	0.0133884	0.115708	0.0365901
46	0.508154	0.660958	0.644126	0.393933	0.380177	0.409077	0.581898	0.628069	0.459232	0.364877	10	0.50305	0.0137286	0.117169	0.0370521
49	0.512394	0.618393	0.716678	0.399745	0.368609	0.434147	0.649983	0.646386	0.471143	0.371669	10	0.518915	0.0167132	0.129279	0.0408818
52	0.522014	0.703649	0.662836	0.38634	0.383632	0.416751	0.689723	0.633278	0.451641	0.391372	10	0.524124	0.0182156	0.134965	0.0426798
55	0.504536	0.656044	0.637246	0.425999	0.404495	0.451995	0.741311	0.624149	0.43508	0.422729	10	0.530359	0.0149691	0.122348	0.0386899
58	0.55373	0.729906	0.695991	0.441387	0.391546	0.450319	0.710626	0.653911	0.394679	0.425731	10	0.544782	0.0196031	0.140011	0.0442753
61	0.595519	0.79668	0.747044	0.480904	0.424026	0.44731	0.737626	0.674066	0.448558	0.43267	10	0.57844	0.0221669	0.148886	0.0470818
64	0.54505	0.768252	0.728088	0.451939	0.397966	0.463474	0.805854	0.698349	0.437587	0.44259	10	0.573915	0.0250571	0.158294	0.050057
67	0.558052	0.788799	0.748498	0.479705	0.381862	0.454966	0.785622	0.629358	0.450978	0.447074	10	0.572491	0.0239878	0.15488	0.0489773
70	0.563824	0.774029	0.675244	0.529317	0.415977	0.453304	0.80119	0.626315	0.45403	0.465444	10	0.575867	0.019155	0.138402	0.0437665
73	0.586521	0.793229	0.728388	0.490121	0.423692	0.473253	0.827315	0.706286	0.466076	0.478047	10	0.597293	0.0232143	0.152363	0.0481813
76	0.580174	0.784612	0.726747	0.483015	0.405493	0.449488	0.761028	0.689489	0.457131	0.481407	10	0.581858	0.0210928	0.145234	0.0459269
79	0.596663	0.830058	0.742897	0.498592	0.419858	0.477155	0.775793	0.676995	0.46	0.489432	10	0.596744	0.0221927	0.148972	0.0471091
82	0.565053	0.797603	0.758299	0.486819	0.458972	0.500492	0.821348	0.653121	0.448047	0.497676	10	0.598743	0.0214765	0.146549	0.0463427
85	0.579556	0.806566	0.748633	0.50533	0.452135	0.512562	0.75768	0.675339	0.480602	0.468154	10	0.598656	0.0184235	0.135733	0.0429226
[truncated: 35 more columns]
