# Supplementary material for: Protein thermal sensing regulates physiological amyloid aggregation
Source: Nat Commun. 2024 Feb 9;15:1222. doi: 10.1038/s41467-024-45536-0 (PMC10858206; doi:10.1038/s41467-024-45536-0)
Supplement: Supplementary file 4 — Source Data [file 41467_2024_45536_MOESM4_ESM.zip › Suppl.Fig1e.xlsx]

## Sheet: DDX39A
Distance	Hoechst	CDC73-mCherry	DDX39A-GFP
0	10	3	14
0.00333	10	3	14.054
0.00667	10	3	14
0.01	10	3	14
0.01333	10.467	3	14
0.01667	11	3	14
0.02	11	3	14
0.02333	11.41	3.188	14
0.02667	12	4	14
0.03	12.199	4	14
0.03333	12.948	4	14
0.03667	13.104	4	14
0.04	13.611	4	14
0.04333	14	4	14
0.04667	14	4	14
0.05	14.014	4	14
0.05333	14.412	4	14
0.05667	14	4	14
0.06	14.036	4	14
0.06333	14	4	14
0.06667	14	4	13.207
0.07	13.898	4	13
0.07333	13.68	4	13
0.07667	13.754	4	13
0.08	13.831	4	13
0.08333	13.69	4	13
0.08667	14.002	4	13
0.09	13.674	4	13
0.09333	14.023	4	13
0.09667	13.719	4	13
0.1	14.027	4	13
0.10333	14.089	4	13
0.10667	13.963	4	13
0.11	13.901	4	13.43
0.11333	13.846	4	13.898
0.11667	13.402	4	14
0.12	13.145	4	14
0.12333	13.087	4	14
0.12667	12.862	4	14
0.13	12.522	4	14
0.13333	11.893	3.638	14
0.13667	11.796	3	14
0.14	11.555	3	14
0.14333	11.105	3	14
0.14667	11.058	3	14
0.15	11.041	3	14
0.15333	11.17	3	14
0.15667	11	3	14
0.16	11.251	3	14
0.16333	11	3	14
0.16667	11.302	3	14
0.17	11	3	14
0.17333	11.314	3	14
0.17667	11.114	3	14
0.18	11.249	3	14
0.18333	11.27	3	13.553
0.18667	11.185	3	13
0.19	11.397	3	13
0.19333	11.087	3	13
0.19667	11	3	13
0.2	11	3	13
0.20333	11	3	13
0.20667	11	3	12.189
0.21	11	3	12
0.21333	10.957	3	12
0.21667	10.719	3	12
0.22	10.562	3	12
0.22333	10.328	3	12
0.22667	10.704	3	12
0.23	10.263	2.737	12
0.23333	10.731	2.269	12
0.23667	10.385	2	12
0.24	10.666	2	12
0.24333	11	2	12
0.24667	11	2	12
0.25	11.069	2	12
0.25333	11.536	2	12.188
0.25667	12	2	13
0.26	12	2	13
0.26333	11.949	2	13
0.26667	12	2	13
0.27	12	2	13.608
0.27333	12.342	2	14
0.27667	12.505	2.304	14
0.28	12.277	3	14
0.28333	12.744	3	14
0.28667	12.978	3	14
0.29	12.708	3	14
0.29333	13.03	3	14
0.29667	12.738	3	14
0.3	13.036	3	14
0.30333	13	3	14
0.30667	13.018	3	14
0.31	13.38	3	14
0.31333	12.995	3	14
0.31667	13.42	3	14
0.32	13.116	3	14
0.32333	13.088	3	14
0.32667	12.887	3	14
0.33	13.139	3	14
0.33333	12.902	3	14
0.33667	12.776	3	14
0.34	12.573	3	14
0.34333	12.152	3	14
0.34667	12.037	3	14
0.35	12.017	3	14
0.35333	12	3	14
0.35667	12.013	3	14
0.36	12	3	14
0.36333	12	3	14
0.36667	12	3	14
0.37	12	3	14.117
0.37333	12	3	15
0.37667	12	3	15
0.38	12.304	3	15
0.38333	12.258	3	15
0.38667	12.239	3	15
0.39	12.834	3	15
0.39333	13.175	3	15.262
0.39667	13.715	3	15.488
0.4	14.196	3	15.9
0.40333	15.548	3	15.983
0.40667	16.038	3	16
0.41	17.251	3	16
0.41333	18.602	3	16.622
0.41667	20.234	3	17
0.42	21.748	3	17
0.42333	23.932	3	17.105
0.42667	26.168	3	18.009
0.43	28.417	3	19
0.43333	31.367	3	19
0.43667	33.875	3	20.064
0.44	36.611	3	20.915
0.44333	39.455	3	21.109
0.44667	42.238	3	21.815
0.45	44.817	3	22.47
0.45333	46.959	3	23.591
0.45667	49.18	3	24
0.46	51.051	3	24
0.46333	52.876	3	24.878
0.46667	54.229	3	25.461
0.47	56.231	3	25.975
0.47333	57.932	3	26.212
0.47667	59.703	3	27.283
0.48	61.938	3	28.101
0.48333	64.324	3	28.837
0.48667	67.41	3	29.338
0.49	69.646	3	30.69
0.49333	73.593	3.17	31.17
0.49667	76.841	3.909	31.909
0.5	80.044	4	32.662
0.50333	83.879	4	33.297
0.50667	87.621	4	34.421
0.51	91.579	4	35
0.51333	95.584	4	35.001
0.51667	100.077	4.013	35.49
0.52	104.586	4.86	35.995
0.52333	108.921	5	36
0.52667	113.559	5	36
0.53	118.512	5.195	36.369
0.53333	123.503	5.897	36.551
0.53667	128.368	6	36.813
0.54	133.081	6.162	37.054
0.54333	137.502	7	36.863
0.54667	141.922	7	36.628
0.55	145.323	7	36.737
0.55333	148.391	7.752	36.381
0.55667	150.101	8	36
0.56	151.454	8	36.232
0.56333	152.341	8.405	35.979
0.56667	151.822	9	35.652
0.57	151.138	9	36.008
0.57333	149.304	9	35.6
0.57667	147.434	9	35.947
0.58	145.035	9.825	35.937
0.58333	142.811	10	36
0.58667	139.811	10	36
0.59	137.237	10	36.477
0.59333	134.95	10	37.361
0.59667	132.589	10	38
0.6	130.377	10	38
0.60333	128.085	10	38
0.60667	125.903	10	38
0.61	124.527	10	38
0.61333	123.265	10	38
0.61667	121.721	10	37.451
0.62	120.596	10	36.566
0.62333	118.946	10	36
0.62667	117.893	10	35.798
0.63	116.541	10	34.946
0.63333	115.19	10	34.845
0.63667	113.838	9.146	33.292
0.64	112.487	9	32.262
0.64333	111.135	9	31.47
0.64667	109.277	9	30.494
0.65	107.432	9	29.61
0.65333	105.806	9	28.726
0.65667	103.57	9	28
0.66	101.317	9	27.933
0.66333	99.099	9	26.148
0.66667	96.471	9	26
0.67	93.928	9.683	25.306
0.67333	91.843	10	24.739
0.67667	90.075	10	24.044
0.68	88.095	10	24
0.68333	86.393	10	24
0.68667	84.771	10.322	24
0.69	83.003	10.789	24
0.69333	82.117	11	24.656
0.69667	81.022	11	25.042
0.7	80.349	11	25.651
0.70333	79.465	11	26.535
0.70667	79.074	11.127	27.345
0.71	78.697	11.595	28.303
0.71333	78.051	12	29.175
0.71667	78	11.967	29.579
0.72	78	11.998	30.91
0.72333	78.075	12	31.449
0.72667	77.951	11.951	32.465
0.73	77.636	12	32.843
0.73333	77.442	11.935	33.065
0.73667	77.336	11.751	33.249
0.74	77.544	11.595	33.456
0.74333	77.232	11.232	33.873
0.74667	76.993	11	34.262
0.75	77.206	11	33.982
0.75333	76.878	11	34.26
0.75667	76.461	11	33.955
0.76	76.266	11	34.221
0.76333	75.552	11	34
0.76667	75	11	34.151
0.77	74.775	11	34
0.77333	73.9	11	34
0.77667	73.016	11	34
0.78	72.077	11	33.586
0.78333	71.248	11	33.118
0.78667	70.237	11	33
0.79	69.575	11	32.575
0.79333	68.596	11.115	31.426
0.79667	67.783	11.752	31
0.8	67	12	30.608
0.80333	66.961	12	29.295
0.80667	66.06	12	28.854
0.81	66	12	28.066
0.81333	66	12	27.202
0.81667	66	12	26.18
0.82	66	12	25.988
0.82333	66	12.183	25.324
0.82667	66.235	12.275	24.765
0.83	66.926	13	24
0.83333	66.884	13	24
0.83667	66.103	13	24
0.84	66	13	23.351
0.84333	65.235	13	23
0.84667	64.451	13	22.58
0.85	63.334	13	22
0.85333	61.887	13	22
0.85667	60.463	13	21.966
0.86	58.861	13	21.364
0.86333	57.058	13	21
0.86667	55.659	13	21
0.87	54.263	12.252	21
0.87333	53.379	12	21
0.87667	51.989	12	21
0.88	50.88	12	20.558
0.88333	49.726	12	20.34
0.88667	49.16	11.525	21
0.89	47.958	11	21
0.89333	47.386	11	21
0.89667	46.339	11	21
0.9	45.553	10.306	21.694
0.90333	44.724	10	22
0.90667	43.636	10	22.462
0.91	42.654	10	23.225
0.91333	41.77	9.973	24
0.91667	40.886	9.368	24
0.92	40.002	9	24.052
0.92333	39.118	9	24.943
0.92667	38.234	9	25.766
0.93	36.894	9	26
0.93333	35.543	9	26
0.93667	34.837	9	26
0.94	33.84	9	26
0.94333	32.939	9	26
0.94667	32.192	9	25.929
0.95	32	9	25.034
0.95333	31.389	9	25
0.95667	31	9	24.223
0.96	31	9	24
0.96333	31	8.933	24
0.96667	31	9	24
0.97	31	8.934	24
0.97333	31	8.542	24
0.97667	31	8.999	24
0.98	31	8.531	24
0.98333	31	8.063	24
0.98667	31	8	24.13
0.99	31	8.072	24
0.99333	30.705	8	24.188
0.99667	30.54	8	24
1	30.274	8	24
1.00333	30.742	8	23.901
1.00667	31	8	23.223
1.01	31	8	22.81
1.01333	31.109	8	22.248
1.01667	31.612	8	22
1.02	32.042	8	22
1.02333	32.73	8	21.817
1.02667	33.004	8	21.717
1.03	33.572	8	21.483
1.03333	34.053	8.056	21.95
1.03667	34.94	8.547	22
1.04	35	8.844	22
1.04333	35.811	9	22
1.04667	36	9	22
1.05	36.627	9	22.627
1.05333	37	9	23
1.05667	37.223	9.19	23
1.06	37.731	9.398	23
1.06333	38.159	10	23.157
1.06667	38.626	10	23.065
1.07	39.073	10	23
1.07333	39.561	10	23
1.07667	40	10	23
1.08	40	10	23
1.08333	40	10	23
1.08667	40.432	10	23
1.09	40.899	10	23
1.09333	41.734	10	23
1.09667	42.81	10	23.712
1.1	43.302	10	24
1.10333	44.247	10	24
1.10667	45.357	10	24.505
1.11	46.409	10	25.389
1.11333	47.345	10	26
1.11667	48.336	10	26.157
1.12	49.215	10	26.938
1.12333	50.15	10	27.882
1.12667	51.043	10	27.992
1.13	51.51	9.66	28.34
1.13333	51.978	9.413	28.587
1.13667	52.189	9.24	29.256
1.14	52.51	9	29.433
1.14333	52.238	9	29.849
1.14667	52.6	9	30.248
1.15	52.317	9	30.367
1.15333	51.902	9	30.124
1.15667	51.485	9	30.323
1.16	51.069	9	30.03
1.16333	50.466	9	30.249
1.16667	49.582	9	30.239
1.17	48.819	9	30.794
1.17333	48.293	9	30.597
1.17667	46.986	9	30.948
1.18	46.57	9	30.976
1.18333	45.322	9	31.838
1.18667	44.278	9	32.595
1.19	43.438	9	33
1.19333	42.807	9.394	33.684
1.19667	42.086	9.862	34.914
1.2	41.497	10	35.503
1.20333	40.858	10	36.142
1.20667	39.993	10	37.284
1.21	39.333	10	37.976
1.21333	39	10	39.63
1.21667	38.547	10	40
1.22	38	9.924	41.184
1.22333	37.731	9.22	42
1.22667	37	9	42.331
1.23	36.884	9	43.099
1.23333	36	9	43.197
1.23667	36	9	44.501
1.24	35.185	9	44.875
1.24333	34.694	8.592	45.445
1.24667	34.045	8.045	46.316
1.25	33.316	8	46.67
1.25333	32.673	8	47.48
1.25667	31.514	8	48.009
1.26	30.872	8	48.425
1.26333	29.743	8	48.798
1.26667	29.019	8	48.959
1.27	28.028	8	48.825
1.27333	27.112	8.436	49.091
1.27667	26.325	9	48.832
1.28	25.235	9	48.16
1.28333	24.621	9	47.981
1.28667	23.388	9.119	47.513
1.29	22.872	9.96	47.046
1.29333	21.988	10	46.162
1.29667	21.104	10	46.018
1.3	20.722	10.278	45.643
1.30333	20.059	10.941	45.176
1.30667	19.84	11	44.708
1.31	19.137	11	44.673
1.31333	18.928	11	44.845
1.31667	18.244	11	45.061
1.32	18	11.014	44.851
1.32333	18	11.61	44.98
1.32667	17.917	12	44.986
1.33	17.115	12	45.32
1.33333	17	12	45
1.33667	16.748	12	45.252
1.34	16.02	12	45.032
1.34333	16	12	45
1.34667	16	12	45.015
1.35	15.629	12	45
1.35333	15.162	12	45
1.35667	15	12.247	44.694
1.36	15	12.93	44.227
1.36333	15	13	43.759
1.36667	15	13	43.618
1.37	15	13.345	43.824
1.37333	15	14	43.356
1.37667	15	14	43
1.38	15	14	43
1.38333	15.881	14	42.954
1.38667	16	14	42.486
1.39	16	14.649	42.018
1.39333	16	14.79	41.76
1.39667	16	15	41.083
1.4	16	15	40.43
1.40333	16.186	15	39.842
1.40667	17	15	38.633
1.41	17	15	38.01
1.41333	17	15	36.908
1.41667	17.722	15	36.077
1.42	18.115	15	35.204
1.42333	18.825	15	34.343
1.42667	19.374	15.374	33.548
1.43	20.258	16	33
1.43333	21.142	16	32.94
1.43667	22	16	32.486
1.44	22	16	32.911
1.44333	22.889	16	32.905
1.44667	23.631	16	33.047
1.45	24	16	33.901
1.45333	24	16	34.581
1.45667	24.11	16	35.551
1.46	24.801	16	36.585
1.46333	25	16	37.902
1.46667	25	16	38.506
1.47	25	16	39.557
1.47333	25	15.496	40.326
1.47667	25	15	41.043
1.48	25	15	41.621
1.48333	25.074	14.926	42.255
1.48667	25.541	14.327	42.204
1.49	26	13.998	42.153
1.49333	26	13.523	42.073
1.49667	26	13.056	41.998
1.5	26.412	13	41.515
1.50333	26.965	12.378	41.828
1.50667	27	12	41.306
1.51	27	12	40.371
1.51333	27.54	12	40.077
1.51667	28	12	40.311
1.52	28	12	39.593
1.52333	27.989	12	39.327
1.52667	27.105	12	39.607
1.53	27	12	38.76
1.53333	27	12	38.605
1.53667	27	12	38.445
1.54	26.578	12	37.977
1.54333	26.336	12.316	37.664
1.54667	26	13	38
1.55	26	13	37.149
1.55333	26	13	36.214
1.55667	26	13	35.639
1.56	25.874	13	35.172
1.56333	25.563	13	34.817
1.56667	25.379	13.504	34.237
1.57	25.141	13.859	33.769
1.57333	25	14	33.219
1.57667	25.14	14	32.538
1.58	25	14	31.366
1.58333	25.101	14	30.805
1.58667	25.569	14	29.514
1.59	26	14	28.964
1.59333	26	14	28.496
1.59667	26	14.013	27.568
1.6	26	14	26.561
1.60333	26	14.021	26.072
1.60667	26	14	25.181
1.61	26	14	24.159
1.61333	25.727	14	23.727
1.61667	25.052	14	23.223
1.62	25	13.755	22.755
1.62333	24.62	13.288	22.288
1.62667	24	13.342	22
1.63	24	13.353	22
1.63333	23.979	13	22
1.63667	23.389	13	22
1.64	23	12.95	22
1.64333	23	12.916	22
1.64667	23.011	13	22
1.65	23.331	12.547	22
1.65333	23.53	12.08	22
1.65667	23.757	12	22
1.66	24	12	22
1.66333	23.723	12	22
1.66667	24	12	22
1.67	23.977	11.742	22
1.67333	24	11.274	22
1.67667	24.547	11	22
1.68	24.71	11	22
1.68333	25.446	11	22
1.68667	26.33	10.803	22
1.69	27.214	10	22
1.69333	28.15	10	22
1.69667	29.963	10	22
1.7	30.866	10	22
1.70333	31.75	10	22
1.70667	33.036	9.598	22
1.71	34.388	9.131	22
1.71333	35.136	9	22
1.71667	35.861	9	22
1.72	36.046	9	22.17
1.72333	36.74	9	23
1.72667	37	9	23
1.73	36.177	9	23.823
1.73333	36	9	23.958
1.73667	36	9	24
1.74	35.485	9	24
1.74333	35	9	24.359
1.74667	34.987	9	24.99
1.75	34.454	9	25
1.75333	34	9	25.011
1.75667	34	9	25.895
1.76	34	9	26
1.76333	33.882	9.431	26
1.76667	34	9.629	26
1.77	33.837	10	26.123
1.77333	34	10	26.831
1.77667	33.823	10	27.376
1.78	34.026	10	28
1.78333	33.995	10	28
1.78667	34.32	10	28
1.79	34.668	10	28.76
1.79333	35.061	10	29
1.79667	35.49	10	29
1.8	35.894	10	29
1.80333	36.31	10	29
1.80667	37.089	10	28.911
1.81	37.143	10	28.861
1.81333	37.587	10	28.076
1.81667	37.976	10	28
1.82	38.392	10	27.308
1.82333	38.809	10	26.424
1.82667	38.991	10	25.54
1.83	38.939	10	24.656
1.83333	39.058	10.359	24
1.83667	39.475	11	23.888
1.84	39.786	11	23.004
1.84333	40.239	11	22.12
1.84667	40.715	11	22
1.85	41.141	11.329	22
1.85333	41.557	11.975	21.468
1.85667	41.973	12	21
1.86	42.39	12	21
1.86333	42.806	12	21
1.86667	43.223	12	21.069
1.87	43.953	12	21.968
1.87333	44.183	12	22
1.87667	44.542	12	22
1.88	44.284	12	22.605
1.88333	44.399	12	23.489
1.88667	44.592	12	24
1.89	44.881	12	24.031
1.89333	44.355	12	24.727
1.89667	44.054	12	26
1.9	44.522	12	26
1.90333	44.205	12	26.793
1.90667	44.457	12	27.677
1.91	44.924	12	28
1.91333	44.729	12	28.663
1.91667	44.859	12	29.283
1.92	45.257	12	30.07
1.92333	45	12	30.815
1.92667	45.262	12	31
1.93	45.73	12	31
1.93333	45.398	12	31
1.93667	45.244	12	31
1.94	45.064	11.867	31
1.94333	45	11.4	30.598
1.94667	44.714	11	29.714
1.95	44	11	29
1.95333	43.943	11	29
1.95667	43.033	11	28.559
1.96	43	11	28.011
1.96333	42.175	11	27.714
1.96667	42	11	27.052
1.97	41.838	11	26.347
1.97333	41.192	11	26
1.97667	41	11	25.724
1.98	41.126	11	25.35
1.98333	42	11	25.789
1.98667	42	11	25.321
1.99	42.779	11	24.854
1.99333	43	11	24.386
1.99667	43.547	11	24
2	44.194	11	24.194
2.00333	44.315	11	23.983
2.00667	45.103	11	23.612
2.01	45.131	11	24
2.01333	45.548	11	23.581
2.01667	45.964	11	23.113
2.02	45.552	11	22.646
2.02333	45.797	11	22.178
2.02667	45.566	11.357	22.357
2.03	45.63	11.536	22.536
2.03333	45.822	12	22.836
2.03667	45.77	12	23.155
2.04	45.912	12	24
2.04333	46.64	12	24
2.04667	47.52	12	24.077
2.05	48.129	12	25.254
2.05333	49.121	12	26
2.05667	49.962	12	26.46
2.06	50.378	12	27.344
2.06333	51.357	12	28
2.06667	52.211	12	28
2.07	52.628	12	28.367
2.07333	53.044	12	28.98
2.07667	53.532	12	29
2.08	53.877	12	29
2.08333	54.293	11.468	29
2.08667	54.588	11	28.584
2.09	54.878	11	28
2.09333	55.066	11	28
2.09667	55.061	11	27.932
2.1	55.403	11	27.048
2.10333	55.792	10.164	26.164
2.10667	55.857	10	26
2.11	56	10	25.396
2.11333	55.771	10	25
2.11667	56.032	10	24.628
2.12	56.159	10	24
2.12333	56.27	10	23.859
2.12667	57	10	22.975
2.13	57	10	22.091
2.13333	57	10.252	22
2.13667	57	10.72	22
2.14	57	11	21.439
2.14333	56.709	11	21
2.14667	56	11	21
2.15	55.787	11	21
2.15333	54.851	11	21
2.15667	54.009	11	21
2.16	53.135	11	21
2.16333	51.79	11	21
2.16667	50.393	11	21.046
2.17	49.278	11	21.517
2.17333	47.735	11	22.055
2.17667	46.715	11	22.476
2.18	45.831	11	23.337
2.18333	44.947	11	24.053
2.18667	44.062	11	24.938
2.19	44	11	25.786
2.19333	43.294	11	26.706
2.19667	43	11	27.534
2.2	42.526	11	28.188
2.20333	42.071	11	28.358
2.20667	42.409	11	29.111
2.21	42.007	11.007	29.125
2.21333	42.469	11.474	29.536
2.21667	42.1	11.942	29.952
2.22	42.409	12	30.46
2.22333	42.877	12	30.123
2.22667	43	12	29.655
2.23	43	12	29.269
2.23333	43.088	12	29
2.23667	43.797	12	29
2.24	44	12	28.72
2.24333	44	12	28.011
2.24667	44	12	27.722
2.25	44	12	26.484
2.25333	44.566	12	26
2.25667	44.725	12	26
2.26	44.98	12	25.98
2.26333	44.644	12	25.512
2.26667	45	12	25.044
2.27	45	12	24.593
2.27333	45	12	24.931
2.27667	45	11.482	24.642
2.28	45.691	11.255	24.174
2.28333	46	11	24.406
2.28667	46.459	11	24.239
2.29	47.343	11	24.265
2.29333	48	11	24.462
2.29667	48.111	11	24.854
2.3	48.995	11	24.997
2.30333	49.879	11	24.988
2.30667	50.763	11	25
2.31	51.613	11	25.625
2.31333	52.03	11	25.765
2.31667	52.446	11	26
2.32	52.863	11	26
2.32333	53.279	11	26
2.32667	53.696	11	26
2.33	54.112	11	26
2.33333	54.529	11.836	26
2.33667	54.945	12	26
2.34	55.362	12	26
2.34333	56.124	12	26
2.34667	57.261	12.372	26
2.35	58.256	13	26
2.35333	59.28	13	26
2.35667	61.048	13.024	26
2.36	62.816	13.908	26
2.36333	64.584	14	26.384
2.36667	66.353	14	26.682
2.37	68.879	14	27.308
2.37333	71.297	14	27.49
2.37667	73.657	14	28
2.38	75.606	14	28
2.38333	78.193	14	28.097
2.38667	79.961	14	28.981
2.39	81.764	14	28.965
2.39333	83.497	14	29.207
2.39667	84.633	14	29.633
2.4	85.517	14	30.517
2.40333	85.924	14	31.35
2.40667	86.116	14	31.691
2.41	85.938	14	32.169
2.41333	85.471	14	33.078
2.41667	85.003	14	33.94
2.42	83.715	14	34.738
2.42333	83.068	14	35.705
2.42667	81.776	14	36.19
2.43	79.73	14	37.08
2.43333	78.308	14	38.38
2.43667	76.763	14	39.439
2.44	74.605	14	40.217
2.44333	73.246	14	41.279
2.44667	71.008	14	42.582
2.45	69.55	14.778	43.36
2.45333	68.198	15	44.323
2.45667	66.847	15.332	46.091
2.46	65.495	16	47.312
2.46333	64	16.314	48.085
2.46667	62.596	17.002	49.394
2.47	60.879	17.521	50.686
2.47333	59.121	17.998	51.986
2.47667	57.737	18.912	53.7
2.48	55.651	19.734	55.468
2.48333	54.034	20.966	57.236
2.48667	52.18	22.318	59.004
2.49	49.944	23.386	61.056
2.49333	47.708	24.27	63.089
2.49667	45.473	25.373	64.309
2.5	43.237	26.737	66.077
2.50333	41.001	28.064	67.999
2.50667	38.766	29.733	69.733
2.51	37.221	31.409	70.69
2.51333	35.294	32.894	72.149
2.51667	33.517	34.917	73.459
2.52	32.166	36.511	74.343
2.52333	30.587	38.413	75.236
2.52667	28.462	40.221	76.111
2.53	27.111	41.99	76.995
2.53333	25.759	44.12	77.879
2.53667	25.04	46.355	78.763
2.54	24.056	48.294	79.944
2.54333	22.704	49.937	81.421
2.54667	21.904	51.966	83.062
2.55	21.001	53.598	85.208
2.55333	19.969	55.503	87.214
2.55667	19.34	57.134	88.77
2.56	18.902	58.908	91.01
2.56333	18.43	60.671	92.882
2.56667	17.973	62.439	94.757
2.57	17.196	63.908	96.712
2.57333	17	65.474	98.46
2.57667	16.836	66.743	99.812
2.58	16.068	68.511	101.164
2.58333	16	70.279	102.515
2.58667	16	72.047	103.863
2.59	16	74.098	104.936
2.59333	16	76.362	105.616
2.59667	16	78.518	106.412
2.6	16	80.994	107.588
2.60333	16	83.433	108.625
2.60667	16	85.869	109.649
2.61	16	88.728	110.141
2.61333	16	91.288	111.208
2.61667	16	93.992	112.051
2.62	16	97.112	112.519
2.62333	16.01	100.231	112.987
2.62667	16.345	103.351	113.454
2.63	16.554	105.955	113.922
2.63333	16.611	108.591	113.989
2.63667	16.387	111.426	113.857
2.64	16.675	114.1	114.101
2.64333	16.249	116.897	112.989
2.64667	16.693	119.133	113.016
2.65	16.273	121.369	112.179
2.65333	15.942	123.604	111.295
2.65667	16.199	125.84	110.411
2.66	16.343	127.603	109.054
2.66333	16.402	129.311	107.43
2.66667	16.225	131.322	105.824
2.67	16.592	133.249	105.408
2.67333	17.009	135.009	104.982
2.67667	17.425	136.779	103.632
2.68	17.841	138.698	103.159
2.68333	18.919	140.064	102.742
2.68667	19.674	141.891	102.8
2.69	20.375	143.768	103.532
2.69333	20.954	145.119	103.745
2.69667	22.067	146.471	104.547
2.7	22.659	147.823	105.461
2.70333	23.521	149.174	106.417
2.70667	24.346	150.526	107.078
2.71	25.323	151.877	107.66
2.71333	26.246	152.611	108.457
2.71667	26.924	153.079	109.158
2.72	28.225	153.932	109.708
2.72333	29.511	155.014	110.028
2.72667	30.344	155.482	110.889
2.73	31.141	155.949	110.949
2.73333	31.055	156.417	111.417
2.73667	31.843	156.885	111.978
2.74	32.676	157.352	112.243
2.74333	33.038	157.82	112.923
2.74667	33.21	158.901	113.458
2.75	33.42	159.755	114.342
2.75333	33.785	160.621	115.452
2.75667	34.116	161.8	117.144
2.76	34.516	163.153	117.837
2.76333	34.003	164.504	119.132
2.76667	34.269	165.855	120.454
2.77	34.328	167.207	121.733
2.77333	34.462	168.558	123.061
2.77667	34.633	169.91	124.829
2.78	34.697	171.262	126.31
2.78333	35.321	172.613	127.365
2.78667	35.27	173.965	129.133
2.79	35.219	174.969	130.902
2.79333	35.864	175.835	132.531
2.79667	36.117	177.02	133.216
2.8	36.066	178.372	134.372
2.80333	36.015	179.115	135.487
2.80667	35.964	179.814	136.261
2.81	35.657	180.426	137.426
2.81333	34.861	181.689	138.728
2.81667	34.681	182.127	140.002
2.82	33.278	182.96	140.521
2.82333	31.917	183.833	141.833
2.82667	30.982	184.509	143.185
2.83	29.5	184.977	144.536
2.83333	27.914	185.888	146.382
2.83667	26.235	186.912	147.299
2.84	25.11	187.38	148.722
2.84333	24.072	187.847	150.081
2.84667	22.699	188.315	151.288
2.85	21.542	189.646	151.97
2.85333	20.75	190.25	152.561
2.85667	20.283	190.717	152.736
2.86	19.815	191.701	152.815
2.86333	19.208	192.653	152.347
2.86667	18.63	193.37	151.88
2.87	18	194.168	151.412
2.87333	17.895	195.107	150.945
2.87667	17.03	196.459	150.477
2.88	16.188	197.811	150.009
2.88333	15.677	198.704	148.38
2.88667	14.486	199.588	147.149
2.89	13.814	200.472	146.213
2.89333	12.783	201.356	145.278
2.89667	11.921	202.402	143.774
2.9	11.179	203.328	141.587
2.90333	10.73	204.015	140.203
2.90667	10.029	205.133	138.566
2.91	9.179	206.399	136.627
2.91333	9	206.994	134.781
2.91667	8.394	207.484	133.126
2.92	8	208.6	131.797
2.92333	8	209.244	130.501
2.92667	8	209.66	129.032
2.93	8	210.081	128.991
2.93333	8	210.965	128.056
2.93667	8	211.849	127.919
2.94	8	211.891	128.326
2.94333	8	212.077	128.665
2.94667	8	212.501	128.829
2.95	8	213	129
2.95333	8	213.195	129
2.95667	8	213.369	129
2.96	8	214	128.971
2.96333	8	214	128.705
2.96667	8	214	128.195
2.97	7.576	214	127.31
2.97333	7	214	126.426
2.97667	7	214	125.085
2.98	7	214	123.341
2.98333	7	214	122.636
2.98667	7	214	121.734
2.99	7	214	120.43
2.99333	7	214	119.133
2.99667	7	213.238	118.103
3	7.646	213	117.469
3.00333	8	212.47	116.898
3.00667	8	211.586	116.345
3.01	8	210.928	115.928
3.01333	8	210.512	115.456
3.01667	8	209.934	115.246
3.02	8	209.05	114.71
3.02333	8	208.166	115.193
3.02667	8	207.282	114.691
3.03	8	206.398	114.461
3.03333	8	205.513	114.512
3.03667	8	204.629	114.205
3.04	8	203.745	113.758
3.04333	8	202.861	113.763
3.04667	8	201.986	113.347
3.05	8	201.852	112.93
3.05333	8	201.209	112.578
3.05667	8	200.325	111.944
3.06	8	199.575	111.787
3.06333	8	199.394	111.265
3.06667	8	199	111.023
3.07	8	198.789	111.15
3.07333	8	198	111.026
3.07667	8	198	111.164
3.08	8	198	111.182
3.08333	8	198	111.149
3.08667	8	198	111.342
3.09	8	198	111.448
3.09333	8	198	111.916
3.09667	8	198	112
3.1	8	198	112
3.10333	8	198.035	112
3.10667	8	198.2	112
3.11	8	198.82	112.046
3.11333	8	199	112.704
3.11667	8	199	112.811
3.12	8	199	112.344
3.12333	8.044	198.876	112.312
3.12667	8.592	198.31	112.408
3.13	9	197.993	112
3.13333	9	197.465	112.004
3.13667	9	196.114	112.005
3.14	9	195.641	112
3.14333	9	194.41	112.047
3.14667	9	193.24	112.544
3.15	9	191.707	113
3.15333	9	190.584	113.416
3.15667	9.196	188.964	114.996
3.16	10	187.652	116.348
3.16333	10	186.301	117.699
3.16667	10	184.98	119.051
3.17	10	183.356	120.403
3.17333	10.617	182.298	121.892
3.17667	11	180.894	123.211
3.18	11	179.615	124.531
3.18333	11	178.731	126.204
3.18667	11	177.839	127.016
3.19	11	176.487	127.951
3.19333	11	175.136	128.886
3.19667	11	174.669	129.491
3.2	11	173.433	129.189
3.20333	10.279	172.654	129.494
3.20667	10	171.729	129.442
3.21	10	170.904	129.185
3.21333	10	170.251	128.775
3.21667	10	170	127.891
3.22	10	170	127.007
3.22333	10	169.849	126.867
3.22667	10	169.381	126.091
3.23	10	169.646	124.709
3.23333	10	170	123.707
3.23667	10	170.414	122.586
3.24	10	171.146	121.55
3.24333	10	171.965	120.601
3.24667	10	172.462	119.359
3.25	10	172.995	118.942
3.25333	10	174.194	117.632
3.25667	10	174.951	117.109
3.26	10	175.897	116.268
3.26333	10	176.878	115.668
3.26667	10	177.515	114.575
3.27	10	178.177	113.964
3.27333	10	179.023	113.027
3.27667	10	179.641	112.588
3.28	10	180.091	111.278
3.28333	10	180.909	110.329
3.28667	10	181.024	108.711
3.29	10	181.781	108.167
3.29333	10	182	107.099
3.29667	10	182.143	105.673
3.3	10	182.906	104.579
3.30333	10	183	102.905
3.30667	10	183	102.021
3.31	10	183	101.137
3.31333	10.167	183	99.506
3.31667	10.631	183	98.369
3.32	11	182.851	97.634
3.32333	11	182.601	96.709
3.32667	11	181.717	96
3.33	11	180.928	95.852
3.33333	11	179.949	95.552
3.33667	11	179.068	95.111
3.34	11	178.181	95.093
3.34333	11	176.604	95
3.34667	11	175.147	95.452
3.35	11	173.571	95.92
3.35333	11.355	171.902	96
3.35667	12	169.666	96
3.36	12	167.713	96
3.36333	12	165.195	96
3.36667	12	163.217	96
3.37	12	160.886	96
3.37333	12.725	158.681	95.34
3.37667	13	156.553	94.456
3.38	13	154.09	93.572
3.38333	13	151.781	92.688
3.38667	13	149.608	91.804
3.39	13	147.798	91
3.39333	13	145.11	91
3.39667	13	143.757	89.304
3.4	13	141.602	89
3.40333	13	139.768	88.384
3.40667	13	138	87.5
3.41	13.207	136.231	86.616
3.41333	13	134.516	85.732
3.41667	13.271	132.806	84.959
3.42	13.712	131.215	84.252
3.42333	13.269	129.89	84
3.42667	13.936	128.522	83.195
3.43	14	127.17	82.267
3.43333	14	125.594	81.079
3.43667	14	124.467	79.965
3.44	14.185	122.96	79.115
3.44333	15	121.539	77.997
3.44667	15	119.412	77.464
3.45	15	118.06	77
3.45333	15.877	116.708	75.708
3.45667	16	115.357	74.357
3.46	16	114.005	73.231
3.46333	16	112.654	72.568
3.46667	16.413	110.722	71.302
3.47	17	108.95	70.174
3.47333	17	107.599	69.418
3.47667	17	106.247	68.247
3.48	17	104.895	66.888
3.48333	17	103.544	66.063
3.48667	17	102.192	65.167
3.49	17	100.841	64.442
3.49333	17	99.489	63.974
3.49667	17	98.137	63.507
3.5	17	96.786	63.039
3.50333	17.507	95.434	63
3.50667	18	94.082	63
3.51	18.329	92.731	62.273
3.51333	18.964	91.379	61.204
3.51667	19.771	90.701	60.5
3.52	20.428	89.676	59.337
3.52333	21.103	88.766	57.752
3.52667	22.027	87.973	55.973
3.53	23.036	86.831	54.452
3.53333	23.731	86.304	52.539
3.53667	24.98	84.918	49.937
3.54	25.493	84.428	48.073
3.54333	26.029	83.961	45.458
3.54667	26.818	82.863	43.543
3.55	27.501	82.026	41.524
3.55333	28.176	81.159	39.983
3.55667	28.91	80.09	38.13
3.56	29.377	79.456	37.038
3.56333	29.845	78.105	35.957
3.56667	30.312	76.753	35.045
3.57	30.78	75.401	34.361
3.57333	31.248	73.876	33.224
3.57667	31.715	71.983	33
3.58	32.75	70.346	32.529
3.58333	33.65	68.995	32
3.58667	34.118	67.525	31.671
3.59	34.585	65.655	31
3.59333	35.053	63.887	31
3.59667	35.521	62.068	31
3.6	36.763	60.248	31
3.60333	37	58.585	30.185
3.60667	37.502	56.61	30
3.61	38	55.182	30
3.61333	38.267	53.83	30.044
3.61667	39	52.152	30.195
3.62	39.063	50.333	31
3.62333	39.973	48.514	31
3.62667	40.618	46.695	31.618
3.63	41	44.876	32.732
3.63333	41.616	43.056	33
3.63667	42.5	41.237	33.5
3.64	43.23	39.418	34.384
3.64333	44.018	37.665	35
3.64667	44.686	36.314	35
3.65	46	34.96	35.036
3.65333	46.432	33.141	35.92
3.65667	47.741	31.322	36
3.66	48.278	30.317	36
3.66333	49.444	29.182	36
3.66667	50.34	28.019	36
3.67	51.148	26.852	36
3.67333	52.062	25.725	36
3.67667	52.851	25.23	36.08
3.68	53.994	24.79	36.994
3.68333	54.594	23.446	37
3.68667	55.795	23	37.145
3.69	56.395	22.605	37.613
3.69333	57.043	21.957	38
3.69667	57.735	21.452	38
3.7	58.308	20.995	38.016
3.70333	59	20.423	38.483
3.70667	59	20	38.951
3.71	59	19.603	39.418
3.71333	59	19.019	39.886
3.71667	59	18.747	40
3.72	59	18.071	40
3.72333	58.515	17.515	40.289
3.72667	58	17	40.756
3.73	58	16.943	41.224
3.73333	58	16.266	41.691
3.73667	58	16	42
3.74	58	16	42
3.74333	58.074	16	42
3.74667	58.857	15.327	42
3.75	59	15.013	42
3.75333	59.442	15	42
3.75667	60	15	42
3.76	60.21	15	42
3.76333	61	15	41.991
3.76667	61	15	42
3.77	61.862	15	41.858
3.77333	62	15	41.48
3.77667	62.63	14.515	41.625
3.78	63	14	41.608
3.78333	63.398	14	41.588
3.78667	64	14	41.891
3.79	64.06	14	41.581
3.79333	64.045	13.847	42.063
3.79667	64.397	13.028	42.179
3.8	64.818	13	42.225
3.80333	65	13	42.511
3.80667	65	13	42.392
3.81	65	13	42.446
3.81333	65	13	42.559
3.81667	65.529	13	42.381
3.82	66.104	13	42.726
3.82333	67.321	13	42.31
3.82667	67.976	13	41.893
3.83	69.083	13	42.057
3.83333	70.378	13.474	41.815
3.83667	71.815	14	41.558
3.84	73.081	14	41.227
3.84333	74.433	14	40.849
3.84667	75.589	14	41.064
3.85	76.136	14	40.982
3.85333	77.487	14	41.066
3.85667	77.152	14.84	41.144
3.86	77.46	15	41.46
3.86333	77.927	15	41.927
3.86667	77.698	15	42.395
3.87	77.532	15	42.862
3.87333	77.33	15	43
3.87667	77.677	15	43
3.88	77.265	15.291	43
3.88333	77.733	15.978	43
3.88667	78.2	16	43
3.89	78.209	16	43
3.89333	78.63	16	43
3.89667	79	16.456	43
3.9	79	17	42.684
3.90333	79.224	17	42.418
3.90667	79.995	17	42
3.91	79.996	17	42
3.91333	80.052	17	42
3.91667	80.352	17.45	42
3.92	80.768	17.688	42
3.92333	80.841	18	42
3.92667	80.79	18	42
3.93	80.739	18	42
3.93333	80.688	18	41.954
3.93667	80.901	18	41.936
3.94	81.569	18	41.052
3.94333	81.534	18	41
3.94667	82.2	18	40.725
3.95	82.432	18	40.45
3.95333	82.381	18	40.552
3.95667	82.33	18	41.007
3.96	82.279	18	41.487
3.96333	82.228	18	41.955
3.96667	82.177	17.578	42.422
3.97	82.125	17.11	42.89
3.97333	81.285	17	43.357
3.97667	81.023	17	44.498
3.98	80.415	17	45.163
3.98333	79.48	17	46.095
3.98667	78.22	17	47.074
3.99	76.61	17	47.695
3.99333	75.674	16.837	48.163
3.99667	74.739	16.37	48.63
4	72.929	16	49.098
4.00333	71.869	16.324	49.566
4.00667	70.304	16	50.033
4.01	68.999	16	50.501
4.01333	68.063	16.013	50.968
4.01667	66.969	16	51.436
4.02	66.097	16	51.903
4.02333	65.227	16	52
4.02667	64.172	16	52
4.03	63.694	16	52.056
4.03333	63.226	16	51.298
4.03667	62.759	16	50.514
4.04	62.154	16	50
4.04333	61.823	16	49.646
4.04667	61.271	16	48.524
4.05	61	15.986	46.878
4.05333	61	15.418	45.994
4.05667	61	15	45.11
4.06	61	15	45
4.06333	61	15	44.342
4.06667	61.45	15	44.206
4.07	61.917	15	44
4.07333	62.119	15	44.576
4.07667	62.852	15	45
4.08	63.025	15	45.398
4.08333	63.758	15	46.75
4.08667	64	15	47.216
4.09	64	15	48.453
4.09333	64	15	49
4.09667	64	15	49
4.1	64	15	49
4.10333	64	15	49
4.10667	63.939	15	49
4.11	63.455	15	48.965
4.11333	63	15	48.081
4.11667	62.106	15	47.66
4.12	61.36	15	47.291
4.12333	61	15	47
4.12667	60.606	15	46.545
4.13	60	15	46.108
4.13333	60	15	46.423
4.13667	60	15	46.161
4.14	60	15	45.745
4.14333	60	15	45.328
4.14667	60.76	15	45.672
4.15	61.644	15	45.496
4.15333	62.528	15	45.287
4.15667	63.486	15	45.044
4.16	64.838	15	44.864
4.16333	66.189	15	44.822
4.16667	67.541	15	44.413
4.17	68.893	15	43.997
4.17333	70.244	15	43.58
4.17667	71.596	15	43.25
4.18	72.947	15	43.139
4.18333	74.21	15	43
4.18667	75.387	15	43
4.19	76.563	15	43
4.19333	77.435	15	43
4.19667	78.371	15	43.014
4.2	79.306	15	43.919
4.20333	80.241	15	44
4.20667	81.117	15	44.059
4.21	81.308	15	44.803
4.21333	82.046	15	45
4.21667	82.657	15	45
4.22	82.917	15	45
4.22333	83.852	15	45
4.22667	84.787	15	45
4.23	85.722	15	45
4.23333	86.657	15	45
4.23667	87.593	15	45
4.24	89.041	15	45
4.24333	90.463	15	45
4.24667	91.398	15	45
4.25	92.333	15	44.696
4.25333	93.237	15	43.951
4.25667	93.168	15	43.067
4.26	93.569	15	43
4.26333	93.299	15	42.299
4.26667	92.124	15	42
4.27	91.046	15	41.074
4.27333	89.448	15	39.845
4.27667	88.432	15	38.833
4.28	86.802	15	37.833
4.28333	85.831	14.999	36.152
4.28667	84.531	15	35.11
4.29	83.23	15	34.398
4.29333	82.671	15	33.342
4.29667	82.015	15	32.458
4.3	81.935	15	31.574
4.30333	81.986	15	31
4.30667	82.037	15	31
4.31	82.088	15	30.967
4.31333	82.141	15	31
4.31667	82.19	15	31
4.32	82.241	15	31
4.32333	82.292	15	31
4.32667	81.885	15	31
4.33	81.246	14.618	31
4.33333	80.59	14	31
4.33667	80.071	14	31
4.34	79.521	14	31
4.34333	78.422	14	31
4.34667	77.924	14	31
4.35	76.821	14	30.867
4.35333	76.284	14	30.338
4.35667	76.07	14	29.475
4.36	75.863	14	29
4.36333	75.791	14	28.936
4.36667	75.532	14	28.468
4.37	76	14	28
4.37333	76.467	14	28
4.37667	76.984	14	28
4.38	77.787	14	27.598
4.38333	78	14	27.13
4.38667	78.61	14	26.801
4.39	79	14	27.058
4.39333	79.403	14	26.907
4.39667	80	14	27.307
4.4	80	14	27.751
4.40333	80	14	27.886
4.40667	80.041	14	27.959
4.41	80	13.4	28
4.41333	80.078	13.04	28
4.41667	80.546	13	28.167
4.42	81	13	28.248
4.42333	81	13	28.519
4.42667	81	13	28.052
4.43	81	13	28
4.43333	81	13	28
4.43667	81.115	13	28
4.44	81	13	28
4.44333	81	13	27.714
4.44667	81	13	27.246
4.45	80.792	13	26.616
4.45333	80	13	26
4.45667	79.847	13	25.847
4.46	79.052	13	25.376
4.46333	78.232	13	24.908
4.46667	77.648	13	24.441
4.47	76.474	13	23.986
4.47333	75.804	13	23.505
4.47667	74.757	13	23.038
4.48	73.5	13	23.094
4.48333	72.157	12.956	23.103
4.48667	70.702	12.043	22.975
4.49	69.351	12	23.137
4.49333	67.999	12	23.701
4.49667	66.647	12	24
4.5	64.702	12	24.469
4.50333	62.944	12	25.353
4.50667	61.593	12.197	26.197
4.51	60.241	12.439	26.56
4.51333	58.894	12.895	28.005
4.51667	58.427	12.937	28.889
4.52	57.959	12.991	29.773
4.52333	57.492	13	30.657
4.52667	57.552	13	32.083
4.53	57.745	13	33.662
4.53333	58	13	34.398
4.53667	58.194	13	35.194
4.54	59	13	36.09
4.54333	58.988	12.988	36.66
4.54667	59	13	37.725
4.55	59	12.751	37.933
4.55333	59	12.723	38.348
4.55667	59	12.816	38.812
4.56	59	12.348	38.946
4.56333	58.881	12.234	39.147
4.56667	58.351	12.413	39.625
4.57	58	12.032	40.066
4.57333	58	12.439	41.357
4.57667	58	12.01	41.813
4.58	58.143	12.373	43.059
4.58333	58	12.603	44.173
4.58667	58.392	12.608	45.909
4.59	58.569	12.431	47.677
4.59333	58.255	12.673	48.968
4.59667	57.978	12.29	50.213
4.6	58.002	12.73	51.718
4.60333	57.125	12.908	53.019
4.60667	57.048	12.952	54.319
4.61	56.357	13	54.977
4.61333	55.473	13	55.394
4.61667	54.753	13	55.81
4.62	54	13	56.159
4.62333	53.821	13	56.024
4.62667	52.937	13	55.993
4.63	52.053	13	55.058
4.63333	52	13	54.954
4.63667	51.169	13	54.072
4.64	51	13.076	53.328
4.64333	50.659	13	51.976
4.64667	50.191	13.07	50.574
4.65	49.724	13.182	49.447
4.65333	49.256	13.357	48.512
4.65667	49.015	13.793	47.365
4.66	49.29	13.934	45.963
4.66333	48.853	13.969	44.707
4.66667	48.386	14	43.771
4.67	48	14	42.918
4.67333	47.758	14	42.451
4.67667	47	14	41.971
4.68	47	14	41.515
4.68333	46.913	14	41.14
4.68667	46.014	14	41.146
4.69	46	14	40.988
4.69333	45.165	14	41.125
4.69667	45	14	40.872
4.7	44.71	14	41.222
4.70333	44.146	14	41.242
4.70667	43.558	14	40.992
4.71	42.886	14	40.728
4.71333	41.992	13.84	40.84
4.71667	41.414	13.372	40.372
4.72	40.922	13	39.982
4.72333	39.736	13	40
4.72667	38.982	13	39.372
4.73	38.267	13	38.267
4.73333	37.647	13	37.659
4.73667	36.432	13	36.432
4.74	35.879	13	35.879
4.74333	34.995	13	34.991
4.74667	34.111	13	33.222
4.75	34	13	32.227
4.75333	33.343	13.657	31.343
4.75667	32.459	14	30.459
4.76	32	14	29.575
4.76333	31.691	14	28.745
4.76667	30.807	14	28.518
4.77	30.101	14	27.931
4.77333	30.022	14	27.593
4.77667	29.155	14	28
4.78	29	14	27.644
4.78333	28.387	14	27.366
4.78667	27.503	14	27.447
4.79	27	14	27.915
4.79333	26.735	14	28
4.79667	25.873	14	28
4.8	25	14	28.318
4.80333	25	14	28.785
4.80667	24.148	14	29
4.81	24	14	29.494
4.81333	23.349	14	30.188
4.81667	23	13.844	30.812
4.82	23	14	31.123
4.82333	23.222	14	31.813
4.82667	24	14	33.006
4.83	24	14	33.521
4.83333	24	14	34.867
4.83667	24.87	14.349	35.349
4.84	25	14.974	35.974
4.84333	25.526	15.526	36.922
4.84667	26	16.354	38.274
4.85	26	17.294	39.528
4.85333	26	18.178	40.143
4.85667	26	19.329	41.312
4.86	26	20.681	41.986
4.86333	25.798	21.998	42.865
4.86667	25.094	23.62	43
4.87	25	25.334	43.735
4.87333	25	27.57	44.795
4.87667	25	29.734	45.779
4.88	25	31.502	47.135
4.88333	25	33.411	48.142
4.88667	25	36.047	49.494
4.89	25	38.657	50.845
4.89333	25	40.574	52.519
4.89667	25	42.931	54.508
4.9	25	45.302	55.9
4.90333	25	47.691	57.691
4.90667	25	49.927	59.927
4.91	25	52.162	62.007
4.91333	25	54.183	63.398
4.91667	25	55.951	65.634
4.92	24.871	57.869	66.859
4.92333	24.098	59.646	67.743
4.92667	24	61.341	69.255
4.93	24	63.293	70.512
4.93333	23.592	64.804	71.396
4.93667	23	66.416	72.28
4.94	23	68.12	73.327
4.94333	22.98	69.068	75.048
4.94667	22.17	70.762	75.932
4.95	22	71.816	76.816
4.95333	21.422	73.278	78.4
4.95667	21	74.584	80.29
4.96	20.644	75.824	81.936
4.96333	20	77.433	83.853
4.96667	20	78.933	85.472
4.97	19.735	80.284	87.24
4.97333	19	81.636	89.009
4.97667	19	82.988	90.788
4.98	18.228	84.674	91.772
4.98333	18	86.347	93.325
4.98667	18	88.043	94.54
4.99	18	89.819	95.425
4.99333	18	91.746	96.309
4.99667	18	93.29	97.193
5	18	95.105	98
5.00333	18	96.768	98
5.00667	17.155	98.737	98
5.01	17	100.458	98.164
5.01333	17	102.226	98
5.01667	17	103.85	98.144
5.02	16.932	105.381	98
5.02333	16.261	106.53	98
5.02667	16	108.298	98
5.03	16	110.033	98
5.03333	16	110.917	98
5.03667	16	112.602	98
5.04	15.315	113.685	98.685
5.04333	15	115.139	99.257
5.04667	15	116.453	100.372
5.05	15	117.337	101.516
5.05333	15	118.443	102.74
5.05667	15	120.106	103.714
5.06	15	120.99	104.787
5.06333	15	122.13	106.13
5.06667	15	123.482	107.273
5.07	14.877	124.642	108.192
5.07333	14.162	125.526	109.006
5.07667	14	126.895	110.052
5.08	14	128.175	110.594
5.08333	13.771	129.178	111.229
5.08667	13	130.062	112.033
5.09	13	130.946	112.943
5.09333	13	131.83	113
5.09667	13	132.714	113.714
5.1	12.241	133	114.759
5.10333	12	133.482	115.418
5.10667	12	134.366	116.335
5.11	12	135.25	116.852
5.11333	12	136.098	117.27
5.11667	12	136.276	117.738
5.12	12	136.903	118.205
5.12333	12	137.787	118.673
5.12667	12	138.671	119.046
5.13	12	139.555	118.783
5.13333	12	140.439	119.076
5.13667	11.677	141.323	119.221
5.14	11.009	142.207	119.02
5.14333	11	143.091	119.388
5.14667	11	143.975	118.971
5.15	11	144.859	119.472
5.15333	11	145.743	119.05
5.15667	11	146.627	118.313
5.16	10.583	147.417	117.704
5.16333	10	148.112	116.778
5.16667	10	148.821	115.735
5.17	10	149.347	113.893
5.17333	10	150	112.56
5.17667	10	150.144	110.35
5.18	10	150.622	108.484
5.18333	10	151	106.628
5.18667	10	151	105.416
5.19	10	151.025	104.065
5.19333	10	151.492	102.297
5.19667	10	151.96	100.529
5.2	10	151.931	99.308
5.20333	10	151.895	98.892
5.20667	10	152	98.112
5.21	10	151.869	97.097
5.21333	10	151.539	96.344
5.21667	9.46	151.765	95.46
5.22	9	151.675	94.71
5.22333	9	151.7	93.692
5.22667	9	151.84	92.944
5.23	9	151.636	91.924
5.23333	9	152.004	91.04
5.23667	9	151.638	90.156
5.24	9	152.038	89.282
5.24333	9	152.506	88.085
5.24667	9	152.477	87.49
5.25	9	152.714	86.787
5.25333	9	152.909	86.644
5.25667	9	153.376	86.228
5.26	9	153.839	85.844
5.26333	9	154.311	86.311
5.26667	9	154.602	86.779
5.27	9	154.731	87.493
5.27333	9	155.022	88.591
5.27667	9	155.182	89.816
5.28	8.781	155.312	91.417
5.28333	8	155.117	92.455
5.28667	8	155.479	94.274
5.29	8.001	155.063	96.094
5.29333	8	155.52	97.912
5.29667	8	155.23	98.984
5.3	8.455	155.455	100.551
5.30333	8.963	155.397	101.845
5.30667	9	154.981	102.78
5.31	9	154.564	103.715
5.31333	9	154.325	104.205
5.31667	9	154.731	104.585
5.32	9	154.301	105
5.32333	9	153.898	104.774
5.32667	9	153.482	105
5.33	9	153.065	105
5.33333	9	152.649	105.131
5.33667	9	152.232	105.598
5.34	9	151.816	106
5.34333	9	151.399	106.071
5.34667	9	150.983	107
5.35	9	150.566	107.423
5.35333	9	150.15	107.936
5.35667	9	149.734	108
5.36	9	149.317	108
5.36333	9	148.562	108
5.36667	9	147.678	108
5.37	9	147.068	107.794
5.37333	9	146.584	106.91
5.37667	9	145.255	106.026
5.38	9	144.818	105.142
5.38333	9	144.257	104.257
5.38667	9	143.373	103.373
5.39	9	142.569	101.979
5.39333	9	142.331	100.211
5.39667	9	141.736	98.732
5.4	9	141.404	97.674
5.40333	9	140.998	95.951
5.40667	9	141.417	95.487
5.41	9	141.07	93.44
5.41333	9	141.353	91.955
5.41667	9	141.342	90.654
5.42	9	141.288	89.354
5.42333	9	141.755	88.053
5.42667	9	141.817	86.752
5.43	9	141.69	85.489
5.43333	9	141.997	84.155
5.43667	9	141.668	83.738
5.44	9	141.301	82.622
5.44333	9	141.193	82.386
5.44667	9.54	140.476	82.013
5.45	10	140.286	81.787
5.45333	10	139.692	81.656
5.45667	10	138.726	81.157
5.46	10	137.018	80
5.46333	10	136.04	80.015
5.46667	10	135.156	79.86
5.47	10	133.462	78.764
5.47333	10	131.917	78.298
5.47667	10	130.387	77.504
5.48	10	128.916	76.24
5.48333	10	127.564	74.736
5.48667	10	126.159	73.852
5.49	10	124.829	72.936
5.49333	10	122.593	71.168
5.49667	10	121.158	71
5.5	10	119.806	70.316
5.50333	10.555	118.441	69.432
5.50667	11	116.65	68.548
5.51	11	114.751	67.664
5.51333	11	113.399	66.779
5.51667	11.089	112.048	65.895
5.52	11.992	110.696	64.7
5.52333	12	108.472	64.028
5.52667	12	106.993	63.182
5.53	12	105.641	61.718
5.53333	12.186	104.192	60.378
5.53667	12.653	102.143	59.205
5.54	13	100.586	58.329
5.54333	13	99.235	56.823
5.54667	13	97.77	55.939
5.55	13	95.558	55.055
5.55333	13	94.18	54.171
5.55667	13	92.828	52.96
5.56	13	90.923	52.03
5.56333	13	89.125	51.125
5.56667	13.315	87.773	49.773
5.57	14	86.422	48.918
5.57333	14	84.937	48.07
5.57667	14	82.718	46.978
5.58	14	81.367	45.439
5.58333	14.828	80.015	44.843
5.58667	15	78.664	43.664
5.59	15	76.758	42.386
5.59333	15	74.96	41.736
5.59667	15	73.609	40.631
5.6	15.111	72.257	40
5.60333	16	70.905	39.906
5.60667	16	69.554	39.014
5.61	16	67.396	39
5.61333	16	65.85	38.593
5.61667	16	64.499	38.125
5.62	16.678	62.972	38
5.62333	17	60.911	38.075
5.62667	17	59.367	38.201
5.63	17	57.306	38.376
5.63333	17	55.731	38.797
5.63667	17	53.756	38.953
5.64	17	52.037	39.666
5.64333	17	49.987	39.814
5.64667	17	48.286	39.965
5.65	17	46.222	40
5.65333	17	44.624	40
5.65667	17	42.673	40
5.66	17	40.928	40.119
5.66333	17.002	39.153	41.001
5.66667	17.099	37.237	41.788
5.67	17.771	35.873	42
5.67333	18	34.521	42
5.67667	18	32.496	42.673
5.68	18	30.818	43.321
5.68333	18	29.466	44.227
5.68667	18.191	28.115	44.694
5.69	19	26.763	45.324
5.69333	19	25.411	46.259
5.69667	19	24.06	47.194
5.7	19	22.708	48.129
5.70333	19	21.356	49.032
5.70667	19	20.252	49.252
5.71	19	19.633	49.922
5.71333	19	18.416	50.606
5.71667	19.148	17.867	50.657
5.72	20	16.968	51.099
5.72333	20	16.084	51.746
5.72667	20.244	15.756	52.116
5.73	20.928	15.072	52.635
5.73333	21.568	14.863	53.29
5.73667	22.32	14.16	54.512
5.74	23.059	14	55.191
5.74333	23.863	14	55.929
5.74667	25.012	14	57.228
5.75	25.571	14	57.747
5.75333	26.878	14	59.144
5.75667	27.388	14	59.416
5.76	28.621	13.372	59.668
5.76333	29.524	13.213	60.035
5.76667	30.374	13	60.34
5.77	31.292	13.384	60.566
5.77333	32.15	13.851	60.201
5.77667	33.36	14	59.517
5.78	33.988	14	58.684
5.78333	35.083	14	57.851
5.78667	36.633	14	57.018
5.79	37.786	14	56.072
5.79333	39.303	14	54.695
5.79667	40.854	14.124	53.519
5.8	42.841	14.592	52.788
5.80333	44.326	15	51.978
5.80667	46.544	15.009	51.493
5.81	47.896	15.896	50.193
5.81333	49.248	16	49.777
5.81667	50.599	16	49.261
5.82	51.951	16.398	48.844
5.82333	52.924	16.865	48.05
5.82667	53.547	17	47.237
5.83	54.164	17	46.431
5.83333	55	17.268	45.178
5.83667	55	17.735	44.762
5.84	55.886	18	43.459
5.84333	56.497	18	42.432
5.84667	57	18.138	41.513
5.85	57.51	18.297	40.787
5.85333	58.467	18.073	39.606
5.85667	59.819	18.391	38.722
5.86	61.162	18.007	37.838
5.86333	62.068	18	36.954
5.86667	63.808	18	36.07
5.87	64.814	18	35.186
5.87333	65.698	17.915	35
5.87667	66.727	17.62	34.62
5.88	67.466	17.435	34.435
5.88333	68.099	17	33.931
5.88667	68.808	16.766	33.749
5.89	69	16	33.907
5.89333	69	15.998	33.683
5.89667	69	15.114	33.265
5.9	69	15	33.142
5.90333	68.345	14.943	33.03
5.90667	68	14.205	32.76
5.91	67.577	13.991	32.577
5.91333	67	13.354	31.693
5.91667	66.809	13	30.809
5.92	65.957	12.968	29.925
5.92333	65.897	12.144	29.041
5.92667	65.157	12	28.157
5.93	64.875	12	28
5.93333	64.389	12	26.778
5.93667	63.505	12	26
5.94	62.764	12	25.621
5.94333	61.737	12	24.737
5.94667	60.994	12	24
5.95	59.938	12	23.989
5.95333	58.262	12	24
5.95667	57.315	12	23.655
5.96	55.633	12	23.341
5.96333	53.865	12	23.218
5.96667	52.097	12	23
5.97	50.329	12	23.439
5.97333	48.581	12	23.707
5.97667	46.896	11.626	23.374
5.98	46.012	11.159	23.841
5.98333	44.526	11	23.398
5.98667	43.434	11	23.19
5.99	42.604	11	23.088
5.99333	42.188	11	23
5.99667	41.592	10.821	23
6	40.897	10.25	23
6.00333	40.824	10	23
6.00667	39.94	10	23.035
6.01	39.106	9.95	23.947
6.01333	39.089	9.083	24
6.01667	38.288	9	24
6.02	38	9	24
6.02333	37.52	9	24
6.02667	37	8.612	24
6.03	36.752	8.109	24
6.03333	36	8	24.133
6.03667	36	8	25
6.04	36	8	25
6.04333	36	8	25
6.04667	36	8	25
6.05	36.553	8	25
6.05333	37	8	25
6.05667	37.321	8	25
6.06	38.013	8	25
6.06333	38.573	8	25
6.06667	39	8	25
6.07	39.857	8	25
6.07333	40.741	8	25
6.07667	41.625	8	25
6.08	42.442	8	25
6.08333	43.393	8	25.393
6.08667	44.223	8	26
6.09	45.161	7.611	26
6.09333	46.034	7	26
6.09667	47.136	7	26
6.1	48.488	7	26
6.10333	49.099	7	25.858
6.10667	50.191	7	25.163
6.11	51.036	7	24.964
6.11333	51.545	7	24.455
6.11667	52.003	7	24
6.12	52.423	7	24
6.12333	52	7	24
6.12667	52.415	7	24
6.13	52.203	7	24
6.13333	51.575	6.879	23.65
6.13667	51.378	7	23.182
6.14	50.578	6.715	22.715
6.14333	49.924	6.478	22.247
6.14667	49.81	6.779	21.779
6.15	48.926	6.363	21.312
6.15333	48.042	6.809	21
6.15667	48	6.377	21
6.16	47.274	6.66	20.909
6.16333	47	6.442	20.442
6.16667	46.505	6.482	19.974
6.17	46	6.506	19.506
6.17333	45.737	6.291	19.039
6.17667	45	6.571	19
6.18	44.969	6.131	19
6.18333	44.054	6.582	18.636
6.18667	43.336	6.168	18.833
6.19	42.796	6.479	18.701
6.19333	42.101	6.233	18.668
6.19667	41.42	6.345	18.766
6.2	41	6.298	18.533
6.20333	40.868	6.182	18.831
6.20667	41	6.429	18.363
6.21	40.999	6.884	18
6.21333	41	6.926	18
6.21667	41.755	6.99	18
6.22	42.639	7	18
6.22333	43.523	7	18
6.22667	44.407	7	17.593
6.23	45.292	7	17
6.23333	46.176	7	17
6.23667	47.06	7	17
6.24	47.944	7	17
6.24333	48.828	7	17
6.24667	48.929	7	17
6.25	49.169	7	17
6.25333	49.392	7	17
6.25667	49.349	7	17
6.26	49.219	7	17
6.26333	49.414	7	17
6.26667	49.015	7	17.016
6.27	49.431	7	17.9
6.27333	49.787	7	18
6.27667	50.305	7	18.82
6.28	51.476	7	19
6.28333	52.607	7	19
6.28667	54.179	7	19
6.29	55.735	7	19.204
6.29333	58.06	7	20
6.29667	61.187	7	20
6.3	64.067	7	19.143
6.30333	66.678	7	19
6.30667	69.539	7	19
6.31	72.658	7	19
6.31333	75.385	7	18.607
6.31667	77.621	7	18
6.32	79.931	7	17.839
6.32333	82.092	7	17
6.32667	83.891	7	17
6.33	85.575	7	17
6.33333	86.697	6.303	17
6.33667	87.581	6	17
6.34	88	6	17
6.34333	88	6	16.933
6.34667	87.556	6	16.831
6.35	86.883	6	16.656
6.35333	85.787	6	16.211
6.35667	84.151	6	16.678
6.36	82.282	6	16.343
6.36333	80.08	6	16.212
6.36667	77.844	6	16.037
6.37	75.377	6	16
6.37333	72.372	6	16.016
6.37667	70.137	6	16.484
6.38	67.827	5.996	16.955
6.38333	64.69	6	17
6.38667	62.43	5.904	17
6.39	59.468	5.274	17
6.39333	56.958	5	17
6.39667	54.082	5	17
6.4	51.109	5	17
6.40333	47.989	5	17
6.40667	44.869	5	17
6.41	41.59	5	17
6.41333	38.003	5	17
6.41667	34.51	5	16.905
6.42	31.689	5	16.139
6.42333	28.82	5	16
6.42667	25.878	5	16
6.43	23.366	5	16
6.43333	21.13	4.443	15.567
6.43667	18.894	4	15.192
6.44	16.659	4	15.624
6.44333	15.294	4	15.892
6.44667	14.245	4	16
6.45	13.361	4	16
6.45333	12.239	4	16.523
6.45667	10.887	4	17
6.46	9.95	3.586	17
6.46333	9.296	3	17
6.46667	8.832	3	17.161
6.47	7.481	3	17.976
6.47333	6.964	3	18
6.47667	6.141	3	18.364
6.48	5.405	3	18.991
6.48333	4.786	3	19
6.48667	4.055	3	19
6.49	3.906	3	18.619
6.49333	3.131	3	18.131
6.49667	3	3	18
6.5	3	3	18
6.50333	3	3	17.803
6.50667	3	3	17.281
6.51	2.364	3	17
6.51333	2	3	17
6.51667	2	3	17
6.52	2	3	17
6.52333	2	3	17
6.52667	2	3	17
6.53	2	3	17
6.53333	2	3	17
6.53667	2	3	17
6.54	2	3	17
6.54333	2	3	17
6.54667	2	3.33	16.67
6.55	2	3.798	16.202
6.55333	2	4	16
6.55667	2	4	16
6.56	2	4	15.837
6.56333	2	4	15.332
6.56667	2	4	15
6.57	2	4	15
6.57333	2	4	15
6.57667	2	4	14.875
6.58	2	4	14
6.58333	2	4	14
6.58667	2	4	14
6.59	2	4	14
6.59333	2	4	14
6.59667	1.841	4	14
6.6	2	4	14
6.60333	2	4	13.695
6.60667	2	4	13.189
6.61	2	4	14
6.61333	2	4	14
6.61667	2	4	14
6.62	2	4	14
6.62333	2	4	14
6.62667	2	4	14
6.63	2	4	14
6.63333	2	4	14
6.63667	2	4	14
6.64	2	4	14
6.64333	2	4	14
6.64667	1.642	4	14
6.65	1.175	4	14
6.65333	1	3.834	14
6.65667	1	3.132	14
6.66	1	3	14
[truncated: 115 more rows]

## Sheet: DDX39B
Distance	Hoechst	CDC73-mCherry	DDX39B-GFP
0	0	6	9
0.00333	0	6	9.4564
0.00667	0	6	10
0.01	0	6	10
0.01333	0	6	10
0.01667	0	6	10.1926
0.02	0	6	11
0.02333	0	6	11
0.02667	0	6	11
0.03	0	6	11
0.03333	0	6	11
0.03667	0	6	11
0.04	0	6	10.9669
0.04333	0.069	6	10.0993
0.04667	0.6209	6	10
0.05	1	6.578	10
0.05333	1	7	10
0.05667	1	7	10
0.06	1	7	10
0.06333	1	7	10.0234
0.06667	1	7	10
0.07	1	6.222	10.4314
0.07333	1.4365	6	10.9757
0.07667	2	6	11
0.08	2	6	11
0.08333	2	6	11
0.08667	2	6	10.1986
0.09	2	6	10
0.09333	2	6	10
0.09667	2	6	10
0.1	2	6	9.8446
0.10333	2	6	9.0061
0.10667	2	6	9
0.11	2	6	9
0.11333	2	6.251	8.7412
0.11667	2	6	8
0.12	2	6.075	8
0.12333	2.141	6.021	8
0.12667	2.6854	6.272	8
0.13	2.7703	6	8
0.13333	2.1038	6	8
0.13667	2	6	8
0.14	2	6	8
0.14333	2	6	8
0.14667	2	6	8
0.15	2.3635	6	8.8655
0.15333	3	6	9
0.15667	3	6	9
0.16	3	6	9
0.16333	3	6	8.9413
0.16667	3	6	8.0743
0.17	3	6	8.1819
0.17333	3	6	8
0.17667	3.4412	6	8
0.18	4	6	8
0.18333	4	6	8.0072
0.18667	4	6	8
0.19	4.7953	6	8
0.19333	5	6	8
0.19667	5	6	8
0.2	5.1053	6	8.3108
0.20333	5.1494	6	9
0.20667	5.9879	6	9
0.21	6	6	9
0.21333	6.5575	6	9
0.21667	7	6	9
0.22	7.3419	6	9
0.22333	8.0851	6	9
0.22667	9.0003	6	9
0.23	9.4804	6	9
0.23333	10.0728	6	9
0.23667	10.8366	6	9
0.24	11.5663	6	9
0.24333	12.9492	6	9.2115
0.24667	14.0641	6	10
0.25	15.6228	6	10
0.25333	17.0978	6	10
0.25667	19.0462	6	10
0.26	21.0492	6.186	10
0.26333	23.2464	7	10
0.26667	24.6737	7	10
0.27	26.9392	7	10
0.27333	28.395	7	10
0.27667	30.4476	7.108	10
0.28	32.1607	7.845	10
0.28333	34.0872	8	10
0.28667	36.7407	8	10
0.29	38.6679	8	10.3409
0.29333	40.6717	8	10.903
0.29667	42.5224	8	11
0.3	43.9872	8	11
0.30333	45.072	8	11
0.30667	45.9371	8	11
0.31	45.6429	8	11
0.31333	45.3487	7.18	11
0.31667	45.0546	7	11
0.32	44.5027	7	11
0.32333	43.3283	7	11
0.32667	42.1117	7	11.3465
0.33	40.9871	7	11.8908
0.33333	40.2133	7	12
0.33667	38.6202	7	12
0.34	37.7186	7	12.5239
0.34333	36.6331	7	13
0.34667	35.5891	7	12.9204
0.35	34.15	7.007	13
0.35333	34.0824	7.619	13
0.35667	33.279	8	12.279
0.36	32.8825	8	12
0.36333	33	8	12
0.36667	32.7635	8	12
0.37	32.4664	8	12
0.37333	32.9972	8	12
0.37667	33	8	12
0.38	33.0561	8	12
0.38333	33.6005	8	12
0.38667	33.7711	8	12
0.39	33.616	8	12
0.39333	33.2759	8	12
0.39667	33.7779	8	12
0.4	33.3783	7.878	12
0.40333	33	8	12
0.40667	33	8	12
0.41	33	8	12
0.41333	33	8	12
0.41667	32.2297	9.645	12.0082
0.42	32.5883	10	12
0.42333	32.7066	10	12
0.42667	33.1308	10	12
0.43	33.2214	10	12.2214
0.43333	33.7657	10	12.7657
0.43667	34.3101	10	13
0.44	34.1706	10	13
0.44333	34.1905	10	13
0.44667	33.6186	9.278	13
0.45	33.2881	8	13.4875
0.45333	32.9939	8	14
0.45667	32.6998	8	14
0.46	32.3712	8	14.7493
0.46333	32.1114	8	15
0.46667	31.8173	8	15.2092
0.47	31.5231	8	15.9841
0.47333	31.16	8.693	17
0.47667	30.0273	9.971	17
0.48	29.3522	10	17.8442
0.48333	28.4155	10	18
0.48667	27.8512	10	18.4754
0.49	26.7582	10.02	18.7384
0.49333	26.464	10.564	18
0.49667	26.0614	11	18.0067
0.5	25.2229	10.73	17.2229
0.50333	25.0758	11	17
0.50667	24.5459	10.883	16.5459
0.51	24.2022	10.791	16
0.51333	23.9777	10.721	15.8688
0.51667	24.0114	10.393	15.019
0.52	23.9344	10.176	15
0.52333	24	10.164	15
0.52667	24.0039	10.004	14.5109
0.53	24	10	14
0.53333	24	10	13.9844
0.53667	23.9997	10	13.3591
0.54	24.0297	10	13
0.54333	24	10	12.5057
0.54667	23.625	10	12
0.55	23.5278	10	12
0.55333	23	10	12
0.55667	23	10	12
0.56	23	10	12
0.56333	23.7089	10	12
0.56667	24	10	12.5474
0.57	24.3859	10	13
0.57333	25	10	13.2244
0.57667	25	10	14
0.58	25	10	14
0.58333	25.5464	10	14.74
0.58667	25.1941	10.578	15
0.59	24.8539	11	15
0.59333	24.1054	11	15.2555
0.59667	24	11.188	16
0.6	24	12.865	16
0.60333	23.4723	13.771	16.771
0.60667	23	13.972	16.9719
0.61	23	14.172	17.4481
0.61333	23	14.287	18.2866
0.61667	23.0369	15	19.1251
0.62	22.9909	14.991	19.9636
0.62333	23	15	20.8021
0.62667	23	15	21.6406
0.63	23.0563	15	22.4792
0.63333	23.3177	14.573	23.3177
0.63667	24	14.024	24
0.64	23.9973	14	23.9973
0.64333	24	13.94	23.99
0.64667	24	13.396	24
0.65	24.583	13.434	24.4344
0.65333	25	13.307	24.5487
0.65667	25.3801	13	25.2373
0.66	26.0201	13.006	25.8074
0.66333	26.9085	13	26.9085
0.66667	27	13	27.6117
0.67	27.1902	13	28.956
0.67333	27	13.016	30.3389
0.67667	27.3935	13.108	31.7218
0.68	27.045	13.054	33.0596
0.68333	27.062	13.365	34.4255
0.68667	27.0363	13.634	35.7339
0.69	27	13.709	37.1448
0.69333	27	14	38.8218
0.69667	27	14	40.6908
0.7	27.2863	14.088	43.1759
0.70333	27.0631	14.926	44.8529
0.70667	27.4026	16.53	47.3895
0.71	27.9469	17.571	49.7784
0.71333	28	18.434	51.884
0.71667	28	20.281	53.5867
0.72	28	21.069	55.119
0.72333	28.1191	21.958	55.9575
0.72667	28.1364	23.592	55.4677
0.73	28	24.635	55.0779
0.73333	28	25	54.6417
0.73667	28	25.435	53.9901
0.74	28	25.562	53.7191
0.74333	27.614	26.205	53.0114
0.74667	27.8384	25.13	53
0.75	27.1741	25	54.1448
0.75333	27	24.976	55.0354
0.75667	27	24.627	56.4784
0.76	26.7269	24.888	58.3853
0.76333	26	24.343	59.6566
0.76667	25.7991	24	60.2009
0.77	25.0773	24.697	60.7453
0.77333	24.845	25	60.9094
0.77667	24.166	25.748	60.9825
0.78	23.6217	27	60.166
0.78333	23.0773	27.051	59.8719
0.78667	23	27.941	59.1107
0.79	22.9886	28.728	58.2722
0.79333	22.759	29	57.4337
0.79667	22.8999	29	56.4951
0.8	22.5124	29.487	55.1122
0.80333	22.8112	30.653	53.7958
0.80667	22.2669	30.883	52.5921
0.81	22	30.445	50.6861
0.81333	22	30.338	48.1615
0.81667	21.7934	30.268	46.0382
0.82	22	29.179	43.9045
0.82333	22	29	41.9259
0.82667	22	29	39.0993
0.83	22	28.456	37.237
0.83333	22.6285	27.912	35.2835
0.83667	23	27.196	34.0724
0.84	23	26.09	32.3951
0.84333	23	24.279	31.135
0.84667	23	23.469	29.7475
0.85	23	21.403	28.5255
0.85333	22.6459	20.766	27.6459
0.85667	22.051	20.051	26.6035
0.86	22	19.114	25.2206
0.86333	22	18.021	24.0106
0.86667	21.9927	17.469	23.4485
0.87	21.1478	17	22.1478
0.87333	21.6907	17	21.3093
0.87667	22	15.787	20.6353
0.88	22	15	20.3412
0.88333	22.2062	14.593	19.7938
0.88667	23	14	18.9909
0.89	23.302	13.698	19.0399
0.89333	23.9684	13.114	19
0.89667	24.2413	13	19
0.9	24.985	13	18.99
0.90333	25.1232	11.961	19
0.90667	26.0637	11.142	18.9242
0.91	26.608	11.717	18.0857
0.91333	27.1524	11	18
0.91667	28.2881	11	18
0.92	29.9121	11	18
0.92333	31.8969	11	17.7892
0.92667	33.8734	11	17
0.93	36.6391	11	17
0.93333	38.5305	11	16.5815
0.93667	40.5481	11	16.014
0.94	41.9682	11	15.4928
0.94333	43.3356	11	15
0.94667	44.0822	11	15
0.95	44.9765	11	15
0.95333	45	11	15
0.95667	45	11	15
0.96	44.6195	11.223	15
0.96333	44	11.661	14.7745
0.96667	43.8309	13	14.7163
0.97	42.5861	13	14.4064
0.97333	41.2032	13	14.9507
0.97667	40.6611	13	14.6543
0.98	39.4563	13	15
0.98333	38.2657	13	15
0.98667	37.6717	13	15.1025
0.99	36.3149	13	15
0.99333	36	12.62	15.2168
0.99667	36	11.136	15.2164
1	35.4458	11	15.3055
1.00333	35	11	15.5161
1.00667	35	11	15.3942
1.01	34.9303	11	15.9386
1.01333	34.0474	11	16.4829
1.01667	33.9796	11	17
1.02	33.1776	12.171	17.3346
1.02333	33	13	18.116
1.02667	32.9109	13	18.6603
1.03	32.7953	13	19
1.03333	32.2509	13	19
1.03667	32	13	19.843
1.04	32	13	19.9
1.04333	32	13	20
1.04667	32	13	20
1.05	32	13	20.4708
1.05333	32.0147	12.971	21
1.05667	32.9158	11.168	21
1.06	33.6475	11	21.1039
1.06333	34	11	21.6482
1.06667	34	11	22.0625
1.07	33.837	11	22.8999
1.07333	33	11.001	24.2817
1.07667	33	12.387	25.5192
1.08	33	13	26.5021
1.08333	32.4829	13	28.39
1.08667	31.8369	13.459	29.8143
1.09	31	14	31.3912
1.09333	30.9822	14	33.5978
1.09667	30.1171	14.092	35.7541
1.1	30	14.636	36.7096
1.10333	29.4519	15	37.5481
1.10667	29	15	38.3867
1.11	28.5663	15.867	39
1.11333	27.9363	17	39.0637
1.11667	27.0628	17	39.5793
1.12	26.2593	17	39.7661
1.12333	25.2329	17.447	40.4466
1.12667	24.5823	17.991	41.4124
1.13	23.7437	18	42.7915
1.13333	22.9128	18	44.1744
1.13667	22.649	18	45.5572
1.14	22.2282	18	46.2982
1.14333	22	18	47.4253
1.14667	22.1417	18	48.257
1.15	21.9429	18	48.8014
1.15333	22	18	49.3457
1.15667	22	18	49.8901
1.16	22.4344	18.698	50.4344
1.16333	22.9788	19.958	51.6202
1.16667	23	20	52.5231
1.17	23.046	20	53.3859
1.17333	23	20.096	54.7688
1.17667	23.1562	20.996	55.9955
1.18	23.7005	21	56
1.18333	24	21.753	56.5078
1.18667	24	22	56.2108
1.19	24.3336	23.133	55.6664
1.19333	25.066	24	54.934
1.19667	26.4223	24	53.1554
1.2	26.9666	24	52.0667
1.20333	27.511	24.704	51.3375
1.20667	28.0553	25	50.3772
1.21	28.5997	25	49.7809
1.21333	28.7809	25	50.0751
1.21667	28	25	50.3692
1.22	28.2328	25	50.872
1.22333	28.2062	25	51.1637
1.22667	28	25	51.9621
1.23	28	25	52.1342
1.23333	28	25.5	51.5898
1.23667	28	27	51.0495
1.24	28	27	50.0023
1.24333	28.0432	27	48.1377
1.24667	28.5876	27	46.2206
1.25	29	27.384	43.7771
1.25333	29	27.514	41.176
1.25667	29.1942	27.806	38.439
1.26	29.0319	27.968	36.5118
1.26333	29.7968	28	33.7249
1.26667	29.3647	28	31.6573
1.27	29.2094	28.474	29.9187
1.27333	29.018	29	28.7633
1.27667	29	29	27.6641
1.28	29.0003	29.062	27.9586
1.28333	29	30.854	27.901
1.28667	29.0798	31.706	27.96
1.29	29.6641	32.671	28.1696
1.29333	30	34.072	28.2718
1.29667	30	34.935	28.3841
1.3	30.2972	36.012	28.7028
1.30333	30.8415	37.446	28.1585
1.30667	31	39.353	27.7308
1.31	31	40.861	27.5684
1.31333	30.6255	41.849	27.1509
1.31667	29.996	43.46	26
1.32	29.4142	45.644	26
1.32333	28.9042	47.9	26
1.32667	28.348	49.381	25.2714
1.33	27.3479	51.416	25.1964
1.33333	27	53.447	25.7407
1.33667	26.7149	55.745	25.8255
1.34	26.1565	57.049	25.8294
1.34333	25.6262	60.54	26.3738
1.34667	25.0197	62.534	26.9181
1.35	24.7234	64.986	27.1858
1.35333	24	67.017	27.0068
1.35667	24	69.052	27.5512
1.36	23.7908	71.408	27.8971
1.36333	22.4079	73.575	27.6571
1.36667	21.8543	75.843	27.3549
1.37	21.1006	77.358	27.2701
1.37333	20.2593	79.354	27
1.37667	19.1268	81.374	26.6937
1.38	18.4936	83.506	26.3093
1.38333	17.1107	84.889	26.0151
1.38667	17	87.995	26.0802
1.39	16.3432	90.651	26
1.39333	15.7311	93.036	26
1.39667	15	95.813	26
1.4	14.8896	98.221	26
1.40333	14	101.213	26
1.40667	14	103.664	26
1.41	13.7392	105.383	26
1.41333	13.1948	107.163	26.1033
1.41667	13	108.848	26.2397
1.42	13	109.626	26.2911
1.42333	13	110.189	26.5817
1.42667	13	110.787	26.886
1.43	12.1313	111.049	26.8538
1.43333	12	110.826	26.9287
1.43667	11.6005	109.769	26.6304
1.44	11	109.278	26.6401
1.44333	11	109.722	26
1.44667	11	110.354	25.7513
1.45	11	110.765	25.207
1.45333	11	111.709	24.2703
1.45667	10.6203	113.41	24.0509
1.46	10	115.185	24.1147
1.46333	10	118.431	24.9736
1.46667	10	120.755	25.4871
1.47	9.9409	123.911	26.8311
1.47333	9.7726	127.117	28.2267
1.47667	9.8522	130.309	29.4617
1.48	9.3078	134.201	30.3002
1.48333	9.1387	137.596	31.3425
1.48667	9.9773	142.083	31.995
1.49	9.1243	145.143	32
1.49333	9.0853	148.617	32
1.49667	9	151.557	32
1.5	9	154.367	32
1.50333	9	157.177	32
1.50667	9	159.948	32
1.51	9	163.552	32
1.51333	9	166.013	32.1357
1.51667	9	169.263	32.6801
1.52	8.4945	172.45	33.2244
1.52333	8	175.603	33.7688
1.52667	8	178.458	33.9729
1.53	8	181.616	33.8749
1.53333	8	184.377	34
1.53667	8	186.605	34
1.54	8	189.077	34
1.54333	7.9919	191.259	34.0349
1.54667	7.4208	192.041	34.6089
1.55	7	193.145	35
1.55333	7	194.832	35
1.55667	7	196.223	35.6739
1.56	7	198.798	35.6788
1.56333	7	201.207	35
1.56667	7	204.669	35
1.57	7	207.062	35
1.57333	7	209.581	34.2727
1.57667	7	212.696	34
1.58	7	214.946	34
1.58333	7	216.901	34
1.58667	7	219	34
1.59	7	219	34
1.59333	6.1522	219.2	34.8478
1.59667	6.4826	218.931	35.4826
1.6	7	218.027	36
1.60333	7	217	36.271
1.60667	7	217.53	37
1.61	7	216.922	37.0023
1.61333	7	216.608	37.8408
1.61667	7	216.679	37.3173
1.62	7	216.482	37.5178
1.62333	7	216.321	37.9361
1.62667	6.8746	216.482	37.8746
1.63	6	216.818	37
1.63333	6	216.906	37
1.63667	6	216.92	36.0129
1.64	6	217.196	35.0807
1.64333	6.1416	217.775	34.3887
1.64667	6.9302	218.589	33.5685
1.65	7	217.07	32
1.65333	7	217.003	32
1.65667	7	215.371	31.1182
1.66	7	213.862	31
1.66333	7	213.001	31.4185
1.66667	7	211.994	32
1.67	7	208.399	32.1222
1.67333	7	206.471	32.934
1.67667	7	205.382	33.7726
1.68	7	203.508	33.8626
1.68333	7.4036	201.319	34.046
1.68667	7.558	200.352	34
1.69	7.0136	198.889	34
1.69333	7	196.955	33.4693
1.69667	7	195.925	33
1.7	7	195.381	33.3978
1.70333	7	194.672	34
1.70667	7.3192	193.584	34.226
1.71	8	192.63	35
1.71333	8	192.001	35
1.71667	8	190.539	35.5499
1.72	8	189.075	35.7106
1.72333	8	187.838	35.7901
1.72667	8	185.692	35.6588
1.73	8	184.195	35
1.73333	8.0612	181.784	35
1.73667	8.0815	179.312	35
1.74	8.7492	177.037	34.2957
1.74333	9	174.9	34.5428
1.74667	9	172.135	35
1.75	9	168.331	35
1.75333	9.0192	166.186	35.0192
1.75667	9.7833	163.346	35.7833
1.76	10	159.848	36
1.76333	10	156.928	36
1.76667	10	153.75	36.5064
1.77	10	150.384	36.7491
1.77333	10.0895	146.946	35.9105
1.77667	10.928	143.067	35.072
1.78	11	140.017	34.4758
1.78333	11.1381	136.033	33.8619
1.78667	11.8734	131.782	32.6831
1.79	12	127.837	31.718
1.79333	12.1038	124.777	31
1.79667	12.9757	121.312	30.611
1.8	13	118.465	30.0101
1.80333	13.6361	115.103	29.3639
1.80667	14.0184	112.03	28.9816
1.81	14.7136	109.696	28.2864
1.81333	15	105.829	27.7403
1.81667	15	104.345	27.0032
1.82	15	101.082	26.7839
1.82333	15.6672	97.825	26.0797
1.82667	16.5057	94.873	25.6952
1.83	17	91.509	25.0989
1.83333	17.5043	88.665	24.6065
1.83667	18.0212	85.079	24.0622
1.84	18.9274	83.281	23.5854
1.84333	19.6983	80.905	23
1.84667	20.5368	78.39	23
1.85	21.3753	75.831	22.8848
1.85333	22	72.699	22.3404
1.85667	22.0523	69.843	22
1.86	22.8908	67.328	22
1.86333	23.7293	64.519	21.9208
1.86667	24.5679	61.552	22
1.87	25.4064	58.4	21.7736
1.87333	26.2449	55.358	22
1.87667	27.0834	52.28	22
1.88	27.923	49.219	21.9867
1.88333	28.7604	46.16	21.8661
1.88667	29.6403	43.059	21.4011
1.89	30.4375	40.04	21
1.89333	31	37.064	21
1.89667	31	34.299	20.8855
1.9	31.2805	31.8	20.0338
1.90333	32.6164	29.731	19.3471
1.90667	33	28.001	19
1.91	33	26.19	18.572
1.91333	33.765	24.859	17.8594
1.91667	35	23.705	17
1.92	35	22.014	17
1.92333	35.9136	21.086	16.9252
1.92667	36.6353	20.124	16.3647
1.93	37.1797	19.001	16.4996
1.93333	37.4792	17.662	17
1.93667	37.2684	16.647	17
1.94	37.8004	14.988	17
1.94333	37.5034	14.146	17
1.94667	37.2092	14	17.6922
1.95	36.7059	13.469	18
1.95333	36.6209	13	18
1.95667	35.7923	13	18
1.96	35.0752	13	17.9964
1.96333	35.0718	13	17.4486
1.96667	35.1676	13	17
1.97	35.312	11.876	17
1.97333	35.2563	11.307	16.5997
1.97667	35.8006	11	16
1.98	35.9227	11	16.2676
1.98333	35.0842	11	15.9735
1.98667	35	11	16.1065
1.99	34.4071	11	16.5798
1.99333	33.5686	11	17.2253
1.99667	32.982	11	17.7481
2	32.3468	11	17.6532
2.00333	31.8528	11	18.1554
2.00667	31.0644	11	18.6998
2.01	31	11	19
2.01333	30.5375	11	19
2.01667	29.7992	11	19
2.02	29.7377	11	18.8776
2.02333	29.022	11	18.022
2.02667	28.1835	11	18.0279
2.03	27.345	11	17.6658
2.03333	26.561	11	17.4666
2.03667	26.4	11	17.4011
2.04	26.1188	11	17
2.04333	25.9972	11	17.0028
2.04667	26.0354	11	17
2.05	26	11	17
2.05333	26	11	17.5246
2.05667	26	11	18
2.06	25.9174	11	18.5285
2.06333	25.0846	11	19.0383
2.06667	25.441	11	19.9391
2.07	25	11	20.7292
2.07333	25	11	21.3261
2.07667	24.9205	11	22.5254
2.08	25	11	24.141
2.08333	24.7801	11.031	26.3624
2.08667	24.2358	12.391	28.5838
2.09	24.5174	13	30.8052
2.09333	24.0608	13	33.6133
2.09667	23.6027	13	36.2479
2.1	23.0584	13.248	38.4693
2.10333	23	14	40.7433
2.10667	23	14	42.9121
2.11	23	14	45.1334
2.11333	23	14.663	47.2358
2.11667	23	15	48.9128
2.12	23	15	50.7976
2.12333	23	15.267	52.9186
2.12667	23.2881	16.961	54.2601
2.13	23.9698	17	56.4617
2.13333	24.7842	17.784	58.1628
2.13667	25	18.906	59.9406
2.14	25.3194	20	61.652
2.14333	25.0152	20.18	63.1493
2.14667	24.9987	21	64.0061
2.15	25.0169	21.09	65.5762
2.15333	24.3199	21.651	66.0288
2.15667	24.0942	22	66.323
2.16	23.9071	22	66.3529
2.16333	24.0887	22.569	65.7157
2.16667	23.8345	23.657	65.1372
2.17	24.373	24	63.7544
2.17333	24.9174	24	62.4303
2.17667	24.7041	24	60.7807
2.18	25.0061	24.392	59.2078
2.18333	25.5504	24.898	56.5706
2.18667	26.0948	24.941	54.5915
2.19	26.6391	24.674	51.8528
2.19333	26.5774	24.21	49.1486
2.19667	27.6137	24	46.9636
2.2	28.2722	24	45.0364
2.20333	28.5588	23.484	43.1092
2.20667	28.3609	22	41.6044
2.21	28.9052	22	40.2486
2.21333	28.5744	22	39.9761
2.21667	28.3821	21.392	39.0084
2.22	28.0879	21	38.4617
2.22333	27.735	21	38.2062
2.22667	27.5471	21	38.2456
2.23	27.1996	20.835	36.8569
2.23333	27.14	20.056	36.2843
2.23667	27.26	20	35.74
2.24	27.8044	20	34.7142
2.24333	27.7916	19.36	33.6513
2.24667	27.8931	18	32.9484
2.25	28.4375	18	31.5656
2.25333	28.1615	18	31.0182
2.25667	28.1715	18	30.1545
2.26	28.0344	17.524	29.417
2.26333	27.8648	17.399	28.2499
2.26667	27.8105	17.129	27.6513
2.27	27	17	26.2684
2.27333	27.0331	17.033	25.1334
2.27667	26.8535	17	24.2949
2.28	26.793	17	23.4564
2.28333	26.881	17	22.9545
2.28667	26.8732	17	22.7794
2.29	26.9697	17	22
2.29333	27.0526	17	22.0526
2.29667	27.0584	17	22.0584
2.3	27.0281	17	22.2564
2.30333	27.1471	17	22.1471
2.30667	27.4397	17	22.6914
2.31	27.4503	17.236	22.9311
2.31333	27.8357	17.78	22.7958
2.31667	28.3245	18	22.5572
2.32	28.8688	18	22.8688
2.32333	28.9689	18.367	22.9689
2.32667	28.9575	19.939	22.9575
2.33	29.3806	20	23.3806
2.33333	29.0846	20	23.0864
2.33667	28.7923	20	22.7923
2.34	28.4491	19.73	22.4981
2.34333	28.3564	18.337	22.2039
2.34667	27.9098	17.93	21.7563
2.35	27.768	17.197	21.768
2.35333	28.0028	17	22
2.35667	27.8812	15.579	22
2.36	27.7331	15	22.4011
2.36333	27.4666	14.494	23.4519
2.36667	27.1448	14	24.8347
2.37	26.8165	14	26.0404
2.37333	25.9907	14	27.1789
2.37667	26.0171	14	28.8605
2.38	25.301	14	29.4664
2.38333	25.0978	14	30.1137
2.38667	24.9082	14.284	31.1319
2.39	24.8499	15	32
2.39333	24.7915	15.09	32.1061
2.39667	24.4973	16.868	33.7832
2.4	24.9333	17.681	34.7301
2.40333	24.909	18.543	35.5686
2.40667	24.6149	20	36.8143
2.41	24.4272	20.139	38.4913
2.41333	24.0265	21	40.1683
2.41667	23.7324	21	41.8453
2.42	24.0476	21.809	43.5224
2.42333	23.4003	22	45.1994
2.42667	23.4499	22.576	46.4382
2.43	23.5557	23.665	47.5071
2.43333	23.3768	23.856	49.1152
2.43667	23.9212	23.85	49.9538
2.44	24.0967	24	50.7923
2.44333	24.0036	24.01	51.6308
2.44667	23.5307	24.294	52
2.45	23.0682	24.099	52.0986
2.45333	22.9478	24.549	52.6952
2.45667	23.0028	24.2	53
2.46	22.779	24.732	52.1766
2.46333	22.5208	24.521	52.0933
2.46667	22.4098	24.41	51.9101
2.47	22.3647	24.365	51.7847
2.47333	22.7478	24.748	51.909
2.47667	22.4462	24.446	52.4606
2.48	22.1452	24.145	53.8502
2.48333	22.1664	24.166	55.235
2.48667	21.555	24.086	56.7503
2.49	21.2608	24.397	59.2623
2.49333	20.828	24.175	61.5953
2.49667	20.6857	24.719	64.2055
2.5	20.3481	25	66.6468
2.50333	20.8082	25	69.1486
2.50667	21	25.705	70.7051
2.51	20.9586	26.794	72.1535
2.51333	21	27.441	73.3074
2.51667	21	27.986	73.8931
2.52	21	28.044	73.5691
2.52333	21	28.074	73.2449
2.52667	20.7736	28.619	71.8127
2.53	20.6383	29.326	70.7309
2.53333	20.7074	29.953	70.166
2.53667	21	29.503	69.1425
2.54	21	30.592	68.8484
2.54333	21	31.34	68.5542
2.54667	21	31.188	68.1881
2.55	21	31.429	68.1305
2.55333	21.2937	31.664	68.6187
2.55667	22	30.865	68.7551
2.56	22	31.001	68.1668
2.56333	22	29.365	67.5785
2.56667	21.4431	29.104	66.9901
2.57	21.6952	28.506	65.9075
2.57333	21.6672	28.16	64.2411
2.57667	21	27.963	62.1356
2.58	21.0032	27.993	59.2955
2.58333	21.7403	27.892	56.5872
2.58667	21.5995	28	54.0699
2.59	21.9613	27.98	50.8984
2.59333	22	28	47.9083
2.59667	22.05	28	45.3927
2.6	22.5944	27.983	42.8772
2.60333	23	28	40.5004
2.60667	22.7725	27.282	38.7567
2.61	22.5701	27	36.887
2.61333	22.7718	26.21	35.605
2.61667	22.8403	24.766	34.7665
2.62	22.8605	23.856	33.9179
2.62333	23	22.106	33.0895
2.62667	23	21.251	32.2509
2.63	23.4936	20.412	32.2036
2.63333	24.0162	20	32.0218
2.63667	24.3177	20	32
2.64	24.1266	19.82	32
2.64333	24.671	19.38	32
2.64667	25.2153	18.776	32
2.65	25.7597	18.579	32
2.65333	26.304	18.33	32.304
2.65667	26.8484	18	32.8932
2.66	27.3927	18	33.3927
2.66333	27.9371	18	33.9371
2.66667	27.6702	18	34.0909
2.67	28.0258	18	34.009
2.67333	28.3602	18	33.7901
2.67667	29.1145	18	33.3465
2.68	29.6588	18	31.8347
2.68333	30.2002	17.798	30.9932
2.68667	30.5349	17.882	29.945
2.69	31	17.708	28.6384
2.69333	30.915	17.164	27.4807
2.69667	31.0227	17.222	26.4205
2.7	30.7433	17.075	25.547
2.70333	30.4529	17	24
2.70667	30.1266	16.973	24.0017
2.71	29.2881	15.255	23.2881
2.71333	29.046	14.944	23
2.71667	28.6111	14.353	22.6111
2.72	28.1476	14	22.1476
2.72333	27.934	13.951	21.9825
2.72667	27.3753	13.069	22.0267
2.73	27.2118	13	21.8693
2.73333	27.3685	13	21.787
2.73667	27.4928	13	21.5294
2.74	27.339	13	21.4572
2.74333	27.0015	13	21.9031
2.74667	27.5459	13	21.5751
2.75	28.0902	13	21.2259
2.75333	28.6346	13	20.3874
2.75667	29.1789	13	19.5489
2.76	30.0129	13	18.7104
2.76333	31.3019	12.744	18.2333
2.76667	32.5969	11.067	18.0271
2.77	33.3563	11	17.1948
2.77333	34.5444	11	17
2.77667	35.445	11	16.7324
2.78	36.3101	11	16.6721
2.78333	37.5337	10.915	16.4488
2.78667	38.0781	10.002	16.0804
2.79	38.6224	10	16.6224
2.79333	39.0542	10	16.4378
2.79667	39	10.148	16.1979
2.8	38.9101	10.352	16.1656
2.80333	38.0099	11	15.9619
2.80667	36.9901	11	15.9811
2.81	36.2293	11	15.9033
2.81333	35.1668	11	16
2.81667	34.4556	11	15.4556
2.82	33.0955	11	15
2.82333	31.7786	11	15
2.82667	30.9634	11	15
2.83	29.9469	11	15
2.83333	28.5641	10.263	15
2.83667	27.1812	10	14.4246
2.84	25.7983	10	14
2.84333	24.4993	10	14
2.84667	23.9203	10	13.909
2.85	23.0408	9.218	13.0408
2.85333	23	8.016	13
2.85667	22.691	8	12.3935
2.86	22	8	12
2.86333	22	8	12
2.86667	21.9826	8	12
2.87	21.3402	8	12
2.87333	21	9.598	12
2.87667	21	10	12
2.88	21.1523	10	12.3238
2.88333	21.8643	10	12.1357
2.88667	22	10	12.0906
2.89	22	10	12.0466
2.89333	22.4973	10	12
2.89667	23	10	12
2.9	23.5072	10	11.7028
2.90333	24.0451	10	11
2.90667	24.859	10	11
2.91	26	10	11
2.91333	26	10	11
2.91667	26.6998	10	11
2.92	27	10	11
2.92333	27.6239	10	11.1494
2.92667	28.2153	10	11.9536
2.93	29.5129	10	12
2.93333	30.0264	10	12.0264
2.93667	31.3048	10.731	12.8853
2.94	32.0673	10.949	13
2.94333	33.0705	11	13.4079
2.94667	34.2464	11	14.2464
2.95	35	11	15
2.95333	35.273	11	15.273
2.95667	35.9619	11	16.602
2.96	36.6005	12.201	17.2308
2.96333	37.439	13	17.96
2.96667	38.8968	13.277	18.1313
2.97	40.116	14.002	19
2.97333	40.9545	14.536	19
2.97667	41.815	16.63	19.1061
2.98	42.6315	17.411	19.2397
2.98333	43	19.238	19.1948
2.98667	43	21.048	19.5111
2.99	42.9583	22.294	19
2.99333	42.184	23.971	19
2.99667	42	26.538	19
3	42	28.27	19
3.00333	41.4989	30.002	19
3.00667	41	31.347	19
3.01	40.8218	33.438	19
3.01333	40	35.112	19
3.01667	40	37.039	19
3.02	39.3063	38.694	19
3.02333	38.4678	40.064	19.387
3.02667	37.6293	41.642	20
3.03	36.7908	43.196	20.1707
3.03333	35.9522	45.425	21.0478
3.03667	35.1137	47.592	21.8863
3.04	33.4269	48.325	22.8483
3.04333	32.4405	49.556	23.5633
3.04667	31.0607	51.663	24.9393
3.05	29.7597	53.644	26.0819
3.05333	28.9212	56.282	26.6557
3.05667	28.0826	57.498	27
3.06	27.2441	60.872	27.5404
3.06333	26.4056	63.267	27.5597
3.06667	26	66.014	27.4557
3.07	25.7286	68.669	27
3.07333	24.8901	71.198	26.8901
3.07667	24.0516	75.155	26.0516
3.08	24	77.76	26
3.08333	23.1778	81.453	26
3.08667	22.536	85.536	25.536
3.09	21.6975	88.522	25.3025
3.09333	20.859	91.898	25.8813
3.09667	20.0205	96.047	25.7089
3.1	19.7978	98.47	26
3.10333	19.0716	101.305	26
3.10667	18.3353	103.496	26.1663
3.11	17.7064	105.254	26.9202
3.11333	17	107.12	27
3.11667	17	108.99	27
3.12	17	111.289	27
3.12333	16.3124	112.785	26.2944
3.12667	16	114.521	26
3.13	15.9466	116.107	25.6353
3.13333	15.2465	117.647	24.8597
3.13667	14.9583	119.267	24
3.14	14.1198	119.974	24
3.14333	13.7673	121.62	24
3.14667	13.0584	122.557	24
3.15	13	123.792	24
3.15333	12.9899	125	24
3.15667	12.9272	124.107	24.5739
3.16	12.0887	124.74	25.9113
3.16333	12	124.705	26.4423
3.16667	12	124.732	27
3.17	12	123.643	27.4268
3.17333	11.7346	122.777	28.2654
3.17667	11	122.233	29.1039
3.18	11	121.377	29.6308
3.18333	11	120.288	29.8125
3.18667	11	119.6	30.3715
3.19	11	119.539	30.5133
3.19333	11	120.249	31.2964
3.19667	11	122.077	31.9711
3.2	11	122.943	31.9847
3.20333	10.2871	125.634	32.6899
3.20667	10.6664	129.068	33.4176
3.21	10.4033	132.445	33.7892
3.21333	10	136.15	33.5724
3.21667	10	139.548	33.7503
3.22	10	142.858	34
3.22333	10	145.529	33.6118
3.22667	10	146.774	33.0675
3.23	9.5231	148.312	32.5231
3.23333	9	149.324	32
3.23667	9	149.434	32
3.24	9	148.78	32
3.24333	9	147.691	32
3.24667	9	147	31.2873
3.25	9	147	31
3.25333	8.888	146.61	30.8976
3.25667	8.3581	146	30.6419
3.26	8.5823	146	30.351
3.26333	8.0075	146	30.0872
3.26667	8	146.465	30.1191
3.27	8.0053	146.431	30.0038
3.27333	8.7413	146.553	30
3.27667	9	147.196	30
3.28	9	148.124	29.9022
3.28333	9	147.488	29.0637
3.28667	9	148.462	29
3.29	9.6133	149.275	29
3.29333	9.5481	149.286	29
3.29667	9	149.258	29.1057
3.3	9	148.742	29.9083
3.30333	9	147.065	30
3.30667	9	146.194	30
3.31	9	144.711	30.1925
3.31333	9	143.431	30.0857
3.31667	9	141.608	30.63
3.32	9	139.638	30.8679
3.32333	9	137.565	30.7192
3.32667	9	136.163	31
3.33	9.6755	135.324	30.8699
3.33333	9.4958	133.63	30.6668
3.33667	9.9328	132.016	30.5802
3.34	10	129.725	30.3563
3.34333	10	127.956	29.9996
3.34667	10	125.665	30.0698
3.35	10	122.837	30
3.35333	10	120.573	29.4549
3.35667	10	118.392	28.6164
3.36	10	116.234	28
3.36333	10	114.407	28
3.36667	10	113.041	28
3.37	10	112.262	27.2623
3.37333	10	111.424	27
3.37667	10.4147	111.251	26.5853
3.38	11	110.494	26
3.38333	11	108.908	25.4386
3.38667	11	108.135	24.9429
3.39	11	106.603	24.0912
3.39333	11	104.785	24
3.39667	11	102.043	24
3.4	11.2843	98.773	24.2843
3.40333	12	96.386	25
3.40667	12	92.193	25
3.41	12.7998	88.801	25.7998
3.41333	13	86.386	26.2657
3.41667	13	84.009	26.9794
3.42	13.3154	81.742	27
3.42333	13.9583	79.538	27
3.42667	13.9955	77.023	27
3.43	13.9767	74.507	26.862
3.43333	14	72.905	26.105
3.43667	14.508	71.476	25.8849
3.44	15.3465	69.495	25.1496
3.44333	16.185	68.503	24.558
3.44667	17.0235	66.793	24
3.45	17.862	64.358	23.6517
3.45333	18.6644	63.299	23.0516
3.45667	18.7728	62.461	23
3.46	19.3776	61.245	23
3.46333	20.2161	59.603	23
3.46667	21.1804	58.598	23
3.47	22.5633	56.177	23
3.47333	23.7316	53.805	22.843
3.47667	25.0028	52.43	22.1036
3.48	26.5326	50.291	21.5914
3.48333	28.1324	47.411	20.7905
3.48667	29.0857	44.743	19.9143
3.49	29.9242	42.227	19.0758
3.49333	31.5254	39.712	18.2373
3.49667	33.1874	37.186	17.3988
3.5	34.3101	35.121	16.8106
3.50333	35.4428	33.165	16.4435
3.50667	36.5754	30.69	15
3.51	37.7081	28.134	15.0091
3.51333	38.8408	27.206	15
3.51667	39.9735	25.103	15
3.52	41.0287	23.058	15
3.52333	41.9295	21.691	15
3.52667	42.3715	20.989	15.1478
3.53	43.5042	21	15.5242
3.53333	45.4617	20.175	15.8142
3.53667	46.4758	20	15.8124
3.54	47.9022	19.898	15.8984
3.54333	49.3753	18.467	15.4746
3.54667	51.1676	18	15.1449
3.55	52.2956	18	15.2654
3.55333	53.4329	17.721	15
3.55667	53.8711	17.054	15
3.56	54.1653	16.265	15
3.56333	54.0879	15.176	15.0327
3.56667	53.3336	15	15.21
3.57	51.9507	14.951	16
3.57333	50.5679	14.051	16
3.57667	49.185	13.935	16
3.58	47.8021	13.366	16
3.58333	46.5974	13	16
3.58667	45.9331	12.652	16.0669
3.59	45.9204	11	16.0796
3.59333	45.0819	11	16.9181
3.59667	45.4421	10.731	17
3.6	45.3048	10.041	17
3.60333	45.4443	10	17.1927
3.60667	45.7165	10	17.9886
3.61	44.9483	10	18
3.61333	45.0039	10	18
3.61667	45	10	18
3.62	44.4777	10	18
3.62333	44.7104	10.135	18
3.62667	45.558	10.303	18
3.63	46.7991	11	18
3.63333	47.3434	11	17.9932
3.63667	48.6147	11	17.2731
3.64	49.8643	11	17.3733
3.64333	50.953	10.504	17.0118
3.64667	52.2158	10	17
3.65	53.9688	10	17
3.65333	54.8287	10	17
3.65667	56.3078	10	17
3.66	57.3965	10	17
3.66333	58.0861	10.243	17
3.66667	59.0733	10.787	17
3.67	59.79	11	17
3.67333	60.5845	11	17
3.67667	60.9591	11	17
3.68	61.1836	11	17
3.68333	60.9014	11	16.2171
3.68667	60.7096	11	16
3.69	60.4898	11	16
3.69333	59.0629	11	15.7951
3.69667	57.6361	11	15.0276
3.7	56.7293	11	15
3.70333	55.464	11	15
3.70667	54.0364	10.681	15
3.71	52.5611	10.366	14.7702
3.71333	51.8334	10.592	14
3.71667	51.0118	10.048	14
3.72	49.9333	10.393	14
3.72333	49.3954	10	14
3.72667	48.8098	10	14
3.73	48.4441	10	14
3.73333	47.674	10	14
3.73667	48.2183	10	13.7873
3.74	47.95	10	13.0444
3.74333	47.3487	9.6	12.8
3.74667	46.4375	8.297	12.0758
3.75	45.9376	8	11.4059
3.75333	44.8332	8	11
3.75667	44.4792	8	10.5128
3.76	44.185	8.058	10
3.76333	43.8908	8.364	10
3.76667	43.5404	8.235	10
3.77	43.424	8.848	10
3.77333	42.8021	8	10
3.77667	41.9727	8	10.0273
3.78	41.1251	8	10.9118
3.78333	40.2866	8	11
3.78667	39.0644	8	11
3.79	37.6816	8	11
3.79333	36.771	8	11
3.79667	35.9325	8	11
3.8	35.094	8	11
3.80333	34.2555	8	11.1054
3.80667	34	8	11.2709
3.81	34	8	11.1941
3.81333	34.192	8	11.5464
3.81667	35.0279	8	11.2549
3.82	35.7751	8	11.052
3.82333	36.3715	8	11
3.82667	37.5299	8	11
3.83	38.4602	8	11
3.83333	39.0091	7.999	11
3.83667	40.1563	7.451	11
3.84	41.0933	7	11
3.84333	41.6376	7	11
3.84667	42.2994	7	11
3.85	43.585	7	11.4837
3.85333	44.3579	7	12
3.85667	45.6598	7	12
3.86	46.3594	7	12
3.86333	47.7415	7	12
3.86667	49.1243	7	12
3.87	49.9924	7	12
3.87333	50.3533	7.164	12
3.87667	51.1918	7.192	12
3.88	52	8	12
3.88333	51.9777	8	12
3.88667	52.2022	8	12
3.89	52	8	12
3.89333	52.0758	8	12.3844
3.89667	51.6528	8	13
3.9	51.1084	8	13.0548
3.90333	50.1281	8	13.9436
3.90667	49.7633	8	14
3.91	48.9507	8	14
3.91333	47.862	8	14.3868
3.91667	46.8715	8	14.5424
3.92	45.7771	8.185	14.8569
3.92333	45.5269	9.862	14.9516
3.92667	44.5072	10	14.7536
3.93	43.8993	10	14.6901
3.93333	43.4794	10	14.8145
3.93667	43.4056	10	15
3.94	43.276	10	14.6286
3.94333	43.0258	10	14.9633
3.94667	43.6784	10	14.8978
3.95	44.2214	10	14.9431
3.95333	45.3541	10	14.6859
3.95667	46.4867	10	14.8544
3.96	47.6674	10	14.3101
3.96333	48.7521	10	14
3.96667	50.7165	10	14
3.97	52.4712	10	14
3.97333	53.724	10	14
3.97667	55.0141	10	14
3.98	56.4155	10	14
3.98333	57.0599	10	14
3.98667	58.505	10	14
3.99	59.6375	10	14
3.99333	60.8848	10	14
3.99667	62.0788	10	14
4	63.0376	10	14
4.00333	64.2889	10	14
4.00667	64.2722	10	14
4.01	64.022	8.535	14
4.01333	64.3427	8	14
4.01667	64.1122	8	14
4.02	63.1504	8	14
4.02333	62.0184	8	14
4.02667	61.2374	8	14
4.03	60.3995	8	14
4.03333	59.003	7.398	13.398
4.03667	57.37	7.21	13
4.04	56.0159	7.544	13
4.04333	54.8403	7.299	12.9649
4.04667	53.4337	7.843	12.194
4.05	52.1456	8	12
4.05333	51.1365	8	12
4.05667	49.5716	8	11.753
4.06	48.2691	8	11.6899
4.06333	48.019	8	11
4.06667	47.7688	8	11.1092
4.07	47.5186	8	11.114
4.07333	48.1304	8	11
4.07667	48.7604	8	10.4973
4.08	49.3958	8	10.1888
4.08333	50.3487	8	9.8507
4.08667	51.0182	8	9
4.09	51.8567	8	9
4.09333	52.6952	8	9
4.09667	53.5254	8	9
4.1	53.8196	8	9
4.10333	53.903	8	9
4.10667	53.3586	8	9
4.11	52.8143	8	9
4.11333	51.7396	8	9
4.11667	50.0057	8	9
4.12	47.9591	8	9
4.12333	46.0318	8	9
4.12667	44.0243	8	9
4.13	41.6737	8	9
4.13333	39.4919	8	9
4.13667	37.323	8	9.5406
4.14	34.9613	8	10
4.14333	32.1956	8	9.8988
4.14667	29.4299	8	10
4.15	26.6641	8	10
4.15333	24.1607	7.738	10
4.15667	22.0606	7.193	10
4.16	19.718	7	10
4.16333	17.8006	7.032	10
4.16667	16.2752	7	10.4397
4.17	14.0538	7	10.9841
4.17333	12.652	7	11
4.17667	11.2691	7	11.0249
4.18	10.3829	7	11.3065
4.18333	9.5034	7	11.719
4.18667	8.1205	7	11.5833
4.19	6.997	7	11
4.19333	6.3241	7	11
4.19667	5.7664	6.661	11
4.2	5.1168	6.117	10.5339
4.20333	5	6	10
4.20667	4.801	6	10
4.21	4	6	9.4628
4.21333	3.9465	6	9
4.21667	3.1105	6	9
4.22	3	6	9
4.22333	2.6027	6	9
4.22667	2	6	9
4.23	2	6	8.9838
4.23333	2	6	9
4.23667	2	6	8.2487
4.24	1.7549	6	8.1704
4.24333	1.0402	6	8
4.24667	1	6	8
4.25	1	6	7.8946
4.25333	1	6	7.0561
4.25667	1	6	7
4.26	1	6	7
4.26333	1	6	7
4.26667	1	6	7
4.27	1	6	7
4.27333	1	6	7
4.27667	1	6	7
4.28	1	6	7
4.28333	1	6	7
4.28667	1	6	7
4.29	0.9027	6	7
4.29333	0	6	7
4.29667	0	6	7
4.3	0	6	7
4.30333	0	6	7
4.30667	0	6	7
4.31	0	6	7
4.31333	0	6	7
4.31667	0	6	7
4.32	0	6	7
4.32333	0	6	7
4.32667	0	6	7
4.33	0	6	7
4.33333	0	5.91	7
4.33667	0	4.187	7
4.34	0	4	7
4.34333	0	4	7
4.34667	0	4	7
4.35	0	4	7
4.35333	0	4	7.0993
4.35667	0	4	7.9378
4.36	0	4	8
4.36333	0	4	8
4.36667	0	4.202	8
4.37	0	5.498	8
4.37333	0	6	7.8105
4.37667	0	6	7.2661
4.38	0	6	7
4.38333	0	6	7
4.38667	0	6	7
4.39	0	6.294	7
4.39333	0	7	7
4.39667	0	7	7
