# Supplementary material for: Protein thermal sensing regulates physiological amyloid aggregation
Source: Nat Commun. 2024 Feb 9;15:1222. doi: 10.1038/s41467-024-45536-0 (PMC10858206; doi:10.1038/s41467-024-45536-0)
Supplement: Supplementary file 4 — Source Data [file 41467_2024_45536_MOESM4_ESM.zip › Suppl.Fig2f.xlsx]

## Sheet: Statistics
	DDX39A	DDX39A (B350-428)	DDX39A (B250-428)	DDX39A (B1-100)	DDX39B (A100-350)	DDX39B (A100-250)	DDX39A (B250-350)	DDX39B	DDX39B (A350-427)	DDX39B (A250-427)	DDX39B (A1-100)	DDX39A (B100-350)	DDX39A (B100-250)	DDX39B (A250-350)
2018-04-20	0.720897	0.579717	0.648822	0.998837	1.04015	0.881941	0.894623	0.335154	0.209003	0.17126	0.360417	0.189166	0.135625	0.307978
2018-04-27	0.819884	1.2817	0.549381	0.736944	1.0221	1.54306	0.900429	0.185861	0.062767	0.0855109	0.300036	0.0604515	0.024619	0.491652
18/25-Mar	0.762743	1.14754	0.704637	1.29	1.52	1.02	0.88	0.261387	0.06	0.06	0.23035	0.05	0.12	0.372167
Average	0.767841	1.00299	0.63428	1.00859	1.19409	1.14833	0.891684	0.260801	0.11059	0.10559	0.296934	0.0998724	0.0934145	0.390599
Count	3	3	3	3	3	3	3	3	3	3	3	3	3	3
variance	0.00246908	0.138866	0.00618471	0.0765391	0.0797463	0.121621	0.000110811	0.00557235	0.0072658	0.00339706	0.00423659	0.00600728	0.00361065	0.00868883
Std. Dev	0.0496898	0.372648	0.0786429	0.276657	0.282394	0.348742	0.0105267	0.0746482	0.0852397	0.0582843	0.0650891	0.0775067	0.0600887	0.0932139
SE	0.0286884	0.215148	0.0454045	0.159728	0.16304	0.201346	0.00607759	0.0430981	0.0492131	0.0336505	0.0375792	0.0447485	0.0346922	0.0538171
p value (39A)	1	0.388551	0.0793011	0.268952	0.116335	0.197304	0.044462	0.00117852	0.000999557	0.000135997	0.000793594	0.000567119	0.00014478	0.00809151
p value (39B)	0.00117852	0.069487	0.00399869	0.0352424	0.0231227	0.042546	0.00402607	1	0.0844384	0.0501697	0.562353	0.0607515	0.0412723	0.136287

## Sheet: Western Blots
Supplementary Figure 2F (April 20, 2018)
Supplementary Figure 2F (May 18, 2018)
Supplementary Figure 2F (May 25, 2018)

## Sheet: Repeat 1
2018-04-20	Background		WCL				Insol				WCL		Insol		NT WCL/Insol	HS WCL/Insol
			NT		HS		NT		HS		NT	HS	NT	HS
	Area	Mean	Area	Mean	Area	Mean	Area	Mean	Area	Mean
DDX39A	0.102	1042.36	0.102	3043.64	0.102	3381.12	0.102	1494.33	0.102	2728.37	2001.28	2338.76	451.971	1686.01	0.225841	0.720897
DDX39A (B350-428)	0.102	1212.64	0.102	18137.7	0.102	17821.2	0.102	4421.78	0.102	10840.9	16925.1	16608.6	3209.15	9628.27	0.189609	0.579717
DDX39A (B250-428)	0.102	1042.36	0.102	2138.42	0.102	2461.77	0.102	1211.78	0.102	1963.31	1096.06	1419.41	169.424	920.945	0.154576	0.648822
DDX39A (B1-100)	0.098	1162.47	0.098	12198.4	0.098	13914.2	0.098	3249.66	0.098	13899.4	11035.9	12751.7	2087.19	12736.9	0.189127	0.998837
DDX39B (A100-350)	0.116	1332.35	0.116	12660.6	0.116	16073.6	0.116	3961.38	0.116	16665.6	11328.3	14741.3	2629.04	15333.2	0.232077	1.04015
DDX39B (A100-250)	0.116	1332.35	0.116	16842.5	0.116	18127.7	0.116	5069.04	0.116	16144.9	15510.1	16795.4	3736.7	14812.5	0.24092	0.881941
DDX39A (B250-350)	0.153	1623.72	0.153	10426.5	0.153	12331.1	0.153	2880.48	0.153	11202.8	8802.78	10707.4	1256.76	9579.11	0.142768	0.894623
DDX39B	0.098	1162.47	0.098	20908.8	0.098	18544.9	0.098	2591.66	0.098	6988.25	19746.3	17382.4	1429.19	5825.78	0.0723775	0.335154
DDX39B (A350-427)	0.116	1332.35	0.116	21049.8	0.116	17394.5	0.116	2478.56	0.116	4689.38	19717.4	16062.1	1146.21	3357.04	0.0581319	0.209003
DDX39B (A250-427)	0.098	1162.47	0.098	17421.7	0.098	20736.2	0.098	2120.5	0.098	4514.67	16259.3	19573.8	958.027	3352.2	0.0589219	0.17126
DDX39B (A1-100)	0.102	1042.36	0.102	3222.84	0.102	2949.35	0.102	1129.96	0.102	1729.67	2180.48	1906.99	87.605	687.311	0.0401769	0.360417
DDX39A (B100-350)	0.102	1212.64	0.102	11120.6	0.102	18519.1	0.102	1698.32	0.102	4486.42	9907.94	17306.4	485.678	3273.78	0.0490191	0.189166
DDX39A (B100-250)	0.102	1212.64	0.102	18435.4	0.102	14604.2	0.102	2175.69	0.102	3028.86	17222.8	13391.5	963.056	1816.22	0.0559175	0.135625
DDX39B (A250-350)	0.153	1623.72	0.153	12533.3	0.153	16720.9	0.153	2180.86	0.153	6273.34	10909.5	15097.2	557.133	4649.61	0.0510685	0.307978

## Sheet: Repeat 2
2018-04-27	Background		WCL				Insol				WCL		Insol		NT WCL/Insol	HS WCL/Insol
			NT		HS		NT		HS		NT	HS	NT	HS
	Area	Mean	Area	Mean	Area	Mean	Area	Mean	Area	Mean
DDX39A	0.059	1024916	0.059	1658347	0.059	1951624	0.059	1229551	0.059	1784709	633431	926708	204635	759793	0.323058	0.819884
DDX39A (B350-428)	0.059	1024916	0.059	1392467	0.059	1231249	0.059	1078943	0.059	1289372	367551	206333	54027	264456	0.146992	1.2817
DDX39A (B250-428)	0.078	1132736	0.078	1224629	0.078	1874147	0.078	1204475	0.078	1540053	91893	741411	71739	407317	0.78068	0.549381
DDX39A (B1-100)	0.078	1132736	0.078	1431441	0.078	1976013	0.078	1336912	0.078	1754184	298705	843277	204176	621448	0.683537	0.736944
DDX39B (A100-350)	0.082	1020925	0.082	8828210	0.082	3712020	0.082	2608975	0.082	3771505	7807285	2691095	1588050	2750580	0.203406	1.0221
DDX39B (A100-250)	0.065	1048895	0.065	1179503	0.065	1706389	0.065	1119684	0.065	2063447	130608	657494	70789	1014552	0.541996	1.54306
DDX39A (B250-350)	0.088	1100296	0.088	8288358	0.088	15432661	0.088	3587083	0.088	14005568	7188062	14332365	2486787	12905272	0.345961	0.900429
DDX39B	0.059	1024916	0.059	1667701	0.059	2446223	0.059	1060100	0.059	1289081	642785	1421307	35184	264165	0.0547368	0.185861
DDX39B (A350-427)	0.082	1020925	0.082	5991152	0.082	18027044	0.082	1242635	0.082	2088348	4970227	17006119	221710	1067423	0.0446076	0.062767
DDX39B (A250-427)	0.090	1032791	0.090	3572256	0.090	3092083	0.090	1069007	0.090	1208883	2539465	2059292	36216	176092	0.0142613	0.0855109
DDX39B (A1-100)	0.078	1132736	0.078	1925103	0.078	2623688	0.078	1346512	0.078	1580075	792367	1490952	213776	447339	0.269794	0.300036
DDX39A (B100-350)	0.091	1003525	0.091	1544317	0.091	1763721	0.091	1093198	0.091	1049480	540792	760196	89673	45955	0.165818	0.0604515
DDX39A (B100-250)	0.065	1048895	0.065	1255649	0.065	1292447	0.065	1046906	0.065	1054891	206754	243552	-1989	5996	-0.00962013	0.024619
DDX39B (A250-350)	0.065	1048895	0.065	1371385	0.065	1449955	0.065	1296865	0.065	1246077	322490	401060	247970	197182	0.768923	0.491652

## Sheet: Repeat 3
2018-05-18	Background		WCL				Insol				WCL		Insol		NT WCL/Insol	HS WCL/Insol
			NT		HS		NT		HS		NT	HS	NT	HS
	Area	Mean	Area	Mean	Area	Mean	Area	Mean	Area	Mean
DDX39A	0.061	1200258	0.061	24842845	0.061	13674477	0.061	8987280	0.061	12507337	23642587	12474219	7787022	11307079	0.33	0.91
DDX39A (B250-428)	0.074	1070852	0.074	8740167	0.074	13511264	0.074	2942337	0.074	7304662	7669315	12440412	1871485	6233810	0.24	0.5
DDX39A (B1-100)	0.061	1200258	0.061	12252110	0.061	14563755	0.061	5307829	0.061	18442687	11051852	13363497	4107571	17242429	0.37	1.29
DDX39B (A100-350)	0.077	1150029	0.077	12813673	0.077	14669959	0.077	3914574	0.077	21699893	11663644	13519930	2764545	20549864	0.24	1.52
DDX39B (A100-250)	0.096	1083151	0.096	13937625	0.096	11371230	0.096	5938299	0.096	11525887	12854474	10288079	4855148	10442736	0.38	1.02
DDX39A (B250-350)	0.074	1070852	0.074	18679435	0.074	17576317	0.074	5695445	0.074	15582360	17608583	16505465	4624593	14511508	0.26	0.88
DDX39B	0.096	1083151	0.096	15146563	0.096	19176969	0.096	2415281	0.096	9457928	14063412	18093818	1332130	8374777	0.09	0.46
DDX39B (A350-427)	0.087	1041755	0.087	21886566	0.087	14389712	0.087	1542563	0.087	1871481	20844811	13347957	500808	829726	0.02	0.06
DDX39B (A250-427)	0.077	1150029	0.077	17934774	0.077	18531977	0.077	2028915	0.077	2236222	16784745	17381948	878886	1086193	0.05	0.06
DDX39B (A1-100)	0.096	1083151	0.096	8248049	0.096	16898294	0.096	2378459	0.096	4787189	7164898	15815143	1295308	3704038	0.18	0.23
DDX39A (B100-350)	0.074	1070852	0.074	20524589	0.074	12408322	0.074	2289759	0.074	1661472	19453737	11337470	1218907	590620	0.06	0.05
DDX39A (B100-250)	0.061	1200258	0.061	13693459	0.061	23956384	0.061	2072158	0.061	4019408	12493201	22756126	871900	2819150	0.07	0.12
DDX39B(A250-350)	0.077	1150029	0.077	15111979	0.077	21097861	0.077	2358038	0.077	10988908	13961950	19947832	1208009	9838879	0.09	0.49
2018-05-25	Background		WCL				Insol				WCL		Insol		NT WCL/Insol	HS WCL/Insol
			NT		HS		NT		HS		NT	HS	NT	HS
	Area	Mean	Area	Mean	Area	Mean	Area	Mean	Area	Mean
DDX39A	0.078	1017908	0.078	21945908	0.078	16039865	0.078	3452840	0.078	10263705	20928000	15021957	2434932	9245797	0.116348	0.615486
DDX39A (B350-428)	0.099	1051480	0.099	16530501	0.099	14662286	0.099	1908624	0.099	16670483	15479021	13610806	857144	15619003	0.0553746	1.14754
DDX39A (B250-428)	0.099	1051480	0.099	15619266	0.099	18282120	0.099	3627213	0.099	16718848	14567786	17230640	2575733	15667368	0.17681	0.909274
DDX39B	0.092	1020139	0.092	19948521	0.092	7185690	0.092	1366353	0.092	1407181	18928382	6165551	346214	387042	0.0182907	0.0627749
DDX39B (A1-100)	0.095	1045107	0.095	8891862	0.095	10350531	0.095	1207961	0.095	3191866	7846755	9305424	162854	2146759	0.0207543	0.2307
DDX39B (A250-350)	0.095	1045107	0.095	4021462	0.095	18181056	0.095	1716088	0.095	5403367	2976355	17135949	670981	4358260	0.225437	0.254334
