# Supplementary material for: Protein thermal sensing regulates physiological amyloid aggregation
Source: Nat Commun. 2024 Feb 9;15:1222. doi: 10.1038/s41467-024-45536-0 (PMC10858206; doi:10.1038/s41467-024-45536-0)
Supplement: Supplementary file 4 — Source Data [file 41467_2024_45536_MOESM4_ESM.zip › Suppl.Fig3d.xlsx]

## Sheet: Sheet1
39A (1-39)	0s	120s	240s	360s	480s	600s	720s	840s	960s	1080s	1200s	1320s	1440s	1560s	1680s	1800s	1920s	2040s	2160s	2280s	2400s	2520s	2640s	2760s	2880s	3000s	3120s	3240s	3360s	3480s	3600s	3720s	3840s	3960s	4080s	4200s	4320s	4440s	4560s	4680s	4800s	4920s	5040s	5160s	5280s	5400s	5520s	5640s	5760s
September 26th 2023	0.988201	1.06563	1.04308	0.972727	0.981707	1.01266	0.990506	1.08108	1.04013	1.01316	1.01347	1.01024	1.07042	1.05282	1.02473	1.05036	1.04348	1.09811	1.09434	1.05323	0.985714	1.0695	1.04633	1.07171	1.08571	1.075	1.07787	1.07054	1.09746	1.05809	1.05579	1.11894	1.03404	1.07143	1.06757	1.11111	1.10185	1.10952	1.05936	1.05	1.08738	1.07177	1.09901	1.08173	1.04926	1.0804	1.07576	1.07576	1.1117
September 28th 2023	1.04839	1.05592	1.03691	1.03754	1.07292	1.03203	1.05109	1.11787	1.00743	1.04151	1.0597	1.11554	1.08429	1.104	1.13389	1.11667	1.14957	1.10549	1.04878	1.10823	1.12775	1.0431	1.08297	1.11607	1.09545	1.11215	1.18269	1.11009	1.08182	1.09434	1.11005	1.06161	1.12376	1.15	1.16327	1.10553	1.18325	1.11856	1.13158	1.10582	1.12766	1.12366	1.1413	1.10811	1.16575	1.15169	1.14689	1.17816	1.09659
October 3rd 2023	0.950413	1.06854	1.04235	1.00319	1.05263	1.01942	0.962848	1.05654	1.06738	1.10623	1.06093	1.0493	1.01799	0.996491	1.0687	0.962712	1.07364	1.03462	1.04724	1.11475	1.09312	1.10504	1.09465	1.11111	1.07143	1.08898	1.08696	1.11354	1.10132	1.07895	1.09091	1.14423	1.13364	1.12857	1.04036	1.15049	1.11111	1.07767	1.07143	1.08911	1.10448	1.1701	1.14948	1.105	1.12042	1.1005	1.13228	1.14595	1.07979
Average	0.995667	1.06336	1.04078	1.00449	1.03575	1.02137	1.00148	1.08516	1.03831	1.05363	1.0447	1.05836	1.05757	1.0511	1.07578	1.04325	1.0889	1.0794	1.06345	1.09207	1.06886	1.07255	1.07465	1.09963	1.0842	1.09204	1.11584	1.09806	1.09353	1.07713	1.08558	1.10826	1.09715	1.11667	1.0904	1.12237	1.13207	1.10192	1.08746	1.08164	1.10651	1.12184	1.12993	1.09828	1.11181	1.11086	1.11831	1.13329	1.09603
Standard Error of the Mean	0.0285279	0.00381351	0.00194429	0.0187218	0.0276495	0.00567612	0.0260591	0.0178227	0.0173273	0.027542	0.0156203	0.030733	0.0201913	0.0310469	0.0317086	0.044585	0.0315623	0.0224955	0.0154488	0.0195105	0.0427591	0.017945	0.0145552	0.0140326	0.00697695	0.0108328	0.0335293	0.0137942	0.00596241	0.0105035	0.0158865	0.0244408	0.0316816	0.0234497	0.0372711	0.0141475	0.0257274	0.0124007	0.0223348	0.0165406	0.0116722	0.0284007	0.0156408	0.00832293	0.0339007	0.0212198	0.0216899	0.0302312	0.00921735
39B (1-40)	0s	120s	240s	360s	480s	600s	720s	840s	960s	1080s	1200s	1320s	1440s	1560s	1680s	1800s	1920s	2040s	2160s	2280s	2400s	2520s	2640s	2760s	2880s	3000s	3120s	3240s	3360s	3480s	3600s	3720s	3840s	3960s	4080s	4200s	4320s	4440s	4560s	4680s	4800s	4920s	5040s	5160s	5280s	5400s	5520s	5640s	5760s
September 26th 2023	1.01475	1.11875	1.08308	1.00909	1	1.11076	1.01899	1.12838	1.07358	1.05592	1.06061	1.0785	1.12676	1.10915	1.08481	1.07554	1.07609	1.07925	1.09057	1.11407	1.00714	1.11969	1.28958	1.09562	1.0898	1.1375	1.16393	1.21577	1.11441	1.09544	1.09871	1.20264	1.22979	1.13839	1.13063	1.13426	1.15278	1.11905	1.11416	1.06818	1.14078	1.1244	1.15347	1.09135	1.10345	1.12563	1.10101	1.08586	1.15426
September 28th 2023	1.06452	1.03947	1.02685	1.06143	1.06597	1.07473	1.08759	1.11787	1.03717	1.06415	1.0597	1.08765	1.06513	1.088	1.10042	1.1125	1.14957	1.1097	1.07724	1.09091	1.11894	1.11207	1.11354	1.08482	1.08182	1.16822	1.19231	1.11468	1.08182	1.11321	1.11005	1.09479	1.12376	1.13	1.12755	1.10553	1.11518	1.13402	1.14737	1.12698	1.12766	1.15591	1.1087	1.15135	1.1547	1.09551	1.12429	1.14368	1.17045
October 3rd 2023	0.92011	1.01558	1.05863	1.01597	1.06908	1.07443	0.931889	1.05654	1.05319	1.07692	1.09677	1.03169	1.1223	1.00702	1.08397	0.952542	1.1124	1.06538	1.10236	1.13934	1.08097	1.11765	1.11523	1.11538	1.15126	1.09322	1.10435	1.08734	1.11013	1.09649	1.11364	1.15385	1.12442	1.11429	1.04036	1.13592	1.1256	1.1068	1.07619	1.12871	1.10945	1.11856	1.14433	1.07	1.15707	1.09548	1.10053	1.15676	1.10106
Average	0.999792	1.05793	1.05618	1.02883	1.04502	1.08664	1.01282	1.10093	1.05465	1.06567	1.07236	1.06595	1.10473	1.06806	1.08973	1.04686	1.11269	1.08478	1.09005	1.11477	1.06902	1.11647	1.17278	1.09861	1.10762	1.13298	1.15353	1.13926	1.10212	1.10171	1.10747	1.15043	1.15932	1.12756	1.09951	1.12524	1.13119	1.11995	1.11257	1.10796	1.12596	1.13296	1.1355	1.10423	1.1384	1.10554	1.10861	1.12876	1.14192
Standard Error of the Mean	0.0423519	0.031181	0.0162786	0.0164209	0.0225264	0.012059	0.0450531	0.0224021	0.0105341	0.00610984	0.0122096	0.0173304	0.0198409	0.031125	0.00534907	0.048351	0.021214	0.0130898	0.00725788	0.0139865	0.0328225	0.0022778	0.0583999	0.00894862	0.021939	0.0217693	0.0259193	0.0390592	0.0102252	0.0057561	0.00449748	0.0311824	0.0352319	0.0070653	0.0295907	0.00986607	0.011206	0.00787212	0.0205626	0.0198952	0.00908215	0.0116016	0.0136577	0.024352	0.0174913	0.0100455	0.00784262	0.0217826	0.0209587
39A (160-199)	0s	120s	240s	360s	480s	600s	720s	840s	960s	1080s	1200s	1320s	1440s	1560s	1680s	1800s	1920s	2040s	2160s	2280s	2400s	2520s	2640s	2760s	2880s	3000s	3120s	3240s	3360s	3480s	3600s	3720s	3840s	3960s	4080s	4200s	4320s	4440s	4560s	4680s	4800s	4920s	5040s	5160s	5280s	5400s	5520s	5640s	5760s
September 26th 2023	1.04425	1.1	1.09231	1.05758	1.02439	1.05063	1.1519	1.12838	1.07358	1.11184	1.06734	1.12287	1.16197	1.14085	1.10247	1.1295	1.10145	1.17736	1.23396	1.12928	1.04286	1.12741	1.12741	1.08765	1.14694	1.11667	1.10246	1.10788	1.12288	1.09544	1.12017	1.10132	1.08085	1.11607	1.12613	1.13426	1.125	1.10476	1.06849	1.02273	1.13592	1.07656	1.09901	1.05769	1.08867	1.12563	1.13131	1.08081	1.16489
September 28th 2023	1.12581	1.125	1.10738	1.10239	1.14236	1.17438	1.14964	1.15209	1.11524	1.15849	1.11194	1.18327	1.10345	1.208	1.21339	1.20833	1.21368	1.18987	1.15041	1.19481	1.17621	1.15948	1.16594	1.16071	1.15909	1.20561	1.15865	1.17431	1.10455	1.18868	1.17225	1.1564	1.12376	1.175	1.18367	1.1407	1.20419	1.10309	1.17895	1.17989	1.17553	1.16129	1.15217	1.11892	1.13812	1.11798	1.15254	1.14943	1.15909
October 3rd 2023	0.898072	1.07165	1.07492	1.05751	1.07895	1.05825	0.990712	1.13781	1.17021	1.17582	1.12545	1.07746	1.07914	1.05614	1.1145	0.99661	1.13953	1.11923	1.12992	1.13525	1.12146	1.20588	1.1358	1.19231	1.12605	1.12712	1.15652	1.1441	1.17621	1.12719	1.15909	1.23558	1.11982	1.17143	1.09417	1.2233	1.17874	1.16505	1.1381	1.18317	1.14428	1.14433	1.15464	1.06	1.1623	1.07538	1.12698	1.16216	1.17553
Average	1.02271	1.09888	1.09154	1.07249	1.0819	1.09442	1.09742	1.13943	1.11968	1.14872	1.10158	1.12787	1.11485	1.135	1.14346	1.11148	1.15155	1.16215	1.17143	1.15311	1.11351	1.16426	1.14305	1.14689	1.14403	1.1498	1.13921	1.1421	1.13455	1.1371	1.1505	1.16443	1.10814	1.15417	1.13466	1.16609	1.16931	1.1243	1.12851	1.1286	1.15191	1.12739	1.13527	1.07887	1.1297	1.10633	1.13695	1.1308	1.16651
Standard Error of the Mean	0.0666177	0.0154106	0.00937948	0.0149491	0.0340872	0.0400386	0.0533556	0.0068929	0.0279839	0.0191053	0.0175565	0.0306446	0.0245829	0.0439356	0.0351389	0.0617795	0.0329494	0.0217637	0.0318205	0.0209189	0.0387007	0.0227777	0.0116971	0.0309928	0.00964846	0.0280676	0.0183866	0.0192023	0.0214946	0.0273693	0.0156345	0.0389638	0.0136935	0.0190755	0.026187	0.028667	0.0233413	0.0203794	0.0322434	0.0529431	0.0120543	0.0258856	0.0181462	0.0200353	0.0216694	0.0156321	0.00789741	0.0252642	0.00481405
39A (161-200)	0s	120s	240s	360s	480s	600s	720s	840s	960s	1080s	1200s	1320s	1440s	1560s	1680s	1800s	1920s	2040s	2160s	2280s	2400s	2520s	2640s	2760s	2880s	3000s	3120s	3240s	3360s	3480s	3600s	3720s	3840s	3960s	4080s	4200s	4320s	4440s	4560s	4680s	4800s	4920s	5040s	5160s	5280s	5400s	5520s	5640s	5760s
September 26th 2023	1.00885	1.04375	1.03077	0.951515	1.0061	0.996835	1.02532	1.05405	1.06689	1.02961	1.05387	1.03072	1.03873	1.05634	1.03887	1.06475	1.03261	1.06792	1.0566	1.06084	0.985714	1.02317	1.00772	1.03586	1.05714	1.05417	1.05738	1.07054	1.08051	1.04979	1.06867	1.0837	1.03404	1.07589	1.08108	1.09259	1.08333	1.17143	1.03196	1.02727	1.10194	1.08612	1.07921	1.05288	1.06897	1.09548	1.08081	1.06566	1.09574
September 28th 2023	1.0129	1.01645	1.03356	1.06826	1.12153	1.07117	1.10219	1.13688	1.11152	1.12075	1.0597	1.0996	1.08046	1.092	1.16318	1.1125	1.12393	1.14768	1.08943	1.16883	1.12775	1.11638	1.10917	1.10268	1.10455	1.15888	1.16827	1.11009	1.08636	1.13679	1.13876	1.12796	1.12871	1.15	1.14286	1.13065	1.15183	1.10825	1.15789	1.1164	1.12766	1.12366	1.16304	1.11351	1.1326	1.21348	1.13559	1.16667	1.13636
October 3rd 2023	0.950413	1.05296	1.14984	1.01917	1.03289	1.08414	0.965944	1.06007	1.14184	1.09158	1.0681	1.01408	1.03597	1.05614	1.09924	0.945763	1.07364	1.09615	1.13386	1.14344	1.11336	1.10924	1.10288	1.10256	1.08403	1.05932	1.11304	1.09607	1.13656	1.07895	1.1	1.13462	1.10599	1.1619	1.02691	1.07767	1.10628	1.05825	1.03333	1.09901	1.07463	1.14948	1.13402	1.05	1.08901	1.05025	1.12698	1.12432	1.09043
Average	0.990722	1.03772	1.07139	1.01298	1.05351	1.05072	1.03115	1.08367	1.10675	1.08065	1.06056	1.04813	1.05172	1.06816	1.10043	1.041	1.07673	1.10392	1.0933	1.12437	1.07561	1.08293	1.07326	1.08037	1.08191	1.09079	1.1129	1.09223	1.10115	1.08851	1.10248	1.11543	1.08958	1.12927	1.08361	1.10031	1.11382	1.11264	1.0744	1.08089	1.10141	1.11975	1.12542	1.07213	1.09686	1.11974	1.11446	1.11888	1.10751
Standard Error of the Mean	0.0201883	0.010963	0.0392329	0.0338429	0.0348792	0.0271998	0.0394387	0.0266632	0.0217686	0.0268741	0.00412962	0.0261777	0.0143914	0.0119204	0.0358903	0.0495755	0.0264077	0.0233483	0.0223851	0.0326013	0.0451391	0.0299527	0.0328181	0.0222549	0.0137252	0.0340772	0.0320119	0.0115778	0.0177898	0.0255659	0.02027	0.0159786	0.0285339	0.0269069	0.0334962	0.0157736	0.0201297	0.032745	0.0417507	0.0272771	0.0153115	0.0183942	0.02458	0.0207072	0.0187835	0.0486572	0.0170094	0.0292858	0.0145077
	0s	120s	240s	360s	480s	600s	720s	840s	960s	1080s	1200s	1320s	1440s	1560s	1680s	1800s	1920s	2040s	2160s	2280s	2400s	2520s	2640s	2760s	2880s	3000s	3120s	3240s	3360s	3480s	3600s	3720s	3840s	3960s	4080s	4200s	4320s	4440s	4560s	4680s	4800s	4920s	5040s	5160s	5280s	5400s	5520s	5640s	5760s
39A (1-39)	0.995667	1.06336	1.04078	1.00449	1.03575	1.02137	1.00148	1.08516	1.03831	1.05363	1.0447	1.05836	1.05757	1.0511	1.07578	1.04325	1.0889	1.0794	1.06345	1.09207	1.06886	1.07255	1.07465	1.09963	1.0842	1.09204	1.11584	1.09806	1.09353	1.07713	1.08558	1.10826	1.09715	1.11667	1.0904	1.12237	1.13207	1.10192	1.08746	1.08164	1.10651	1.12184	1.12993	1.09828	1.11181	1.11086	1.11831	1.13329	1.09603
39B (1-40)	0.999792	1.05793	1.05618	1.02883	1.04502	1.08664	1.01282	1.10093	1.05465	1.06567	1.07236	1.06595	1.10473	1.06806	1.08973	1.04686	1.11269	1.08478	1.09005	1.11477	1.06902	1.11647	1.17278	1.09861	1.10762	1.13298	1.15353	1.13926	1.10212	1.10171	1.10747	1.15043	1.15932	1.12756	1.09951	1.12524	1.13119	1.11995	1.11257	1.10796	1.12596	1.13296	1.1355	1.10423	1.1384	1.10554	1.10861	1.12876	1.14192
39A (160-199)	1.02271	1.09888	1.09154	1.07249	1.0819	1.09442	1.09742	1.13943	1.11968	1.14872	1.10158	1.12787	1.11485	1.135	1.14346	1.11148	1.15155	1.16215	1.17143	1.15311	1.11351	1.16426	1.14305	1.14689	1.14403	1.1498	1.13921	1.1421	1.13455	1.1371	1.1505	1.16443	1.10814	1.15417	1.13466	1.16609	1.16931	1.1243	1.12851	1.1286	1.15191	1.12739	1.13527	1.07887	1.1297	1.10633	1.13695	1.1308	1.16651
39B (161-200)	0.990722	1.03772	1.07139	1.01298	1.05351	1.05072	1.03115	1.08367	1.10675	1.08065	1.06056	1.04813	1.05172	1.06816	1.10043	1.041	1.07673	1.10392	1.0933	1.12437	1.07561	1.08293	1.07326	1.08037	1.08191	1.09079	1.1129	1.09223	1.10115	1.08851	1.10248	1.11543	1.08958	1.12927	1.08361	1.10031	1.11382	1.11264	1.0744	1.08089	1.10141	1.11975	1.12542	1.07213	1.09686	1.11974	1.11446	1.11888	1.10751
	39A (1-39)	39A (160-199)	39B (1-40)	39B (161-200)
September 26th 2023	0.99043	4.09965	0.987218	3.03534
September 28th 2023	0.986485	4.86875	0.967396	3.77079
October 3rd 2023	0.959993	4.27459	0.929725	3.15326
Average	0.978969	4.41433	0.961446	3.3198
Count	3	3	3	3
Variance	0.000273958	0.162523	0.000852915	0.156023
Std. Dev	0.0165517	0.403141	0.0292047	0.394997
SE	0.00955612	0.232754	0.0168614	0.228052
P-value: 39A (160-199)	0.00450414		0.00434607
P-value: 39B (161-200)	0.00926401		0.0283506
[truncated: 433 more columns]
