# Supplementary material for: Protein thermal sensing regulates physiological amyloid aggregation
Source: Nat Commun. 2024 Feb 9;15:1222. doi: 10.1038/s41467-024-45536-0 (PMC10858206; doi:10.1038/s41467-024-45536-0)
Supplement: Supplementary file 4 — Source Data [file 41467_2024_45536_MOESM4_ESM.zip › Suppl.Fig4a.xlsx]

## Sheet: Statistics-Top
DDX39A 4h HS										DDX39B 4h HS										DDX39A(F184L) 4h HS										DDX39A(C223V) 4h HS
	Repeat 1	Repeat 2	Repeat 3	Count	Average	variance	Std. Dev	SE			Repeat 1	Repeat 2	Repeat 3	Count	Average	variance	Std. Dev	SE			Repeat 1	Repeat 2	Repeat 3	Count	Average	variance	Std. Dev	SE			Repeat 1	Repeat 2	Repeat 3	Count	Average	variance	Std. Dev	SE
0	1	1	1	3	1	0	0	0		0	1	1	1	3	1	0	0	0		0	1	1	1	3	1	0	0	0		0	1	1	1	3	1	0	0	0
1	0	0	0	3	0	0	0	0		1	0	0	0	3	0	0	0	0		1	0	0	0	3	0	0	0	0		1	0	0	0	3	0	0	0	0
4	0.0149176	0.0499948	0.0293788	3	0.0314304	0.00031076	0.0176284	0.0101778		4	0.249375	0.204088	0.259781	3	0.237748	0.000876825	0.0296112	0.017096		4	0.258945	0.230855	0.179779	3	0.223193	0.00161087	0.0401357	0.0231723		4	0.219454	0.228607	0.198006	3	0.215356	0.000246694	0.0157065	0.00906816
7	0.0196622	0.0674613	0.0411189	3	0.0427475	0.000573176	0.0239411	0.0138224		7	0.323804	0.289298	0.331923	3	0.315009	0.000512241	0.0226327	0.013067		7	0.317795	0.298188	0.250089	3	0.288691	0.00121369	0.034838	0.0201137		7	0.282886	0.312148	0.259926	3	0.284987	0.00068507	0.0261738	0.0151115
10	0.0171068	0.077363	0.0510723	3	0.048514	0.00091261	0.0302094	0.0174414		10	0.36581	0.377939	0.363855	3	0.369201	5.82112e-05	0.00762963	0.00440497		10	0.355687	0.353318	0.300954	3	0.336653	0.00095722	0.030939	0.0178626		10	0.341147	0.355906	0.30462	3	0.333891	0.000697064	0.026402	0.0152432
13	0.0258706	0.0862633	0.0597875	3	0.0573072	0.000916433	0.0302726	0.0174779		13	0.402693	0.382474	0.39254	3	0.392569	0.0001022	0.0101094	0.00583668		13	0.398649	0.374114	0.342172	3	0.371645	0.000801976	0.0283192	0.0163501		13	0.39336	0.391284	0.340787	3	0.375144	0.000886335	0.0297714	0.0171885
16	0.0281817	0.0938547	0.0642589	3	0.0620984	0.00108173	0.0328897	0.0189889		16	0.428992	0.429276	0.42376	3	0.427343	9.64581e-06	0.00310577	0.00179312		16	0.441794	0.42342	0.373791	3	0.413002	0.00123752	0.0351785	0.0203103		16	0.417302	0.424774	0.380399	3	0.407492	0.000564476	0.0237587	0.0137171
19	0.0318431	0.100969	0.066009	3	0.0662738	0.00119466	0.0345638	0.0199554		19	0.446705	0.447794	0.437203	3	0.443901	3.39424e-05	0.00582601	0.00336365		19	0.466012	0.440094	0.397366	3	0.434491	0.00120161	0.0346642	0.0200134		19	0.461808	0.432648	0.391224	3	0.42856	0.00125806	0.0354691	0.0204781
22	0.0268228	0.104066	0.0725962	3	0.0678283	0.00150867	0.0388416	0.0224252		22	0.471332	0.473845	0.464194	3	0.46979	2.5069e-05	0.0050069	0.00289073		22	0.479656	0.46362	0.434091	3	0.459122	0.000534202	0.0231128	0.0133442		22	0.461232	0.473061	0.395982	3	0.443425	0.00172309	0.0415101	0.0239659
25	0.030792	0.107697	0.0740582	3	0.070849	0.00148631	0.0385527	0.0222584		25	0.491868	0.494623	0.48321	3	0.4899	3.54679e-05	0.00595549	0.00343841		25	0.502688	0.482789	0.475052	3	0.486843	0.000203263	0.014257	0.00823131		25	0.489614	0.480398	0.424435	3	0.464816	0.00124417	0.0352729	0.0203648
28	0.0345918	0.113509	0.0802628	3	0.0761213	0.00156986	0.0396214	0.0228754		28	0.525466	0.518986	0.499088	3	0.514513	0.000188948	0.0137458	0.00793616		28	0.519889	0.515776	0.47523	3	0.503632	0.000609218	0.0246823	0.0142504		28	0.504282	0.506092	0.462271	3	0.490882	0.000614751	0.0247942	0.0143149
31	0.0334461	0.119423	0.0795699	3	0.0774797	0.00185128	0.0430266	0.0248414		31	0.533295	0.541284	0.509305	3	0.527961	0.000277002	0.0166434	0.00960905		31	0.523061	0.533936	0.495531	3	0.517509	0.000391864	0.0197955	0.011429		31	0.52019	0.536504	0.477961	3	0.511552	0.000912784	0.0302123	0.0174431
34	0.0314805	0.120996	0.0874328	3	0.0799699	0.00204504	0.0452221	0.026109		34	0.531734	0.546766	0.501793	3	0.526764	0.000524174	0.0228949	0.0132183		34	0.563762	0.534503	0.510816	3	0.53636	0.000703424	0.0265221	0.0153126		34	0.537965	0.541044	0.497814	3	0.525608	0.000581723	0.0241189	0.0139251
37	0.0332223	0.128332	0.086811	3	0.0827884	0.0022736	0.0476823	0.0275294		37	0.550427	0.5653	0.51143	3	0.542386	0.000774004	0.0278209	0.0160624		37	0.578156	0.537626	0.512565	3	0.542783	0.00109546	0.0330978	0.019109		37	0.553936	0.549	0.502257	3	0.535064	0.000813337	0.0285191	0.0164655
40	0.0325132	0.130033	0.092085	3	0.0848771	0.0024165	0.0491579	0.0283813		40	0.579073	0.572874	0.527304	3	0.55975	0.00079916	0.0282694	0.0163214		40	0.564814	0.553581	0.515099	3	0.544498	0.000679768	0.0260724	0.0150529		40	0.561725	0.56204	0.52502	3	0.549595	0.000452973	0.0212832	0.0122878
43	0.0369703	0.128681	0.0985469	3	0.0880659	0.00218508	0.0467449	0.0269882		43	0.589741	0.607657	0.546336	3	0.581244	0.000994211	0.0315311	0.0182045		43	0.578997	0.561658	0.547666	3	0.562774	0.000246337	0.0156951	0.00906159		43	0.582517	0.57593	0.540355	3	0.566268	0.000514436	0.0226812	0.013095
46	0.0417203	0.134563	0.100174	3	0.0921522	0.00220318	0.046938	0.0270997		46	0.605154	0.593115	0.54634	3	0.581536	0.000965316	0.0310695	0.017938		46	0.594812	0.573681	0.55603	3	0.574841	0.000377016	0.0194169	0.0112103		46	0.576331	0.592223	0.535965	3	0.568173	0.000841158	0.0290027	0.0167447
49	0.0387055	0.135344	0.0977365	3	0.0905955	0.00237301	0.0487136	0.0281248		49	0.613603	0.617104	0.550815	3	0.593841	0.0013915	0.0373028	0.0215368		49	0.612436	0.567163	0.552144	3	0.577248	0.000985054	0.0313856	0.0181205		49	0.598788	0.608785	0.551163	3	0.586246	0.000948069	0.0307907	0.017777
52	0.0392354	0.13591	0.0998621	3	0.091669	0.00238682	0.048855	0.0282065		52	0.617639	0.627582	0.574889	3	0.606703	0.000783824	0.0279969	0.016164		52	0.607578	0.561986	0.584977	3	0.584847	0.000519672	0.0227963	0.0131615		52	0.604394	0.601552	0.552776	3	0.58624	0.000841936	0.0290161	0.0167525
55	0.0397573	0.142463	0.104689	3	0.0956364	0.00269858	0.0519479	0.0299921		55	0.612773	0.649871	0.564581	3	0.609075	0.00182885	0.0427651	0.0246904		55	0.629308	0.591748	0.58867	3	0.603242	0.000511941	0.0226261	0.0130632		55	0.622612	0.611504	0.568419	3	0.600845	0.000819431	0.0286257	0.0165271
58	0.0399427	0.143588	0.106527	3	0.0966857	0.00275821	0.0525187	0.0303217		58	0.638741	0.6282	0.605512	3	0.624151	0.000288335	0.0169804	0.00980366		58	0.631876	0.594754	0.611217	3	0.612615	0.00034598	0.0186005	0.010739		58	0.631241	0.636321	0.586361	3	0.617975	0.000755997	0.0274954	0.0158745
61	0.0371645	0.145708	0.107527	3	0.0967997	0.00303172	0.055061	0.0317895		61	0.639285	0.645321	0.611332	3	0.631979	0.000328828	0.0181336	0.0104694		61	0.64905	0.616533	0.607071	3	0.624218	0.000484867	0.0220197	0.0127131		61	0.635664	0.641834	0.599892	3	0.625797	0.000512802	0.0226451	0.0130742
64	0.0418612	0.151479	0.110247	3	0.101196	0.00306544	0.0553664	0.0319658		64	0.655018	0.639393	0.606293	3	0.633568	0.000618974	0.0248792	0.014364		64	0.643071	0.623971	0.630966	3	0.632669	9.33863e-05	0.00966366	0.00557931		64	0.651952	0.649622	0.609144	3	0.636906	0.000579418	0.0240711	0.0138975
67	0.0443851	0.152439	0.113309	3	0.103378	0.0029929	0.0547074	0.0315853		67	0.651617	0.666769	0.608316	3	0.642234	0.000920226	0.0303352	0.017514		67	0.66039	0.621136	0.645615	3	0.64238	0.000393082	0.0198263	0.0114467		67	0.657952	0.650774	0.629186	3	0.645971	0.000224171	0.0149723	0.00864428
70	0.0442709	0.15625	0.115334	3	0.105285	0.00321055	0.0566617	0.0327137		70	0.648996	0.651562	0.597387	3	0.632648	0.000934191	0.0305645	0.0176464		70	0.684126	0.630509	0.654249	3	0.656294	0.000721828	0.0268668	0.0155116		70	0.665061	0.675132	0.623636	3	0.65461	0.000744891	0.0272927	0.0157574
73	0.0467318	0.157564	0.120718	3	0.108338	0.00318588	0.0564436	0.0325877		73	0.641743	0.659362	0.60161	3	0.634238	0.000876054	0.0295982	0.0170885		73	0.691287	0.638142	0.647886	3	0.659105	0.000800471	0.0282926	0.0163347		73	0.664147	0.649281	0.619923	3	0.64445	0.00050644	0.0225042	0.0129928
76	0.0440574	0.16491	0.121376	3	0.110115	0.00374647	0.0612084	0.0353387		76	0.673616	0.658549	0.623512	3	0.651892	0.000660841	0.0257068	0.0148418		76	0.700504	0.643097	0.659548	3	0.667716	0.00087392	0.0295621	0.0170677		76	0.67442	0.649184	0.645432	3	0.656345	0.000248539	0.0157651	0.009102
79	0.047521	0.166395	0.119704	3	0.111207	0.00358691	0.0598908	0.034578		79	0.656502	0.681516	0.627024	3	0.655014	0.000744008	0.0272765	0.0157481		79	0.686418	0.644465	0.662006	3	0.664296	0.000443937	0.0210698	0.0121647		79	0.699635	0.668109	0.6664	3	0.678048	0.00035022	0.0187142	0.0108046
82	0.0457161	0.16774	0.12029	3	0.111249	0.00378374	0.0615121	0.035514		82	0.672888	0.671589	0.635954	3	0.660144	0.000439272	0.0209588	0.0121006		82	0.690047	0.644735	0.673505	3	0.669429	0.00052576	0.0229295	0.0132383		82	0.699049	0.657193	0.656462	3	0.670901	0.000594335	0.024379	0.0140752
85	0.0500578	0.172993	0.127132	3	0.116728	0.00385946	0.0621246	0.0358676		85	0.681742	0.665558	0.633252	3	0.660184	0.000609484	0.0246877	0.0142535		85	0.692356	0.67555	0.70163	3	0.689845	0.000174778	0.0132204	0.00763278		85	0.704995	0.66657	0.668646	3	0.68007	0.000467017	0.0216106	0.0124769
	Average						Standard Error
	DDX39A 4h HS	DDX39B 4h HS	DDX39A(F184L) 4h HS	DDX39A(C223V) 4h HS			DDX39A 4h HS	DDX39B 4h HS	DDX39A(F184L) 4h HS	DDX39A(C223V) 4h HS
0	1	1	1	1		0	0	0	0	0
1	0	0	0	0		1	0	0	0	0
4	0.0314304	0.237748	0.223193	0.215356		4	0.0101778	0.017096	0.0231723	0.00906816
7	0.0427475	0.315009	0.288691	0.284987		7	0.0138224	0.013067	0.0201137	0.0151115
10	0.048514	0.369201	0.336653	0.333891		10	0.0174414	0.00440497	0.0178626	0.0152432
13	0.0573072	0.392569	0.371645	0.375144		13	0.0174779	0.00583668	0.0163501	0.0171885
16	0.0620984	0.427343	0.413002	0.407492		16	0.0189889	0.00179312	0.0203103	0.0137171
19	0.0662738	0.443901	0.434491	0.42856		19	0.0199554	0.00336365	0.0200134	0.0204781
22	0.0678283	0.46979	0.459122	0.443425		22	0.0224252	0.00289073	0.0133442	0.0239659
25	0.070849	0.4899	0.486843	0.464816		25	0.0222584	0.00343841	0.00823131	0.0203648
28	0.0761213	0.514513	0.503632	0.490882		28	0.0228754	0.00793616	0.0142504	0.0143149
31	0.0774797	0.527961	0.517509	0.511552		31	0.0248414	0.00960905	0.011429	0.0174431
34	0.0799699	0.526764	0.53636	0.525608		34	0.026109	0.0132183	0.0153126	0.0139251
37	0.0827884	0.542386	0.542783	0.535064		37	0.0275294	0.0160624	0.019109	0.0164655
40	0.0848771	0.55975	0.544498	0.549595		40	0.0283813	0.0163214	0.0150529	0.0122878
43	0.0880659	0.581244	0.562774	0.566268		43	0.0269882	0.0182045	0.00906159	0.013095
46	0.0921522	0.581536	0.574841	0.568173		46	0.0270997	0.017938	0.0112103	0.0167447
49	0.0905955	0.593841	0.577248	0.586246		49	0.0281248	0.0215368	0.0181205	0.017777
52	0.091669	0.606703	0.584847	0.58624		52	0.0282065	0.016164	0.0131615	0.0167525
55	0.0956364	0.609075	0.603242	0.600845		55	0.0299921	0.0246904	0.0130632	0.0165271
58	0.0966857	0.624151	0.612615	0.617975		58	0.0303217	0.00980366	0.010739	0.0158745
61	0.0967997	0.631979	0.624218	0.625797		61	0.0317895	0.0104694	0.0127131	0.0130742
64	0.101196	0.633568	0.632669	0.636906		64	0.0319658	0.014364	0.00557931	0.0138975
67	0.103378	0.642234	0.64238	0.645971		67	0.0315853	0.017514	0.0114467	0.00864428
70	0.105285	0.632648	0.656294	0.65461		70	0.0327137	0.0176464	0.0155116	0.0157574
73	0.108338	0.634238	0.659105	0.64445		73	0.0325877	0.0170885	0.0163347	0.0129928
76	0.110115	0.651892	0.667716	0.656345		76	0.0353387	0.0148418	0.0170677	0.009102
79	0.111207	0.655014	0.664296	0.678048		79	0.034578	0.0157481	0.0121647	0.0108046
82	0.111249	0.660144	0.669429	0.670901		82	0.035514	0.0121006	0.0132383	0.0140752
85	0.116728	0.660184	0.689845	0.68007		85	0.0358676	0.0142535	0.00763278	0.0124769

## Sheet: Statistics-Bottom
39B(L185F+V224C)										39B(Septuple)										39B(Septuple, no L185F)										39B(Septuple, no V224C)
	Repeat 1	Repeat 2	Repeat 3	Count	Average	variance	Std. Dev	SE			Repeat 1	Repeat 2	Repeat 3	Count	Average	variance	Std. Dev	SE			Repeat 1	Repeat 2	Repeat 3	Count	Average	variance	Std. Dev	SE			Repeat 1	Repeat 2	Repeat 3	Count	Average	variance	Std. Dev	SE
0	1	1	1	3	1	0	0	0		0	1	1	1	3	1	0	0	0		0	1	1	1	3	1	0	0	0		0	1	1	1	3	1	0	0	0
1	0	0	0	3	0	0	0	0		1	0	0	0	3	0	0	0	0		1	0	0	0	3	0	0	0	0		1	0	0	0	3	0	0	0	0
4	0.247362	0.236338	0.238811	3	0.240837	3.34595e-05	0.00578442	0.00333963		4	0.0132031	0.0410656	0.0364889	3	0.0302525	0.00022325	0.0149415	0.0086265		4	0.203384	0.250479	0.240923	3	0.231595	0.000619727	0.0248943	0.0143727		4	0.238348	0.239735	0.167184	3	0.215089	0.00172164	0.0414927	0.0239558
7	0.308202	0.31836	0.324286	3	0.316949	6.61724e-05	0.00813464	0.00469654		7	0.0200428	0.0561802	0.0474937	3	0.0412389	0.000355821	0.0188632	0.0108907		7	0.280065	0.312678	0.302923	3	0.298555	0.000280214	0.0167396	0.00966461		7	0.31643	0.328539	0.240692	3	0.29522	0.0022667	0.0476098	0.0274875
10	0.357329	0.345534	0.351866	3	0.351577	3.48399e-05	0.00590254	0.00340783		10	0.0219184	0.061577	0.0566553	3	0.0467169	0.000467281	0.0216167	0.0124804		10	0.306599	0.350775	0.364165	3	0.340513	0.000907453	0.030124	0.0173921		10	0.359724	0.376773	0.289496	3	0.341998	0.00214001	0.0462603	0.0267084
13	0.384912	0.385571	0.381116	3	0.383867	5.78069e-06	0.00240431	0.00138813		13	0.0252648	0.0673959	0.0613952	3	0.051352	0.000519407	0.0227905	0.0131581		13	0.348468	0.389501	0.375796	3	0.371255	0.000436407	0.0208904	0.0120611		13	0.383319	0.396094	0.318967	3	0.366127	0.00170884	0.0413381	0.0238666
16	0.409702	0.405857	0.4228	3	0.412786	7.88957e-05	0.00888233	0.00512821		16	0.027092	0.0757663	0.0606903	3	0.0545162	0.000620886	0.0249176	0.0143862		16	0.37362	0.407186	0.416135	3	0.39898	0.000502379	0.0224138	0.0129406		16	0.420697	0.429033	0.355876	3	0.401869	0.00160385	0.0400481	0.0231218
19	0.435898	0.425106	0.453165	3	0.438056	0.000200323	0.0141535	0.00817155		19	0.0300679	0.078041	0.0666647	3	0.0582579	0.000628362	0.0250672	0.0144725		19	0.401571	0.436507	0.436429	3	0.424836	0.000405918	0.0201474	0.0116321		19	0.441838	0.445589	0.359591	3	0.415673	0.00236237	0.0486042	0.0280617
22	0.458718	0.44236	0.469737	3	0.456938	0.000189759	0.0137753	0.00795319		22	0.0284744	0.0830599	0.0678591	3	0.0597978	0.000793631	0.0281715	0.0162648		22	0.426525	0.453617	0.460715	3	0.446952	0.000325556	0.0180432	0.0104172		22	0.461219	0.466805	0.405343	3	0.444456	0.00115513	0.0339873	0.0196226
25	0.488881	0.451345	0.476725	3	0.472317	0.000366815	0.0191524	0.0110576		25	0.0309367	0.0844931	0.069893	3	0.0617743	0.000766507	0.0276859	0.0159844		25	0.430066	0.466047	0.488616	3	0.461576	0.000872009	0.0295298	0.017049		25	0.486311	0.487151	0.423953	3	0.465805	0.00131386	0.0362473	0.0209274
28	0.495413	0.484175	0.486861	3	0.488816	3.44401e-05	0.00586857	0.00338822		28	0.0355988	0.0875201	0.0700376	3	0.0643855	0.000697914	0.0264181	0.0152525		28	0.475982	0.476475	0.51048	3	0.487646	0.000391106	0.0197764	0.0114179		28	0.484266	0.491731	0.436033	3	0.470677	0.000914059	0.0302334	0.0174553
31	0.515005	0.50056	0.499695	3	0.505087	7.39631e-05	0.00860018	0.00496532		31	0.0335673	0.0900411	0.0710558	3	0.0648881	0.000825854	0.0287377	0.0165917		31	0.482596	0.497788	0.504096	3	0.494827	0.000122135	0.0110515	0.00638057		31	0.48818	0.523815	0.463127	3	0.491707	0.000930069	0.030497	0.0176075
34	0.525041	0.502466	0.515623	3	0.514377	0.000128575	0.0113391	0.00654664		34	0.0369297	0.0960803	0.0739571	3	0.0689891	0.00089321	0.0298866	0.0172551		34	0.489317	0.512005	0.552096	3	0.517806	0.00101054	0.0317891	0.0183534		34	0.514713	0.542744	0.462168	3	0.506542	0.00167321	0.0409049	0.0236164
37	0.532453	0.514456	0.525563	3	0.524157	8.24574e-05	0.00908061	0.00524269		37	0.0349473	0.0960161	0.0743431	3	0.0684355	0.000958524	0.03096	0.0178748		37	0.513878	0.515815	0.54069	3	0.523461	0.000223571	0.0149523	0.00863271		37	0.53142	0.547801	0.469809	3	0.516343	0.00169115	0.0411236	0.0237427
40	0.554319	0.517553	0.557231	3	0.543034	0.000489106	0.0221157	0.0127685		40	0.0378159	0.100182	0.0794777	3	0.0724918	0.00100898	0.0317644	0.0183392		40	0.518982	0.532316	0.555943	3	0.535747	0.000350346	0.0187175	0.0108066		40	0.54354	0.56033	0.497264	3	0.533711	0.00106678	0.0326616	0.0188572
43	0.553001	0.543101	0.562514	3	0.552872	9.42208e-05	0.00970674	0.00560419		43	0.0379537	0.10485	0.0801869	3	0.07433	0.00114449	0.0338303	0.0195319		43	0.522923	0.548785	0.570061	3	0.547256	0.000557265	0.0236065	0.0136292		43	0.552135	0.581057	0.518898	3	0.550697	0.000967499	0.0311046	0.0179583
46	0.563723	0.548527	0.563961	3	0.558737	7.81933e-05	0.00884269	0.00510533		46	0.0404074	0.108409	0.080812	3	0.0765428	0.00116972	0.0342012	0.0197461		46	0.523132	0.5514	0.572993	3	0.549175	0.000625231	0.0250046	0.0144364		46	0.575333	0.579003	0.526693	3	0.560343	0.00085261	0.0291995	0.0168583
49	0.577307	0.556624	0.57135	3	0.568427	0.000113353	0.0106467	0.0061469		49	0.0424236	0.104015	0.086089	3	0.0775091	0.00100357	0.0316792	0.01829		49	0.548547	0.562158	0.585039	3	0.565248	0.000340075	0.0184411	0.010647		49	0.581954	0.598819	0.547897	3	0.576223	0.000672881	0.0259399	0.0149764
52	0.591028	0.571177	0.587697	3	0.583301	0.00011302	0.0106311	0.00613787		52	0.0394617	0.11126	0.0831822	3	0.077968	0.00130914	0.0361821	0.0208897		52	0.552313	0.572534	0.588423	3	0.57109	0.00032755	0.0180984	0.0104491		52	0.579762	0.602936	0.547453	3	0.576717	0.000776556	0.0278668	0.0160889
55	0.595085	0.565317	0.606248	3	0.588883	0.000447687	0.0211586	0.0122159		55	0.0378931	0.112752	0.0844055	3	0.0783502	0.00142846	0.037795	0.021821		55	0.561776	0.578057	0.589408	3	0.576414	0.000192912	0.0138893	0.00801897		55	0.593666	0.61812	0.558753	3	0.59018	0.000890245	0.029837	0.0172264
58	0.613829	0.58604	0.592102	3	0.597324	0.000213509	0.014612	0.00843622		58	0.0443172	0.119294	0.0870182	3	0.0835432	0.00141445	0.0376091	0.0217136		58	0.579551	0.594902	0.59194	3	0.588798	6.63231e-05	0.0081439	0.00470188		58	0.590015	0.627145	0.555148	3	0.590769	0.00129632	0.0360044	0.0207872
61	0.618174	0.597437	0.607033	3	0.607548	0.000107709	0.0103783	0.00599191		61	0.0416768	0.119512	0.0882569	3	0.0831485	0.00153415	0.0391682	0.0226138		61	0.572792	0.599928	0.609231	3	0.593984	0.000358454	0.0189329	0.0109309		61	0.603039	0.636239	0.568287	3	0.602522	0.00115458	0.033979	0.0196178
64	0.632022	0.600097	0.609542	3	0.613887	0.000268972	0.0164004	0.00946876		64	0.0450218	0.123262	0.085532	3	0.0846051	0.00153101	0.0391282	0.0225907		64	0.577272	0.606166	0.636451	3	0.60663	0.000875715	0.0295925	0.0170852		64	0.605214	0.620443	0.58265	3	0.602769	0.000361565	0.0190149	0.0109782
67	0.646963	0.608419	0.611555	3	0.622312	0.000458206	0.0214057	0.0123586		67	0.0457307	0.127076	0.0904902	3	0.0877656	0.00165983	0.040741	0.0235218		67	0.581876	0.620182	0.629209	3	0.610422	0.000631536	0.0251304	0.014509		67	0.606711	0.634807	0.577977	3	0.606498	0.000807423	0.0284152	0.0164055
70	0.637572	0.614435	0.595257	3	0.615755	0.000448945	0.0211883	0.0122331		70	0.0470932	0.128533	0.0923443	3	0.0893236	0.00166496	0.0408039	0.0235582		70	0.589854	0.632229	0.638537	3	0.620207	0.000700895	0.0264744	0.015285		70	0.610948	0.651556	0.560042	3	0.607515	0.00210257	0.0458538	0.0264737
73	0.652971	0.624087	0.611967	3	0.629675	0.000443754	0.0210655	0.0121622		73	0.0484254	0.129891	0.0883173	3	0.0888779	0.00165939	0.0407356	0.0235187		73	0.605132	0.632448	0.639103	3	0.625561	0.000324074	0.0180021	0.0103935		73	0.624501	0.656253	0.581747	3	0.620834	0.00139789	0.0373883	0.0215862
76	0.664673	0.632441	0.618625	3	0.63858	0.000558358	0.0236296	0.0136426		76	0.0503349	0.128966	0.0971952	3	0.0921655	0.0015647	0.0395563	0.0228378		76	0.614329	0.62416	0.631012	3	0.623167	7.03211e-05	0.00838577	0.00484152		76	0.640262	0.659961	0.589099	3	0.629774	0.00133786	0.0365767	0.0211176
79	0.673936	0.628864	0.61988	3	0.640893	0.000839018	0.0289658	0.0167234		79	0.0477426	0.129771	0.0904726	3	0.0893288	0.00168315	0.0410262	0.0236865		79	0.622932	0.625434	0.656111	3	0.634826	0.000341366	0.0184761	0.0106672		79	0.650886	0.656809	0.59791	3	0.635202	0.00105176	0.0324308	0.018724
82	0.67262	0.642064	0.651527	3	0.655403	0.000244683	0.0156423	0.0090311		82	0.0471584	0.131098	0.0949224	3	0.0910595	0.00177263	0.0421027	0.024308		82	0.627791	0.640456	0.662274	3	0.643507	0.000304255	0.0174429	0.0100707		82	0.643434	0.663146	0.60729	3	0.637957	0.00080249	0.0283283	0.0163553
85	0.691767	0.643914	0.642955	3	0.659546	0.000778909	0.0279089	0.0161132		85	0.0497036	0.131051	0.0942951	3	0.0916834	0.00165948	0.0407367	0.0235194		85	0.643459	0.656336	0.655983	3	0.651926	5.3802e-05	0.00733498	0.00423485		85	0.657031	0.66764	0.612433	3	0.645701	0.000858228	0.0292955	0.0169138
	Average						Standard Error
	39B(L185F+V224C)	39B(Septuple)	39B(Septuple, no L185F)	39B(Septuple, no V224C)			39B(L185F+V224C)	39B(Septuple)	39B(Septuple, no L185F)	39B(Septuple, no V224C)
0	1	1	1	1		0	0	0	0	0
1	0	0	0	0		1	0	0	0	0
4	0.240837	0.0302525	0.231595	0.215089		4	0.00333963	0.0086265	0.0143727	0.0239558
7	0.316949	0.0412389	0.298555	0.29522		7	0.00469654	0.0108907	0.00966461	0.0274875
10	0.351577	0.0467169	0.340513	0.341998		10	0.00340783	0.0124804	0.0173921	0.0267084
13	0.383867	0.051352	0.371255	0.366127		13	0.00138813	0.0131581	0.0120611	0.0238666
16	0.412786	0.0545162	0.39898	0.401869		16	0.00512821	0.0143862	0.0129406	0.0231218
19	0.438056	0.0582579	0.424836	0.415673		19	0.00817155	0.0144725	0.0116321	0.0280617
22	0.456938	0.0597978	0.446952	0.444456		22	0.00795319	0.0162648	0.0104172	0.0196226
25	0.472317	0.0617743	0.461576	0.465805		25	0.0110576	0.0159844	0.017049	0.0209274
28	0.488816	0.0643855	0.487646	0.470677		28	0.00338822	0.0152525	0.0114179	0.0174553
31	0.505087	0.0648881	0.494827	0.491707		31	0.00496532	0.0165917	0.00638057	0.0176075
34	0.514377	0.0689891	0.517806	0.506542		34	0.00654664	0.0172551	0.0183534	0.0236164
37	0.524157	0.0684355	0.523461	0.516343		37	0.00524269	0.0178748	0.00863271	0.0237427
40	0.543034	0.0724918	0.535747	0.533711		40	0.0127685	0.0183392	0.0108066	0.0188572
43	0.552872	0.07433	0.547256	0.550697		43	0.00560419	0.0195319	0.0136292	0.0179583
46	0.558737	0.0765428	0.549175	0.560343		46	0.00510533	0.0197461	0.0144364	0.0168583
49	0.568427	0.0775091	0.565248	0.576223		49	0.0061469	0.01829	0.010647	0.0149764
52	0.583301	0.077968	0.57109	0.576717		52	0.00613787	0.0208897	0.0104491	0.0160889
55	0.588883	0.0783502	0.576414	0.59018		55	0.0122159	0.021821	0.00801897	0.0172264
58	0.597324	0.0835432	0.588798	0.590769		58	0.00843622	0.0217136	0.00470188	0.0207872
61	0.607548	0.0831485	0.593984	0.602522		61	0.00599191	0.0226138	0.0109309	0.0196178
64	0.613887	0.0846051	0.60663	0.602769		64	0.00946876	0.0225907	0.0170852	0.0109782
67	0.622312	0.0877656	0.610422	0.606498		67	0.0123586	0.0235218	0.014509	0.0164055
70	0.615755	0.0893236	0.620207	0.607515		70	0.0122331	0.0235582	0.015285	0.0264737
73	0.629675	0.0888779	0.625561	0.620834		73	0.0121622	0.0235187	0.0103935	0.0215862
76	0.63858	0.0921655	0.623167	0.629774		76	0.0136426	0.0228378	0.00484152	0.0211176
79	0.640893	0.0893288	0.634826	0.635202		79	0.0167234	0.0236865	0.0106672	0.018724
82	0.655403	0.0910595	0.643507	0.637957		82	0.0090311	0.024308	0.0100707	0.0163553
85	0.659546	0.0916834	0.651926	0.645701		85	0.0161132	0.0235194	0.00423485	0.0169138

## Sheet: R1-Top
Repeat#1	DDX39A 4h HS (October 5th, 2023)								Repeat#2									Repeat#3									Repeat#4									Repeat#5									Repeat#6
	Background	Bleached	Whole Cell	Bleached	Whole Cell	FRAP	Normalize			Background	Bleached	Whole Cell	Bleached	Whole Cell	FRAP	Normalize			Background	Bleached	Whole Cell	Bleached	Whole Cell	FRAP	Normalize			Background	Bleached	Whole Cell	Bleached	Whole Cell	FRAP	Normalize			Background	Bleached	Whole Cell	Bleached	Whole Cell	FRAP	Normalize			Background	Bleached	Whole Cell	Bleached
				Minus Back	Minus Back								Minus Back	Minus Back								Minus Back	Minus Back								Minus Back	Minus Back								Minus Back	Minus Back								Minus Back
0	0	9.988	7.801	9.988	7.801	1	1		0	0	12.952	10.861	12.952	10.861	1	1		0	0	10.918	7.103	10.918	7.103	1	1		0	0	11.706	11.595	11.706	11.595	1	1		0	0	11.372	9.195	11.372	9.195	1	1		0	0	5.999	5.494	5.999
1	0	0.041	6.844	0.041	6.844	0.00467892	0		1	0	0.889	9.153	0.889	9.153	0.0814463	0		1	0	0.01	6.048	0.01	6.048	0.00107569	0		1	0	0.928	8.657	0.928	8.657	0.10618	0		1	0	0.918	7.505	0.918	7.505	0.0989024	0		1	0	0.136	4.835	0.136
4	0	0.271	7.074	0.271	7.074	0.029921	0.0253607		4	0	1.761	9.464	1.761	9.464	0.156033	0.0812006		4	0	0.099	6.191	0.099	6.191	0.0104033	0.0093377		4	0	1.487	8.977	1.487	8.977	0.164075	0.0647723		4	0	1.606	7.837	1.606	7.837	0.165695	0.0741241		4	0.0004437	0.486	5.029	0.485556
7	0	0.4	7.131	0.4	7.131	0.0438108	0.0393158		7	0	1.899	9.546	1.899	9.546	0.166816	0.0929388		7	0	0.16	6.249	0.16	6.249	0.0166574	0.0155985		7	0	1.831	9.102	1.831	9.102	0.199257	0.104134		7	0	1.964	8.077	1.964	8.077	0.19661	0.108432		7	0	0.605	5.118	0.605
10	0	0.467	7.235	0.467	7.235	0.0504139	0.04595		10	0	2.133	9.589	2.133	9.589	0.186531	0.114402		10	0	0.198	6.235	0.198	6.235	0.0206599	0.0196053		10	0	1.953	9.16	1.953	9.16	0.211188	0.117482		10	0	2.007	8.079	2.007	8.079	0.200865	0.113154		10	0.0004437	0.672	5.227	0.671556
13	0	0.513	7.261	0.513	7.261	0.0551814	0.0507399		13	0	2.252	9.584	2.252	9.584	0.19704	0.125843		13	0	0.236	6.169	0.236	6.169	0.0248883	0.0238383		13	0	2.108	9.267	2.108	9.267	0.225317	0.13329		13	0	2.211	8.095	2.211	8.095	0.220845	0.135326		13	0.0004437	0.693	5.184	0.692556
16	0	0.558	7.23	0.558	7.23	0.0602792	0.0558617		16	0	2.367	9.61	2.367	9.61	0.206542	0.136187		16	0	0.283	6.141	0.283	6.141	0.029981	0.0289364		16	0	2.109	9.414	2.109	9.414	0.221904	0.129471		16	0	2.331	8.164	2.331	8.164	0.230863	0.146444		16	0	0.822	5.127	0.822
19	0	0.607	7.302	0.607	7.302	0.064926	0.0605303		19	0	2.412	9.595	2.412	9.595	0.210797	0.14082		19	0	0.368	6.094	0.368	6.094	0.0392866	0.038252		19	0	2.251	9.338	2.251	9.338	0.238772	0.148343		19	0	2.413	8.029	2.413	8.029	0.243003	0.159916		19	0.0008873	0.84	5.163	0.839113
22	0	0.614	7.278	0.614	7.278	0.0658913	0.0615001		22	0	2.512	9.634	2.512	9.634	0.218648	0.149367		22	0	0.343	6.047	0.343	6.047	0.0369023	0.0358651		22	0.0004468	2.275	9.355	2.27455	9.35455	0.240844	0.150661		22	0	2.452	8.017	2.452	8.017	0.2473	0.164685		22	0.0004437	0.811	5.166	0.810556
25	0	0.652	7.265	0.652	7.265	0.0700945	0.0657231		25	0	2.708	9.598	2.708	9.598	0.236592	0.168903		25	0	0.398	6.099	0.398	6.099	0.0424544	0.0414233		25	0	2.254	9.376	2.254	9.376	0.238121	0.147615		25	0	2.389	8.114	2.389	8.114	0.238065	0.154437		25	0.0004437	0.836	5.116	0.835556
28	0	0.643	7.272	0.643	7.272	0.0690604	0.0646841		28	0	2.751	9.576	2.751	9.576	0.240901	0.173594		28	0	0.475	6.165	0.475	6.165	0.0501256	0.0491027		28	0	2.335	9.324	2.335	9.324	0.248054	0.158728		28	0	2.467	8.041	2.467	8.041	0.24807	0.16554		28	0.0004437	0.927	5.144	0.926556
31	0	0.731	7.259	0.731	7.259	0.0786525	0.0743213		31	0	2.774	9.535	2.774	9.535	0.24396	0.176924		31	0	0.516	6.154	0.516	6.154	0.0545495	0.0535314		31	0	2.419	9.41	2.419	9.41	0.254629	0.166084		31	0	2.536	8.123	2.536	8.123	0.252434	0.170383		31	0.0008873	0.98	5.174	0.979113
34	0	0.748	7.201	0.748	7.201	0.0811298	0.0768103		34	0	2.939	9.63	2.939	9.63	0.255921	0.189945		34	0	0.51	6.143	0.51	6.143	0.0540118	0.0529931		34	0	2.434	9.443	2.434	9.443	0.255313	0.166849		34	0	2.398	8.144	2.398	8.144	0.238082	0.154455		34	0.0008873	0.961	5.147	0.960113
37	0	0.809	7.288	0.809	7.288	0.0866986	0.0824052		37	0	2.918	9.523	2.918	9.523	0.256948	0.191063		37	0	0.569	6.157	0.569	6.157	0.0601232	0.0591111		37	0	2.437	9.385	2.437	9.385	0.257207	0.168968		37	0	2.686	8.173	2.686	8.173	0.265729	0.185137		37	0.0008873	1.041	5.204	1.04011
40	0	0.769	7.334	0.769	7.334	0.081895	0.077579		40	0	2.951	9.613	2.951	9.613	0.257421	0.191578		40	0	0.581	6.077	0.581	6.077	0.0621993	0.0611894		40	0	2.526	9.511	2.526	9.511	0.263069	0.175526		40	0	2.63	8.103	2.63	8.103	0.262437	0.181484		40	0.0004437	0.975	5.254	0.974556
43	0	0.83	7.28	0.83	7.28	0.0890468	0.0847645		43	0	3.138	9.639	3.138	9.639	0.272995	0.208532		43	0	0.588	6.082	0.588	6.082	0.062897	0.0618878		43	0	2.509	9.417	2.509	9.417	0.263907	0.176464		43	0	2.499	8.067	2.499	8.067	0.250478	0.168212		43	0.0004437	0.957	5.247	0.956556
46	0	0.857	7.284	0.857	7.284	0.091893	0.0876241		46	0	3.067	9.58	3.067	9.58	0.268461	0.203597		46	0	0.627	6.092	0.627	6.092	0.0669586	0.0659539		46	0	2.524	9.518	2.524	9.518	0.262667	0.175077		46	0	2.641	8.186	2.641	8.186	0.260862	0.179736		46	0.0008873	1.075	5.204	1.07411
49	0	0.861	7.29	0.861	7.29	0.092246	0.0879787		49	0	3.032	9.648	3.032	9.648	0.263527	0.198225		49	0	0.64	6.08	0.64	6.08	0.0684818	0.0674787		49	0	2.559	9.51	2.559	9.51	0.266534	0.179403		49	0	2.594	8.133	2.594	8.133	0.25789	0.176437		49	0	1.033	5.181	1.033
52	0	0.786	7.267	0.786	7.267	0.0844771	0.0801733		52	0	3.074	9.663	3.074	9.663	0.266763	0.201748		52	0	0.75	6.067	0.75	6.067	0.0804241	0.0794338		52	0	2.57	9.491	2.57	9.491	0.268215	0.181284		52	0	2.553	8.163	2.553	8.163	0.252881	0.170879		52	0.001	1.07	5.193	1.069
55	0	0.922	7.173	0.922	7.173	0.100393	0.0961637		55	0	3.301	9.673	3.301	9.673	0.286166	0.222871		55	0	0.697	5.966	0.697	5.966	0.0760061	0.0750111		55	0	2.657	9.452	2.657	9.452	0.278439	0.192722		55	0	2.751	8.242	2.751	8.242	0.269881	0.189745		55	0.002	1.057	5.238	1.055
58	0	0.885	7.272	0.885	7.272	0.095052	0.0907979		58	0	3.323	9.648	3.323	9.648	0.288819	0.22576		58	0	0.708	6.101	0.708	6.101	0.0754972	0.0745017		58	0	2.61	9.549	2.61	9.549	0.270735	0.184103		58	0	2.718	8.226	2.718	8.226	0.267163	0.186728		58	0	1.089	5.234	1.089
61	0	0.957	7.231	0.957	7.231	0.103368	0.0991528		61	0	3.368	9.638	3.368	9.638	0.293034	0.230349		61	0	0.683	6.034	0.683	6.034	0.0736401	0.0726425		61	0	2.658	9.493	2.658	9.493	0.277341	0.191494		61	0	2.66	8.193	2.66	8.193	0.262515	0.18157		61	0	1.059	5.11	1.059
64	0	0.991	7.218	0.991	7.218	0.107233	0.103036		64	0	3.328	9.648	3.328	9.648	0.289254	0.226233		64	0	0.717	6.081	0.717	6.081	0.0767084	0.0757141		64	0	2.745	9.476	2.745	9.476	0.286932	0.202225		64	0	2.72	8.305	2.72	8.305	0.264816	0.184124		64	0	1.119	5.07	1.119
67	0	0.945	7.188	0.945	7.188	0.102682	0.0984641		67	0	3.519	9.628	3.519	9.628	0.30649	0.244998		67	0	0.756	6.102	0.756	6.102	0.0806025	0.0796124		67	0	2.725	9.394	2.725	9.394	0.287328	0.202667		67	0	2.679	8.286	2.679	8.286	0.261422	0.180358		67	0.002	1.089	5.088	1.087
70	0	1.013	7.26	1.013	7.26	0.108979	0.104791		70	0	3.553	9.651	3.553	9.651	0.308714	0.247419		70	0	0.831	6.012	0.831	6.012	0.0899251	0.0889451		70	0	2.759	9.478	2.759	9.478	0.288335	0.203794		70	0	2.794	8.317	2.794	8.317	0.271628	0.191684		70	0.003	1.099	5.117	1.096
73	0	0.954	7.186	0.954	7.186	0.103689	0.0994756		73	0	3.584	9.623	3.584	9.623	0.312313	0.251338		73	0	0.798	6.069	0.798	6.069	0.085543	0.0845583		73	0	2.733	9.498	2.733	9.498	0.285016	0.200081		73	0	2.895	8.358	2.895	8.358	0.280066	0.201048		73	0.002	1.147	5.035	1.145
76	0	1.098	7.19	1.098	7.19	0.119274	0.115134		76	0	3.757	9.652	3.757	9.652	0.326405	0.266679		76	0	0.837	5.995	0.837	5.995	0.0908312	0.0898522		76	0	2.776	9.472	2.776	9.472	0.290295	0.205987		76	0	2.908	8.35	2.908	8.35	0.281594	0.202743		76	0.0008873	1.229	5.079	1.22811
79	0	1.087	7.094	1.087	7.094	0.119677	0.115539		79	0	3.701	9.653	3.701	9.653	0.321506	0.261346		79	0	0.897	5.943	0.897	5.943	0.0981941	0.097223		79	0	2.841	9.627	2.841	9.627	0.292309	0.20824		79	0	2.905	8.337	2.905	8.337	0.281742	0.202907		79	0.0008873	1.231	5.139	1.23011
82	0	1.077	7.058	1.077	7.058	0.119181	0.11504		82	0	3.575	9.602	3.575	9.602	0.31221	0.251225		82	0	0.913	5.886	0.913	5.886	0.100913	0.0999453		82	0	2.884	9.531	2.884	9.531	0.299722	0.216534		82	0	2.927	8.335	2.927	8.335	0.283944	0.205351		82	0	1.194	5.139	1.194
85	0	1.081	7.105	1.081	7.105	0.118832	0.11469		85	0	3.685	9.656	3.685	9.656	0.320017	0.259724		85	0	0.887	5.825	0.887	5.825	0.0990664	0.0980962		85	0	2.841	9.415	2.841	9.415	0.298891	0.215604		85	0	3.019	8.413	3.019	8.413	0.290153	0.212242		85	0.0004437	1.367	5.167	1.36656
	1	2	3	4	5	6	7	8	9	10	Count	Average	variance	Std. Dev	SE
0	1	1	1	1	1	1	1	1	1	1	10	1	0	0	0
1	0	0	0	0	0	0	0	0	0	0	10	0	0	0	0
4	0.0253607	0.0812006	0.0093377	0.0647723	0.0741241	0.064328	0.0270089	0.0567283	0.0329447	0.0641427	10	0.0499948	0.00058936	0.0242767	0.00767698
7	0.0393158	0.0929388	0.0155985	0.104134	0.108432	0.0846802	0.0369198	0.0668813	0.048844	0.0768683	10	0.0674613	0.000979913	0.0313036	0.00989906
10	0.04595	0.114402	0.0196053	0.117482	0.113154	0.0943429	0.0434716	0.0778024	0.0612306	0.0861892	10	0.077363	0.00115116	0.0339288	0.0107292
13	0.0507399	0.125843	0.0238383	0.13329	0.135326	0.0991532	0.0451686	0.0871882	0.06667	0.0954159	10	0.0862633	0.00151861	0.0389693	0.0123232
16	0.0558617	0.136187	0.0289364	0.129471	0.146444	0.124272	0.0501687	0.0939746	0.0746461	0.0985846	10	0.0938547	0.00163435	0.0404271	0.0127842
19	0.0605303	0.14082	0.038252	0.148343	0.159916	0.126363	0.0562442	0.100529	0.0784242	0.100269	10	0.100969	0.00178112	0.0422033	0.0133459
22	0.0615001	0.149367	0.0358651	0.150661	0.164685	0.121065	0.056992	0.107296	0.0912386	0.101988	10	0.104066	0.00189393	0.0435193	0.013762
25	0.0657231	0.168903	0.0414233	0.147615	0.154437	0.1271	0.0654231	0.107988	0.0927901	0.105566	10	0.107697	0.00178541	0.0422541	0.0133619
28	0.0646841	0.173594	0.0491027	0.158728	0.16554	0.142896	0.0740029	0.108756	0.0902234	0.107568	10	0.113509	0.00199096	0.0446201	0.0141101
31	0.0743213	0.176924	0.0535314	0.166084	0.170383	0.151478	0.076374	0.11669	0.0982442	0.110201	10	0.119423	0.00198646	0.0445698	0.0140942
34	0.0768103	0.189945	0.0529931	0.166849	0.154455	0.148941	0.0715592	0.117341	0.108299	0.12277	10	0.120996	0.00199505	0.044666	0.0141246
37	0.0824052	0.191063	0.0591111	0.168968	0.185137	0.161473	0.0834761	0.118684	0.10378	0.129221	10	0.128332	0.00216902	0.0465727	0.0147276
40	0.077579	0.191578	0.0611894	0.175526	0.181484	0.147939	0.0859576	0.130086	0.118291	0.130701	10	0.130033	0.00204411	0.0452118	0.0142972
43	0.0847645	0.208532	0.0618878	0.176464	0.168212	0.144946	0.0847723	0.126638	0.113483	0.117106	10	0.128681	0.00213042	0.0461565	0.014596
46	0.0876241	0.203597	0.0659539	0.175077	0.179736	0.167616	0.0886003	0.130661	0.119709	0.127051	10	0.134563	0.00209506	0.0457718	0.0144743
49	0.0879787	0.198225	0.0674787	0.179403	0.176437	0.160985	0.0960244	0.127	0.123729	0.136183	10	0.135344	0.00187131	0.0432586	0.0136796
52	0.0801733	0.201748	0.0794338	0.181284	0.170879	0.167106	0.0939448	0.136404	0.112122	0.136	10	0.13591	0.00191252	0.0437324	0.0138294
55	0.0961637	0.222871	0.0750111	0.192722	0.189745	0.162966	0.0978339	0.134668	0.114148	0.138501	10	0.142463	0.00235675	0.0485464	0.0153517
58	0.0907979	0.22576	0.0745017	0.184103	0.186728	0.169145	0.101269	0.136104	0.119221	0.148248	10	0.143588	0.00232556	0.0482241	0.0152498
61	0.0991528	0.230349	0.0726425	0.191494	0.18157	0.168372	0.0997674	0.139932	0.127384	0.146415	10	0.145708	0.00233847	0.0483577	0.0152921
64	0.103036	0.226233	0.0757141	0.202225	0.184124	0.181034	0.11111	0.144113	0.129964	0.157234	10	0.151479	0.00226327	0.0475738	0.0150442
67	0.0984641	0.244998	0.0796124	0.202667	0.180358	0.174466	0.107586	0.146199	0.129845	0.160197	10	0.152439	0.002577	0.0507642	0.0160531
70	0.104791	0.247419	0.0889451	0.203794	0.191684	0.175021	0.109838	0.152485	0.127622	0.160899	10	0.15625	0.00248527	0.0498525	0.0157648
73	0.0994756	0.251338	0.0845583	0.200081	0.201048	0.187415	0.107986	0.150068	0.135485	0.158183	10	0.157564	0.0027877	0.0527986	0.0166964
76	0.115134	0.266679	0.0898522	0.205987	0.202743	0.200901	0.107541	0.151086	0.144275	0.164905	10	0.16491	0.00297671	0.0545592	0.0172531
79	0.115539	0.261346	0.097223	0.20824	0.202907	0.198612	0.112782	0.158796	0.148356	0.160149	10	0.166395	0.00264505	0.05143	0.0162636
82	0.11504	0.251225	0.0999453	0.216534	0.205351	0.191967	0.122393	0.157189	0.150063	0.167689	10	0.16774	0.0023562	0.0485407	0.0153499
85	0.11469	0.259724	0.0980962	0.215604	0.212242	0.222198	0.122285	0.155778	0.147796	0.181519	10	0.172993	0.00287597	0.0536281	0.0169587
Repeat#1	DDX39B 4h HS (October 6th, 2023)								Repeat#2									Repeat#3									Repeat#4									Repeat#5									Repeat#6
	Background	Bleached	Whole Cell	Bleached	Whole Cell	FRAP	Normalize			Background	Bleached	Whole Cell	Bleached	Whole Cell	FRAP	Normalize			Background	Bleached	Whole Cell	Bleached	Whole Cell	FRAP	Normalize			Background	Bleached	Whole Cell	Bleached	Whole Cell	FRAP	Normalize			Background	Bleached	Whole Cell	Bleached	Whole Cell	FRAP	Normalize			Background	Bleached	Whole Cell	Bleached
				Minus Back	Minus Back								Minus Back	Minus Back								Minus Back	Minus Back								Minus Back	Minus Back								Minus Back	Minus Back								Minus Back
0	0	13.295	9.214	13.295	9.214	1	1		0	0	11.208	9.642	11.208	9.642	1	1		0	0	2.642	3.874	2.642	3.874	1	1		0	0	1.788	2.608	1.788	2.608	1	1		0	0	7.075	8.235	7.075	8.235	1	1		0	0.002	5.134	3.713	5.132
1	0	5.307	8.159	5.307	8.159	0.450788	0		1	0	6.375	8.841	6.375	8.841	0.620323	0		1	0	0.25	3.613	0.25	3.613	0.101461	0		1	0	0.164	2.386	0.164	2.386	0.100257	0		1	0	2.434	7.708	2.434	7.708	0.36755	0		1	0.000672	0.916	3.381	0.915328
4	0	7.392	8.456	7.392	8.456	0.605838	0.282315		4	0	7.594	9.043	7.594	9.043	0.722432	0.268937		4	0	0.62	3.688	0.62	3.688	0.246506	0.161423		4	0	0.245	2.471	0.245	2.471	0.144622	0.0493085		4	0.0005181	3.088	7.879	3.08748	7.87848	0.456141	0.140076		4	0.003	1.5	3.473	1.497
7	0	7.946	8.597	7.946	8.597	0.640562	0.34554		7	0	7.99	9.171	7.99	9.171	0.749496	0.340217		7	0	0.693	3.681	0.693	3.681	0.276054	0.194308		7	0	0.394	2.479	0.394	2.479	0.231825	0.146228		7	0	3.189	7.931	3.189	7.931	0.468019	0.158858		7	0.000672	1.962	3.54	1.96133
10	0	8.506	8.65	8.506	8.65	0.681505	0.420088		10	0.0006427	8.566	9.156	8.56536	9.15536	0.804839	0.485983		10	0	0.873	3.722	0.873	3.722	0.343926	0.269843		10	0	0.504	2.501	0.504	2.501	0.293939	0.215264		10	0.001	3.719	7.932	3.718	7.931	0.545656	0.281612		10	0.000672	2.168	3.497	2.16733
13	0	8.536	8.706	8.536	8.706	0.67951	0.416455		13	0	8.781	9.216	8.781	9.216	0.819673	0.525051		13	0	0.937	3.735	0.937	3.735	0.367854	0.296474		13	0	0.529	2.482	0.529	2.482	0.310881	0.234094		13	0.0005181	3.535	7.907	3.53448	7.90648	0.520331	0.24157		13	0.002	2.063	3.508	2.061
16	0	8.855	8.646	8.855	8.646	0.709795	0.471599		16	0	8.59	9.17	8.59	9.17	0.805866	0.488687		16	0	1.12	3.767	1.12	3.767	0.435963	0.372273		16	0	0.551	2.48	0.551	2.48	0.324071	0.248753		16	0.0005181	4.083	7.967	4.08248	7.96648	0.596479	0.361971		16	0.002	2.214	3.533	2.212
19	0	9.012	8.661	9.012	8.661	0.721129	0.492235		19	0	8.84	9.229	8.84	9.229	0.824018	0.536495		19	0	1.146	3.743	1.146	3.743	0.448943	0.386719		19	0	0.602	2.471	0.602	2.471	0.355356	0.283525		19	0.0005181	3.882	7.936	3.88148	7.93548	0.569327	0.31904		19	0.000672	2.483	3.539	2.48233
22	0	9.253	8.684	9.253	8.684	0.738453	0.523777		22	0	8.83	9.232	8.83	9.232	0.822818	0.533336		22	0	1.133	3.719	1.133	3.719	0.446715	0.384239		22	0	0.646	2.48	0.646	2.48	0.379945	0.310854		22	0.0005181	4.004	7.954	4.00348	7.95348	0.585892	0.345233		22	0.000672	2.618	3.545	2.61733
25	0	9.271	8.664	9.271	8.664	0.741597	0.529503		25	0	9.17	9.262	9.17	9.262	0.851733	0.609492		25	0	1.234	3.734	1.234	3.734	0.484582	0.426383		25	0	0.595	2.493	0.595	2.493	0.348125	0.275487		25	0.0005181	4.167	7.967	4.16648	7.96648	0.608752	0.381377		25	0.001	2.462	3.556	2.461
28	0	9.44	8.693	9.44	8.693	0.752596	0.54953		28	0	8.882	9.286	8.882	9.286	0.822851	0.533421		28	0	1.266	3.729	1.266	3.729	0.497815	0.44111		28	0	0.613	2.498	0.613	2.498	0.357938	0.286395		28	0.0005181	4.268	7.967	4.26748	7.96648	0.623508	0.40471		28	0	2.794	3.554	2.794
31	0	9.898	8.681	9.898	8.681	0.790201	0.618		31	0.0006427	9.16	9.24	9.15936	9.23936	0.85283	0.61238		31	0	1.373	3.709	1.373	3.709	0.542801	0.491175		31	0	0.664	2.462	0.664	2.462	0.393387	0.325793		31	0.0005181	4.329	7.977	4.32848	7.97648	0.631628	0.417548		31	0	2.752	3.557	2.752
34	0	10.127	8.706	10.127	8.706	0.806161	0.647061		34	0	9.212	9.255	9.212	9.255	0.856281	0.621472		34	0	1.541	3.709	1.541	3.709	0.609218	0.565092		34	0	0.624	2.48	0.624	2.48	0.367006	0.296472		34	0.0005181	4.316	7.945	4.31548	7.94448	0.632268	0.418559		34	0.000672	2.647	3.575	2.64633
37	0	9.759	8.701	9.759	8.701	0.777313	0.594534		37	0	9.021	9.198	9.021	9.198	0.843724	0.588397		37	0	1.472	3.71	1.472	3.71	0.581783	0.534558		37	0	0.839	2.483	0.839	2.483	0.492862	0.436353		37	0.001	4.487	7.935	4.486	7.934	0.658119	0.459434		37	0.000672	2.714	3.554	2.71333
40	0	9.771	8.658	9.771	8.658	0.782134	0.603312		40	0	9.066	9.229	9.066	9.229	0.845084	0.591981		40	0	1.5	3.712	1.5	3.712	0.59253	0.546519		40	0	0.865	2.457	0.865	2.457	0.513513	0.459304		40	0.0005181	4.522	7.948	4.52148	7.94748	0.662199	0.465885		40	0.002	2.639	3.532	2.637
43	0	9.892	8.679	9.892	8.679	0.789904	0.617459		43	0.0006427	9.288	9.216	9.28736	9.21536	0.867	0.649702		43	0	1.69	3.694	1.69	3.694	0.670836	0.633668		43	0	0.741	2.462	0.741	2.462	0.439006	0.376495		43	0	4.649	7.958	4.649	7.958	0.679975	0.493991		43	0.003	2.95	3.557	2.947
46	0	10.157	8.632	10.157	8.632	0.815481	0.66403		46	0	9.434	9.238	9.434	9.238	0.878531	0.680072		46	0	1.68	3.714	1.68	3.714	0.663276	0.625254		46	0	0.701	2.473	0.701	2.473	0.41346	0.348103		46	0	4.684	7.964	4.684	7.964	0.684578	0.50127		46	0.001	2.937	3.574	2.936
49	0	10.03	8.657	10.03	8.657	0.802959	0.64123		49	0	9.448	9.265	9.448	9.265	0.87727	0.676753		49	0	1.608	3.719	1.608	3.719	0.633996	0.592668		49	0	0.755	2.469	0.755	2.469	0.446032	0.384304		49	0	4.851	7.966	4.851	7.966	0.708807	0.53958		49	0.002	3.13	3.569	3.128
52	0	9.711	8.667	9.711	8.667	0.776524	0.593098		52	0.0006427	9.431	9.255	9.43036	9.25436	0.876639	0.67509		52	0	1.5	3.736	1.5	3.736	0.588723	0.542283		52	0	0.818	2.456	0.818	2.456	0.485808	0.428513		52	0.0005181	5.18	7.952	5.17948	7.95148	0.758185	0.617654		52	0.000672	3.008	3.552	3.00733
55	0	9.813	8.68	9.813	8.68	0.783505	0.605809		55	0	9.389	9.244	9.389	9.244	0.873773	0.66754		55	0	1.734	3.694	1.734	3.694	0.688302	0.653106		55	0	0.832	2.464	0.832	2.464	0.492519	0.435971		55	0.001	5.101	7.965	5.1	7.964	0.745377	0.597403		55	0.000672	3.071	3.535	3.07033
58	0	9.994	8.685	9.994	8.685	0.797498	0.631286		58	0	9.125	9.209	9.125	9.209	0.852431	0.611331		58	0	1.658	3.695	1.658	3.695	0.657956	0.619333		58	0	0.887	2.457	0.887	2.457	0.526573	0.47382		58	0.0005181	4.798	7.961	4.79748	7.96048	0.701473	0.527984		58	0.001	2.975	3.541	2.974
61	0	9.855	8.695	9.855	8.695	0.785501	0.609443		61	0	9.382	9.229	9.382	9.229	0.87454	0.669562		61	0	1.585	3.65	1.585	3.65	0.636742	0.595723		61	0	0.876	2.462	0.876	2.462	0.518987	0.465388		61	0.0005181	5.053	7.948	5.05248	7.94748	0.739967	0.588848		61	0.001	2.954	3.542	2.953
64	0	10.169	8.723	10.169	8.723	0.807927	0.650276		64	0	9.205	9.161	9.205	9.161	0.86441	0.642881		64	0	1.627	3.642	1.627	3.642	0.65505	0.616099		64	0	0.869	2.431	0.869	2.431	0.521405	0.468076		64	0.002	4.912	7.932	4.91	7.93	0.720685	0.558361		64	0.002	3.21	3.549	3.208
67	0	10.488	8.656	10.488	8.656	0.839722	0.708167		67	0	9.493	9.198	9.493	9.198	0.887869	0.704668		67	0	1.715	3.655	1.715	3.655	0.688024	0.652796		67	0	0.883	2.439	0.883	2.439	0.528067	0.47548		67	0	5.07	7.958	5.07	7.958	0.741551	0.591353		67	0.000672	3.063	3.559	3.06233
70	0	10.114	8.635	10.114	8.635	0.811747	0.65723		70	0	9.281	9.201	9.281	9.201	0.867758	0.651699		70	0	1.522	3.675	1.522	3.675	0.607273	0.562927		70	0	0.883	2.447	0.883	2.447	0.526341	0.473562		70	0.001	5.149	7.948	5.148	7.947	0.754002	0.61104		70	0.002	3.244	3.578	3.242
73	0	10.151	8.63	10.151	8.63	0.815188	0.663497		73	0	9.021	9.232	9.021	9.232	0.840616	0.580213		73	0	1.617	3.695	1.617	3.695	0.641686	0.601226		73	0	0.832	2.451	0.832	2.451	0.495131	0.438874		73	0.002	5.272	7.919	5.27	7.917	0.774796	0.643918		73	0.000672	3.202	3.552	3.20133
76	0	10.09	8.587	10.09	8.587	0.814347	0.661965		76	0	9.177	9.217	9.177	9.217	0.856545	0.622166		76	0	1.519	3.692	1.519	3.692	0.603285	0.558489		76	0	0.818	2.449	0.818	2.449	0.487197	0.430056		76	0.002	5.219	7.965	5.217	7.963	0.762573	0.624591		76	0.001	3.223	3.564	3.222
79	0	10.452	8.559	10.452	8.559	0.846323	0.720187		79	0.0006427	8.986	9.205	8.98536	9.20436	0.83981	0.578088		79	0	1.671	3.683	1.671	3.683	0.665276	0.627479		79	0	0.792	2.475	0.792	2.475	0.466756	0.407338		79	0	5.268	7.962	5.268	7.962	0.770124	0.636531		79	0	3.155	3.575	3.155
82	0	10.157	8.467	10.157	8.467	0.831373	0.692965		82	0	9.41	9.213	9.41	9.213	0.878674	0.680448		82	0	1.595	3.704	1.595	3.704	0.631417	0.589798		82	0	0.77	2.481	0.77	2.481	0.452693	0.391708		82	0.0005181	5.132	7.953	5.13148	7.95248	0.751065	0.606395		82	0.000672	3.298	3.587	3.29733
85	0	9.892	8.448	9.892	8.448	0.811503	0.656786		85	0	9.097	9.171	9.097	9.171	0.853337	0.613716		85	0	1.674	3.703	1.674	3.703	0.66287	0.624802		85	0	0.858	2.444	0.858	2.444	0.512066	0.457697		85	0	5.096	7.946	5.096	7.946	0.74648	0.599146		85	0	3.55	3.578	3.55
	1	2	3	4	5	6	7	8	9	10	Count	Average	variance	Std. Dev	SE
0	1	1	1	1	1	1	1	1	1	1	10	1	0	0	0
1	0	0	0	0	0	0	0	0	0	0	10	0	0	0	0
4	0.282315	0.268937	0.161423	0.0493085	0.140076	0.144435	0.179828	0.193594	0.26858	0.352384	10	0.204088	0.00784527	0.0885735	0.0280094
7	0.34554	0.340217	0.194308	0.146228	0.158858	0.2548	0.294098	0.30671	0.373833	0.478392	10	0.289298	0.0107424	0.103645	0.0327756
10	0.420088	0.485983	0.269843	0.215264	0.281612	0.313906	0.38504	0.326142	0.514238	0.56727	10	0.377939	0.0135704	0.116492	0.0368381
13	0.416455	0.525051	0.296474	0.234094	0.24157	0.285099	0.457393	0.306161	0.448556	0.61389	10	0.382474	0.0166209	0.128922	0.0407687
16	0.471599	0.488687	0.372273	0.248753	0.361971	0.319809	0.523575	0.403183	0.490489	0.612421	10	0.429276	0.0116149	0.107772	0.0340806
19	0.492235	0.536495	0.386719	0.283525	0.31904	0.387339	0.522602	0.411242	0.494223	0.644524	10	0.447794	0.0120645	0.109839	0.034734
22	0.523777	0.533336	0.384239	0.310854	0.345233	0.42052	0.560343	0.404636	0.596782	0.65873	10	0.473845	0.0135089	0.116228	0.0367545
25	0.529503	0.609492	0.426383	0.275487	0.381377	0.378986	0.521842	0.492913	0.651121	0.679123	10	0.494623	0.0169512	0.130197	0.0411719
28	0.54953	0.533421	0.44111	0.286395	0.40471	0.463411	0.574252	0.565858	0.652311	0.718865	10	0.518986	0.0156034	0.124914	0.0395012
31	0.618	0.61238	0.491175	0.325793	0.417548	0.452198	0.636699	0.546539	0.6838	0.628705	10	0.541284	0.0133577	0.115575	0.0365482
34	0.647061	0.621472	0.565092	0.296472	0.418559	0.422242	0.640776	0.478538	0.636525	0.740927	10	0.546766	0.0188682	0.137362	0.0434376
37	0.594534	0.588397	0.534558	0.436353	0.459434	0.443131	0.698481	0.482998	0.62113	0.793988	10	0.5653	0.013891	0.11786	0.0372707
40	0.603312	0.591981	0.546519	0.459304	0.465885	0.428226	0.665693	0.534041	0.686644	0.747131	10	0.572874	0.0111874	0.10577	0.0334476
43	0.617459	0.649702	0.633668	0.376495	0.493991	0.502121	0.714427	0.522735	0.786897	0.77907	10	0.607657	0.017795	0.133398	0.0421841
46	0.66403	0.680072	0.625254	0.348103	0.50127	0.495387	0.722977	0.481475	0.688906	0.723677	10	0.593115	0.0163545	0.127885	0.0404406
49	0.64123	0.676753	0.592668	0.384304	0.53958	0.54503	0.718349	0.593288	0.713057	0.766783	10	0.617104	0.0125073	0.111836	0.0353657
52	0.593098	0.67509	0.542283	0.428513	0.617654	0.517956	0.773723	0.547216	0.703563	0.876719	10	0.627582	0.0175695	0.13255	0.0419159
55	0.605809	0.66754	0.653106	0.435971	0.597403	0.537646	0.823794	0.61974	0.745711	0.811991	10	0.649871	0.0144433	0.12018	0.0380044
58	0.631286	0.611331	0.619333	0.47382	0.527984	0.511927	0.72294	0.563303	0.759871	0.860208	10	0.6282	0.0146801	0.121161	0.0383146
61	0.609443	0.669562	0.595723	0.465388	0.588848	0.506381	0.750246	0.605277	0.807321	0.855015	10	0.645321	0.0157814	0.125624	0.0397258
64	0.650276	0.642881	0.616099	0.468076	0.558361	0.569756	0.742022	0.614222	0.703561	0.828672	10	0.639393	0.0102832	0.101406	0.0320674
67	0.708167	0.704668	0.652796	0.47548	0.591353	0.530356	0.819996	0.580085	0.759527	0.845262	10	0.666769	0.0150766	0.122787	0.0388285
70	0.65723	0.651699	0.562927	0.473562	0.61104	0.57171	0.761631	0.588051	0.763683	0.87409	10	0.651562	0.0139811	0.118242	0.0373913
73	0.663497	0.580213	0.601226	0.438874	0.643918	0.567076	0.82507	0.680553	0.757815	0.835383	10	0.659362	0.0150684	0.122754	0.0388181
76	0.661965	0.622166	0.558489	0.430056	0.624591	0.569637	0.805222	0.648862	0.815628	0.848875	10	0.658549	0.0172355	0.131284	0.0415156
79	0.720187	0.578088	0.627479	0.407338	0.636531	0.550056	0.894544	0.68356	0.862094	0.855282	10	0.681516	0.0241978	0.155556	0.0491912
82	0.692965	0.680448	0.589798	0.391708	0.606395	0.583234	0.85678	0.676798	0.828546	0.80922	10	0.671589	0.0195018	0.139649	0.0441608
85	0.656786	0.613716	0.624802	0.457697	0.599146	0.648657	0.857911	0.586281	0.796862	0.81372	10	0.665558	0.0149784	0.122386	0.0387019
Repeat#1	DDX39A(F184L) 4h HS (October 6th, 2023)								Repeat#2									Repeat#3									Repeat#4									Repeat#5									Repeat#6
	Background	Bleached	Whole Cell	Bleached	Whole Cell	FRAP	Normalize			Background	Bleached	Whole Cell	Bleached	Whole Cell	FRAP	Normalize			Background	Bleached	Whole Cell	Bleached	Whole Cell	FRAP	Normalize			Background	Bleached	Whole Cell	Bleached	Whole Cell	FRAP	Normalize			Background	Bleached	Whole Cell	Bleached	Whole Cell	FRAP	Normalize			Background	Bleached	Whole Cell	Bleached
				Minus Back	Minus Back								Minus Back	Minus Back								Minus Back	Minus Back								Minus Back	Minus Back								Minus Back	Minus Back								Minus Back
0	0	7.04	5.28	7.04	5.28	1	1		0	0	6.237	5.022	6.237	5.022	1	1		0	0	4.574	4.218	4.574	4.218	1	1		0	0	7.103	6.058	7.103	6.058	1	1		0	0	9.181	9.018	9.181	9.018	1	1		0	0	7.942	10.521	7.942
1	0	1.093	4.671	1.093	4.671	0.175498	0		1	0	1.493	4.434	1.493	4.434	0.271122	0		1	0	1.066	3.718	1.066	3.718	0.264398	0		1	0	2.267	5.446	2.267	5.446	0.355027	0		1	0	3.651	8.057	3.651	8.057	0.445101	0		1	0	3.564	9.763	3.564
4	0	1.79	4.769	1.79	4.769	0.281506	0.128572		4	0	2.522	4.665	2.522	4.665	0.435306	0.225255		4	0	1.652	3.882	1.652	3.882	0.392432	0.174054		4	0	3.164	5.596	3.164	5.596	0.482221	0.197208		4	0	5.454	8.443	5.454	8.443	0.63451	0.34134		4	0	4.866	10.031	4.866
7	0	2.143	4.799	2.143	4.799	0.334914	0.193348		7	0	2.777	4.716	2.777	4.716	0.474136	0.278529		7	0	1.938	3.885	1.938	3.885	0.460016	0.265929		7	0	3.448	5.663	3.448	5.663	0.519288	0.254679		7	0	5.71	8.484	5.71	8.484	0.661083	0.389227		7	0	5.095	10.043	5.095
10	0	2.327	4.834	2.327	4.834	0.361036	0.225031		10	0	2.96	4.722	2.96	4.722	0.504739	0.320515		10	0	2.039	3.903	2.039	3.903	0.481758	0.295486		10	0	3.652	5.676	3.652	5.676	0.548752	0.300361		10	0	6.286	8.605	6.286	8.605	0.717536	0.490963		10	0	5.348	10.096	5.348
13	0	2.433	4.845	2.433	4.845	0.376625	0.243938		13	0	2.993	4.711	2.993	4.711	0.511558	0.329871		13	0	2.176	3.939	2.176	3.939	0.509429	0.333102		13	0	3.767	5.689	3.767	5.689	0.564738	0.325147		13	0	6.29	8.652	6.29	8.652	0.714092	0.484757		13	0	5.43	10.099	5.43
16	0	2.53	4.829	2.53	4.829	0.392938	0.263724		16	0	3.427	4.712	3.427	4.712	0.585612	0.431471		16	0	2.297	3.947	2.297	3.947	0.536666	0.37013		16	0	3.909	5.694	3.909	5.694	0.585512	0.357356		16	0	6.731	8.614	6.731	8.614	0.767529	0.581058		16	0	5.887	10.154	5.887
19	0	2.427	4.825	2.427	4.825	0.377254	0.244701		19	0	3.496	4.71	3.496	4.71	0.597656	0.447996		19	0	2.184	3.93	2.184	3.93	0.512472	0.33724		19	0	4.006	5.686	4.006	5.686	0.600885	0.381192		19	0	7.189	8.63	7.189	8.63	0.818235	0.672435		19	0	5.723	10.11	5.723
22	0	2.483	4.828	2.483	4.828	0.385719	0.254967		22	0	3.456	4.75	3.456	4.75	0.585843	0.431788		22	0	2.375	3.959	2.375	3.959	0.553208	0.392617		22	0	3.833	5.635	3.833	5.635	0.580139	0.349026		22	0	7.017	8.642	7.017	8.642	0.797549	0.635157		22	0.001	5.988	10.097	5.987
25	0	2.677	4.839	2.677	4.839	0.41491	0.290372		25	0	3.416	4.747	3.416	4.747	0.579428	0.422987		25	0	2.492	3.973	2.492	3.973	0.578415	0.426885		25	0	3.952	5.667	3.952	5.667	0.594773	0.371715		25	0	7.227	8.64	7.227	8.64	0.821608	0.678514		25	0	5.933	10.071	5.933
28	0	2.677	4.829	2.677	4.829	0.415769	0.291414		28	0	3.544	4.722	3.544	4.722	0.604322	0.457141		28	0	2.543	3.92	2.543	3.92	0.598233	0.453826		28	0	3.958	5.673	3.958	5.673	0.595046	0.372138		28	0	7.866	8.666	7.866	8.666	0.89157	0.804595		28	0	6.152	10.05	6.152
31	0	2.753	4.823	2.753	4.823	0.428105	0.306375		31	0	3.821	4.715	3.821	4.715	0.652524	0.523272		31	0	2.633	3.921	2.633	3.921	0.619248	0.482394		31	0	4.103	5.708	4.103	5.708	0.613063	0.400072		31	0	7.769	8.654	7.769	8.654	0.881797	0.786982		31	0	6.159	10.074	6.159
34	0	2.87	4.814	2.87	4.814	0.447133	0.329454		34	0	3.624	4.704	3.624	4.704	0.620329	0.479102		34	0	2.43	3.917	2.43	3.917	0.572088	0.418284		34	0	4.148	5.702	4.148	5.702	0.620439	0.411509		34	0	7.824	8.686	7.824	8.686	0.884768	0.792336		34	0	6.241	10.082	6.241
37	0	2.85	4.828	2.85	4.828	0.44273	0.324113		37	0	3.642	4.694	3.642	4.694	0.624738	0.485151		37	0	2.488	3.924	2.488	3.924	0.584698	0.435426		37	0	4.303	5.734	4.303	5.734	0.640031	0.441885		37	0	7.609	8.611	7.609	8.611	0.867949	0.762027		37	0	6.244	10.107	6.244
40	0	2.81	4.847	2.81	4.847	0.434805	0.314502		40	0	3.803	4.693	3.803	4.693	0.652494	0.523232		40	0	2.625	3.963	2.625	3.963	0.610823	0.470941		40	0	4.233	5.709	4.233	5.709	0.632376	0.430017		40	0	7.731	8.673	7.731	8.673	0.875561	0.775745		40	0	6.305	10.036	6.305
43	0	2.927	4.797	2.927	4.797	0.45763	0.342185		43	0	3.763	4.694	3.763	4.694	0.645494	0.513627		43	0.0009814	2.68	3.954	2.67902	3.95302	0.624967	0.490169		43	0	4.23	5.707	4.23	5.707	0.63215	0.429666		43	0	7.559	8.693	7.559	8.693	0.854112	0.737091		43	0.001	6.348	10.064	6.347
46	0	2.93	4.741	2.93	4.741	0.46351	0.349316		46	0	3.807	4.729	3.807	4.729	0.648208	0.517351		46	0	2.816	3.968	2.816	3.968	0.654442	0.530238		46	0	4.424	5.725	4.424	5.725	0.659063	0.471394		46	0	7.538	8.632	7.538	8.632	0.857758	0.743662		46	0	6.409	10.062	6.409
49	0	3.013	4.815	3.013	4.815	0.469315	0.356357		49	0	3.777	4.681	3.777	4.681	0.649695	0.519391		49	0	2.75	3.952	2.75	3.952	0.641691	0.512904		49	0	4.364	5.72	4.364	5.72	0.650693	0.458416		49	0	7.727	8.658	7.727	8.658	0.876624	0.777661		49	0	6.457	10.046	6.457
52	0	3.103	4.796	3.103	4.796	0.485248	0.375682		52	0	3.88	4.721	3.88	4.721	0.661757	0.53594		52	0	2.723	3.964	2.723	3.964	0.633468	0.501725		52	0	4.267	5.697	4.267	5.697	0.638798	0.439974		52	0	8.008	8.677	8.008	8.677	0.906514	0.831527		52	0	6.07	10.105	6.07
55	0	3.043	4.788	3.043	4.788	0.47666	0.365266		55	0	4.102	4.685	4.102	4.685	0.704997	0.595264		55	0	2.625	3.975	2.625	3.975	0.608979	0.468435		55	0	4.452	5.708	4.452	5.708	0.66521	0.480924		55	0	8.29	8.723	8.29	8.723	0.933488	0.880137		55	0	6.5	10.105	6.5
58	0	3.077	4.734	3.077	4.734	0.487484	0.378394		58	0	3.894	4.676	3.894	4.676	0.670536	0.547985		58	0	3.152	4	3.152	4	0.726669	0.628425		58	0	4.624	5.724	4.624	5.724	0.688978	0.517776		58	0	8.143	8.686	8.143	8.686	0.920841	0.857346		58	0	6.29	10.093	6.29
61	0	3.083	4.747	3.083	4.747	0.487097	0.377924		61	0	3.964	4.686	3.964	4.686	0.681134	0.562524		61	0	2.875	3.969	2.875	3.969	0.667986	0.54865		61	0	4.494	5.722	4.494	5.722	0.669842	0.488106		61	0	8.08	8.689	8.08	8.689	0.913402	0.843939		61	0	6.64	10.049	6.64
64	0	3.27	4.768	3.27	4.768	0.514367	0.410998		64	0	4.077	4.665	4.077	4.665	0.703704	0.59349		64	0	2.949	4.009	2.949	4.009	0.678343	0.562729		64	0	4.591	5.678	4.591	5.678	0.689603	0.518745		64	0	8.088	8.688	8.088	8.688	0.914411	0.845758		64	0	6.601	10.074	6.601
67	0	2.99	4.702	2.99	4.702	0.476925	0.365587		67	0	3.993	4.676	3.993	4.676	0.687584	0.571374		67	0	2.992	3.973	2.992	3.973	0.69447	0.584653		67	0	4.782	5.727	4.782	5.727	0.712147	0.553698		67	0	7.992	8.659	7.992	8.659	0.906584	0.831652		67	0	6.518	10.033	6.518
70	0	3.217	4.673	3.217	4.673	0.516317	0.413364		70	0	4.201	4.684	4.201	4.684	0.722166	0.618819		70	0	3.07	3.995	3.07	3.995	0.70865	0.60393		70	0	4.733	5.713	4.733	5.713	0.706577	0.545062		70	0	8.164	8.676	8.164	8.676	0.92428	0.863543		70	0	6.476	10.052	6.476
73	0	3.207	4.74	3.207	4.74	0.507437	0.402593		73	0	4.219	4.688	4.219	4.688	0.724641	0.622215		73	0	3.02	4.004	3.02	4.004	0.695542	0.58611		73	0	4.891	5.702	4.891	5.702	0.731573	0.583817		73	0	8.118	8.672	8.118	8.672	0.919496	0.854922		73	0	6.543	10.026	6.543
76	0	3.15	4.723	3.15	4.723	0.500212	0.39383		76	0	4.172	4.683	4.172	4.683	0.717333	0.612189		76	0	2.965	4.002	2.965	4.002	0.683216	0.569354		76	0	4.8	5.714	4.8	5.714	0.716454	0.560376		76	0	8.345	8.653	8.345	8.653	0.947283	0.904998		76	0	6.695	10.036	6.695
79	0	2.983	4.722	2.983	4.722	0.473793	0.361788		79	0	4.245	4.688	4.245	4.688	0.729107	0.628342		79	0	3.066	3.965	3.066	3.965	0.713082	0.609955		79	0	4.809	5.696	4.809	5.696	0.720066	0.565976		79	0	8.004	8.584	8.004	8.584	0.915878	0.848401		79	0	6.774	10.029	6.774
82	0	3.1	4.715	3.1	4.715	0.493107	0.385213		82	0	4.376	4.688	4.376	4.688	0.751607	0.659211		82	0	3.027	3.985	3.027	3.985	0.700478	0.592821		82	0	4.882	5.678	4.882	5.678	0.733314	0.586516		82	0.001	7.643	8.62	7.642	8.619	0.870904	0.767353		82	0	6.698	10.07	6.698
85	0	2.973	4.677	2.973	4.677	0.476748	0.365372		85	0	4.296	4.694	4.296	4.694	0.736923	0.639066		85	0	3.129	3.981	3.129	3.981	0.724809	0.625897		85	0	4.906	5.698	4.906	5.698	0.734332	0.588095		85	0	7.916	8.566	7.916	8.566	0.907712	0.833685		85	0	7.03	10.019	7.03
	1	2	3	4	5	6	7	8	9	10	Count	Average	variance	Std. Dev	SE
0	1	1	1	1	1	1	1	1	1	1	10	1	0	0	0
1	0	0	0	0	0	0	0	0	0	0	10	0	0	0	0
4	0.128572	0.225255	0.174054	0.197208	0.34134	0.307949	0.307949	0.171071	0.213022	0.242133	10	0.230855	0.00477387	0.0690932	0.0218492
7	0.193348	0.278529	0.265929	0.254679	0.389227	0.364956	0.364956	0.232454	0.338766	0.299034	10	0.298188	0.00416486	0.0645357	0.020408
10	0.225031	0.320515	0.295486	0.300361	0.490963	0.422408	0.422408	0.314321	0.418268	0.323419	10	0.353318	0.00653431	0.0808351	0.0255623
13	0.243938	0.329871	0.333102	0.325147	0.484757	0.442834	0.442834	0.336318	0.451373	0.350967	10	0.374114	0.00584476	0.0764511	0.0241759
16	0.263724	0.431471	0.37013	0.357356	0.581058	0.550819	0.550819	0.354507	0.422347	0.351973	10	0.42342	0.0111041	0.105376	0.0333229
19	0.244701	0.447996	0.33724	0.381192	0.672435	0.515678	0.515678	0.445661	0.482943	0.357417	10	0.440094	0.0140445	0.118509	0.037476
22	0.254967	0.431788	0.392617	0.349026	0.635157	0.584772	0.584772	0.45603	0.55992	0.387153	10	0.46362	0.0151868	0.123235	0.0389703
25	0.290372	0.422987	0.426885	0.371715	0.678514	0.574793	0.574793	0.449472	0.557688	0.480667	10	0.482789	0.0131139	0.114516	0.0362132
28	0.291414	0.457141	0.453826	0.372138	0.804595	0.633851	0.633851	0.487792	0.588758	0.434396	10	0.515776	0.0224754	0.149918	0.0474082
31	0.306375	0.523272	0.482394	0.400072	0.786982	0.631893	0.631893	0.467533	0.659052	0.449897	10	0.533936	0.0203137	0.142526	0.0450707
34	0.329454	0.479102	0.418284	0.411509	0.792336	0.651513	0.651513	0.513322	0.624367	0.47363	10	0.534503	0.0199821	0.141358	0.0447014
37	0.324113	0.485151	0.435426	0.441885	0.762027	0.648346	0.648346	0.48845	0.621344	0.521177	10	0.537626	0.0169471	0.130181	0.0411668
40	0.314502	0.523232	0.470941	0.430017	0.775745	0.67515	0.67515	0.475812	0.673769	0.521497	10	0.553581	0.0200683	0.141663	0.0447977
43	0.342185	0.513627	0.490169	0.429666	0.737091	0.681533	0.681533	0.516586	0.679243	0.544949	10	0.561658	0.016518	0.128522	0.0406423
46	0.349316	0.517351	0.530238	0.471394	0.743662	0.6975	0.6975	0.558925	0.594809	0.576111	10	0.573681	0.0140098	0.118363	0.0374297
49	0.356357	0.519391	0.512904	0.458416	0.777661	0.71236	0.71236	0.465176	0.594699	0.56231	10	0.567163	0.0176831	0.132978	0.0420513
52	0.375682	0.53594	0.501725	0.439974	0.831527	0.604487	0.604487	0.526034	0.62338	0.576619	10	0.561986	0.0150496	0.122677	0.0387939
55	0.365266	0.595264	0.468435	0.480924	0.880137	0.713649	0.713649	0.548562	0.638862	0.512732	10	0.591748	0.0224457	0.149819	0.0473769
58	0.378394	0.547985	0.628425	0.517776	0.857346	0.662236	0.662236	0.531397	0.629508	0.532236	10	0.594754	0.0159168	0.126162	0.0398959
61	0.377924	0.562524	0.54865	0.488106	0.843939	0.758583	0.758583	0.578909	0.656939	0.591171	10	0.616533	0.0196349	0.140125	0.0443113
64	0.410998	0.59349	0.562729	0.518745	0.845758	0.744446	0.744446	0.600253	0.612942	0.6059	10	0.623971	0.0155931	0.124872	0.0394881
67	0.365587	0.571374	0.584653	0.553698	0.831652	0.730093	0.730093	0.650903	0.641129	0.552174	10	0.621136	0.016418	0.128133	0.0405192
70	0.413364	0.618819	0.60393	0.545062	0.863543	0.716224	0.716224	0.614531	0.66403	0.54936	10	0.630509	0.0146955	0.121225	0.0383347
73	0.402593	0.622215	0.58611	0.583817	0.854922	0.737653	0.737653	0.616982	0.672184	0.567295	10	0.638142	0.01498	0.122393	0.038704
76	0.39383	0.612189	0.569354	0.560376	0.904998	0.774837	0.774837	0.606721	0.658914	0.574915	10	0.643097	0.0205439	0.143331	0.0453254
79	0.361788	0.628342	0.609955	0.565976	0.848401	0.796239	0.796239	0.601873	0.697756	0.538085	10	0.644465	0.0212388	0.145735	0.0460856
82	0.385213	0.659211	0.592821	0.586516	0.767353	0.769824	0.769824	0.611522	0.756127	0.54894	10	0.644735	0.0158515	0.125903	0.0398139
85	0.365372	0.639066	0.625897	0.588095	0.833685	0.863515	0.863515	0.660475	0.731317	0.584559	10	0.67555	0.0238822	0.154539	0.0488695
Repeat#1	DDX39A(C223V) 4h HS (October 6th, 2023)								Repeat#2									Repeat#3									Repeat#4									Repeat#5									Repeat#6
	Background	Bleached	Whole Cell	Bleached	Whole Cell	FRAP	Normalize			Background	Bleached	Whole Cell	Bleached	Whole Cell	FRAP	Normalize			Background	Bleached	Whole Cell	Bleached	Whole Cell	FRAP	Normalize			Background	Bleached	Whole Cell	Bleached	Whole Cell	FRAP	Normalize			Background	Bleached	Whole Cell	Bleached	Whole Cell	FRAP	Normalize			Background	Bleached	Whole Cell	Bleached
				Minus Back	Minus Back								Minus Back	Minus Back								Minus Back	Minus Back								Minus Back	Minus Back								Minus Back	Minus Back								Minus Back
0	0	12.324	15.212	12.324	15.212	1	1		0	0	10.137	12.502	10.137	12.502	1	1		0	0	6.382	8.583	6.382	8.583	1	1		0	0	6.911	12.752	6.911	12.752	1	1		0	0	3.987	4.66	3.987	4.66	1	1		0	0.002	4.9	4.276	4.898
1	0	4.804	14.2	4.804	14.2	0.417589	0		1	0	4.324	11.518	4.324	11.518	0.462998	0		1	0	1.967	8	1.967	8	0.330671	0		1	0	2.653	11.886	2.653	11.886	0.41185	0		1	0	0.649	4.107	0.649	4.107	0.184697	0		1	0.002	0.59	3.939	0.588
4	0	7.178	14.427	7.178	14.427	0.614132	0.337465		4	0	5.898	11.771	5.898	11.771	0.617962	0.288572		4	0	2.697	8.159	2.697	8.159	0.444556	0.170147		4	0	3.689	12.131	3.689	12.131	0.561112	0.253782		4	0	1.344	4.282	1.344	4.282	0.366853	0.223422		4	0.000615	1.1	4.05	1.09939
7	0	7.973	14.443	7.973	14.443	0.681395	0.452955		7	0	6.438	11.77	6.438	11.77	0.674597	0.394039		7	0	2.73	8.175	2.73	8.175	0.449115	0.176958		7	0	4.011	12.246	4.011	12.246	0.60436	0.327315		7	0	1.742	4.36	1.742	4.36	0.466983	0.346235		7	0.000615	1.37	4.056	1.36939
10	0	8.556	14.499	8.556	14.499	0.728396	0.533655		10	0	6.801	11.749	6.801	11.749	0.713907	0.467242		10	0	3.021	8.184	3.021	8.184	0.496441	0.247665		10	0	4.084	12.235	4.084	12.235	0.615913	0.346957		10	0	1.921	4.325	1.921	4.325	0.519136	0.410202		10	0.000615	1.51	4.076	1.50938
13	0	8.582	14.59	8.582	14.59	0.726052	0.529631		13	0	7.016	11.856	7.016	11.856	0.72983	0.496892		13	0	2.858	8.171	2.858	8.171	0.470402	0.208763		13	0	4.395	12.262	4.395	12.262	0.661356	0.424221		13	0	1.94	4.395	1.94	4.395	0.51592	0.406258		13	0.003	1.62	4.049	1.617
16	0	8.862	14.579	8.862	14.579	0.750306	0.571276		16	0	7.258	11.802	7.258	11.802	0.758458	0.550203		16	0	3.048	8.149	3.048	8.149	0.503029	0.257508		16	0	4.342	12.201	4.342	12.201	0.656647	0.416215		16	0	2.053	4.359	2.053	4.359	0.55048	0.448647		16	0	1.905	4.052	1.905
19	0	9.107	14.5	9.107	14.5	0.77525	0.614105		19	0	7.262	11.851	7.262	11.851	0.755738	0.545138		19	0	3.279	8.221	3.279	8.221	0.536413	0.307385		19	0	4.184	12.165	4.184	12.165	0.634625	0.378772		19	0	2.139	4.34	2.139	4.34	0.576051	0.48001		19	0.000615	1.9	4.066	1.89938
22	0	9.493	14.524	9.493	14.524	0.806774	0.668231		22	0	7.641	11.886	7.641	11.886	0.792838	0.614225		22	0	3.33	8.211	3.33	8.211	0.545419	0.320841		22	0	4.453	12.225	4.453	12.225	0.672111	0.442509		22	0	2.397	4.341	2.397	4.341	0.645384	0.56505		22	0.001	2.035	4.054	2.034
25	0	9.333	14.515	9.333	14.515	0.793668	0.645728		25	0	7.645	11.801	7.645	11.801	0.798967	0.625638		25	0	3.491	8.219	3.491	8.219	0.571233	0.359407		25	0	4.905	12.236	4.905	12.236	0.739668	0.557372		25	0	2.391	4.361	2.391	4.361	0.640816	0.559447		25	0.000615	1.94	4.044	1.93938
28	0	9.444	14.564	9.444	14.564	0.800405	0.657296		28	0	8.062	11.756	8.062	11.756	0.845772	0.712798		28	0	3.47	8.226	3.47	8.226	0.567313	0.353551		28	0	5.021	12.261	5.021	12.261	0.755617	0.584489		28	0	2.437	4.34	2.437	4.34	0.656305	0.578445		28	0.004	1.925	4.043	1.921
31	0	9.796	14.514	9.796	14.514	0.833098	0.71343		31	0	8.172	11.84	8.172	11.84	0.85123	0.722961		31	0	3.555	8.171	3.555	8.171	0.585122	0.380158		31	0	5.132	12.164	5.132	12.164	0.77848	0.623362		31	0	2.318	4.373	2.318	4.373	0.619546	0.533359		31	0.003	2.48	4.078	2.477
34	0	9.742	14.542	9.742	14.542	0.826911	0.702805		34	0	8.043	11.781	8.043	11.781	0.841988	0.705752		34	0	3.439	8.173	3.439	8.173	0.565891	0.351427		34	0	5.132	12.17	5.132	12.17	0.778097	0.622709		34	0	2.715	4.385	2.715	4.385	0.723669	0.661069		34	0.001	2.315	4.055	2.314
37	0	10.138	14.561	10.138	14.561	0.859401	0.758591		37	0	7.734	11.778	7.734	11.778	0.809846	0.645898		37	0	3.694	8.145	3.694	8.145	0.609941	0.417239		37	0	4.916	12.164	4.916	12.164	0.745715	0.567653		37	0	2.603	4.378	2.603	4.378	0.694925	0.625814		37	0.003	2.285	4.073	2.282
40	0	10.222	14.512	10.222	14.512	0.869447	0.775841		40	0	7.984	11.678	7.984	11.678	0.843184	0.707978		40	0	3.673	8.116	3.673	8.116	0.608641	0.415296		40	0	4.989	12.102	4.989	12.102	0.760666	0.593073		40	0	2.675	4.347	2.675	4.347	0.71924	0.655637		40	0.002	2.53	4.096	2.528
43	0	10.044	14.468	10.044	14.468	0.856905	0.754306		43	0	8.094	11.729	8.094	11.729	0.851084	0.72269		43	0	3.773	8.105	3.773	8.105	0.62606	0.441321		43	0	5.011	12.081	5.011	12.081	0.765348	0.601034		43	0	2.57	4.37	2.57	4.37	0.687371	0.616549		43	0.002	2.77	4.087	2.768
46	0	10.164	14.504	10.164	14.504	0.864991	0.768189		46	0	7.934	11.678	7.934	11.678	0.837903	0.698145		46	0	3.739	8.042	3.739	8.042	0.625279	0.440154		46	0	4.811	12.068	4.811	12.068	0.735593	0.550443		46	0	2.901	4.337	2.901	4.337	0.781804	0.732375		46	0.002	2.575	4.09	2.573
49	0	10.08	14.537	10.08	14.537	0.855895	0.752571		49	0	8.355	11.713	8.355	11.713	0.879728	0.776031		49	0	3.791	8.064	3.791	8.064	0.632245	0.450562		49	0	4.689	11.956	4.689	11.956	0.723655	0.530146		49	0	2.881	4.343	2.881	4.343	0.775342	0.724448		49	0.002	2.76	4.048	2.758
52	0	9.773	14.497	9.773	14.497	0.832117	0.711745		52	0	7.852	11.666	7.852	11.666	0.830096	0.683607		52	0	3.879	8.041	3.879	8.041	0.648772	0.475253		52	0	4.995	12.013	4.995	12.013	0.767223	0.604221		52	0	2.894	4.328	2.894	4.328	0.78154	0.73205		52	0.002	2.71	4.04	2.708
55	0	10.089	14.458	10.089	14.458	0.86134	0.76192		55	0.0009042	8.359	11.714	8.3581	11.7131	0.880047	0.776624		55	0	3.924	8.011	3.924	8.011	0.658756	0.49017		55	0	4.921	11.955	4.921	11.955	0.759523	0.591131		55	0	2.821	4.339	2.821	4.339	0.759894	0.705501		55	0.004	2.65	4.03	2.646
58	0	10.089	14.439	10.089	14.439	0.862473	0.763866		58	0	8.195	11.594	8.195	11.594	0.871737	0.761151		58	0	4.018	7.985	4.018	7.985	0.676733	0.517028		58	0	5.1	11.921	5.1	11.921	0.789396	0.641921		58	0	3.026	4.329	3.026	4.329	0.816998	0.775541		58	0.001	2.755	4.017	2.754
61	0	10.471	14.448	10.471	14.448	0.894571	0.818979		61	0	8.301	11.586	8.301	11.586	0.883623	0.783284		61	0	4.003	7.996	4.003	7.996	0.673279	0.511868		61	0	4.779	11.967	4.779	11.967	0.736867	0.552609		61	0	2.881	4.35	2.881	4.35	0.774094	0.722918		61	0.002	2.825	4.037	2.823
64	0	10.524	14.449	10.524	14.449	0.899037	0.826647		64	0	8.293	11.577	8.293	11.577	0.883458	0.782976		64	0	4.239	7.993	4.239	7.993	0.71324	0.571571		64	0	4.789	11.928	4.789	11.928	0.740823	0.559336		64	0	3.086	4.317	3.086	4.317	0.835514	0.798251		64	0.004	2.77	4.065	2.766
67	0	10.267	14.408	10.267	14.408	0.879578	0.793236		67	0	8.258	11.623	8.258	11.623	0.876247	0.769549		67	0	3.927	7.983	3.927	7.983	0.661572	0.494377		67	0	5.111	11.929	5.111	11.929	0.790568	0.643914		67	0	3.106	4.333	3.106	4.333	0.837823	0.801084		67	0.002	2.835	4.031	2.833
70	0	10.36	14.444	10.36	14.444	0.885334	0.803118		70	0	8.641	11.675	8.641	11.675	0.912803	0.837623		70	0	4.139	7.91	4.139	7.91	0.703722	0.557351		70	0	5.263	11.99	5.263	11.99	0.809938	0.676847		70	0	3.225	4.323	3.225	4.323	0.871935	0.842924		70	0	2.845	4.024	2.845
73	0	10.453	14.37	10.453	14.37	0.897881	0.824662		73	0	8.547	11.662	8.547	11.662	0.90388	0.821006		73	0	4.042	7.903	4.042	7.903	0.687839	0.53362		73	0	4.958	12.005	4.958	12.005	0.762047	0.595421		73	0	2.841	4.341	2.841	4.341	0.764929	0.711677		73	0.004	2.695	4.048	2.691
76	0	10.351	14.461	10.351	14.461	0.883525	0.800011		76	0	8.766	11.719	8.766	11.719	0.922531	0.855738		76	0	4.215	7.914	4.215	7.914	0.716282	0.576115		76	0.001	4.9	11.922	4.899	11.921	0.758284	0.589024		76	0.0006711	2.901	4.295	2.90033	4.29433	0.78939	0.741679		76	0.001	2.835	4.055	2.834
79	0	10.253	14.436	10.253	14.436	0.876675	0.788251		79	0	8.801	11.739	8.801	11.739	0.924636	0.859659		79	0	4.194	7.903	4.194	7.903	0.713705	0.572265		79	0	4.716	11.889	4.716	11.889	0.731924	0.544205		79	0	3.199	4.306	3.199	4.306	0.86832	0.83849		79	0.003	3.13	4.031	3.127
82	0	9.809	14.443	9.809	14.443	0.838305	0.722369		82	0	8.77	11.771	8.77	11.771	0.918875	0.848929		82	0	3.985	7.892	3.985	7.892	0.679084	0.520541		82	0	4.821	11.776	4.821	11.776	0.7554	0.584119		82	0	3.199	4.299	3.199	4.299	0.869734	0.840224		82	0.004	3.035	4.03	3.031
85	0	10.044	14.436	10.044	14.436	0.858805	0.757568		85	0	8.848	11.68	8.848	11.68	0.93427	0.877598		85	0	4.042	7.868	4.042	7.868	0.690899	0.538192		85	0	4.853	11.837	4.853	11.837	0.756495	0.585982		85	0	3.417	4.317	3.417	4.317	0.92513	0.908169		85	0.003	2.835	4.044	2.832
	1	2	3	4	5	6	7	8	9	10	Count	Average	variance	Std. Dev	SE
0	1	1	1	1	1	1	1	1	1	1	10	1	0	0	0
1	0	0	0	0	0	0	0	0	0	0	10	0	0	0	0
4	0.337465	0.288572	0.170147	0.253782	0.223422	0.122553	0.295134	0.140158	0.189091	0.265743	10	0.228607	0.0051068	0.0714619	0.0225982
7	0.452955	0.394039	0.176958	0.327315	0.346235	0.188952	0.412738	0.208432	0.266505	0.347347	10	0.312148	0.00950841	0.0975111	0.0308357
10	0.533655	0.467242	0.247665	0.346957	0.410202	0.221758	0.4137	0.245749	0.301636	0.370498	10	0.355906	0.0105959	0.102936	0.0325514
13	0.529631	0.496892	0.208763	0.424221	0.406258	0.251144	0.611791	0.288423	0.286242	0.409474	10	0.391284	0.017236	0.131286	0.0415162
16	0.571276	0.550203	0.257508	0.416215	0.448647	0.321865	0.624676	0.335424	0.282715	0.439209	10	0.424774	0.0160822	0.126816	0.0401026
19	0.614105	0.545138	0.307385	0.378772	0.48001	0.318926	0.612833	0.356168	0.310862	0.402281	10	0.432648	0.0148244	0.121756	0.0385025
22	0.668231	0.614225	0.320841	0.442509	0.56505	0.353684	0.609604	0.378702	0.276867	0.500894	10	0.473061	0.0190723	0.138102	0.0436718
25	0.645728	0.625638	0.359407	0.557372	0.559447	0.331403	0.578926	0.395101	0.281912	0.469041	10	0.480398	0.0171055	0.130788	0.0413588
28	0.657296	0.712798	0.353551	0.584489	0.578445	0.327358	0.575078	0.44909	0.310929	0.51189	10	0.506092	0.0198129	0.140758	0.0445116
31	0.71343	0.722961	0.380158	0.623362	0.533359	0.460043	0.664228	0.412321	0.322017	0.53316	10	0.536504	0.0201849	0.142074	0.0449276
34	0.702805	0.705752	0.351427	0.622709	0.661069	0.42286	0.59598	0.471597	0.332047	0.544193	10	0.541044	0.019536	0.139771	0.0441995
37	0.758591	0.645898	0.417239	0.567653	0.625814	0.41272	0.613047	0.515529	0.321756	0.611754	10	0.549	0.0173666	0.131782	0.0416733
40	0.775841	0.707978	0.415296	0.593073	0.655637	0.469712	0.599434	0.481982	0.31964	0.601807	10	0.56204	0.0194374	0.139418	0.0440879
43	0.754306	0.72269	0.441321	0.601034	0.616549	0.530026	0.667083	0.548844	0.338456	0.538995	10	0.57593	0.0158515	0.125903	0.039814
46	0.768189	0.698145	0.440154	0.550443	0.732375	0.481666	0.760512	0.549449	0.344832	0.596466	10	0.592223	0.0211434	0.145408	0.0459819
49	0.752571	0.776031	0.450562	0.530146	0.724448	0.5341	0.843041	0.552454	0.333736	0.590765	10	0.608785	0.0258717	0.160847	0.0508643
52	0.711745	0.683607	0.475253	0.604221	0.73205	0.523031	0.745979	0.607043	0.337376	0.595216	10	0.601552	0.0165275	0.128559	0.0406541
55	0.76192	0.776624	0.49017	0.591131	0.705501	0.509584	0.770112	0.563924	0.358859	0.587211	10	0.611504	0.0195656	0.139877	0.044233
58	0.763866	0.761151	0.517028	0.641921	0.775541	0.538209	0.823324	0.567504	0.345375	0.629292	10	0.636321	0.0221695	0.148894	0.0470845
61	0.818979	0.783284	0.511868	0.552609	0.722918	0.552127	0.913082	0.574952	0.361427	0.627094	10	0.641834	0.0275285	0.165917	0.0524676
64	0.826647	0.782976	0.571571	0.559336	0.798251	0.53355	0.816895	0.616231	0.350476	0.640291	10	0.649622	0.0241776	0.155492	0.0491707
67	0.793236	0.769549	0.494377	0.643914	0.801084	0.555663	0.849391	0.601267	0.364056	0.635201	10	0.650774	0.0238776	0.154524	0.0488647
70	0.803118	0.837623	0.557351	0.676847	0.842924	0.559532	0.822891	0.628257	0.373856	0.648925	10	0.675132	0.0237401	0.154078	0.0487238
73	0.824662	0.821006	0.53362	0.595421	0.711677	0.517814	0.858514	0.59372	0.431107	0.605272	10	0.649281	0.0215672	0.146858	0.0464405
76	0.800011	0.855738	0.576115	0.589024	0.741679	0.55156	0.812475	0.590505	0.386289	0.588447	10	0.649184	0.0217075	0.147335	0.0465913
79	0.788251	0.859659	0.572265	0.544205	0.83849	0.629073	0.835262	0.594639	0.404366	0.614877	10	0.668109	0.0235499	0.15346	0.0485283
82	0.722369	0.848929	0.520541	0.584119	0.840224	0.605535	0.748147	0.631349	0.41132	0.659398	10	0.657193	0.0189547	0.137676	0.043537
85	0.757568	0.877598	0.538192	0.585982	0.908169	0.55332	0.800628	0.651585	0.397416	0.595244	10	0.66657	0.026968	0.164219	0.0519307
[truncated: 35 more columns]

## Sheet: R2-Top
Repeat#1	DDX39A 4h HS (October 12th, 2023)								Repeat#2									Repeat#3									Repeat#4									Repeat#5									Repeat#6
	Background	Bleached	Whole Cell	Bleached	Whole Cell	FRAP	Normalize			Background	Bleached	Whole Cell	Bleached	Whole Cell	FRAP	Normalize			Background	Bleached	Whole Cell	Bleached	Whole Cell	FRAP	Normalize			Background	Bleached	Whole Cell	Bleached	Whole Cell	FRAP	Normalize			Background	Bleached	Whole Cell	Bleached	Whole Cell	FRAP	Normalize			Background	Bleached	Whole Cell	Bleached
				Minus Back	Minus Back								Minus Back	Minus Back								Minus Back	Minus Back								Minus Back	Minus Back								Minus Back	Minus Back								Minus Back
0	0.004	12.559	10.129	12.555	10.125	1	1		0	0.005	12.137	12.793	12.132	12.788	1	1		0	0	11.451	9.099	11.451	9.099	1	1		0	0	15.493	13.578	15.493	13.578	1	1		0	0	6.898	6.788	6.898	6.788	1	1		0	0	4.959	3.504	4.959
1	0.0007396	0.551	8.913	0.55026	8.91226	0.0497919	0		1	0.003	1.398	10.465	1.395	10.462	0.14055	0		1	0	0.506	7.312	0.506	7.312	0.0549876	0		1	0	0.658	10.694	0.658	10.694	0.0539245	0		1	0.001	0.108	5.823	0.107	5.822	0.0180855	0		1	0	0.004	2.821	0.004
4	0.003	0.926	9.233	0.923	9.23	0.0806452	0.03247		4	0.005	2.023	11.015	2.018	11.01	0.193199	0.0612589		4	0	0.854	7.697	0.854	7.697	0.0881631	0.0351059		4	0.0007032	1.176	11.291	1.1753	11.2903	0.091231	0.0394329		4	0.000615	0.403	6.082	0.402385	6.08139	0.0651115	0.0478922		4	0	0.035	2.926	0.035
7	0.002	1.195	9.327	1.193	9.325	0.103174	0.0561793		7	0.005	2.125	11.183	2.12	11.178	0.199913	0.0690718		7	0	0.947	7.707	0.947	7.707	0.0976371	0.0451312		7	0	1.429	11.495	1.429	11.495	0.108949	0.0581609		7	0	0.491	6.186	0.491	6.186	0.078107	0.0611271		7	0	0.066	2.969	0.066
10	0.001	1.301	9.369	1.3	9.368	0.111912	0.0653747		10	0.004	2.395	11.215	2.391	11.211	0.224805	0.0980337		10	0.001	1.183	7.793	1.182	7.792	0.120537	0.0693631		10	0	1.511	11.621	1.511	11.621	0.113952	0.0634488		10	0	0.53	6.211	0.53	6.211	0.0839717	0.0670998		10	0	0.093	3.006	0.093
13	0	1.414	9.381	1.414	9.381	0.121557	0.0755253		13	0.004	2.41	11.239	2.406	11.235	0.225732	0.0991124		13	0	1.232	7.79	1.232	7.79	0.125668	0.0747927		13	0	1.647	11.581	1.647	11.581	0.124637	0.0747432		13	0	0.589	6.22	0.589	6.22	0.0931845	0.0764822		13	0	0.126	2.973	0.126
16	0.002	1.594	9.364	1.592	9.362	0.137136	0.0919214		16	0.001	2.441	11.055	2.44	11.054	0.23267	0.107185		16	0	1.248	7.796	1.248	7.796	0.127202	0.0764161		16	0.0007032	1.609	11.608	1.6083	11.6073	0.121433	0.071356		16	0	0.62	6.215	0.62	6.215	0.0981678	0.0815573		16	0	0.109	2.983	0.109
19	0.003	1.414	9.376	1.411	9.373	0.121402	0.0753628		19	0.003	2.473	10.995	2.47	10.992	0.236859	0.11206		19	0	1.374	7.685	1.374	7.685	0.142067	0.0921463		19	0	1.75	11.629	1.75	11.629	0.131885	0.0824043		19	0.000615	0.686	6.219	0.685385	6.21839	0.108462	0.0920406		19	0	0.097	2.956	0.097
22	0.002	1.516	9.401	1.514	9.399	0.129904	0.0843101		22	0.006	2.695	11.093	2.689	11.087	0.255651	0.133924		22	0	1.339	7.75	1.339	7.75	0.137287	0.0870881		22	0	1.775	11.6	1.775	11.6	0.134104	0.0847492		22	0.001	0.741	6.206	0.74	6.205	0.117357	0.1011		22	0	0.14	3.004	0.14
25	0.0007396	1.59	9.346	1.58926	9.34526	0.137146	0.0919312		25	0.002	2.711	11.031	2.709	11.029	0.258907	0.137712		25	0	1.343	7.733	1.343	7.733	0.138	0.0878424		25	0	1.895	11.657	1.895	11.657	0.14247	0.0935922		25	0.000615	0.688	6.191	0.687385	6.19039	0.10927	0.092864		25	0	0.117	3.019	0.117
28	0.002	1.621	9.334	1.619	9.332	0.139911	0.094841		28	0.003	2.742	11.053	2.739	11.05	0.261276	0.14047		28	0	1.341	7.786	1.341	7.786	0.136856	0.0866324		28	0	1.911	11.66	1.911	11.66	0.143636	0.0948246		28	0.000615	0.828	6.208	0.827385	6.20739	0.131165	0.115162		28	0	0.136	3.015	0.136
31	0.004	1.637	9.336	1.633	9.332	0.14112	0.0961142		31	0.002	2.77	10.997	2.768	10.995	0.265363	0.145225		31	0	1.449	7.769	1.449	7.769	0.148202	0.0986381		31	0	1.906	11.676	1.906	11.676	0.143064	0.0942199		31	0.000615	0.741	6.166	0.740385	6.16539	0.118172	0.10193		31	0	0.169	2.999	0.169
34	0.0007396	1.688	9.301	1.68726	9.30026	0.146307	0.101573		34	0.005	2.832	11.008	2.827	11.003	0.270823	0.151577		34	0	1.427	7.683	1.427	7.683	0.147585	0.0979858		34	0	1.902	11.683	1.902	11.683	0.142678	0.0938121		34	0.000615	0.817	6.172	0.816385	6.17138	0.130176	0.114155		34	0	0.196	2.981	0.196
37	0.003	1.727	9.339	1.724	9.336	0.148921	0.104323		37	0.003	2.91	11.088	2.907	11.085	0.276426	0.158097		37	0	1.48	7.626	1.48	7.626	0.154211	0.104997		37	0	2.02	11.645	2.02	11.645	0.152024	0.103691		37	0.001	0.83	6.192	0.829	6.191	0.131769	0.115777		37	0	0.165	2.971	0.165
40	0.001	1.816	9.19	1.815	9.189	0.159289	0.115235		40	0.002	2.957	10.982	2.955	10.98	0.283678	0.166535		40	0	1.541	7.6	1.541	7.6	0.161116	0.112304		40	0	2.083	11.674	2.083	11.674	0.156376	0.108291		40	0	0.891	6.208	0.891	6.208	0.141236	0.125419		40	0	0.184	2.993	0.184
43	0.001	2.02	9.196	2.019	9.195	0.177077	0.133955		43	0.005	2.996	10.897	2.991	10.892	0.289454	0.173255		43	0	1.596	7.613	1.596	7.613	0.166582	0.118087		43	0	2.105	11.681	2.105	11.681	0.157933	0.109937		43	0	0.865	6.228	0.865	6.228	0.136674	0.120773		43	0	0.189	2.982	0.189
46	0.0007396	1.848	9.156	1.84726	9.15526	0.162718	0.118844		46	0.003	3.125	10.822	3.122	10.819	0.30417	0.190378		46	0	1.6	7.625	1.6	7.625	0.166736	0.118251		46	0	2.179	11.664	2.179	11.664	0.163723	0.116057		46	0	0.865	6.22	0.865	6.22	0.13685	0.120952		46	0	0.231	2.985	0.231
49	0.001	1.848	9.169	1.847	9.168	0.162469	0.118582		49	0.006	2.902	10.903	2.896	10.897	0.280131	0.162408		49	0	1.657	7.619	1.657	7.619	0.172812	0.124681		49	0	2.145	11.66	2.145	11.66	0.161224	0.113415		49	0	0.924	6.19	0.924	6.19	0.146893	0.13118		49	0	0.222	3.008	0.222
52	0.002	1.805	9.114	1.803	9.112	0.159573	0.115534		52	0.001	2.91	10.839	2.909	10.838	0.282921	0.165654		52	0	1.693	7.554	1.693	7.554	0.178086	0.130261		52	0	2.248	11.681	2.248	11.681	0.168662	0.121277		52	0.001	0.97	6.198	0.969	6.197	0.153872	0.138288		52	0	0.231	3.005	0.231
55	0.001	1.762	9.203	1.761	9.202	0.154332	0.110018		55	0.003	3.074	10.795	3.071	10.792	0.299949	0.185467		55	0	1.642	7.533	1.642	7.533	0.173203	0.125094		55	0	2.248	11.726	2.248	11.726	0.168014	0.120593		55	0	0.999	6.177	0.999	6.177	0.15915	0.143663		55	0	0.283	3.01	0.283
58	0.004	1.91	9.088	1.906	9.084	0.169209	0.125675		58	0.005	3.133	10.872	3.128	10.867	0.303408	0.189492		58	0	1.734	7.629	1.734	7.629	0.180606	0.132928		58	0	2.295	11.648	2.295	11.648	0.172676	0.12552		58	0	0.97	6.227	0.97	6.227	0.153289	0.137694		58	0	0.267	3.001	0.267
61	0.002	1.902	9.134	1.9	9.132	0.16779	0.124181		61	0.001	3.164	10.778	3.163	10.777	0.309365	0.196423		61	0	1.715	7.441	1.715	7.441	0.18314	0.135609		61	0	2.281	11.606	2.281	11.606	0.172244	0.125063		61	0	0.971	6.163	0.971	6.163	0.155041	0.139478		61	0	0.284	3.007	0.284
64	0.004	1.93	9.049	1.926	9.045	0.171722	0.128319		64	0.005	3.156	10.63	3.151	10.625	0.312601	0.200187		64	0	1.799	7.561	1.799	7.561	0.189061	0.141875		64	0	2.288	11.668	2.288	11.668	0.171854	0.124651		64	0	0.932	6.154	0.932	6.154	0.149031	0.133358		64	0	0.263	2.995	0.263
67	0.002	1.93	8.995	1.928	8.993	0.172894	0.129553		67	0.004	3.203	11.433	3.199	11.429	0.295037	0.179751		67	0	1.726	7.555	1.726	7.555	0.181533	0.133909		67	0	2.458	11.622	2.458	11.622	0.185354	0.13892		67	0	0.98	6.166	0.98	6.166	0.156402	0.140864		67	0	0.296	2.982	0.296
70	0.002	2.191	8.908	2.189	8.906	0.198217	0.156203		70	0.002	3.203	11.43	3.201	11.428	0.295247	0.179996		70	0	1.764	7.527	1.764	7.527	0.18622	0.138869		70	0	2.353	11.612	2.353	11.612	0.177589	0.130713		70	0	0.995	6.133	0.995	6.133	0.15965	0.144172		70	0	0.278	2.996	0.278
73	0.0007396	2.227	8.889	2.22626	8.88826	0.201994	0.160177		73	0.003	3.422	11.419	3.419	11.416	0.315686	0.203777		73	0	1.713	7.508	1.713	7.508	0.181294	0.133656		73	0	2.424	11.551	2.424	11.551	0.183913	0.137398		73	0	1.01	6.1	1.01	6.1	0.162933	0.147516		73	0	0.308	2.993	0.308
76	0.0007396	2.312	8.769	2.31126	8.76826	0.212576	0.171314		76	0.0006468	3.379	11.255	3.37835	11.2544	0.316413	0.204623		76	0	1.846	7.59	1.846	7.59	0.193259	0.146317		76	0.0007032	2.317	11.553	2.3163	11.5523	0.175722	0.12874		76	0.001	1.058	6.09	1.057	6.089	0.170824	0.155551		76	0	0.303	3	0.303
79	0.001	2.254	8.789	2.253	8.788	0.206752	0.165185		79	0.001	3.352	11.437	3.351	11.436	0.308866	0.195842		79	0	1.76	7.55	1.76	7.55	0.185232	0.137823		79	0	2.393	11.56	2.393	11.56	0.18142	0.134763		79	0.002	1.089	6.07	1.087	6.068	0.17628	0.161108		79	0	0.281	3.008	0.281
82	0.003	2.375	8.755	2.372	8.752	0.218568	0.17762		82	0.003	3.348	11.393	3.345	11.39	0.309558	0.196648		82	0	1.776	7.666	1.776	7.666	0.184088	0.136612		82	0	2.431	11.605	2.431	11.605	0.183586	0.137052		82	0	1.002	6.089	1.002	6.089	0.161935	0.146499		82	0	0.291	2.965	0.291
85	0.001	2.539	8.594	2.538	8.593	0.238191	0.198271		85	0.005	3.48	11.285	3.475	11.28	0.324725	0.214295		85	0	1.795	7.591	1.795	7.591	0.187895	0.140641		85	0	2.324	11.524	2.324	11.524	0.176739	0.129815		85	0.000615	1.019	6.071	1.01838	6.07038	0.165088	0.14971		85	0	0.345	2.977	0.345
	1	2	3	4	5	6	7	8	9	10	Count	Average	variance	Std. Dev	SE
0	1	1	1	1	1	1	1	1	1	1	10	1	0	0	0
1	0	0	0	0	0	0	0	0	0	0	10	0	0	0	0
4	0.03247	0.0612589	0.0351059	0.0394329	0.0478922	0.00745765	0.0231829	0.0146201	0.0154854	0.0168825	10	0.0293788	0.000287607	0.016959	0.0053629
7	0.0561793	0.0690718	0.0451312	0.0581609	0.0611271	0.0147202	0.0340464	0.0216088	0.0218688	0.029274	10	0.0411189	0.000372606	0.019303	0.00610415
10	0.0653747	0.0980337	0.0693631	0.0634488	0.0670998	0.0208797	0.0454085	0.0322667	0.0193908	0.0294569	10	0.0510723	0.00065809	0.0256533	0.00811227
13	0.0755253	0.0991124	0.0747927	0.0747432	0.0764822	0.0289736	0.0499149	0.0456162	0.0291949	0.0435199	10	0.0597875	0.000552222	0.0234994	0.00743116
16	0.0919214	0.107185	0.0764161	0.071356	0.0815573	0.0248422	0.0635222	0.0390895	0.0325505	0.0541485	10	0.0642589	0.000711184	0.026668	0.00843317
19	0.0753628	0.11206	0.0921463	0.0824043	0.0920406	0.022207	0.0605091	0.0462838	0.0394594	0.0376171	10	0.066009	0.000854077	0.0292246	0.00924163
22	0.0843101	0.133924	0.0870881	0.0847492	0.1011	0.0319606	0.0604449	0.0517384	0.0458888	0.0447582	10	0.0725962	0.000976742	0.0312529	0.00988303
25	0.0919312	0.137712	0.0878424	0.0935922	0.092864	0.0264083	0.0695662	0.0525572	0.0417719	0.0463364	10	0.0740582	0.0010956	0.0330999	0.0104671
28	0.094841	0.14047	0.0866324	0.0948246	0.115162	0.030902	0.0761784	0.063504	0.0440499	0.0560641	10	0.0802628	0.00110433	0.0332314	0.0105087
31	0.0961142	0.145225	0.0986381	0.0942199	0.10193	0.0388551	0.0716521	0.0575219	0.0394419	0.0521001	10	0.0795699	0.0011371	0.0337209	0.0106635
34	0.101573	0.151577	0.0979858	0.0938121	0.114155	0.0455021	0.0842427	0.0618945	0.0545239	0.0690624	10	0.0874328	0.0010024	0.0316607	0.010012
37	0.104323	0.158097	0.104997	0.103691	0.115777	0.0382785	0.0728382	0.0654559	0.0559821	0.0486702	10	0.086811	0.00136166	0.0369007	0.011669
40	0.115235	0.166535	0.112304	0.108291	0.125419	0.0424798	0.0836557	0.0600788	0.0491022	0.0577504	10	0.092085	0.00160486	0.0400607	0.0126683
43	0.133955	0.173255	0.118087	0.109937	0.120773	0.0438261	0.0912818	0.0747781	0.0603537	0.0592222	10	0.0985469	0.00160643	0.0400803	0.0126745
46	0.118844	0.190378	0.118251	0.116057	0.120952	0.0537331	0.0882757	0.0683637	0.0579559	0.0689295	10	0.100174	0.00172943	0.0415864	0.0131508
49	0.118582	0.162408	0.124681	0.113415	0.13118	0.0511983	0.0867467	0.0667618	0.0509185	0.0714743	10	0.0977365	0.00142609	0.0377636	0.0119419
52	0.115534	0.165654	0.130261	0.121277	0.138288	0.0533688	0.0898774	0.0587397	0.0515499	0.0740707	10	0.0998621	0.00159834	0.0399792	0.0126425
55	0.110018	0.185467	0.125094	0.120593	0.143663	0.0654976	0.0829413	0.0750676	0.0594676	0.0790808	10	0.104689	0.0015921	0.0399011	0.0126178
58	0.125675	0.189492	0.132928	0.12552	0.137694	0.0619261	0.103289	0.0603836	0.058745	0.0696136	10	0.106527	0.00189484	0.0435297	0.0137653
61	0.124181	0.196423	0.135609	0.125063	0.139478	0.0657992	0.090261	0.0780904	0.0565666	0.0637975	10	0.107527	0.00196798	0.044362	0.0140285
64	0.128319	0.200187	0.141875	0.124651	0.133358	0.0611075	0.0960269	0.0701317	0.0720482	0.0747694	10	0.110247	0.00190019	0.0435911	0.0137847
67	0.129553	0.179751	0.133909	0.13892	0.140864	0.0692055	0.101704	0.0899898	0.0827161	0.0664777	10	0.113309	0.00136341	0.0369244	0.0116765
70	0.156203	0.179996	0.138869	0.130713	0.144172	0.064628	0.110047	0.0845817	0.0617692	0.0823641	10	0.115334	0.00166382	0.04079	0.0128989
73	0.160177	0.203777	0.133656	0.137398	0.147516	0.0717833	0.113212	0.0810275	0.0666447	0.091984	10	0.120718	0.00193282	0.0439639	0.0139026
76	0.171314	0.204623	0.146317	0.12874	0.155551	0.0704347	0.108767	0.0705017	0.0707977	0.086715	10	0.121376	0.00226332	0.0475744	0.0150443
79	0.165185	0.195842	0.137823	0.134763	0.161108	0.0650716	0.110881	0.0878459	0.0715902	0.0669309	10	0.119704	0.00214581	0.0463229	0.0146486
82	0.17762	0.196648	0.136612	0.137052	0.146499	0.0684153	0.109379	0.0758546	0.0776322	0.0771883	10	0.12029	0.00209038	0.0457207	0.0144581
85	0.198271	0.214295	0.140641	0.129815	0.14971	0.0809653	0.110589	0.0820384	0.0756783	0.0893167	10	0.127132	0.00243039	0.049299	0.0155897
Repeat#1	DDX39B 4h HS (October 12th, 2023)								Repeat#2									Repeat#3									Repeat#4									Repeat#5									Repeat#6
	Background	Bleached	Whole Cell	Bleached	Whole Cell	FRAP	Normalize			Background	Bleached	Whole Cell	Bleached	Whole Cell	FRAP	Normalize			Background	Bleached	Whole Cell	Bleached	Whole Cell	FRAP	Normalize			Background	Bleached	Whole Cell	Bleached	Whole Cell	FRAP	Normalize			Background	Bleached	Whole Cell	Bleached	Whole Cell	FRAP	Normalize			Background	Bleached	Whole Cell	Bleached
				Minus Back	Minus Back								Minus Back	Minus Back								Minus Back	Minus Back								Minus Back	Minus Back								Minus Back	Minus Back								Minus Back
0	0	12.854	9.64	12.854	9.64	1	1		0	0	9.288	6.762	9.288	6.762	1	1		0	0	8.158	10.833	8.158	10.833	1	1		0	0	6.6	7.162	6.6	7.162	1	1		0	0.0005624	9.864	8.061	9.86344	8.06044	1	1		0	0.003	10.517	10.921	10.514
1	0	2.442	8.361	2.442	8.361	0.219041	0		1	0	1.715	5.477	1.715	5.477	0.227968	0		1	0	3.488	9.707	3.488	9.707	0.477152	0		1	0	0.6	6.439	0.6	6.439	0.101117	0		1	0.0005624	2.01	6.672	2.00944	6.67144	0.246142	0		1	0.002	4.686	9.591	4.684
4	0	4.259	8.62	4.259	8.62	0.370543	0.193995		4	0	3.292	5.738	3.292	5.738	0.417688	0.245741		4	0	4.788	9.96	4.788	9.96	0.638351	0.308311		4	0	1.549	6.659	1.549	6.659	0.252425	0.168329		4	0.002	4.298	7.062	4.296	7.06	0.497267	0.33312		4	0.001	6.193	9.987	6.192
7	0	5.069	8.769	5.069	8.769	0.433522	0.274637		7	0	3.934	5.835	3.934	5.835	0.490847	0.340503		7	0	5.112	10.013	5.112	10.013	0.677941	0.384029		7	0	1.855	6.591	1.855	6.591	0.30541	0.227274		7	0	5.096	7.228	5.096	7.228	0.576158	0.43777		7	0.001	6.643	10.078	6.642
10	0	5.296	8.807	5.296	8.807	0.450981	0.296994		10	0	4.09	5.904	4.09	5.904	0.504348	0.35799		10	0	5.236	10.045	5.236	10.045	0.692173	0.41125		10	0	2.085	6.603	2.085	6.603	0.342653	0.268708		10	0	5.146	7.267	5.146	7.267	0.578689	0.441126		10	0.0005734	7.068	10.163	7.06743
13	0	5.361	8.792	5.361	8.792	0.457295	0.305079		13	0	4.26	5.9	4.26	5.9	0.525667	0.385604		13	0	5.545	10.051	5.545	10.051	0.732584	0.48854		13	0	2.114	6.506	2.114	6.506	0.352599	0.279772		13	0.0005624	5.619	7.28	5.61844	7.27944	0.630737	0.510169		13	0.001	7.068	10.21	7.067
16	0	5.701	8.786	5.701	8.786	0.48663	0.342641		16	0	4.295	5.948	4.295	5.948	0.525709	0.385658		16	0	5.539	10.09	5.539	10.09	0.728963	0.481614		16	0	2.15	6.519	2.15	6.519	0.357889	0.285656		16	0	5.748	7.292	5.748	7.292	0.64417	0.527988		16	0.002	7.324	10.2	7.322
19	0.0005181	5.869	8.764	5.86848	8.76348	0.502213	0.362595		19	0	4.528	5.959	4.528	5.959	0.553205	0.421274		19	0	5.542	10.017	5.542	10.017	0.734673	0.492535		19	0	2.4	6.573	2.4	6.573	0.396221	0.328301		19	0	5.742	7.341	5.742	7.341	0.639202	0.521398		19	0.001	7.242	10.204	7.241
22	0	6.332	8.811	6.332	8.811	0.538957	0.409645		22	0.0006868	4.646	5.985	4.64531	5.98431	0.565137	0.436729		22	0	5.712	9.993	5.712	9.993	0.759027	0.539115		22	0	2.402	6.598	2.402	6.598	0.395049	0.326997		22	0.001	5.98	7.286	5.979	7.285	0.670702	0.563183		22	0.003	7.531	10.243	7.528
25	0	6.307	8.781	6.307	8.781	0.538664	0.409269		25	0	4.885	5.961	4.885	5.961	0.596621	0.47751		25	0	5.882	9.994	5.882	9.994	0.781539	0.582172		25	0	2.525	6.658	2.525	6.658	0.411536	0.345339		25	0.0005624	6.162	7.298	6.16144	7.29744	0.689989	0.588767		25	0.002	7.483	10.204	7.481
28	0	6.431	8.784	6.431	8.784	0.549066	0.42259		28	0	4.858	6.006	4.858	6.006	0.588878	0.46748		28	0	5.994	10.01	5.994	10.01	0.795148	0.608199		28	0	2.603	6.727	2.603	6.727	0.419897	0.354641		28	0.001	6.209	7.3	6.208	7.299	0.695054	0.595486		28	0.003	7.643	10.198	7.64
31	0	6.42	8.788	6.42	8.788	0.547878	0.421068		31	0	4.858	5.974	4.858	5.974	0.592032	0.471566		31	0	6.07	9.925	6.07	9.925	0.812126	0.640671		31	0	2.58	6.614	2.58	6.614	0.423298	0.358424		31	0.002	6.424	7.257	6.422	7.255	0.723375	0.633054		31	0.003	7.604	10.118	7.601
34	0.001	6.551	8.828	6.55	8.827	0.556502	0.432111		34	0	4.899	5.969	4.899	5.969	0.597529	0.478686		34	0	6.118	9.897	6.118	9.897	0.820863	0.657383		34	0	2.808	6.653	2.808	6.653	0.458005	0.397035		34	0	6.341	7.291	6.341	7.291	0.710724	0.616273		34	0.001	7.343	10.164	7.342
37	0	6.453	8.844	6.453	8.844	0.547207	0.420209		37	0	5.024	6.008	5.024	6.008	0.608797	0.493282		37	0	6.048	9.935	6.048	9.935	0.808368	0.633484		37	0	2.775	6.556	2.775	6.556	0.459319	0.398497		37	0.0005624	6.394	7.258	6.39344	7.25744	0.719915	0.628465		37	0.003	7.449	10.173	7.446
40	0	6.613	8.853	6.613	8.853	0.560205	0.436852		40	0	5.236	5.988	5.236	5.988	0.636606	0.529302		40	0	6.118	9.98	6.118	9.98	0.814037	0.644326		40	0	2.761	6.474	2.761	6.474	0.46279	0.402359		40	0.0005624	6.629	7.276	6.62844	7.27544	0.74453	0.661117		40	0.002	7.763	10.164	7.761
43	0	6.938	8.844	6.938	8.844	0.588334	0.472872		43	0	4.941	6.046	4.941	6.046	0.594976	0.475379		43	0	6.121	9.995	6.121	9.995	0.813214	0.642752		43	0	2.926	6.363	2.926	6.363	0.499003	0.442645		43	0.001	6.695	7.293	6.694	7.292	0.750187	0.66862		43	0.002	7.797	10.146	7.795
46	0	6.701	8.834	6.701	8.834	0.56888	0.447961		46	0	5.118	6.033	5.118	6.033	0.617618	0.504707		46	0	6.097	9.953	6.097	9.953	0.813443	0.643191		46	0	3.022	6.536	3.022	6.536	0.501733	0.445682		46	0	6.752	7.26	6.752	7.26	0.760022	0.681667		46	0.002	7.903	10.234	7.901
49	0	7.135	8.844	7.135	8.844	0.60504	0.494262		49	0	4.99	6.04	4.99	6.04	0.601474	0.483795		49	0	6.282	9.896	6.282	9.896	0.842953	0.699632		49	0	2.893	6.505	2.893	6.505	0.482605	0.424402		49	0.001	6.659	7.287	6.658	7.286	0.746767	0.664084		49	0.002	7.696	10.235	7.694
52	0	7.084	8.854	7.084	8.854	0.600037	0.487856		52	0	5.309	6.045	5.309	6.045	0.639395	0.532915		52	0	6.342	9.884	6.342	9.884	0.852037	0.717006		52	0	2.935	6.443	2.935	6.443	0.494322	0.437438		52	0.0005624	6.57	7.277	6.56944	7.27644	0.737802	0.652192		52	0.003	7.72	10.222	7.717
55	0	7.15	8.834	7.15	8.834	0.606998	0.49677		55	0	5.358	6.089	5.358	6.089	0.640634	0.534519		55	0	6.012	9.92	6.012	9.92	0.804771	0.626605		55	0	2.745	6.397	2.745	6.397	0.465647	0.405536		55	0.0005624	6.629	7.301	6.62844	7.30044	0.741981	0.657735		55	0.003	7.691	10.241	7.688
58	0	7.427	8.888	7.427	8.888	0.626683	0.521976		58	0	5.562	6.043	5.562	6.043	0.670087	0.572669		58	0	6.252	9.876	6.252	9.876	0.840626	0.695182		58	0	3.031	6.428	3.031	6.428	0.511682	0.456751		58	0.0005624	6.99	7.277	6.98944	7.27644	0.784971	0.714762		58	0.002	7.947	10.228	7.945
61	0	7.38	8.844	7.38	8.844	0.625816	0.520865		61	0.001	5.403	6.056	5.402	6.055	0.649521	0.546031		61	0	6.345	9.797	6.345	9.797	0.86001	0.732255		61	0	3.105	6.452	3.105	6.452	0.522225	0.468479		61	0	6.848	7.279	6.848	7.279	0.768816	0.693332		61	0.0005734	7.681	10.249	7.68043
64	0	7.697	8.897	7.697	8.897	0.648809	0.550307		64	0	5.542	6.106	5.542	6.106	0.660789	0.560625		64	0	6.255	9.863	6.255	9.863	0.842138	0.698073		64	0	3.159	6.398	3.159	6.398	0.535791	0.483572		64	0.0005624	6.854	7.291	6.85344	7.29044	0.768219	0.692541		64	0.001	7.961	10.262	7.96
67	0.0005181	7.482	8.885	7.48148	8.88448	0.63153	0.528183		67	0	5.319	6.085	5.319	6.085	0.636389	0.52902		67	0	6.2	9.874	6.2	9.874	0.833803	0.682132		67	0	3.178	6.424	3.178	6.424	0.536832	0.48473		67	0.0005624	7.119	7.277	7.11844	7.27644	0.799459	0.73398		67	0.003	7.604	10.13	7.601
70	0	7.263	8.86	7.263	8.86	0.614782	0.506737		70	0	5.493	6.081	5.493	6.081	0.657639	0.556545		70	0	6.267	9.92	6.267	9.92	0.838906	0.691891		70	0	2.879	6.366	2.879	6.366	0.490756	0.43347		70	0.0005624	7.152	7.295	7.15144	7.29444	0.801183	0.736268		70	0.001	7.725	10.166	7.724
73	0	7.697	8.885	7.697	8.885	0.649685	0.551429		73	0	5.58	6.101	5.58	6.101	0.665865	0.5672		73	0	6.064	9.923	6.064	9.923	0.811486	0.639449		73	0	3.136	6.352	3.136	6.352	0.535742	0.483517		73	0	7.195	7.27	7.195	7.27	0.808773	0.746336		73	0.002	7.899	10.142	7.897
76	0	7.825	8.905	7.825	8.905	0.659006	0.563364		76	0.002	5.333	6.097	5.331	6.095	0.636778	0.529524		76	0	6.255	9.87	6.255	9.87	0.841541	0.696931		76	0	3.134	6.351	3.134	6.351	0.535485	0.483231		76	0.0005624	7.238	7.276	7.23744	7.27544	0.812935	0.751857		76	0.003	8.082	10.176	8.079
79	0	7.69	8.913	7.69	8.913	0.647055	0.548062		79	0.0006868	5.625	6.125	5.62431	6.12431	0.668598	0.57074		79	0	6.312	9.84	6.312	9.84	0.851799	0.71655		79	0	3.123	6.382	3.123	6.382	0.531014	0.478256		79	0.0005624	7.487	7.266	7.48644	7.26544	0.842061	0.790493		79	0.002	8.01	10.242	8.008
82	0	7.755	8.885	7.755	8.885	0.654581	0.557698		82	0	5.573	6.083	5.573	6.083	0.666997	0.568667		82	0	6.785	9.839	6.785	9.839	0.915723	0.838811		82	0	3.205	6.358	3.205	6.358	0.547013	0.496056		82	0	7.222	7.276	7.222	7.276	0.811139	0.749474		82	0.003	7.855	10.238	7.852
85	0	7.814	8.912	7.814	8.912	0.657562	0.561516		85	0	5.625	6.057	5.625	6.057	0.676111	0.580472		85	0	6.427	9.784	6.427	9.784	0.872282	0.755726		85	0	3.259	6.337	3.259	6.337	0.558073	0.50836		85	0.001	7.242	7.307	7.241	7.306	0.809933	0.747875		85	0.004	7.894	10.235	7.89
	1	2	3	4	5	6	7	8	9	10	Count	Average	variance	Std. Dev	SE
0	1	1	1	1	1	1	1	1	1	1	10	1	0	0	0
1	0	0	0	0	0	0	0	0	0	0	10	0	0	0	0
4	0.193995	0.245741	0.308311	0.168329	0.33312	0.277315	0.248882	0.262835	0.211291	0.347993	10	0.259781	0.0034656	0.0588693	0.0186161
7	0.274637	0.340503	0.384029	0.227274	0.43777	0.359623	0.315507	0.272748	0.328069	0.379069	10	0.331923	0.00388902	0.062362	0.0197206
10	0.296994	0.35799	0.41125	0.268708	0.441126	0.436167	0.324188	0.29522	0.396532	0.410376	10	0.363855	0.00405781	0.0637009	0.020144
13	0.305079	0.385604	0.48854	0.279772	0.510169	0.429393	0.349663	0.321711	0.428117	0.427348	10	0.39254	0.00601748	0.0775724	0.0245305
16	0.342641	0.385658	0.481614	0.285656	0.527988	0.483662	0.358346	0.418637	0.500424	0.452976	10	0.42376	0.00621551	0.0788385	0.0249309
19	0.362595	0.421274	0.492535	0.328301	0.521398	0.46619	0.391362	0.387557	0.478875	0.521945	10	0.437203	0.00468381	0.0684383	0.0216421
22	0.409645	0.436729	0.539115	0.326997	0.563183	0.519851	0.444848	0.420916	0.518571	0.462082	10	0.464194	0.00514122	0.0717023	0.0226743
25	0.409269	0.47751	0.582172	0.345339	0.588767	0.515913	0.45402	0.437115	0.512426	0.509568	10	0.48321	0.00567095	0.0753057	0.0238138
28	0.42259	0.46748	0.608199	0.354641	0.595486	0.54984	0.500525	0.412053	0.592034	0.488034	10	0.499088	0.00753644	0.0868127	0.0274526
31	0.421068	0.471566	0.640671	0.358424	0.633054	0.554205	0.459518	0.492133	0.522954	0.539457	10	0.509305	0.00782569	0.0884629	0.0279744
34	0.432111	0.478686	0.657383	0.397035	0.616273	0.49302	0.431284	0.434266	0.552632	0.52524	10	0.501793	0.00738006	0.0859073	0.0271663
37	0.420209	0.493282	0.633484	0.398497	0.628465	0.513523	0.476133	0.438207	0.56825	0.54425	10	0.51143	0.00676849	0.0822708	0.0260163
40	0.436852	0.529302	0.644326	0.402359	0.661117	0.580062	0.468043	0.424085	0.590785	0.536112	10	0.527304	0.00849488	0.0921677	0.029146
43	0.472872	0.475379	0.642752	0.442645	0.66862	0.589981	0.472318	0.487183	0.634929	0.576677	10	0.546336	0.00723171	0.0850395	0.0268918
46	0.447961	0.504707	0.643191	0.445682	0.681667	0.597885	0.4458	0.487249	0.62957	0.579688	10	0.54634	0.00817038	0.0903902	0.0285839
49	0.494262	0.483795	0.699632	0.424402	0.664084	0.555097	0.51547	0.509992	0.604298	0.557114	10	0.550815	0.00716449	0.0846433	0.0267666
52	0.487856	0.532915	0.717006	0.437438	0.652192	0.562011	0.525314	0.522866	0.683294	0.627998	10	0.574889	0.00825604	0.0908628	0.0287333
55	0.49677	0.534519	0.626605	0.405536	0.657735	0.553088	0.542472	0.524089	0.679761	0.625236	10	0.564581	0.00694755	0.083352	0.0263582
58	0.521976	0.572669	0.695182	0.456751	0.714762	0.607908	0.606655	0.548241	0.668337	0.66264	10	0.605512	0.00674008	0.082098	0.0259617
61	0.520865	0.546031	0.732255	0.468479	0.693332	0.549921	0.659478	0.556642	0.683165	0.703154	10	0.611332	0.00854151	0.0924203	0.0292259
64	0.550307	0.560625	0.698073	0.483572	0.692541	0.605404	0.598188	0.515421	0.69305	0.66575	10	0.606293	0.00616987	0.0785485	0.0248392
67	0.528183	0.52902	0.682132	0.48473	0.73398	0.552329	0.614445	0.536072	0.693222	0.729045	10	0.608316	0.00882211	0.0939261	0.029702
70	0.506737	0.556545	0.691891	0.43347	0.736268	0.571916	0.545679	0.551092	0.686227	0.694041	10	0.597387	0.00974149	0.098699	0.0312114
73	0.551429	0.5672	0.639449	0.483517	0.746336	0.611819	0.516059	0.558091	0.653319	0.688885	10	0.60161	0.00662592	0.0813998	0.0257409
76	0.563364	0.529524	0.696931	0.483231	0.751857	0.644197	0.555516	0.61918	0.728919	0.662397	10	0.623512	0.00796508	0.0892473	0.0282225
79	0.548062	0.57074	0.71655	0.478256	0.790493	0.618635	0.56354	0.545841	0.736618	0.701503	10	0.627024	0.0105023	0.102481	0.0324073
82	0.557698	0.568667	0.838811	0.496056	0.749474	0.587319	0.559717	0.593937	0.732661	0.675202	10	0.635954	0.0116773	0.108062	0.0341721
85	0.561516	0.580472	0.755726	0.50836	0.747875	0.595779	0.56815	0.583994	0.703506	0.727141	10	0.633252	0.00816531	0.0903621	0.028575
Repeat#1	DDX39A(F184L) 4h HS (October 12th, 2023)								Repeat#2									Repeat#3									Repeat#4									Repeat#5									Repeat#6
	Background	Bleached	Whole Cell	Bleached	Whole Cell	FRAP	Normalize			Background	Bleached	Whole Cell	Bleached	Whole Cell	FRAP	Normalize			Background	Bleached	Whole Cell	Bleached	Whole Cell	FRAP	Normalize			Background	Bleached	Whole Cell	Bleached	Whole Cell	FRAP	Normalize			Background	Bleached	Whole Cell	Bleached	Whole Cell	FRAP	Normalize			Background	Bleached	Whole Cell	Bleached
				Minus Back	Minus Back								Minus Back	Minus Back								Minus Back	Minus Back								Minus Back	Minus Back								Minus Back	Minus Back								Minus Back
0	0.001	9.197	11.66	9.196	11.659	1	1		0	0	4.533	5.467	4.533	5.467	1	1		0	0	4.386	4.302	4.386	4.302	1	1		0	0.029	4.209	3.982	4.18	3.953	1	1		0	0	5.038	5.581	5.038	5.581	1	1		0	0.000774	1.372	1.827	1.37123
1	0	1.341	10.675	1.341	10.675	0.159266	0		1	0	0.443	4.721	0.443	4.721	0.11317	0		1	0	0.769	3.866	0.769	3.866	0.195104	0		1	0.014	0.452	3.572	0.438	3.558	0.116418	0		1	0	1.424	4.992	1.424	4.992	0.316002	0		1	0	0.149	1.556	0.149
4	0	2.595	10.956	2.595	10.956	0.300295	0.167745		4	0	1.161	4.845	1.161	4.845	0.289003	0.198271		4	0	1.322	3.963	1.322	3.963	0.327197	0.164112		4	0.022	1.138	3.611	1.116	3.589	0.294064	0.201052		4	0	2.142	5.116	2.142	5.116	0.463813	0.216099		4	0	0.396	1.628	0.396
7	0.000618	3.339	11.019	3.33838	11.0184	0.384132	0.267464		7	0	1.494	4.919	1.494	4.919	0.3663	0.285432		7	0	1.462	3.962	1.462	3.962	0.361938	0.207274		7	0.043	1.425	3.719	1.382	3.676	0.355536	0.270623		7	0	2.573	5.178	2.573	5.178	0.550467	0.342787		7	0.000774	0.488	1.636	0.487226
10	0.000618	3.491	10.942	3.49038	10.9414	0.404448	0.291629		10	0	1.533	4.961	1.533	4.961	0.37268	0.292626		10	0	1.674	3.928	1.674	3.928	0.418009	0.276937		10	0.026	1.55	3.67	1.524	3.644	0.39551	0.315864		10	0	2.771	5.185	2.771	5.185	0.592027	0.403547		10	0	0.57	1.65	0.57
13	0	3.867	11.001	3.867	11.001	0.445661	0.340648		13	0	1.71	4.949	1.71	4.949	0.416718	0.342284		13	0	1.735	3.936	1.735	3.936	0.432361	0.294767		13	0.033	1.588	3.62	1.555	3.587	0.409968	0.332227		13	0	2.934	5.22	2.934	5.22	0.622649	0.448316		13	0	0.607	1.653	0.607
16	0	4.219	11.076	4.219	11.076	0.482935	0.384984		16	0	1.859	4.984	1.859	4.984	0.449847	0.379641		16	0	1.754	3.96	1.754	3.96	0.434446	0.297358		16	0.032	1.794	3.72	1.762	3.688	0.45182	0.379594		16	0	2.917	5.174	2.917	5.174	0.624545	0.451088		16	0	0.744	1.678	0.744
19	0.000618	4.192	10.952	4.19138	10.9514	0.485233	0.387718		19	0	2.012	4.99	2.012	4.99	0.486285	0.420728		19	0	1.909	3.994	1.909	3.994	0.468813	0.340055		19	0.018	1.942	3.755	1.924	3.737	0.486892	0.419287		19	0	2.983	5.162	2.983	5.162	0.640161	0.473918		19	0	0.729	1.69	0.729
22	0.000618	4.568	11.061	4.56738	11.0604	0.523552	0.433295		22	0.0007937	2.302	5.003	2.30121	5.00221	0.554827	0.498017		22	0	2.136	4.063	2.136	4.063	0.515651	0.398247		22	0.04	1.975	3.706	1.935	3.666	0.499159	0.43317		22	0	3.132	5.174	3.132	5.174	0.670578	0.518388		22	0	0.756	1.665	0.756
25	0	4.728	10.923	4.728	10.923	0.548779	0.463302		25	0	2.247	4.966	2.247	4.966	0.545707	0.487734		25	0	2.455	4.059	2.455	4.059	0.593245	0.494649		25	0.023	1.987	3.567	1.964	3.544	0.524081	0.461375		25	0	3.226	5.185	3.226	5.185	0.689238	0.545669		25	0	0.866	1.668	0.866
28	0	4.821	10.95	4.821	10.95	0.558194	0.4745		28	0	2.2	4.93	2.2	4.93	0.538194	0.479262		28	0	2.261	4.051	2.261	4.051	0.547445	0.437747		28	0.025	2.015	3.682	1.99	3.657	0.514611	0.450657		28	0	3.337	5.195	3.337	5.195	0.711581	0.578334		28	0	0.787	1.681	0.787
31	0	4.848	11.009	4.848	11.009	0.558312	0.47464		31	0.002	2.224	4.966	2.222	4.964	0.539853	0.481133		31	0	2.568	4.143	2.568	4.143	0.60797	0.512943		31	0.03	2.141	3.615	2.111	3.585	0.556865	0.498479		31	0.0008439	3.233	5.206	3.23216	5.20516	0.68788	0.543683		31	0	0.832	1.679	0.832
34	0	5.061	11.087	5.061	11.087	0.578742	0.49894		34	0	2.306	4.947	2.306	4.947	0.562187	0.506317		34	0	2.61	4.117	2.61	4.117	0.621815	0.530145		34	0.023	2.188	3.731	2.165	3.708	0.552165	0.49316		34	0	3.497	5.197	3.497	5.197	0.745413	0.627795		34	0	0.78	1.663	0.78
37	0	5.021	11.054	5.021	11.054	0.575881	0.495538		37	0	2.412	4.958	2.412	4.958	0.586724	0.533985		37	0	2.386	4.102	2.386	4.102	0.570527	0.466425		37	0.038	2.138	3.709	2.1	3.671	0.540985	0.480507		37	0	3.392	5.166	3.392	5.166	0.72737	0.601417		37	0	0.805	1.672	0.805
40	0	5.104	11.227	5.104	11.227	0.576381	0.496131		40	0	2.412	4.943	2.412	4.943	0.588505	0.535993		40	0	2.405	4.124	2.405	4.124	0.572003	0.468258		40	0.032	2.214	3.713	2.182	3.681	0.560582	0.502686		40	0	3.622	5.197	3.622	5.197	0.772057	0.66675		40	0	0.75	1.66	0.75
43	0	5.285	11.266	5.285	11.266	0.594754	0.517986		43	0	2.576	4.949	2.576	4.949	0.627757	0.580254		43	0	2.667	4.19	2.667	4.19	0.624325	0.533263		43	0.035	2.269	3.673	2.234	3.638	0.580726	0.525484		43	0	3.573	5.223	3.573	5.223	0.757821	0.645937		43	0	0.82	1.652	0.82
46	0	5.464	11.428	5.464	11.428	0.606182	0.531578		46	0	2.647	4.969	2.647	4.969	0.642463	0.596837		46	0	2.587	4.127	2.587	4.127	0.614842	0.521481		46	0.03	2.291	3.642	2.261	3.612	0.591975	0.538215		46	0	3.691	5.238	3.691	5.238	0.780607	0.679249		46	0	0.857	1.68	0.857
49	0	5.416	11.405	5.416	11.405	0.602068	0.526685		49	0.0007937	2.518	4.971	2.51721	4.97021	0.610812	0.561147		49	0	2.625	4.148	2.625	4.148	0.620715	0.528778		49	0.025	2.382	3.633	2.357	3.608	0.617794	0.567436		49	0	3.413	5.19	3.413	5.19	0.728489	0.603053		49	0	0.884	1.684	0.884
52	0.000618	5.664	11.314	5.66338	11.3134	0.634667	0.565459		52	0.0007937	2.729	4.995	2.72821	4.99421	0.658831	0.615294		52	0	2.633	4.145	2.633	4.145	0.623057	0.531688		52	0.024	2.447	3.602	2.423	3.578	0.640418	0.593041		52	0	3.688	5.179	3.688	5.179	0.788858	0.691312		52	0	0.988	1.696	0.988
55	0.001	5.733	11.299	5.732	11.298	0.643231	0.575646		55	0	2.8	4.91	2.8	4.91	0.687765	0.64792		55	0.0006325	2.629	4.117	2.62837	4.11637	0.626287	0.535701		55	0.023	2.48	3.703	2.457	3.68	0.631405	0.58284		55	0	3.642	5.165	3.642	5.165	0.78113	0.680014		55	0	0.933	1.688	0.933
58	0	5.805	11.226	5.805	11.226	0.655601	0.590359		58	0	2.722	4.93	2.722	4.93	0.665893	0.623257		58	0	2.591	4.062	2.591	4.062	0.625647	0.534905		58	0.02	2.53	3.755	2.51	3.735	0.635526	0.587505		58	0	3.847	5.181	3.847	5.181	0.82255	0.74057		58	0	0.939	1.674	0.939
61	0	5.976	11.273	5.976	11.273	0.672099	0.609983		61	0	2.663	4.862	2.663	4.862	0.660571	0.617256		61	0	2.765	4.146	2.765	4.146	0.654135	0.570299		61	0.029	2.558	3.689	2.529	3.66	0.653459	0.6078		61	0	3.764	5.172	3.764	5.172	0.806204	0.716672		61	0	0.918	1.663	0.918
64	0	5.885	11.294	5.885	11.294	0.660634	0.596346		64	0	2.847	4.842	2.847	4.842	0.70913	0.672012		64	0	2.86	4.19	2.86	4.19	0.669505	0.589394		64	0.035	2.583	3.603	2.548	3.568	0.675344	0.632569		64	0	3.66	5.182	3.66	5.182	0.782416	0.681894		64	0	0.985	1.688	0.985
67	0	6.128	11.359	6.128	11.359	0.683976	0.62411		67	0	2.769	4.855	2.769	4.855	0.687855	0.648022		67	0	2.841	4.099	2.841	4.099	0.679822	0.602212		67	0.034	2.676	3.683	2.642	3.649	0.684714	0.643174		67	0	3.812	5.179	3.812	5.179	0.815381	0.730089		67	0	1.024	1.681	1.024
70	0	6.141	11.375	6.141	11.375	0.684463	0.624689		70	0	2.961	4.797	2.961	4.797	0.744444	0.711832		70	0	2.852	4.155	2.852	4.155	0.673256	0.594054		70	0.026	2.668	3.703	2.642	3.677	0.6795	0.637273		70	0	3.872	5.193	3.872	5.193	0.825983	0.745588		70	0	1	1.677	1
73	0	6.144	11.462	6.144	11.462	0.6796	0.618904		73	0	3.004	4.878	3.004	4.878	0.742714	0.709881		73	0	3.008	4.15	3.008	4.15	0.710938	0.64087		73	0.035	2.641	3.597	2.606	3.562	0.69188	0.651284		73	0	3.858	5.188	3.858	5.188	0.823789	0.742381		73	0	1.03	1.697	1.03
76	0.000618	6.144	11.454	6.14338	11.4534	0.680043	0.619431		76	0	2.996	4.848	2.996	4.848	0.74532	0.712819		76	0.0006325	3.057	4.142	3.05637	4.14137	0.723875	0.656943		76	0.021	2.724	3.629	2.703	3.608	0.708484	0.670075		76	0	3.958	5.222	3.958	5.222	0.839639	0.765554		76	0	1.012	1.692	1.012
79	0	6.456	11.444	6.456	11.444	0.715234	0.661289		79	0	3.071	4.867	3.071	4.867	0.760995	0.730495		79	0	2.939	4.025	2.939	4.025	0.716202	0.64741		79	0.023	2.731	3.614	2.708	3.591	0.713155	0.675361		79	0	3.983	5.191	3.983	5.191	0.849989	0.780685		79	0	0.957	1.696	0.957
82	0.000618	6.627	11.46	6.62638	11.4594	0.733124	0.682568		82	0	3.098	4.869	3.098	4.869	0.76737	0.737684		82	0	2.962	4.054	2.962	4.054	0.716643	0.647959		82	0.022	2.746	3.508	2.724	3.486	0.738976	0.704584		82	0	3.924	5.207	3.924	5.207	0.834825	0.758515		82	0	1.067	1.726	1.067
85	0	6.704	11.463	6.704	11.463	0.741478	0.692504		85	0	3.055	4.809	3.055	4.809	0.766161	0.73632		85	0	3.189	4.158	3.189	4.158	0.752267	0.692217		85	0.033	2.646	3.437	2.613	3.404	0.725939	0.68983		85	0	4.062	5.215	4.062	5.215	0.862858	0.7995		85	0	1.149	1.716	1.149
	1	2	3	4	5	6	7	8	9	10	Count	Average	variance	Std. Dev	SE
0	1	1	1	1	1	1	1	1	1	1	10	1	0	0	0
1	0	0	0	0	0	0	0	0	0	0	10	0	0	0	0
4	0.167745	0.198271	0.164112	0.201052	0.216099	0.225135	0.192361	0.219715	0.0798995	0.133398	10	0.179779	0.00204904	0.0452663	0.0143145
7	0.267464	0.285432	0.207274	0.270623	0.342787	0.308655	0.233737	0.285397	0.117029	0.182488	10	0.250089	0.00440196	0.0663472	0.0209808
10	0.291629	0.292626	0.276937	0.315864	0.403547	0.381161	0.371353	0.330771	0.144919	0.200733	10	0.300954	0.00646112	0.0803811	0.0254187
13	0.340648	0.342284	0.294767	0.332227	0.448316	0.414372	0.466343	0.389802	0.164107	0.228857	10	0.342172	0.00900694	0.0949049	0.0300116
16	0.384984	0.379641	0.297358	0.379594	0.451088	0.530652	0.457016	0.437425	0.184649	0.235504	10	0.373791	0.0113877	0.106713	0.0337456
19	0.387718	0.420728	0.340055	0.419287	0.473918	0.512297	0.456416	0.459474	0.206861	0.29691	10	0.397366	0.00857789	0.0926169	0.029288
22	0.433295	0.498017	0.398247	0.43317	0.518388	0.546938	0.49324	0.481703	0.24105	0.296864	10	0.434091	0.00967498	0.0983615	0.0311046
25	0.463302	0.487734	0.494649	0.461375	0.545669	0.64636	0.49203	0.557284	0.260374	0.341741	10	0.475052	0.0117902	0.108583	0.0343369
28	0.4745	0.479262	0.437747	0.450657	0.578334	0.568492	0.552426	0.54911	0.289063	0.37271	10	0.47523	0.00865997	0.093059	0.0294278
31	0.47464	0.481133	0.512943	0.498479	0.543683	0.610256	0.537122	0.596878	0.31629	0.383885	10	0.495531	0.00811434	0.0900796	0.0284857
34	0.49894	0.506317	0.530145	0.49316	0.627795	0.569802	0.592998	0.588355	0.309944	0.390702	10	0.510816	0.00950591	0.0974983	0.0308317
37	0.495538	0.533985	0.466425	0.480507	0.601417	0.588772	0.608902	0.63866	0.325055	0.386393	10	0.512565	0.0104297	0.102126	0.0322951
40	0.496131	0.535993	0.468258	0.502686	0.66675	0.543508	0.57393	0.634733	0.329699	0.399306	10	0.515099	0.0102782	0.101382	0.0320597
43	0.517986	0.580254	0.533263	0.525484	0.645937	0.61153	0.600354	0.651288	0.351324	0.459242	10	0.547666	0.00847343	0.0920512	0.0291092
46	0.531578	0.596837	0.521481	0.538215	0.679249	0.632521	0.619631	0.663873	0.346489	0.430424	10	0.55603	0.0111297	0.105498	0.0333612
49	0.526685	0.561147	0.528778	0.567436	0.603053	0.655146	0.606997	0.67494	0.354856	0.442404	10	0.552144	0.00930702	0.0964729	0.0305074
52	0.565459	0.615294	0.531688	0.593041	0.691312	0.743082	0.623677	0.643887	0.382162	0.46017	10	0.584977	0.0113542	0.106556	0.033696
55	0.575646	0.64792	0.535701	0.58284	0.680014	0.697559	0.64321	0.627607	0.386934	0.509266	10	0.58867	0.00869043	0.0932225	0.0294795
58	0.590359	0.623257	0.534905	0.587505	0.74057	0.710087	0.729266	0.686313	0.411968	0.497937	10	0.611217	0.0117312	0.108311	0.0342508
61	0.609983	0.617256	0.570299	0.6078	0.716672	0.696474	0.704786	0.660642	0.405699	0.481099	10	0.607071	0.0100342	0.100171	0.0316768
64	0.596346	0.672012	0.589394	0.632569	0.681894	0.744584	0.761794	0.676108	0.420002	0.534954	10	0.630966	0.0103328	0.10165	0.0321446
67	0.62411	0.648022	0.602212	0.643174	0.730089	0.783709	0.774336	0.699463	0.402993	0.548039	10	0.645615	0.0129355	0.113734	0.0359659
70	0.624689	0.711832	0.594054	0.637273	0.745588	0.764081	0.799674	0.715253	0.418386	0.531661	10	0.654249	0.0137818	0.117396	0.0371238
73	0.618904	0.709881	0.64087	0.651284	0.742381	0.780339	0.710636	0.672641	0.413747	0.53818	10	0.647886	0.0114027	0.106783	0.0337678
76	0.619431	0.712819	0.656943	0.670075	0.765554	0.766837	0.722609	0.709668	0.407295	0.564249	10	0.659548	0.011835	0.108789	0.0344021
79	0.661289	0.730495	0.64741	0.675361	0.780685	0.715181	0.680335	0.718375	0.423562	0.587368	10	0.662006	0.00977053	0.098846	0.0312579
82	0.682568	0.737684	0.647959	0.704584	0.758515	0.797495	0.676339	0.718309	0.423193	0.588405	10	0.673505	0.0111482	0.105585	0.0333889
85	0.692504	0.73632	0.692217	0.68983	0.7995	0.875939	0.732636	0.745969	0.446634	0.604756	10	0.70163	0.0132012	0.114897	0.0363335
Repeat#1	DDX39A(C223V) 4h HS (October 12th, 2023)								Repeat#2									Repeat#3									Repeat#4									Repeat#5									Repeat#6	DDX39B(A100-250) 4h HS
	Background	Bleached	Whole Cell	Bleached	Whole Cell	FRAP	Normalize			Background	Bleached	Whole Cell	Bleached	Whole Cell	FRAP	Normalize			Background	Bleached	Whole Cell	Bleached	Whole Cell	FRAP	Normalize			Background	Bleached	Whole Cell	Bleached	Whole Cell	FRAP	Normalize			Background	Bleached	Whole Cell	Bleached	Whole Cell	FRAP	Normalize			Background	Bleached	Whole Cell	Bleached
				Minus Back	Minus Back								Minus Back	Minus Back								Minus Back	Minus Back								Minus Back	Minus Back								Minus Back	Minus Back								Minus Back
0	0	11.438	12.02	11.438	12.02	1	1		0	0	6.668	9.938	6.668	9.938	1	1		0	0	8.975	11.231	8.975	11.231	1	1		0	0	9.51	11.883	9.51	11.883	1	1		0	0.0005297	5.383	5.336	5.38247	5.33547	1	1		0	0	5.396	8.994	5.396
1	0	2.099	10.844	2.099	10.844	0.203412	0		1	0	1.384	9.006	1.384	9.006	0.229038	0		1	0	1.439	10.117	1.439	10.117	0.177989	0		1	0	3	10.999	3	10.999	0.340811	0		1	0.001	0.57	4.895	0.569	4.894	0.11525	0		1	0	1.011	8.297	1.011
4	0	3.589	11.104	3.589	11.104	0.339663	0.171043		4	0.0006863	2.454	9.187	2.45331	9.18631	0.398029	0.219196		4	0.0006158	3.25	10.376	3.24938	10.3754	0.391905	0.260235		4	0	4.531	11.334	4.531	11.334	0.499524	0.24077		4	0	1.136	4.976	1.136	4.976	0.226302	0.125519		4	0.0005534	1.643	8.487	1.64245
7	0	4.109	11.172	4.109	11.172	0.386509	0.229851		7	0	2.805	9.257	2.805	9.257	0.451613	0.288697		7	0.0006158	3.787	10.504	3.78638	10.5034	0.451107	0.332256		7	0	4.917	11.257	4.917	11.257	0.545787	0.310952		7	0	1.397	5.02	1.397	5.02	0.275857	0.181528		7	0	1.855	8.624	1.855
10	0	4.516	11.253	4.516	11.253	0.421735	0.274073		10	0	2.927	9.328	2.927	9.328	0.467668	0.309522		10	0	4.258	10.565	4.258	10.565	0.504336	0.397011		10	0.000672	5.495	11.269	5.49433	11.2683	0.609257	0.407237		10	0.0005297	1.327	5.005	1.32647	5.00447	0.262743	0.166706		10	0.001	2.049	8.74	2.048
13	0	4.578	11.278	4.578	11.278	0.426578	0.280152		13	0	3.113	9.273	3.113	9.273	0.500337	0.351896		13	0	4.557	10.583	4.557	10.583	0.538833	0.438977		13	0	5.474	11.28	5.474	11.28	0.606375	0.402865		13	0.0005297	1.631	5.007	1.63047	5.00647	0.322829	0.234619		13	0	2.204	8.675	2.204
16	0	5.411	11.091	5.411	11.091	0.512698	0.388263		16	0.0006863	3.293	9.259	3.29231	9.25831	0.529996	0.390367		16	0	4.828	10.551	4.828	10.551	0.572608	0.480066		16	0	5.672	11.256	5.672	11.256	0.629648	0.43817		16	0.0005297	1.748	5.009	1.74747	5.00847	0.345856	0.260646		16	0	2.396	8.666	2.396
19	0	5.323	11.362	5.323	11.362	0.49233	0.362694		19	0	3.28	9.256	3.28	9.256	0.528146	0.387967		19	0	5.037	10.602	5.037	10.602	0.594522	0.506725		19	0.000672	5.823	11.206	5.82233	11.2053	0.649259	0.46792		19	0	1.907	5.008	1.907	5.008	0.377466	0.296373		19	0	2.423	8.589	2.423
22	0.001	5.333	11.306	5.332	11.305	0.495649	0.36686		22	0	3.28	9.226	3.28	9.226	0.529863	0.390195		22	0	5.115	10.645	5.115	10.645	0.60129	0.514958		22	0	5.875	11.272	5.875	11.272	0.651257	0.470952		22	0.0005297	1.71	5.051	1.70947	5.05047	0.335522	0.248965		22	0	2.445	8.572	2.445
25	0.0006452	5.339	11.227	5.33835	11.2264	0.499716	0.371966		25	0	3.338	9.255	3.338	9.255	0.537543	0.400156		25	0.0006158	5.307	10.632	5.30638	10.6314	0.624587	0.543299		25	0	5.958	11.147	5.958	11.147	0.667864	0.496145		25	0.0005297	1.977	5.025	1.97647	5.02447	0.389934	0.310465		25	0	2.57	8.447	2.57
28	0	5.651	11.082	5.651	11.082	0.535873	0.417355		28	0	3.671	9.237	3.671	9.237	0.592321	0.471207		28	0	5.566	10.671	5.566	10.671	0.652713	0.577515		28	0	6.208	11.135	6.208	11.135	0.696638	0.539795		28	0	2.028	5.041	2.028	5.041	0.398788	0.320473		28	0.0005534	2.743	8.459	2.74245
31	0.0006452	5.667	11.128	5.66635	11.1274	0.535139	0.416434		31	0	3.631	9.259	3.631	9.259	0.584474	0.46103		31	0	5.758	10.612	5.758	10.612	0.678982	0.609473		31	0	6.276	11.138	6.276	11.138	0.704079	0.551083		31	0.001	2.276	5.069	2.275	5.068	0.444975	0.372676		31	0	2.734	8.362	2.734
34	0	6.068	10.997	6.068	10.997	0.579863	0.47258		34	0	3.662	9.232	3.662	9.232	0.591188	0.469738		34	0	5.836	10.637	5.836	10.637	0.686563	0.618694		34	0.000672	6.427	11.14	6.42633	11.1393	0.720858	0.576537		34	0	2.121	5.057	2.121	5.057	0.415756	0.339651		34	0.0005534	2.866	8.521	2.86545
37	0.0006452	6.083	11.023	6.08235	11.0224	0.579898	0.472623		37	0	3.747	9.234	3.747	9.234	0.60478	0.487367		37	0	6.012	10.665	6.012	10.665	0.705411	0.641624		37	0.000672	6.469	11.027	6.46833	11.0263	0.733005	0.594964		37	0.001	2.15	5.071	2.149	5.07	0.420165	0.344634		37	0.0005534	2.755	8.536	2.75445
40	0.0006452	6.115	11.139	6.11435	11.1384	0.576878	0.468832		40	0	4.018	9.23	4.018	9.23	0.648801	0.544467		40	0	5.951	10.687	5.951	10.687	0.696816	0.631168		40	0.001	6.656	11.012	6.655	11.011	0.755209	0.628647		40	0	2.271	5.066	2.271	5.066	0.444368	0.37199		40	0	2.983	8.584	2.983
43	0.0006452	6.302	11.123	6.30135	11.1224	0.595376	0.492054		43	0	3.976	9.233	3.976	9.233	0.641811	0.5354		43	0	6.205	10.711	6.205	10.711	0.724929	0.665369		43	0	6.682	11.101	6.682	11.101	0.752125	0.62397		43	0.001	2.215	5.086	2.214	5.085	0.431596	0.357555		43	0.002	3.238	8.578	3.236
46	0.0006452	6.031	11.141	6.03035	11.1404	0.568851	0.458755		46	0.001	3.997	9.299	3.996	9.298	0.64053	0.533738		46	0	6.098	10.694	6.098	10.694	0.713561	0.651539		46	0	6.839	11.084	6.839	11.084	0.770977	0.652569		46	0	2.35	5.101	2.35	5.101	0.456671	0.385896		46	0.0005534	3.109	8.523	3.10845
49	0	5.911	11.167	5.911	11.167	0.556261	0.442951		49	0	3.79	9.249	3.79	9.249	0.610728	0.495083		49	0	6.123	10.631	6.123	10.631	0.720733	0.660263		49	0	6.594	11.108	6.594	11.108	0.741752	0.608234		49	0	2.346	5.067	2.346	5.067	0.458953	0.388475		49	0.001	3.268	8.437	3.267
52	0.0006452	6.391	11.142	6.39035	11.1414	0.602756	0.501318		52	0.0006863	3.939	9.233	3.93831	9.23231	0.635775	0.52757		52	0	6.156	10.689	6.156	10.689	0.720685	0.660205		52	0.000672	6.87	10.994	6.86933	10.9933	0.780784	0.667445		52	0.002	2.187	5.056	2.185	5.054	0.428556	0.354118		52	0	3.226	8.426	3.226
55	0.0006452	6.589	11.088	6.58835	11.0874	0.624458	0.528562		55	0	4.009	9.263	4.009	9.263	0.645042	0.53959		55	0.0006158	6.197	10.669	6.19638	10.6684	0.726815	0.667662		55	0	6.901	10.955	6.901	10.955	0.787128	0.677069		55	0	2.346	5.066	2.346	5.066	0.459044	0.388577		55	0.001	3.13	8.54	3.129
58	0	6.906	11.005	6.906	11.005	0.659464	0.572506		58	0	4.195	9.197	4.195	9.197	0.679813	0.584691		58	0	6.238	10.6	6.238	10.6	0.736416	0.679343		58	0	6.958	10.939	6.958	10.939	0.79479	0.688693		58	0.0005297	2.364	5.097	2.36347	5.09647	0.459697	0.389316		58	0	3.204	8.45	3.204
61	0	7.005	11.026	7.005	11.026	0.667643	0.582775		61	0	4.098	9.201	4.098	9.201	0.663805	0.563928		61	0	6.291	10.624	6.291	10.624	0.740996	0.684914		61	0	7.089	10.835	7.089	10.835	0.817526	0.723184		61	0	2.425	5.087	2.425	5.087	0.472543	0.403835		61	0.0005534	3.483	8.358	3.48245
64	0	6.828	10.836	6.828	10.836	0.662184	0.575922		64	0	3.994	9.164	3.994	9.164	0.649571	0.545465		64	0	6.41	10.593	6.41	10.593	0.757222	0.704653		64	0	7.021	10.744	7.021	10.744	0.816542	0.721691		64	0	2.631	5.069	2.631	5.069	0.514505	0.451263		64	0	3.466	8.37	3.466
67	0.0006452	6.943	10.757	6.94235	10.7564	0.67826	0.596102		67	0.0006863	4.317	9.226	4.31631	9.22531	0.697325	0.607406		67	0	6.607	10.566	6.607	10.566	0.782488	0.73539		67	0.001	7.229	10.925	7.228	10.924	0.826765	0.7372		67	0	2.799	5.058	2.799	5.058	0.548549	0.489742		67	0	3.534	8.397	3.534
70	0	6.672	10.681	6.672	10.681	0.656445	0.568717		70	0	4.271	9.217	4.271	9.217	0.690627	0.598718		70	0	6.52	10.55	6.52	10.55	0.773355	0.72428		70	0	7.302	11.035	7.302	11.035	0.826828	0.737295		70	0	2.533	5.051	2.533	5.051	0.497106	0.431598		70	0	3.528	8.494	3.528
73	0	6.885	10.797	6.885	10.797	0.670124	0.585889		73	0	4.134	9.176	4.134	9.176	0.67146	0.573858		73	0.0006158	6.488	10.47	6.48738	10.4694	0.775412	0.726782		73	0	7.073	10.949	7.073	10.949	0.807188	0.707501		73	0	2.519	5.032	2.519	5.032	0.496225	0.430602		73	0	3.462	8.596	3.462
76	0	7.391	10.854	7.391	10.854	0.715596	0.642972		76	0	3.951	9.185	3.951	9.185	0.641108	0.534488		76	0	6.881	10.541	6.881	10.541	0.816871	0.777219		76	0	7.286	10.879	7.286	10.879	0.836846	0.752493		76	0	2.523	5.041	2.523	5.041	0.496126	0.43049		76	0.0005534	3.517	8.554	3.51645
79	0	7.286	10.782	7.286	10.782	0.71014	0.636123		79	0.0006863	4.256	9.24	4.25531	9.23931	0.686428	0.593272		79	0	6.906	10.549	6.906	10.549	0.819218	0.780073		79	0	7.323	10.787	7.323	10.787	0.84827	0.769823		79	0.0005297	2.668	5.035	2.66747	5.03447	0.525215	0.463368		79	0	3.947	8.55	3.947
82	0	7.271	10.694	7.271	10.694	0.71451	0.641609		82	0.0006863	4.119	9.189	4.11831	9.18831	0.668016	0.56939		82	0	6.934	10.525	6.934	10.525	0.824415	0.786395		82	0	7.568	10.903	7.568	10.903	0.867323	0.798726		82	0.0005297	2.631	5.023	2.63047	5.02247	0.519167	0.456533		82	0.001	3.779	8.285	3.778
85	0	7.646	10.463	7.646	10.463	0.767949	0.708694		85	0.0006863	4.021	9.239	4.02031	9.23831	0.648591	0.544194		85	0	6.721	10.569	6.721	10.569	0.795763	0.75154		85	0	7.594	10.921	7.594	10.921	0.868868	0.801071		85	0.0005297	2.729	4.976	2.72847	4.97547	0.543596	0.484144		85	0	3.74	8.326	3.74
	1	2	3	4	5	6	7	8	9	10	Count	Average	variance	Std. Dev	SE
0	1	1	1	1	1	1	1	1	1	1	10	1	0	0	0
1	0	0	0	0	0	0	0	0	0	0	10	0	0	0	0
4	0.171043	0.219196	0.260235	0.24077	0.125519	0.149939	0.259708	0.20248	0.132267	0.218907	10	0.198006	0.00255865	0.0505831	0.0159958
7	0.229851	0.288697	0.332256	0.310952	0.181528	0.195033	0.30507	0.291928	0.171586	0.292363	10	0.259926	0.00353811	0.059482	0.0188099
10	0.274073	0.309522	0.397011	0.407237	0.166706	0.235305	0.389613	0.333243	0.220429	0.313059	10	0.30462	0.00656119	0.0810012	0.0256148
13	0.280152	0.351896	0.438977	0.402865	0.234619	0.276534	0.414769	0.401933	0.268382	0.337749	10	0.340787	0.00523989	0.0723871	0.0228908
16	0.388263	0.390367	0.480066	0.43817	0.260646	0.323426	0.44476	0.43562	0.278457	0.364212	10	0.380399	0.00542939	0.0736844	0.0233011
19	0.362694	0.387967	0.506725	0.46792	0.296373	0.335186	0.454088	0.404723	0.290979	0.405588	10	0.391224	0.00517487	0.0719365	0.0227483
22	0.36686	0.390195	0.514958	0.470952	0.248965	0.341724	0.481354	0.432067	0.313932	0.398814	10	0.395982	0.00672732	0.0820202	0.0259371
25	0.371966	0.400156	0.543299	0.496145	0.310465	0.381504	0.514978	0.469879	0.303185	0.452775	10	0.424435	0.00702371	0.0838076	0.0265023
28	0.417355	0.471207	0.577515	0.539795	0.320473	0.423285	0.526544	0.525062	0.342876	0.4786	10	0.462271	0.00729008	0.0853819	0.0270001
31	0.416434	0.46103	0.609473	0.551083	0.372676	0.428994	0.54845	0.533527	0.360007	0.497937	10	0.477961	0.0069517	0.0833769	0.0263661
34	0.47258	0.469738	0.618694	0.576537	0.339651	0.448545	0.596152	0.561481	0.371677	0.523088	10	0.497814	0.00888338	0.0942517	0.029805
37	0.472623	0.487367	0.641624	0.594964	0.344634	0.420108	0.612937	0.557973	0.379722	0.510615	10	0.502257	0.0101278	0.100637	0.0318241
40	0.468832	0.544467	0.631168	0.628647	0.37199	0.47198	0.636149	0.588321	0.390801	0.517844	10	0.52502	0.00957729	0.0978636	0.0309472
43	0.492054	0.5354	0.665369	0.62397	0.357555	0.534362	0.634386	0.627657	0.391888	0.540911	10	0.540355	0.0107706	0.103781	0.0328186
46	0.458755	0.533738	0.651539	0.652569	0.385896	0.508017	0.640145	0.56849	0.403214	0.557286	10	0.535965	0.009579	0.0978724	0.03095
49	0.442951	0.495083	0.660263	0.608234	0.388475	0.555146	0.692878	0.659044	0.461272	0.548285	10	0.551163	0.0107009	0.103445	0.0327123
52	0.501318	0.52757	0.660205	0.667445	0.354118	0.54593	0.662859	0.581399	0.449697	0.577216	10	0.552776	0.0101828	0.10091	0.0319105
55	0.528562	0.53959	0.667662	0.677069	0.388577	0.511573	0.646587	0.628825	0.497285	0.59846	10	0.568419	0.00837444	0.091512	0.0289386
58	0.572506	0.584691	0.679343	0.688693	0.389316	0.53821	0.681547	0.649882	0.501381	0.578044	10	0.586361	0.00898262	0.0947767	0.029971
61	0.582775	0.563928	0.684914	0.723184	0.403835	0.616678	0.670766	0.66712	0.485734	0.599987	10	0.599892	0.00947901	0.0973602	0.030788
64	0.575922	0.545465	0.704653	0.721691	0.451263	0.611261	0.673648	0.703262	0.508127	0.596143	10	0.609144	0.00836341	0.0914517	0.0289196
67	0.596102	0.607406	0.73539	0.7372	0.489742	0.625414	0.702985	0.715729	0.501874	0.580018	10	0.629186	0.00839291	0.0916128	0.0289705
70	0.568717	0.598718	0.72428	0.737295	0.431598	0.613884	0.721398	0.696113	0.527065	0.61729	10	0.623636	0.00975944	0.0987899	0.0312401
73	0.585889	0.573858	0.726782	0.707501	0.430602	0.587517	0.71246	0.702923	0.543222	0.628474	10	0.619923	0.00896334	0.0946749	0.0299388
76	0.642972	0.534488	0.777219	0.752493	0.43049	0.605021	0.754319	0.741416	0.577257	0.638639	10	0.645432	0.012749	0.112912	0.0357058
79	0.636123	0.593272	0.780073	0.769823	0.463368	0.710695	0.755511	0.710692	0.552557	0.69189	10	0.6664	0.010731	0.10359	0.0327581
82	0.641609	0.56939	0.786395	0.798726	0.456533	0.699029	0.719112	0.695744	0.539777	0.658308	10	0.656462	0.0117549	0.10842	0.0342855
85	0.708694	0.544194	0.75154	0.801071	0.484144	0.684671	0.742171	0.751435	0.567375	0.651161	10	0.668646	0.0109577	0.104679	0.0331024
[truncated: 35 more columns]

## Sheet: R3-Top
Repeat#1	DDX39A 4h HS								Repeat#2									Repeat#3									Repeat#4									Repeat#5									Repeat#6
	Background	Bleached	Whole Cell	Bleached	Whole Cell	FRAP	Normalize			Background	Bleached	Whole Cell	Bleached	Whole Cell	FRAP	Normalize			Background	Bleached	Whole Cell	Bleached	Whole Cell	FRAP	Normalize			Background	Bleached	Whole Cell	Bleached	Whole Cell	FRAP	Normalize			Background	Bleached	Whole Cell	Bleached	Whole Cell	FRAP	Normalize			Background	Bleached	Whole Cell	Bleached
				Minus Back	Minus Back								Minus Back	Minus Back								Minus Back	Minus Back								Minus Back	Minus Back								Minus Back	Minus Back								Minus Back
0	0.003	30.321	18.286	30.318	18.283	1	1		0	0.003	40.283	27.523	40.28	27.52	1	1		0	0.007	49.024	33.726	49.017	33.719	1	1		0	0.007	32.181	23.424	32.174	23.417	1	1		0	1.491	47.352	31.623	45.861	30.132	1	1		0	1.491	23.562	12.14	22.071
1	0.004	4.654	17.24	4.65	17.236	0.162691	0		1	0.004	4.777	25.444	4.773	25.44	0.128184	0		1	0.007	3.054	28.406	3.047	28.399	0.073807	0		1	0.007	4.048	19.788	4.041	19.781	0.148685	0		1	1.499	4.045	28.856	2.546	27.357	0.0611469	0		1	1.499	2.572	10.953	1.073
4	0.004	5	17.265	4.996	17.261	0.174543	0.0141554		4	0.004	5.41	25.46	5.406	25.456	0.145092	0.0193947		4	0.009	3.735	29.627	3.726	29.618	0.0865396	0.0137473		4	0.009	5.06	20.502	5.051	20.493	0.17939	0.0360678		4	1.521	4.432	29.136	2.911	27.615	0.0692599	0.00864136		4	1.521	2.784	10.916	1.263
7	0.003	5.077	17.32	5.074	17.317	0.176695	0.0167253		7	0.003	5.41	25.62	5.407	25.617	0.144207	0.0183793		7	0.007	4.139	30.338	4.132	30.331	0.0937134	0.0214927		7	0.007	5.518	20.909	5.511	20.902	0.191897	0.0507596		7	1.478	4.557	29.249	3.079	27.771	0.0728455	0.0124605		7	1.478	2.846	10.967	1.368
10	0.006	5.064	17.259	5.058	17.253	0.176791	0.0168402		10	0.006	5.789	25.697	5.783	25.691	0.153791	0.0293723		10	0.007	3.813	30.275	3.806	30.268	0.0864994	0.0137039		10	0.007	5.301	20.915	5.294	20.908	0.184288	0.0418216		10	1.494	4.835	29.278	3.341	27.784	0.0790071	0.0190234		10	1.494	2.74	11.061	1.246
13	0.005	5.244	17.217	5.239	17.212	0.183554	0.0249169		13	0.005	6.108	25.738	6.103	25.733	0.162036	0.0388296		13	0.005	4.343	30.605	4.338	30.6	0.0975205	0.0256033		13	0.005	5.584	21.103	5.579	21.098	0.19246	0.051421		13	1.502	4.784	29.596	3.282	28.094	0.0767555	0.0166252		13	1.502	3.014	11.119	1.512
16	0.006	5.295	17.345	5.289	17.339	0.183949	0.025388		16	0.006	5.873	25.748	5.867	25.742	0.155716	0.03158		16	0.006	4.054	30.616	4.048	30.61	0.0909715	0.0185323		16	0.006	5.795	21.12	5.789	21.114	0.199553	0.0597529		16	1.473	5.119	29.584	3.646	28.111	0.0852167	0.0256375		16	1.473	3.058	11.084	1.585
19	0.005	5.314	17.25	5.309	17.245	0.185651	0.0274208		19	0.005	6.193	25.826	6.188	25.821	0.163733	0.040776		19	0.007	4.464	30.68	4.457	30.673	0.0999573	0.0282342		19	0.007	5.946	21.121	5.939	21.114	0.204724	0.0658267		19	1.483	5.483	29.495	4	28.012	0.0938211	0.0348022		19	1.483	3.077	11.113	1.594
22	0.006	5.263	17.182	5.257	17.176	0.184571	0.0261311		22	0.006	5.916	25.778	5.91	25.772	0.156675	0.0326797		22	0.007	4.307	30.612	4.3	30.605	0.0966505	0.0246639		22	0.007	5.771	21.059	5.764	21.052	0.199277	0.059428		22	1.507	5.216	29.574	3.709	28.067	0.0868251	0.0273506		22	1.507	2.865	11.18	1.358
25	0.005	5.5	17.357	5.495	17.352	0.19097	0.0337737		25	0.005	6.163	25.808	6.158	25.803	0.163053	0.0399958		25	0.009	4.283	30.686	4.274	30.677	0.0958406	0.0237895		25	0.009	6.181	21.283	6.172	21.274	0.211156	0.0733816		25	1.48	5.21	29.511	3.73	28.031	0.0874288	0.0279937		25	1.48	3.048	11.158	1.568
28	0.005	5.609	17.304	5.604	17.299	0.195355	0.0390105		28	0.005	6.259	25.863	6.254	25.858	0.165243	0.0425075		28	0.007	4.542	30.585	4.535	30.578	0.102023	0.030464		28	0.007	6.217	21.209	6.21	21.202	0.213177	0.0757562		28	1.476	5.125	29.412	3.649	27.936	0.0858211	0.0262812		28	1.476	3.288	11.04	1.812
31	0.004	5.705	17.355	5.701	17.351	0.198141	0.0423376		31	0.004	6.157	25.796	6.153	25.792	0.16299	0.0399237		31	0.011	4.331	30.457	4.32	30.446	0.0976071	0.0256967		31	0.011	6.331	21.387	6.32	21.376	0.215187	0.0781174		31	1.47	5.097	29.366	3.627	27.896	0.085426	0.0258604		31	1.47	3.048	11.067	1.578
34	0.006	5.577	17.359	5.571	17.353	0.1936	0.0369148		34	0.006	6.217	25.791	6.211	25.785	0.164571	0.0417372		34	0.008	4.319	30.597	4.311	30.589	0.0969484	0.0249856		34	0.008	6.169	21.188	6.161	21.18	0.211715	0.0740384		34	1.444	5.068	29.387	3.624	27.943	0.0852118	0.0256322		34	1.444	3.014	11.068	1.57
37	0.003	5.532	17.335	5.529	17.332	0.192373	0.0354497		37	0.003	6.265	25.948	6.262	25.945	0.164899	0.0421136		37	0.007	4.44	30.42	4.433	30.413	0.100269	0.0285707		37	0.007	6.404	21.365	6.397	21.358	0.217993	0.0814127		37	1.455	5.119	29.401	3.664	27.946	0.0861431	0.0266241		37	1.455	3.096	11.031	1.641
40	0.008	5.763	17.396	5.755	17.388	0.199592	0.0440707		40	0.008	6.157	25.806	6.149	25.798	0.162846	0.0397587		40	0.009	4.422	30.398	4.413	30.389	0.0998954	0.0281674		40	0.009	6.169	21.351	6.16	21.342	0.210074	0.0721106		40	1.421	5.312	29.435	3.891	28.014	0.0912579	0.0320721		40	1.421	3.322	11.125	1.901
43	0.005	5.821	17.283	5.816	17.278	0.202991	0.048131		43	0.005	6.361	25.771	6.356	25.766	0.168537	0.0462866		43	0.007	4.47	30.332	4.463	30.325	0.10124	0.0296196		43	0.007	6.789	21.283	6.782	21.276	0.232003	0.0978701		43	1.466	5.347	29.247	3.881	27.781	0.0917868	0.0326355		43	1.466	3.111	11.025	1.645
46	0.008	5.615	17.329	5.607	17.321	0.195211	0.0388389		46	0.008	6.494	25.857	6.486	25.849	0.171432	0.0496071		46	0.01	4.801	30.362	4.791	30.352	0.108584	0.0375486		46	0.01	7	21.147	6.99	21.137	0.240691	0.108075		46	1.444	5.494	29.278	4.05	27.834	0.0956013	0.0366984		46	1.444	3.462	11.028	2.018
49	0.008	5.436	17.431	5.428	17.423	0.187873	0.0300747		49	0.008	6.373	25.889	6.365	25.881	0.168026	0.0457001		49	0.01	4.855	30.141	4.845	30.131	0.110614	0.0397396		49	0.01	6.789	21.358	6.779	21.348	0.231118	0.0968309		49	1.469	5.818	29.113	4.349	27.644	0.103365	0.0449676		49	1.469	3.183	11.074	1.714
52	0.007	5.622	17.314	5.615	17.307	0.195648	0.0393604		52	0.007	6.542	25.833	6.535	25.826	0.172881	0.0512691		52	0.006	5.307	30.239	5.301	30.233	0.120616	0.0505391		52	0.006	6.476	21.316	6.47	21.31	0.220977	0.0849181		52	1.457	5.341	29.17	3.884	27.713	0.0920831	0.0329511		52	1.457	3.303	11.024	1.846
55	0.005	5.724	17.151	5.719	17.146	0.201143	0.045923		55	0.005	6.488	25.9	6.483	25.895	0.171048	0.049167		55	0.008	4.777	30.338	4.769	30.33	0.108164	0.0370949		55	0.008	6.825	21.272	6.817	21.264	0.233332	0.0994311		55	1.443	5.54	29.166	4.097	27.723	0.097098	0.0382926		55	1.443	3.389	11.02	1.946
58	0.004	5.654	17.343	5.65	17.339	0.196504	0.040383		58	0.004	6.283	25.84	6.279	25.836	0.166044	0.0434272		58	0.009	4.928	30.045	4.919	30.036	0.112658	0.0419472		58	0.009	6.602	21.272	6.593	21.263	0.225676	0.0904375		58	1.475	5.455	29.131	3.98	27.656	0.0945536	0.0355825		58	1.475	3.418	11.048	1.943
61	0.005	5.756	17.505	5.751	17.5	0.198177	0.0423805		61	0.005	6.133	25.833	6.128	25.828	0.162101	0.0389046		61	0.01	4.434	30.204	4.424	30.194	0.100791	0.0291345		61	0.01	6.62	21.116	6.61	21.106	0.227941	0.093098		61	1.436	5.256	29.191	3.82	27.755	0.0904288	0.031189		61	1.436	3.351	11.044	1.915
64	0.006	5.756	17.468	5.75	17.462	0.198573	0.0428543		64	0.006	6.343	25.977	6.337	25.971	0.166707	0.0441873		64	0.009	4.825	30.06	4.816	30.051	0.110244	0.0393408		64	0.009	6.753	21.066	6.744	21.057	0.233103	0.0991616		64	1.457	5.795	28.995	4.338	27.538	0.1035	0.0451119		64	1.457	3.404	10.977	1.947
67	0.005	5.59	17.499	5.585	17.494	0.192522	0.0356276		67	0.005	6.56	25.794	6.555	25.789	0.173659	0.0521613		67	0.009	5.169	29.906	5.16	29.897	0.118727	0.0484998		67	0.009	7.307	21.165	7.298	21.156	0.251071	0.120268		67	1.471	5.835	29.115	4.364	27.644	0.103721	0.0453473		67	1.471	3.279	11.042	1.808
70	0.005	6.006	17.395	6.001	17.39	0.208099	0.0542315		70	0.005	6.56	25.856	6.555	25.851	0.173242	0.0516836		70	0.007	4.614	30.033	4.607	30.026	0.105548	0.0342701		70	0.007	7.307	21.136	7.3	21.129	0.251461	0.120726		70	1.466	5.614	28.975	4.148	27.509	0.0990714	0.0403945		70	1.466	3.356	11.043	1.89
73	0.003	5.808	17.411	5.805	17.408	0.201095	0.0458655		73	0.003	6.488	25.917	6.485	25.914	0.170976	0.0490836		73	0.008	4.711	29.987	4.703	29.979	0.107916	0.0368271		73	0.008	7.072	21.079	7.064	21.071	0.244001	0.111963		73	1.463	5.653	28.888	4.19	27.425	0.100381	0.0417895		73	1.463	3.668	10.976	2.205
76	0.004	5.955	17.531	5.951	17.527	0.204753	0.0502342		76	0.004	6.723	25.829	6.719	25.825	0.177756	0.0568603		76	0.01	4.711	30.011	4.701	30.001	0.107791	0.0366922		76	0.01	7.157	21.073	7.147	21.063	0.246962	0.115441		76	1.464	5.67	28.907	4.206	27.443	0.100698	0.0421274		76	1.464	3.548	10.967	2.084
79	0.004	5.878	17.507	5.874	17.503	0.20238	0.0474012		79	0.004	6.651	25.99	6.647	25.986	0.174761	0.0534258		79	0.008	4.627	29.762	4.619	29.754	0.10679	0.0356114		79	0.008	7.651	21.067	7.643	21.059	0.264151	0.135633		79	1.452	5.574	28.827	4.122	27.375	0.0989323	0.0402464		79	1.452	3.519	10.975	2.067
82	0.004	5.91	17.542	5.906	17.538	0.203077	0.0482329		82	0.004	6.584	25.939	6.58	25.935	0.17334	0.0517954		82	0.008	4.47	29.919	4.462	29.911	0.102619	0.0311077		82	0.008	7.458	21.104	7.45	21.096	0.257029	0.127267		82	1.468	5.727	28.809	4.259	27.341	0.102348	0.0438841		82	1.468	3.399	10.944	1.931
85	0.007	5.936	17.496	5.929	17.489	0.204439	0.0498596		85	0.007	6.777	26.034	6.77	26.027	0.177715	0.0568135		85	0.009	5.114	29.624	5.105	29.615	0.11858	0.0483411		85	0.009	7.59	20.853	7.581	20.844	0.264711	0.13629		85	1.466	5.574	28.88	4.108	27.414	0.0984561	0.0397391		85	1.466	3.596	10.964	2.13
	1	2	3	4	5	6	7	8	9	10	Count	Average	variance	Std. Dev	SE
0	1	1	1	1	1	1	1	1	1	1	10	1	0	0	0
1	0	0	0	0	0	0	0	0	0	0	10	0	0	0	0
4	0.0141554	0.0193947	0.0137473	0.0360678	0.00864136	0.0106867	0.00958475	0.015882	0.0137668	0.0072489	10	0.0149176	6.84576e-05	0.00827391	0.00261644
7	0.0167253	0.0183793	0.0214927	0.0507596	0.0124605	0.0156552	0.0137333	0.0176497	0.0244802	0.00528673	10	0.0196622	0.000146406	0.0120998	0.00382631
10	0.0168402	0.0293723	0.0137039	0.0418216	0.0190234	0.00854602	0.0124641	0.0129068	0.00583848	0.0105515	10	0.0171068	0.000117669	0.0108475	0.00343029
13	0.0249169	0.0388296	0.0256033	0.051421	0.0166252	0.0223188	0.014122	0.0233743	0.0255634	0.0159317	10	0.0258706	0.000129219	0.0113674	0.0035947
16	0.025388	0.03158	0.0185323	0.0597529	0.0256375	0.026246	0.0182053	0.026712	0.0262993	0.0234639	10	0.0281817	0.000138546	0.0117706	0.00372218
19	0.0274208	0.040776	0.0282342	0.0658267	0.0348022	0.0265569	0.024929	0.0298771	0.0219333	0.0180753	10	0.0318431	0.000182598	0.0135129	0.00427315
22	0.0261311	0.0326797	0.0246639	0.059428	0.0273506	0.0137277	0.0199549	0.0233385	0.0211336	0.0198203	10	0.0268228	0.000157223	0.0125389	0.00396514
25	0.0337737	0.0399958	0.0237895	0.0733816	0.0279937	0.0247666	0.0218278	0.0235837	0.0163563	0.0224514	10	0.030792	0.00026788	0.016367	0.00517571
28	0.0390105	0.0425075	0.030464	0.0757562	0.0262812	0.0387749	0.0214858	0.0329711	0.0167583	0.0219088	10	0.0345918	0.000281509	0.0167782	0.00530574
31	0.0423376	0.0399237	0.0256967	0.0781174	0.0258604	0.0259965	0.0207652	0.0362969	0.0151756	0.0242914	10	0.0334461	0.000319576	0.0178767	0.00565311
34	0.0369148	0.0417372	0.0249856	0.0740384	0.0256322	0.0253367	0.0263772	0.031529	0.00814699	0.0201069	10	0.0314805	0.000306655	0.0175116	0.00553765
37	0.0354497	0.0421136	0.0285707	0.0814127	0.0266241	0.0295387	0.0299019	0.0355728	0.00115998	0.0218789	10	0.0332223	0.000406476	0.0201613	0.00637555
40	0.0440707	0.0397587	0.0281674	0.0721106	0.0320721	0.0420612	0.0200809	0.0278857	-0.00244068	0.021365	10	0.0325132	0.000376256	0.0193973	0.00613397
43	0.048131	0.0462866	0.0296196	0.0978701	0.0326355	0.0299078	0.0271542	0.0308825	0.00203968	0.0251759	10	0.0369703	0.000615058	0.0248004	0.00784256
46	0.0388389	0.0496071	0.0375486	0.108075	0.0366984	0.0495445	0.0272943	0.0341003	0.00655207	0.0289436	10	0.0417203	0.00069373	0.0263387	0.00832904
49	0.0300747	0.0457001	0.0397396	0.0968309	0.0449676	0.033154	0.0284309	0.0291891	0.00716284	0.0318056	10	0.0387055	0.000534639	0.0231223	0.0073119
52	0.0393604	0.0512691	0.0505391	0.0849181	0.0329511	0.0405586	0.0290691	0.0379816	-0.00425692	0.0299638	10	0.0392354	0.000498136	0.022319	0.00705787
55	0.045923	0.049167	0.0370949	0.0994311	0.0382926	0.0457856	0.0303864	0.0366011	-0.0137971	0.028688	10	0.0397573	0.000757942	0.0275308	0.00870599
58	0.040383	0.0434272	0.0419472	0.0904375	0.0355825	0.045669	0.0222579	0.0388399	0.0129063	0.0279762	10	0.0399427	0.00042289	0.0205643	0.006503
61	0.0423805	0.0389046	0.0291345	0.093098	0.031189	0.043804	0.0198616	0.034882	0.00117078	0.0372202	10	0.0371645	0.000544802	0.023341	0.00738107
64	0.0428543	0.0441873	0.0393408	0.0991616	0.0451119	0.0464602	0.0333572	0.0329954	0.00693632	0.0282069	10	0.0418612	0.000542768	0.0232974	0.00736728
67	0.0356276	0.0521613	0.0484998	0.120268	0.0453473	0.0384908	0.0292061	0.0499811	-0.00611036	0.0303787	10	0.0443851	0.000995076	0.0315448	0.00997535
70	0.0542315	0.0516836	0.0342701	0.120726	0.0403945	0.0428009	0.0264334	0.0393285	0.00505633	0.0277841	10	0.0442709	0.000918771	0.0303112	0.00958526
73	0.0458655	0.0490836	0.0368271	0.111963	0.0417895	0.0603806	0.0279804	0.0478589	0.00249921	0.0430696	10	0.0467318	0.000765899	0.0276749	0.00875157
76	0.0502342	0.0568603	0.0366922	0.115441	0.0421274	0.0540058	0.0284352	0.0464088	-0.0165098	0.0268782	10	0.0440574	0.0010742	0.0327749	0.0103643
79	0.0474012	0.0534258	0.0356114	0.135633	0.0402464	0.0528594	0.0346476	0.0415071	-0.00660956	0.0404879	10	0.047521	0.00124481	0.0352818	0.0111571
82	0.0482329	0.0517954	0.0311077	0.127267	0.0438841	0.0460831	0.0266135	0.0447405	0.00404221	0.0333951	10	0.0457161	0.00101835	0.0319115	0.0100913
85	0.0498596	0.0568135	0.0483411	0.13629	0.0397391	0.0565368	0.0329577	0.0441608	-0.001607	0.0374861	10	0.0500578	0.00119862	0.0346211	0.0109482
Repeat#1	DDX39B 4h HS (October 27th, 2023)								Repeat#2									Repeat#3									Repeat#4									Repeat#5									Repeat#6
	Background	Bleached	Whole Cell	Bleached	Whole Cell	FRAP	Normalize			Background	Bleached	Whole Cell	Bleached	Whole Cell	FRAP	Normalize			Background	Bleached	Whole Cell	Bleached	Whole Cell	FRAP	Normalize			Background	Bleached	Whole Cell	Bleached	Whole Cell	FRAP	Normalize			Background	Bleached	Whole Cell	Bleached	Whole Cell	FRAP	Normalize			Background	Bleached	Whole Cell	Bleached
				Minus Back	Minus Back								Minus Back	Minus Back								Minus Back	Minus Back								Minus Back	Minus Back								Minus Back	Minus Back								Minus Back
0	0.0006477	19.193	16.966	19.1924	16.9654	1	1		0	0.617	26.343	18.751	25.726	18.134	1	1		0	0.002	22.463	18.125	22.461	18.123	1	1		0	0	13.403	15.238	13.403	15.238	1	1		0	0	4.664	5.969	4.664	5.969	1	1		0	0.0006711	8.2	8.104	8.19933
1	0.001	4.657	15.159	4.656	15.158	0.271522	0		1	0.592	5.787	16.275	5.195	15.683	0.233495	0		1	0.0008117	6.907	14.724	6.90619	14.7232	0.378475	0		1	0.001	3.481	13.469	3.48	13.468	0.293766	0		1	0.0004163	0.803	5.415	0.802584	5.41458	0.1897	0		1	0.003	1.663	7.197	1.66
4	0.0006477	7	15.564	6.99935	15.5634	0.397548	0.172998		4	0.546	9.917	16.951	9.371	16.405	0.402653	0.220687		4	0	9.19	15.651	9.19	15.651	0.473777	0.153336		4	0.003	6.531	14.151	6.528	14.148	0.524579	0.326822		4	0.002	1.424	5.564	1.422	5.562	0.327199	0.169688		4	0.0006711	2.758	7.517	2.75733
7	0.0006477	8.077	15.792	8.07635	15.7914	0.452096	0.247878		7	0.58	11.487	17.182	10.907	16.602	0.463091	0.299536		7	0	10.477	16.074	10.477	16.074	0.525913	0.23722		7	0.001	7.219	14.19	7.218	14.189	0.57835	0.40296		7	0.0008326	1.581	5.618	1.58017	5.61717	0.360022	0.210196		7	0.002	3.146	7.6	3.144
10	0	8.817	15.872	8.817	15.872	0.491048	0.301348		10	0.615	12.197	17.359	11.582	16.744	0.48758	0.331485		10	0	10.639	16.235	10.639	16.235	0.528749	0.241782		10	0.001	7.656	14.133	7.655	14.132	0.615839	0.456043		10	0.0008326	1.886	5.624	1.88517	5.62317	0.429054	0.295389		10	0.0006711	3.425	7.686	3.42433
13	0	9.323	15.979	9.323	15.979	0.515752	0.33526		13	0.553	12.79	17.423	12.237	16.87	0.511306	0.362439		13	0	11.255	16.382	11.255	16.382	0.554344	0.282964		13	0.001	8.05	14.052	8.049	14.051	0.651269	0.506211		13	0.0004163	1.834	5.617	1.83358	5.61658	0.417803	0.281504		13	0	3.404	7.605	3.404
16	0	9.78	15.878	9.78	15.878	0.544475	0.374689		16	0.552	13.153	17.467	12.601	16.915	0.525115	0.380454		16	0.002	11.468	16.48	11.466	16.478	0.561447	0.294391		16	0	8.503	14.041	8.503	14.041	0.688494	0.558919		16	0.0004163	1.904	5.631	1.90358	5.63058	0.432675	0.299857		16	0.002	3.608	7.531	3.606
19	0.001	10.123	15.948	10.122	15.947	0.561076	0.397478		19	0.644	13.667	17.493	13.023	16.849	0.544827	0.40617		19	0.002	11.991	16.51	11.989	16.508	0.585989	0.333879		19	0.001	8.297	14.171	8.296	14.17	0.665618	0.526527		19	0.0004163	1.921	5.602	1.92058	5.60158	0.438799	0.307415		19	0.0006711	3.392	7.472	3.39133
22	0.0006477	10.187	15.945	10.1864	15.9444	0.564737	0.402504		22	0.544	13.7	17.468	13.156	16.924	0.547952	0.410247		22	0.002	12.356	16.428	12.354	16.426	0.606844	0.367432		22	0.004	8.547	14.181	8.543	14.177	0.685097	0.554109		22	0.0004163	2.162	5.621	2.16158	5.62058	0.492191	0.373307		22	0.002	3.496	7.404	3.494
25	0.0006477	10.3	15.912	10.2994	15.9114	0.572186	0.412729		25	0.524	14.157	17.253	13.633	16.729	0.574438	0.444801		25	0.002	12.403	16.396	12.401	16.394	0.610341	0.37306		25	0	8.85	14.256	8.85	14.256	0.705784	0.583401		25	0.0008326	2.485	5.591	2.48417	5.59017	0.568721	0.467753		25	0	3.304	7.262	3.304
28	0	10.94	15.9	10.94	15.9	0.608212	0.462182		28	0.423	13.92	17.103	13.497	16.68	0.570378	0.439505		28	0.0008117	13.194	16.524	13.1932	16.5232	0.644254	0.427623		28	0.001	9.297	14.264	9.296	14.263	0.740988	0.633249		28	0.0004163	2.393	5.598	2.39258	5.59758	0.547028	0.440982		28	0.0006711	3.442	7.312	3.44133
31	0	11.557	15.811	11.557	15.811	0.646131	0.514235		31	0.495	14.28	17.303	13.785	16.808	0.578112	0.449595		31	0.0008117	12.963	16.556	12.9622	16.5552	0.63175	0.407505		31	0.003	9.344	14.293	9.341	14.29	0.743168	0.636336		31	0.0004163	2.437	5.592	2.43658	5.59158	0.557686	0.454135		31	0	3.517	7.377	3.517
34	0.001	11.653	15.798	11.652	15.797	0.652019	0.522318		34	0.461	14.153	17.193	13.692	16.732	0.57682	0.44791		34	0.0008117	12.986	16.474	12.9852	16.4732	0.636021	0.414378		34	0	9.344	14.211	9.344	14.211	0.747539	0.642526		34	0	2.424	5.582	2.424	5.582	0.555758	0.451756		34	0.0006711	3.754	7.478	3.75333
37	0.002	11.927	15.788	11.925	15.786	0.667761	0.543927		37	0.322	14.21	16.879	13.888	16.557	0.591261	0.46675		37	0.0008117	12.991	16.406	12.9902	16.4052	0.638903	0.419015		37	0.001	9.322	14.083	9.321	14.082	0.752531	0.649593		37	0	2.594	5.575	2.594	5.575	0.595481	0.500779		37	0.001	3.596	7.514	3.595
40	0.001	12.15	15.794	12.149	15.793	0.680003	0.560731		40	0.355	14.513	16.833	14.158	16.478	0.605646	0.485516		40	0.0008117	12.815	16.342	12.8142	16.3412	0.632715	0.409059		40	0.002	9.363	14.127	9.361	14.125	0.753459	0.650908		40	0.002	2.917	5.596	2.915	5.594	0.666898	0.588914		40	0.0006711	3.933	7.527	3.93233
43	0	12.407	15.732	12.407	15.732	0.697136	0.584251		43	0.366	14.863	16.893	14.497	16.527	0.618309	0.502037		43	0	13.227	16.293	13.227	16.293	0.65503	0.444962		43	0.001	9.681	14.201	9.68	14.2	0.77502	0.681437		43	0.0008326	2.786	5.559	2.78517	5.55817	0.641302	0.557327		43	0.001	3.783	7.415	3.782
46	0.001	12.513	15.599	12.512	15.598	0.709076	0.60064		46	0.33	15.11	16.938	14.78	16.608	0.627305	0.513773		46	0.0008117	13.625	16.41	13.6242	16.4092	0.669922	0.468923		46	0.002	9.797	14.085	9.795	14.083	0.790743	0.7037		46	0.0004163	2.668	5.546	2.66758	5.54558	0.615622	0.525634		46	0	3.804	7.46	3.804
49	0	12.043	15.698	12.043	15.698	0.678149	0.558187		49	0.374	15.107	16.885	14.733	16.511	0.628983	0.515963		49	0	13.912	16.404	13.912	16.404	0.684291	0.492041		49	0	9.903	14.076	9.903	14.076	0.799859	0.716608		49	0	2.834	5.572	2.834	5.572	0.650926	0.569204		49	0.001	3.671	7.321	3.67
52	0.0006477	13.097	15.798	13.0964	15.7974	0.732826	0.633243		52	0.358	15.417	17.037	15.059	16.679	0.636425	0.525672		52	0.0008117	13.977	16.418	13.9762	16.4172	0.686896	0.496232		52	0.001	9.916	14.134	9.915	14.133	0.797598	0.713407		52	0.0004163	2.9	5.554	2.89958	5.55358	0.668198	0.59052		52	0	3.971	7.368	3.971
55	0.003	12.863	15.738	12.86	15.735	0.722452	0.619002		55	0.335	15.593	17.041	15.258	16.706	0.643793	0.535285		55	0	13.898	16.342	13.898	16.342	0.686196	0.495106		55	0	9.863	14.133	9.863	14.133	0.793415	0.707484		55	0.0004163	2.585	5.525	2.58458	5.52458	0.598734	0.504793		55	0.004	4.017	7.24	4.013
58	0.0006477	13.167	15.535	13.1664	15.5344	0.749216	0.655742		58	0.354	15.603	16.861	15.249	16.507	0.65117	0.544909		58	0.002	13.963	16.238	13.961	16.236	0.693807	0.507351		58	0.003	9.956	14.079	9.953	14.076	0.803898	0.722326		58	0.0008326	3	5.559	2.99917	5.55817	0.690577	0.618138		58	0	4.071	7.35	4.071
61	0.0006477	13.213	15.692	13.2124	15.6914	0.744311	0.649009		61	0.321	15.64	16.926	15.319	16.605	0.650299	0.543772		61	0.0008117	14.338	16.379	14.3372	16.3782	0.706316	0.527478		61	0.003	10.272	14.108	10.269	14.105	0.827715	0.756051		61	0.0008326	2.808	5.542	2.80717	5.54117	0.648351	0.566026		61	0.0006711	4.067	7.472	4.06633
64	0.001	13.367	15.626	13.366	15.625	0.756164	0.66528		64	0.376	15.767	17.107	15.391	16.731	0.648435	0.54134		64	0.0008117	14.699	16.374	14.6982	16.3732	0.724322	0.556449		64	0.004	10.137	13.984	10.133	13.98	0.824056	0.75087		64	0.0004163	2.878	5.536	2.87758	5.53558	0.665285	0.586924		64	0	4.1	7.352	4.1
67	0.001	13.2	15.52	13.199	15.519	0.751817	0.659312		67	0.372	15.653	17.093	15.281	16.721	0.644185	0.535796		67	0.0008117	14.361	16.251	14.3602	16.2502	0.713022	0.538267		67	0.001	10.375	14.038	10.374	14.037	0.840229	0.773771		67	0.0004163	2.913	5.518	2.91258	5.51758	0.675573	0.599621		67	0.0006711	3.967	7.413	3.96633
70	0.002	13.443	15.472	13.441	15.47	0.768026	0.681563		70	0.306	15.913	16.913	15.607	16.607	0.662445	0.559617		70	0	14.468	16.32	14.468	16.32	0.715302	0.541936		70	0	10.131	13.938	10.131	13.938	0.826376	0.754155		70	0.0004163	2.812	5.528	2.81158	5.52758	0.650967	0.569254		70	0.0006711	4.137	7.322	4.13633
73	0.0006477	13.74	15.46	13.7394	15.4594	0.785615	0.705708		73	0.299	16.027	16.801	15.728	16.502	0.671828	0.57186		73	0	14.685	16.323	14.685	16.323	0.725897	0.558983		73	0	10.181	13.895	10.181	13.895	0.833025	0.763569		73	0	2.651	5.538	2.651	5.538	0.612632	0.521945		73	0.0006711	3.904	7.065	3.90333
76	0.0006477	14.18	15.432	14.1794	15.4314	0.812245	0.742264		76	0.323	15.913	16.857	15.59	16.534	0.664645	0.562488		76	0	14.523	16.264	14.523	16.264	0.720493	0.550289		76	0.001	10.512	13.994	10.511	13.993	0.854003	0.793273		76	0.001	2.751	5.538	2.75	5.537	0.635625	0.550321		76	0.0006711	3.846	7.005	3.84533
79	0	14.407	15.233	14.407	15.233	0.836032	0.774917		79	0.268	15.633	16.564	15.365	16.296	0.664619	0.562454		79	0.0008117	14.75	16.335	14.7492	16.3342	0.72857	0.563284		79	0.002	10.494	13.987	10.492	13.985	0.852946	0.791778		79	0.0008326	2.624	5.53	2.62317	5.52917	0.607169	0.515202		79	0	4.287	7.247	4.287
82	0.001	14.347	15.154	14.346	15.153	0.836887	0.776091		82	0.261	16.287	16.704	16.026	16.443	0.687014	0.591671		82	0	14.574	16.091	14.574	16.091	0.730797	0.566867		82	0.001	10.5	14.098	10.499	14.097	0.846734	0.782982		82	0.0004163	3	5.536	2.99958	5.53558	0.693491	0.621733		82	0.0006711	4.217	7.243	4.21633
85	0.003	13.907	15.147	13.904	15.144	0.811585	0.741357		85	0.317	16.07	16.717	15.753	16.4	0.677081	0.578713		85	0	14.611	16.093	14.611	16.093	0.732561	0.569705		85	0.001	10.509	14.116	10.508	14.115	0.846379	0.782479		85	0.001	3.044	5.55	3.043	5.549	0.701827	0.632022		85	0.001	4.404	7.218	4.403
	1	2	3	4	5	6	7	8	9	10	Count	Average	variance	Std. Dev	SE
0	1	1	1	1	1	1	1	1	1	1	10	1	0	0	0
1	0	0	0	0	0	0	0	0	0	0	10	0	0	0	0
4	0.172998	0.220687	0.153336	0.326822	0.169688	0.174238	0.296173	0.375219	0.211923	0.392669	10	0.249375	0.008204	0.0905759	0.0286426
7	0.247878	0.299536	0.23722	0.40296	0.210196	0.234343	0.403418	0.454767	0.324826	0.422901	10	0.323804	0.00825972	0.090883	0.0287397
10	0.301348	0.331485	0.241782	0.456043	0.295389	0.275022	0.485783	0.50015	0.364849	0.40625	10	0.36581	0.00845968	0.0919765	0.0290855
13	0.33526	0.362439	0.282964	0.506211	0.281504	0.277625	0.545444	0.581483	0.375692	0.478308	10	0.402693	0.0133709	0.115633	0.0365662
16	0.374689	0.380454	0.294391	0.558919	0.299857	0.317758	0.608217	0.577076	0.389204	0.489353	10	0.428992	0.0142921	0.11955	0.0378049
19	0.397478	0.40617	0.333879	0.526527	0.307415	0.285706	0.63692	0.672695	0.410019	0.490244	10	0.446705	0.017665	0.13291	0.0420297
22	0.402504	0.410247	0.367432	0.554109	0.373307	0.308907	0.648068	0.634558	0.493325	0.520859	10	0.471332	0.013658	0.116867	0.0369567
25	0.412729	0.444801	0.37306	0.583401	0.467753	0.287061	0.659296	0.695179	0.456376	0.539026	10	0.491868	0.0162611	0.127519	0.0403251
28	0.462182	0.439505	0.427623	0.633249	0.440982	0.307178	0.722215	0.693088	0.531205	0.597431	10	0.525466	0.0177101	0.133079	0.0420834
31	0.514235	0.449595	0.407505	0.636336	0.454135	0.314946	0.747033	0.706764	0.493608	0.608797	10	0.533295	0.0189781	0.137761	0.0435639
34	0.522318	0.44791	0.414378	0.642526	0.451756	0.34722	0.679528	0.726422	0.563538	0.521744	10	0.531734	0.0149403	0.12223	0.0386526
37	0.543927	0.46675	0.419015	0.649593	0.500779	0.317189	0.730868	0.719577	0.568777	0.587798	10	0.550427	0.0171018	0.130774	0.0413543
40	0.560731	0.485516	0.409059	0.650908	0.588914	0.373485	0.716626	0.766415	0.566365	0.672705	10	0.579073	0.016496	0.128437	0.0406153
43	0.584251	0.502037	0.444962	0.681437	0.557327	0.35766	0.795463	0.759526	0.635855	0.578893	10	0.589741	0.0183774	0.135563	0.0428688
46	0.60064	0.513773	0.468923	0.7037	0.525634	0.357409	0.782877	0.791418	0.655668	0.651497	10	0.605154	0.0194801	0.139571	0.0441363
49	0.558187	0.515963	0.492041	0.716608	0.569204	0.346458	0.820359	0.807902	0.687278	0.622035	10	0.613603	0.0219254	0.148072	0.0468245
52	0.633243	0.525672	0.496232	0.713407	0.59052	0.394578	0.820784	0.744398	0.623555	0.634	10	0.617639	0.0156381	0.125052	0.039545
55	0.619002	0.535285	0.495106	0.707484	0.504793	0.414596	0.782988	0.770641	0.608774	0.689062	10	0.612773	0.0155027	0.12451	0.0393734
58	0.655742	0.544909	0.507351	0.722326	0.618138	0.413686	0.722499	0.837882	0.649186	0.715691	10	0.638741	0.0152356	0.123433	0.0390328
61	0.649009	0.543772	0.527478	0.756051	0.566026	0.40137	0.793175	0.7696	0.640879	0.745485	10	0.639285	0.0165853	0.128784	0.0407251
64	0.66528	0.54134	0.556449	0.75087	0.586924	0.418543	0.792688	0.804089	0.675818	0.758177	10	0.655018	0.0160821	0.126815	0.0401025
67	0.659312	0.535796	0.538267	0.773771	0.599621	0.389645	0.775598	0.818311	0.682185	0.743664	10	0.651617	0.0183491	0.135459	0.0428358
70	0.681563	0.559617	0.541936	0.754155	0.569254	0.427887	0.797599	0.789842	0.644423	0.723685	10	0.648996	0.0149264	0.122174	0.0386347
73	0.705708	0.57186	0.558983	0.763569	0.521945	0.411974	0.762753	0.759647	0.686747	0.674241	10	0.641743	0.0143819	0.119925	0.0379235
76	0.742264	0.562488	0.550289	0.793273	0.550321	0.407433	0.842833	0.798426	0.759335	0.729494	10	0.673616	0.0208141	0.144271	0.0456224
79	0.774917	0.562454	0.563284	0.791778	0.515202	0.461923	0.786931	0.744031	0.666786	0.697715	10	0.656502	0.0149067	0.122093	0.0386092
82	0.776091	0.591671	0.566867	0.782982	0.621733	0.449918	0.761203	0.745895	0.668816	0.763704	10	0.672888	0.0127038	0.112711	0.0356424
85	0.741357	0.578713	0.569705	0.782479	0.632022	0.485648	0.775149	0.801116	0.672801	0.778432	10	0.681742	0.0122442	0.110654	0.0349917
Repeat#1	DDX39A(F184L) 4h HS (October 27th, 2023)								Repeat#2									Repeat#3									Repeat#4									Repeat#5									Repeat#6
	Background	Bleached	Whole Cell	Bleached	Whole Cell	FRAP	Normalize			Background	Bleached	Whole Cell	Bleached	Whole Cell	FRAP	Normalize			Background	Bleached	Whole Cell	Bleached	Whole Cell	FRAP	Normalize			Background	Bleached	Whole Cell	Bleached	Whole Cell	FRAP	Normalize			Background	Bleached	Whole Cell	Bleached	Whole Cell	FRAP	Normalize			Background	Bleached	Whole Cell	Bleached
				Minus Back	Minus Back								Minus Back	Minus Back								Minus Back	Minus Back								Minus Back	Minus Back								Minus Back	Minus Back								Minus Back
0	0.0005875	6.803	7.604	6.80241	7.60341	1	1		0	0	3.023	4.01	3.023	4.01	1	1		0	0	15.212	16.834	15.212	16.834	1	1		0	0	11.51	11.031	11.51	11.031	1	1		0	0	3.565	4.118	3.565	4.118	1	1		0	0	2.343	3.633	2.343
1	0	1.59	6.969	1.59	6.969	0.255019	0		1	0	0.345	3.657	0.345	3.657	0.125141	0		1	0	5	14.533	5	14.533	0.380729	0		1	0	4.682	9.282	4.682	9.282	0.483425	0		1	0	0.255	3.81	0.255	3.81	0.0773111	0		1	0.0005074	0.093	3.255	0.0924926
4	0	2.617	7.092	2.617	7.092	0.412459	0.211334		4	0.0009615	0.793	3.731	0.792039	3.73004	0.281669	0.178918		4	0	8.503	15.215	8.503	15.215	0.618445	0.383865		4	0	7.328	9.653	7.328	9.653	0.72755	0.472583		4	0	0.742	3.879	0.742	3.879	0.220959	0.155684		4	0.001	0.557	3.417	0.556
7	0	2.93	7.167	2.93	7.167	0.456957	0.271065		7	0	0.947	3.761	0.947	3.761	0.334005	0.23874		7	0	9.444	15.46	9.444	15.46	0.676001	0.476806		7	0	7.297	9.848	7.297	9.848	0.710127	0.438855		7	0	0.914	3.846	0.914	3.846	0.274514	0.213726		7	0	0.683	3.465	0.683
10	0.0005875	3.18	7.204	3.17941	7.20341	0.493349	0.319914		10	0.0009615	1.115	3.827	1.11404	3.82604	0.38624	0.298447		10	0	9.115	15.591	9.115	15.591	0.646969	0.429926		10	0	7.464	9.671	7.464	9.671	0.739673	0.496052		10	0	1.104	3.876	1.104	3.876	0.329012	0.272791		10	0	0.83	3.469	0.83
13	0.0005875	3.27	7.167	3.26941	7.16641	0.509933	0.342176		13	0.0009615	1.077	3.829	1.07604	3.82804	0.37287	0.283165		13	0	9.688	15.608	9.688	15.608	0.686891	0.494391		13	0	7.677	9.484	7.677	9.484	0.775782	0.565952		13	0	1.318	3.91	1.318	3.91	0.389373	0.338209		13	0	0.953	3.476	0.953
16	0	3.47	7.097	3.47	7.097	0.546513	0.391277		16	0	1.003	3.724	1.003	3.724	0.357271	0.265334		16	0	9.958	15.799	9.958	15.799	0.697499	0.511521		16	0	8.068	9.342	8.068	9.342	0.827686	0.66643		16	0	1.466	3.935	1.466	3.935	0.430344	0.382613		16	0.001	1.073	3.487	1.072
19	0.0005875	3.547	7.141	3.54641	7.14041	0.555152	0.402873		19	0.0009615	1.085	3.72	1.08404	3.71904	0.386652	0.298918		19	0	10.566	15.721	10.566	15.721	0.743758	0.586219		19	0	8	9.427	8	9.427	0.81331	0.6386		19	0	1.654	3.915	1.654	3.915	0.488012	0.445113		19	0.001	1.11	3.47	1.109
22	0	3.707	7.127	3.707	7.127	0.581382	0.438082		22	0.0009615	1.205	3.745	1.20404	3.74404	0.426586	0.344564		22	0	10.538	15.851	10.538	15.851	0.735703	0.573213		22	0	8.234	9.497	8.234	9.497	0.830929	0.672708		22	0	1.674	3.892	1.674	3.892	0.496832	0.454672		22	0	0.957	3.451	0.957
25	0	3.833	7.15	3.833	7.15	0.599209	0.462012		25	0	1.19	3.713	1.19	3.713	0.425136	0.342907		25	0	11.031	15.733	11.031	15.733	0.775897	0.638119		25	0	8.24	9.449	8.24	9.449	0.835759	0.682057		25	0	1.708	3.939	1.708	3.939	0.500874	0.459053		25	0.0005074	1.19	3.493	1.18949
28	0	3.747	7.184	3.747	7.184	0.582992	0.440244		28	0	1.195	3.65	1.195	3.65	0.434291	0.353372		28	0	11.201	15.757	11.201	15.757	0.786655	0.65549		28	0	8.427	9.566	8.427	9.566	0.844272	0.698537		28	0	1.826	3.952	1.826	3.952	0.533717	0.494647		28	0	1.26	3.458	1.26
31	0	3.83	7.158	3.83	7.158	0.598071	0.460484		31	0	1.332	3.726	1.332	3.726	0.474207	0.398996		31	0	10.934	15.916	10.934	15.916	0.760232	0.612822		31	0	8.156	9.463	8.156	9.463	0.826015	0.663195		31	0.000615	1.659	4.007	1.65838	4.00638	0.478145	0.434419		31	0	1.24	3.481	1.24
34	0.002	3.85	7.108	3.848	7.106	0.605279	0.470159		34	0	1.25	3.69	1.25	3.69	0.449355	0.37059		34	0	11.122	15.872	11.122	15.872	0.775447	0.637392		34	0	9.094	9.495	9.094	9.495	0.917909	0.841086		34	0	2.188	3.963	2.188	3.963	0.637749	0.607397		34	0.0005074	1.43	3.49	1.42949
37	0.0005875	3.96	7.172	3.95941	7.17141	0.617123	0.486058		37	0	1.46	3.721	1.46	3.721	0.520474	0.451882		37	0	10.913	15.867	10.913	15.867	0.761115	0.614248		37	0	8.557	9.492	8.557	9.492	0.863979	0.736687		37	0	2.141	3.897	2.141	3.897	0.634619	0.604004		37	0	1.46	3.464	1.46
40	0.0005875	3.95	7.19	3.94941	7.18941	0.614023	0.481897		40	0	1.49	3.746	1.49	3.746	0.527624	0.460055		40	0	11.378	15.889	11.378	15.889	0.792447	0.664844		40	0	8.214	9.441	8.214	9.441	0.833828	0.678319		40	0	2.034	3.82	2.034	3.82	0.615056	0.582802		40	0.0005074	1.237	3.456	1.23649
43	0.0005875	4.07	7.171	4.06941	7.17041	0.634356	0.50919		43	0	1.408	3.714	1.408	3.714	0.502883	0.431775		43	0	10.997	15.905	10.997	15.905	0.765141	0.62075		43	0	8.547	9.283	8.547	9.283	0.882399	0.772344		43	0	1.982	3.829	1.982	3.829	0.597923	0.564233		43	0.0005074	1.307	3.451	1.30649
46	0.0005875	4.163	7.117	4.16241	7.11641	0.653777	0.535259		46	0.002	1.403	3.653	1.401	3.651	0.509017	0.438786		46	0	11.021	15.99	11.021	15.99	0.762735	0.616864		46	0	8.458	9.387	8.458	9.387	0.863536	0.735829		46	0	2.263	3.868	2.263	3.868	0.67581	0.648647		46	0	1.207	3.412	1.207
49	0	4.303	7.058	4.303	7.058	0.681452	0.572408		49	0.0009615	1.492	3.653	1.49104	3.65204	0.541576	0.476003		49	0	11.392	15.883	11.392	15.883	0.793722	0.666902		49	0	8.828	9.536	8.828	9.536	0.887229	0.781694		49	0	2.216	3.944	2.216	3.944	0.649022	0.619614		49	0.0005074	1.273	3.418	1.27249
52	0	4.197	7.124	4.197	7.124	0.658507	0.541609		52	0	1.452	3.629	1.452	3.629	0.530745	0.463622		52	0	10.934	15.881	10.934	15.881	0.761907	0.615528		52	0	8.615	9.544	8.615	9.544	0.865096	0.738849		52	0	2.341	3.95	2.341	3.95	0.684591	0.658163		52	0	1.297	3.421	1.297
55	0.001	4.197	7.025	4.196	7.024	0.667723	0.55398		55	0.0009615	1.715	3.766	1.71404	3.76504	0.603889	0.547229		55	0	10.979	15.981	10.979	15.981	0.760256	0.612861		55	0	8.87	9.366	8.87	9.366	0.90763	0.821188		55	0	2.266	3.882	2.266	3.882	0.674266	0.646973		55	0	1.33	3.419	1.33
58	0.002	4.137	6.998	4.135	6.996	0.66065	0.544485		58	0	1.538	3.713	1.538	3.713	0.549462	0.485016		58	0	11.149	15.877	11.149	15.877	0.777085	0.640036		58	0	8.661	9.344	8.661	9.344	0.888331	0.783828		58	0	2.138	3.881	2.138	3.881	0.636342	0.605872		58	0	1.31	3.423	1.31
61	0	4.443	7.036	4.443	7.036	0.705823	0.605122		61	0	1.447	3.676	1.447	3.676	0.522155	0.453803		61	0	11.365	15.93	11.365	15.93	0.789505	0.660092		61	0	8.865	9.332	8.865	9.332	0.910424	0.826596		61	0	2.307	3.893	2.307	3.893	0.684526	0.658093		61	0.0005074	1.337	3.426	1.33649
64	0.0005875	4.473	6.983	4.47241	6.98241	0.715949	0.618714		64	0	1.51	3.674	1.51	3.674	0.545185	0.480128		64	0	11.125	15.853	11.125	15.853	0.776586	0.639231		64	0	8.573	9.577	8.573	9.577	0.857912	0.724943		64	0	2.404	3.9	2.404	3.9	0.712027	0.687898		64	0	1.497	3.443	1.497
67	0	4.473	7.072	4.473	7.072	0.706972	0.606664		67	0	1.575	3.77	1.575	3.77	0.554173	0.490401		67	0	11.444	15.981	11.444	15.981	0.792456	0.664857		67	0	9.052	9.493	9.052	9.493	0.913862	0.833252		67	0	2.391	3.891	2.391	3.891	0.709815	0.685501		67	0.0005074	1.663	3.452	1.66249
70	0.0005875	4.57	7.027	4.56941	7.02641	0.726896	0.633408		70	0.002	1.482	3.74	1.48	3.738	0.525205	0.457289		70	0	11.625	16.007	11.625	16.007	0.803682	0.682985		70	0	9	9.405	9	9.405	0.917114	0.839547		70	0	2.385	3.897	2.385	3.897	0.706944	0.682389		70	0.0005074	1.603	3.44	1.60249
73	0	4.583	7.037	4.583	7.037	0.727961	0.634837		73	0.0009615	1.38	3.699	1.37904	3.69804	0.494665	0.422381		73	0	11.694	16.035	11.694	16.035	0.80704	0.688408		73	0	9.339	9.468	9.339	9.468	0.945326	0.894161		73	0	2.336	3.89	2.336	3.89	0.693665	0.667998		73	0.001	1.613	3.428	1.612
76	0	4.627	7.034	4.627	7.034	0.735263	0.644639		76	0.0009615	1.41	3.684	1.40904	3.68304	0.507485	0.437034		76	0	11.507	16.139	11.507	16.139	0.789017	0.659305		76	0	8.948	9.428	8.948	9.428	0.909591	0.824983		76	0	2.643	3.953	2.643	3.953	0.77232	0.753243		76	0.0005074	1.723	3.436	1.72249
79	0	4.59	7.038	4.59	7.038	0.728969	0.636191		79	0	1.232	3.606	1.232	3.606	0.453201	0.374986		79	0	11.448	16.114	11.448	16.114	0.78619	0.654739		79	0	9.016	9.464	9.016	9.464	0.913017	0.831615		79	0	2.607	3.946	2.607	3.946	0.763151	0.743306		79	0.0005074	1.7	3.45	1.69949
82	0	4.54	7.05	4.54	7.05	0.719801	0.623884		82	0	1.315	3.675	1.315	3.675	0.474651	0.399505		82	0	10.969	16.144	10.969	16.144	0.751894	0.599359		82	0	9.214	9.449	9.214	9.449	0.934549	0.873297		82	0	2.51	3.928	2.51	3.928	0.738124	0.716181		82	0	1.667	3.453	1.667
85	0.0005875	4.663	7.076	4.66241	7.07541	0.736554	0.646372		85	0.0009615	1.46	3.732	1.45904	3.73104	0.518732	0.449891		85	0	11.455	16.142	11.455	16.142	0.785306	0.653311		85	0	8.651	9.409	8.651	9.409	0.881175	0.769976		85	0	2.448	3.945	2.448	3.945	0.716789	0.693059		85	0.001	1.903	3.466	1.902
	1	2	3	4	5	6	7	8	9	10	Count	Average	variance	Std. Dev	SE
0	1	1	1	1	1	1	1	1	1	1	10	1	0	0	0
1	0	0	0	0	0	0	0	0	0	0	10	0	0	0	0
4	0.211334	0.178918	0.383865	0.472583	0.155684	0.217913	0.216523	0.223716	0.298253	0.230664	10	0.258945	0.00973884	0.0986856	0.0312071
7	0.271065	0.23874	0.476806	0.438855	0.213726	0.273631	0.255205	0.31809	0.342024	0.349808	10	0.317795	0.00740931	0.0860773	0.02722
10	0.319914	0.298447	0.429926	0.496052	0.272791	0.341998	0.290331	0.35304	0.379589	0.374783	10	0.355687	0.00467147	0.0683482	0.0216136
13	0.342176	0.283165	0.494391	0.565952	0.338209	0.398613	0.298529	0.409387	0.400362	0.455707	10	0.398649	0.00785928	0.0886526	0.0280344
16	0.391277	0.265334	0.511521	0.66643	0.382613	0.452709	0.366247	0.420825	0.450605	0.510384	10	0.441794	0.0115071	0.107271	0.0339221
19	0.402873	0.298918	0.586219	0.6386	0.445113	0.472454	0.366851	0.428824	0.491773	0.528496	10	0.466012	0.0102673	0.101328	0.0320426
22	0.438082	0.344564	0.573213	0.672708	0.454672	0.403715	0.355019	0.486574	0.516836	0.551173	10	0.479656	0.0104967	0.102454	0.0323987
25	0.462012	0.342907	0.638119	0.682057	0.459053	0.50635	0.390816	0.501688	0.510885	0.53299	10	0.502688	0.0103465	0.101718	0.032166
28	0.440244	0.353372	0.65549	0.698537	0.494647	0.544934	0.41172	0.513505	0.544016	0.542424	10	0.519889	0.0109411	0.1046	0.0330773
31	0.460484	0.398996	0.612822	0.663195	0.434419	0.531709	0.462769	0.52149	0.551161	0.593567	10	0.523061	0.00714812	0.0845465	0.026736
34	0.470159	0.37059	0.637392	0.841086	0.607397	0.618387	0.449748	0.562857	0.516392	0.563614	10	0.563762	0.0165042	0.128469	0.0406254
37	0.486058	0.451882	0.614248	0.736687	0.604004	0.637562	0.508107	0.583361	0.532007	0.627639	10	0.578156	0.00717459	0.084703	0.0267854
40	0.481897	0.460055	0.664844	0.678319	0.582802	0.534328	0.499195	0.580465	0.542036	0.624203	10	0.564814	0.00562095	0.074973	0.0237085
43	0.50919	0.431775	0.62075	0.772344	0.564233	0.568076	0.509808	0.576999	0.55941	0.677383	10	0.578997	0.00898506	0.0947896	0.0299751
46	0.535259	0.438786	0.616864	0.735829	0.648647	0.527706	0.533748	0.704738	0.549758	0.656782	10	0.594812	0.00859409	0.0927043	0.0293157
49	0.572408	0.476003	0.666902	0.781694	0.619614	0.557869	0.517358	0.674994	0.629275	0.628245	10	0.612436	0.00759414	0.0871444	0.0275575
52	0.541609	0.463622	0.615528	0.738849	0.658163	0.568869	0.536767	0.640892	0.610356	0.70112	10	0.607578	0.00681219	0.082536	0.0261002
55	0.55398	0.547229	0.612861	0.821188	0.646973	0.584885	0.574316	0.69992	0.625756	0.625967	10	0.629308	0.00664657	0.0815265	0.0257809
58	0.544485	0.485016	0.640036	0.783828	0.605872	0.57467	0.599349	0.740967	0.668101	0.676434	10	0.631876	0.00806291	0.0897937	0.0283953
61	0.605122	0.453803	0.660092	0.826596	0.658093	0.586764	0.625724	0.708248	0.663428	0.702635	10	0.64905	0.00919816	0.095907	0.0303285
64	0.618714	0.480128	0.639231	0.724943	0.687898	0.659163	0.576065	0.690083	0.670471	0.684019	10	0.643071	0.0050286	0.0709126	0.0224245
67	0.606664	0.490401	0.664857	0.833252	0.685501	0.735203	0.584893	0.683775	0.671052	0.648307	10	0.66039	0.00826861	0.0909319	0.0287552
70	0.633408	0.457289	0.682985	0.839547	0.682389	0.709633	0.615381	0.789611	0.673609	0.757404	10	0.684126	0.0111301	0.105499	0.0333618
73	0.634837	0.422381	0.688408	0.894161	0.667998	0.716888	0.65529	0.760476	0.699663	0.772764	10	0.691287	0.0145169	0.120486	0.0381011
76	0.644639	0.437034	0.659305	0.824983	0.753243	0.76717	0.638073	0.765997	0.734557	0.780037	10	0.700504	0.0125141	0.111867	0.0353753
79	0.636191	0.374986	0.654739	0.831615	0.743306	0.753054	0.643644	0.785685	0.741925	0.699032	10	0.686418	0.0160221	0.126578	0.0400276
82	0.623884	0.399505	0.599359	0.873297	0.716181	0.736979	0.695818	0.770357	0.75112	0.733972	10	0.690047	0.0161806	0.127203	0.0402251
85	0.646372	0.449891	0.653311	0.769976	0.693059	0.844276	0.706869	0.72286	0.742306	0.694635	10	0.692356	0.010575	0.102835	0.0325192
Repeat#1	DDX39A(C223V) 4h HS (October 27th, 2023)								Repeat#2									Repeat#3									Repeat#4									Repeat#5									Repeat#6
	Background	Bleached	Whole Cell	Bleached	Whole Cell	FRAP	Normalize			Background	Bleached	Whole Cell	Bleached	Whole Cell	FRAP	Normalize			Background	Bleached	Whole Cell	Bleached	Whole Cell	FRAP	Normalize			Background	Bleached	Whole Cell	Bleached	Whole Cell	FRAP	Normalize			Background	Bleached	Whole Cell	Bleached	Whole Cell	FRAP	Normalize			Background	Bleached	Whole Cell	Bleached
				Minus Back	Minus Back								Minus Back	Minus Back								Minus Back	Minus Back								Minus Back	Minus Back								Minus Back	Minus Back								Minus Back
0	0.001	6.535	7.118	6.534	7.117	1	1		0	0.0006086	7.433	5.483	7.43239	5.48239	1	1		0	0	4.233	5.011	4.233	5.011	1	1		0	0	2.257	2.319	2.257	2.319	1	1		0	0.002	3.351	5.068	3.349	5.066	1	1		0	0.008	4.606	6.471	4.598
1	0	2.452	6.411	2.452	6.411	0.416594	0		1	0.001	1.142	4.66	1.141	4.659	0.180649	0		1	0	0.673	4.415	0.673	4.415	0.180451	0		1	0	0.287	1.844	0.287	1.844	0.159915	0		1	0.005	0.298	4.398	0.293	4.393	0.100892	0		1	0.01	0.29	5.682	0.28
4	0.001	3.57	6.498	3.569	6.497	0.598345	0.311535		4	0.0006086	2.787	4.758	2.78639	4.75739	0.432031	0.306806		4	0	1.212	4.583	1.212	4.583	0.313061	0.161808		4	0	0.744	1.974	0.744	1.974	0.387253	0.270613		4	0.006	0.728	4.532	0.722	4.526	0.241309	0.156173		4	0.013	0.973	5.843	0.96
7	0.001	3.798	6.626	3.797	6.625	0.62427	0.355972		7	0.0006086	3.217	4.792	3.21639	4.79139	0.495164	0.383859		7	0	1.376	4.704	1.376	4.704	0.34628	0.202341		7	0	0.863	2.016	0.863	2.016	0.439835	0.333204		7	0.009	0.912	4.594	0.903	4.585	0.297919	0.219136		7	0.009	1.305	5.909	1.296
10	0	4.07	6.653	4.07	6.653	0.666338	0.42808		10	0.002	3.833	4.856	3.831	4.854	0.582175	0.490054		10	0	1.445	4.742	1.445	4.742	0.36073	0.219973		10	0	0.945	2.032	0.945	2.032	0.477834	0.378437		10	0.008	1.218	4.564	1.21	4.556	0.401746	0.334614		10	0.007	1.321	5.957	1.314
13	0.002	4.342	6.616	4.34	6.614	0.714732	0.511031		13	0	3.867	4.887	3.867	4.887	0.583678	0.491888		13	0	1.761	4.695	1.761	4.695	0.444017	0.321599		13	0	1.032	2.037	1.032	2.037	0.520544	0.429277		13	0.003	1.361	4.561	1.358	4.558	0.450687	0.389047		13	0.01	1.52	5.957	1.51
16	0	4.189	6.515	4.189	6.515	0.700348	0.486375		16	0.001	4.158	4.907	4.157	4.906	0.62502	0.542345		16	0	1.758	4.755	1.758	4.755	0.437668	0.313851		16	0	1.008	2.061	1.008	2.061	0.502518	0.407819		16	0.011	1.569	4.586	1.558	4.575	0.515141	0.460734		16	0.0009756	1.572	5.936	1.57102
19	0	4.509	6.564	4.509	6.564	0.74822	0.568432		19	0.0006086	4.371	4.919	4.37039	4.91839	0.655449	0.579483		19	0	1.912	4.745	1.912	4.745	0.47701	0.361856		19	0	1.17	2.064	1.17	2.064	0.582432	0.502946		19	0.017	1.557	4.563	1.54	4.546	0.512438	0.457727		19	0.017	1.762	5.929	1.745
22	0.001	4.425	6.653	4.424	6.652	0.724404	0.527609		22	0	4.342	4.892	4.342	4.892	0.654704	0.578574		22	0	2.015	4.803	2.015	4.803	0.496636	0.385804		22	0	1.091	2.052	1.091	2.052	0.546282	0.459913		22	0.005	1.554	4.58	1.549	4.575	0.512166	0.457424		22	0.011	1.797	5.848	1.786
25	0	4.807	6.612	4.807	6.612	0.79188	0.643267		25	0	4.417	4.896	4.417	4.896	0.665468	0.591712		25	0	1.958	4.69	1.958	4.69	0.494215	0.382849		25	0	1.192	2.07	1.192	2.07	0.591664	0.513935		25	0.008	1.516	4.607	1.508	4.599	0.496007	0.439452		25	0.02	1.805	5.864	1.785
28	0	4.395	6.488	4.395	6.488	0.737846	0.55065		28	0	4.429	4.905	4.429	4.905	0.666052	0.592424		28	0	2.003	4.745	2.003	4.745	0.499713	0.389558		28	0	1.185	2.059	1.185	2.059	0.591332	0.513539		28	0.007	1.714	4.571	1.707	4.564	0.565767	0.517041		28	0.016	1.81	5.861	1.794
31	0	4.351	6.488	4.351	6.488	0.730459	0.537988		31	0	4.479	4.871	4.479	4.871	0.678273	0.607339		31	0	2.161	4.769	2.161	4.769	0.536418	0.434345		31	0	1.22	2.048	1.22	2.048	0.612067	0.538222		31	0.005	1.784	4.557	1.779	4.552	0.591185	0.545311		31	0.015	1.932	5.849	1.917
34	0	4.636	6.491	4.636	6.491	0.777946	0.619384		34	0	4.387	4.876	4.387	4.876	0.66366	0.589504		34	0	2.242	4.771	2.242	4.771	0.556291	0.458594		34	0	1.188	2.046	1.188	2.046	0.596596	0.519805		34	0.003	1.675	4.563	1.672	4.56	0.554653	0.504679		34	0.015	2.016	5.783	2.001
37	0.001	4.68	6.538	4.679	6.537	0.779637	0.622282		37	0.0006086	4.629	4.923	4.62839	4.92239	0.693578	0.626019		37	0	2.321	4.733	2.321	4.733	0.580517	0.488153		37	0	1.252	2.045	1.252	2.045	0.629043	0.558429		37	0.005	1.772	4.55	1.767	4.545	0.588102	0.541882		37	0.011	2.056	5.809	2.045
40	0	4.342	6.415	4.342	6.415	0.737244	0.549617		40	0	4.708	4.878	4.708	4.878	0.711928	0.648415		40	0	2.309	4.74	2.309	4.74	0.576663	0.48345		40	0	1.197	2.032	1.197	2.032	0.605257	0.530115		40	0.009	1.901	4.582	1.892	4.573	0.62585	0.583865		40	0.01	2.176	5.815	2.166
43	0	4.632	6.501	4.632	6.501	0.77608	0.616184		43	0	4.887	4.878	4.887	4.878	0.738996	0.68145		43	0	2.327	4.789	2.327	4.789	0.575212	0.48168		43	0	1.231	2.019	1.231	2.019	0.626457	0.55535		43	0.005	1.948	4.556	1.943	4.551	0.645827	0.606084		43	0.019	2.224	5.804	2.205
46	0	4.513	6.464	4.513	6.464	0.76047	0.589428		46	0	4.508	4.863	4.508	4.863	0.683787	0.61407		46	0	2.479	4.799	2.479	4.799	0.611508	0.525968		46	0	1.299	2.027	1.299	2.027	0.658453	0.593437		46	0.005	1.842	4.53	1.837	4.525	0.614102	0.570799		46	0.008	2.138	5.84	2.13
49	0	4.596	6.357	4.596	6.357	0.787491	0.635745		49	0	4.762	4.87	4.762	4.87	0.721277	0.659824		49	0	2.473	4.782	2.473	4.782	0.612196	0.526808		49	0	1.331	2.036	1.331	2.036	0.671691	0.609195		49	0.005	1.846	4.563	1.841	4.558	0.610984	0.567331		49	0.002	2.348	5.821	2.346
52	0	4.636	6.472	4.636	6.472	0.78023	0.623299		52	0.002	4.863	4.873	4.861	4.871	0.736121	0.677941		52	0	2.464	4.753	2.464	4.753	0.61369	0.528631		52	0	1.303	2.028	1.303	2.028	0.660155	0.595463		52	0.004	1.851	4.526	1.847	4.522	0.617855	0.574973		52	0.002	2.425	5.891	2.423
55	0	4.566	6.388	4.566	6.388	0.778554	0.620426		55	0.001	4.629	4.88	4.628	4.879	0.699687	0.633475		55	0	2.679	4.802	2.679	4.802	0.66043	0.585662		55	0	1.374	2.015	1.374	2.015	0.700617	0.643628		55	0.001	1.954	4.534	1.953	4.533	0.651728	0.612648		55	0.01	2.314	5.89	2.304
58	0.001	4.592	6.413	4.591	6.412	0.779887	0.622711		58	0.001	4.883	4.919	4.882	4.918	0.732235	0.673199		58	0	2.906	4.809	2.906	4.809	0.715347	0.652671		58	0	1.405	2.02	1.405	2.02	0.714651	0.660333		58	0.003	1.913	4.555	1.91	4.552	0.634718	0.593729		58	0.009	2.348	5.912	2.339
61	0	4.658	6.352	4.658	6.352	0.798743	0.655031		61	0	4.762	4.859	4.762	4.859	0.72291	0.661817		61	0	2.727	4.777	2.727	4.777	0.675781	0.604393		61	0	1.394	2.017	1.394	2.017	0.710111	0.654928		61	0.007	2.045	4.531	2.038	4.524	0.681446	0.6457		61	0.005	2.409	5.864	2.404
64	0	4.689	6.306	4.689	6.306	0.809924	0.674196		64	0.0006086	4.85	4.91	4.84939	4.90939	0.72862	0.668787		64	0	2.691	4.792	2.691	4.792	0.664772	0.590961		64	0	1.394	2.029	1.394	2.029	0.705911	0.649929		64	0.005	2.13	4.544	2.125	4.539	0.708188	0.675443		64	0.008	2.461	5.869	2.453
67	0.001	4.68	6.205	4.679	6.204	0.821484	0.694011		67	0	4.896	4.922	4.896	4.922	0.733738	0.675034		67	0	2.752	4.809	2.752	4.809	0.677438	0.606415		67	0	1.395	2.011	1.395	2.011	0.71274	0.658059		67	0.01	2.194	4.538	2.184	4.528	0.729619	0.699279		67	0.004	2.516	5.877	2.512
70	0	4.64	6.117	4.64	6.117	0.826223	0.702134		70	0.0006086	5.1	4.931	5.09939	4.93039	0.762919	0.710648		70	0	2.679	4.804	2.679	4.804	0.660155	0.585326		70	0	1.383	2.032	1.383	2.032	0.699307	0.642068		70	0.004	2.227	4.489	2.223	4.485	0.749768	0.721689		70	0.007	2.439	5.875	2.432
73	0	4.566	6.134	4.566	6.134	0.810793	0.675686		73	0.0006086	4.933	4.888	4.93239	4.88739	0.744427	0.688078		73	0	2.882	4.82	2.882	4.82	0.70782	0.643487		73	0	1.398	2.032	1.398	2.032	0.706891	0.651096		73	0.004	2.265	4.549	2.261	4.545	0.752518	0.724747		73	0.002	2.59	5.864	2.588
76	0.002	4.439	5.993	4.437	5.991	0.806692	0.668657		76	0.0006086	5.096	4.939	5.09539	4.93839	0.761086	0.70841		76	0	2.867	4.837	2.867	4.837	0.701662	0.635972		76	0	1.445	2.041	1.445	2.041	0.727435	0.67555		76	0.005	2.302	4.558	2.297	4.553	0.763156	0.736579		76	0.006	2.529	5.84	2.523
79	0.001	4.614	5.947	4.613	5.946	0.845038	0.734385		79	0	5.188	4.922	5.188	4.922	0.777499	0.728443		79	0	2.894	4.799	2.894	4.799	0.713878	0.650878		79	0	1.517	2.05	1.517	2.05	0.760328	0.714705		79	0.008	2.176	4.517	2.168	4.509	0.727326	0.696728		79	0	2.582	5.846	2.582
82	0	4.855	6.174	4.855	6.174	0.856526	0.754075		82	0.001	4.992	4.878	4.991	4.877	0.754877	0.700833		82	0	2.858	4.792	2.858	4.792	0.706027	0.641299		82	0	1.534	2.044	1.534	2.044	0.771105	0.727534		82	0.006	2.276	4.513	2.27	4.507	0.761883	0.735163		82	0.0009756	2.636	5.816	2.63502
85	0	4.658	6.262	4.658	6.262	0.810222	0.674708		85	0	5.054	4.865	5.054	4.865	0.766291	0.714764		85	0	3.179	4.795	3.179	4.795	0.784834	0.737458		85	0	1.465	2.051	1.465	2.051	0.733907	0.683255		85	0.016	2.288	4.553	2.272	4.537	0.757512	0.730302		85	0.0009756	2.681	5.842	2.68002
	1	2	3	4	5	6	7	8	9	10	Count	Average	variance	Std. Dev	SE
0	1	1	1	1	1	1	1	1	1	1	10	1	0	0	0
1	0	0	0	0	0	0	0	0	0	0	10	0	0	0	0
4	0.311535	0.306806	0.161808	0.270613	0.156173	0.174151	0.214365	0.280999	0.185852	0.132241	10	0.219454	0.00451726	0.0672106	0.0212538
7	0.355972	0.383859	0.202341	0.333204	0.219136	0.257217	0.277004	0.373589	0.274396	0.15214	10	0.282886	0.00607862	0.0779655	0.0246549
10	0.42808	0.490054	0.219973	0.378437	0.334614	0.258999	0.318655	0.415123	0.303429	0.264109	10	0.341147	0.00732569	0.0855903	0.027066
13	0.511031	0.491888	0.321599	0.429277	0.389047	0.308947	0.39542	0.463453	0.310297	0.312636	10	0.39336	0.00616347	0.0785078	0.0248263
16	0.486375	0.542345	0.313851	0.407819	0.460734	0.325251	0.411252	0.492935	0.380652	0.351808	10	0.417302	0.00588313	0.0767016	0.0242552
19	0.568432	0.579483	0.361856	0.502946	0.457727	0.371256	0.452109	0.516032	0.449424	0.358817	10	0.461808	0.00654553	0.0809045	0.0255842
22	0.527609	0.578574	0.385804	0.459913	0.457424	0.387594	0.458952	0.521439	0.441431	0.393576	10	0.461232	0.0042114	0.0648953	0.0205217
25	0.643267	0.591712	0.382849	0.513935	0.439452	0.386782	0.478924	0.533054	0.524011	0.402159	10	0.489614	0.00777186	0.0881582	0.0278781
28	0.55065	0.592424	0.389558	0.513539	0.517041	0.389028	0.50656	0.593366	0.516799	0.473858	10	0.504282	0.00507065	0.0712085	0.0225181
31	0.537988	0.607339	0.434345	0.538222	0.545311	0.421747	0.481495	0.563594	0.565735	0.506124	10	0.52019	0.00350908	0.0592375	0.0187325
34	0.619384	0.589504	0.458594	0.519805	0.504679	0.449422	0.577967	0.573212	0.587157	0.499923	10	0.537965	0.00350802	0.0592285	0.0187297
37	0.622282	0.626019	0.488153	0.558429	0.541882	0.458174	0.524853	0.597076	0.611612	0.510877	10	0.553936	0.00349087	0.0590836	0.0186839
40	0.549617	0.648415	0.48345	0.530115	0.583865	0.489014	0.55648	0.615708	0.629052	0.531534	10	0.561725	0.00321677	0.0567166	0.0179354
43	0.616184	0.68145	0.48168	0.55535	0.606084	0.501145	0.601657	0.643913	0.607781	0.529926	10	0.582517	0.00406046	0.0637217	0.0201506
46	0.589428	0.61407	0.525968	0.593437	0.570799	0.477082	0.598752	0.664526	0.596295	0.532952	10	0.576331	0.00276301	0.0525643	0.0166223
49	0.635745	0.659824	0.526808	0.609195	0.567331	0.53438	0.619821	0.637343	0.619173	0.578263	10	0.598788	0.00203158	0.0450731	0.0142534
52	0.623299	0.677941	0.528631	0.595463	0.574973	0.546891	0.556806	0.664403	0.708551	0.566979	10	0.604394	0.00376363	0.0613484	0.0194001
55	0.620426	0.633475	0.585662	0.643628	0.612648	0.517275	0.569808	0.720342	0.705393	0.617466	10	0.622612	0.00359374	0.0599478	0.0189572
58	0.622711	0.673199	0.652671	0.660333	0.593729	0.523924	0.598558	0.696788	0.735417	0.555078	10	0.631241	0.00423123	0.0650479	0.02057
61	0.655031	0.661817	0.604393	0.654928	0.6457	0.545175	0.619857	0.726777	0.681797	0.561161	10	0.635664	0.00299193	0.0546985	0.0172972
64	0.674196	0.668787	0.590961	0.649929	0.675443	0.557591	0.644872	0.713242	0.780007	0.56449	10	0.651952	0.00464581	0.0681602	0.0215541
67	0.694011	0.675034	0.606415	0.658059	0.699279	0.571473	0.666327	0.703737	0.747468	0.557715	10	0.657952	0.00374016	0.0611568	0.0193395
70	0.702134	0.710648	0.585326	0.642068	0.721689	0.551432	0.661255	0.722553	0.731118	0.622386	10	0.665061	0.00399575	0.0632119	0.0199894
73	0.675686	0.688078	0.643487	0.651096	0.724747	0.592268	0.63513	0.729548	0.740701	0.560723	10	0.664147	0.00353537	0.059459	0.0188026
76	0.668657	0.70841	0.635972	0.67555	0.736579	0.57864	0.657642	0.759536	0.740264	0.582947	10	0.67442	0.00399275	0.0631882	0.0199819
79	0.734385	0.728443	0.650878	0.714705	0.696728	0.592543	0.670487	0.805724	0.774778	0.627676	10	0.699635	0.00433867	0.0658686	0.0208295
82	0.754075	0.700833	0.641299	0.727534	0.735163	0.609869	0.65926	0.744124	0.81174	0.606589	10	0.699049	0.00458865	0.0677396	0.0214211
85	0.674708	0.714764	0.737458	0.683255	0.730302	0.618459	0.705224	0.783751	0.816004	0.586029	10	0.704995	0.0048163	0.0693996	0.0219461
[truncated: 35 more columns]

## Sheet: R1-Bottom
Repeat#1	39B(L185F+V224C) (October 18th, 2023)								Repeat#2									Repeat#3									Repeat#4									Repeat#5									Repeat#6
	Background	Bleached	Whole Cell	Bleached	Whole Cell	FRAP	Normalize			Background	Bleached	Whole Cell	Bleached	Whole Cell	FRAP	Normalize			Background	Bleached	Whole Cell	Bleached	Whole Cell	FRAP	Normalize			Background	Bleached	Whole Cell	Bleached	Whole Cell	FRAP	Normalize			Background	Bleached	Whole Cell	Bleached	Whole Cell	FRAP	Normalize			Background	Bleached	Whole Cell	Bleached
				Minus Back	Minus Back								Minus Back	Minus Back								Minus Back	Minus Back								Minus Back	Minus Back								Minus Back	Minus Back								Minus Back
0	0.002	10.034	13.049	10.032	13.047	1	1		0	0.003	7.828	8.82	7.825	8.817	1	1		0	0	7.496	7.276	7.496	7.276	1	1		0	0	9.058	9.653	9.058	9.653	1	1		0	0	5.023	5.729	5.023	5.729	1	1		0	0	5.526	8.421	5.526
1	0.002	2.159	12.037	2.157	12.035	0.233092	0		1	0.002	1.877	8.116	1.875	8.114	0.260377	0		1	0	2.23	6.257	2.23	6.257	0.345941	0		1	0	3.635	8.472	3.635	8.472	0.457244	0		1	0	1.441	5.138	1.441	5.138	0.319879	0		1	0	1.877	7.456	1.877
4	0.002	3.822	12.346	3.82	12.344	0.402467	0.220855		4	0.004	2.8	8.286	2.796	8.282	0.380398	0.162273		4	0	3.891	6.555	3.891	6.555	0.576171	0.352003		4	0	5.135	8.847	5.135	8.847	0.618549	0.297196		4	0	2.102	5.305	2.102	5.305	0.451921	0.194146		4	0	2.716	7.765	2.716
7	0.002	4.346	12.415	4.344	12.413	0.455131	0.289525		7	0.001	3.189	8.246	3.188	8.245	0.435677	0.237012		7	0	4.219	6.684	4.219	6.684	0.612684	0.407827		7	0	5.485	8.965	5.485	8.965	0.652013	0.358852		7	0	2.316	5.321	2.316	5.321	0.496433	0.259593		7	0	3.086	7.824	3.086
10	0.001	4.688	12.459	4.687	12.458	0.489294	0.334071		10	0.002	3.402	8.235	3.4	8.233	0.465326	0.277099		10	0	4.094	6.68	4.094	6.68	0.594887	0.380617		10	0	6.058	9.054	6.058	9.054	0.713048	0.471305		10	0	2.344	5.329	2.344	5.329	0.501681	0.267308		10	0	3.011	7.853	3.011
13	0.003	4.861	12.494	4.858	12.491	0.505805	0.355601		13	0.003	3.681	8.249	3.678	8.246	0.50258	0.327468		13	0	4.625	6.724	4.625	6.724	0.667647	0.491862		13	0	5.978	9.053	5.978	9.053	0.703709	0.454099		13	0	2.559	5.388	2.559	5.388	0.541699	0.326149		13	0	3.366	7.814	3.366
16	0.0005734	5.072	12.429	5.07143	12.4284	0.530685	0.388043		16	0.005	3.723	8.312	3.718	8.307	0.504315	0.329814		16	0	4.574	6.71	4.574	6.71	0.661663	0.482712		16	0	6.164	9.078	6.164	9.078	0.723606	0.490759		16	0	2.559	5.398	2.559	5.398	0.540696	0.324673		16	0	3.332	7.794	3.332
19	0.004	5.058	12.427	5.054	12.423	0.529093	0.385967		19	0.003	3.857	8.247	3.854	8.244	0.526757	0.360156		19	0	4.547	6.751	4.547	6.751	0.653762	0.470633		19	0	6.252	9.06	6.252	9.06	0.735395	0.512479		19	0	2.668	5.363	2.668	5.363	0.567406	0.363945		19	0	3.414	7.783	3.414
22	0.004	5.077	12.414	5.073	12.41	0.531638	0.389286		22	0.001	4.057	8.221	4.056	8.22	0.555984	0.399673		22	0	4.832	6.747	4.832	6.747	0.695151	0.533913		22	0	6.358	9.04	6.358	9.04	0.749518	0.538499		22	0	2.617	5.405	2.617	5.405	0.552235	0.341639		22	0	3.451	7.77	3.451
25	0.001	5.058	12.42	5.057	12.419	0.529577	0.386599		25	0.006	4.183	8.052	4.177	8.046	0.584953	0.43884		25	0	4.863	6.723	4.863	6.723	0.702109	0.54455		25	0	6.412	9.067	6.412	9.067	0.753633	0.546081		25	0	2.621	5.392	2.621	5.392	0.554412	0.344841		25	0	3.41	7.782	3.41
28	0.001	5.264	12.378	5.263	12.377	0.55302	0.417167		28	0.0006711	4.355	8.251	4.35433	8.25033	0.594684	0.451997		28	0	4.934	6.731	4.934	6.731	0.711513	0.558928		28	0	6.759	9.065	6.759	9.065	0.794593	0.621547		28	0	2.664	5.359	2.664	5.359	0.566978	0.363316		28	0	3.481	7.783	3.481
31	0.002	5.163	12.416	5.161	12.414	0.540686	0.401084		31	0.003	4.355	8.211	4.352	8.208	0.597431	0.455711		31	0	5.051	6.752	5.051	6.752	0.726119	0.58126		31	0	6.332	9.068	6.332	9.068	0.744148	0.528606		31	0	2.875	5.366	2.875	5.366	0.611087	0.428171		31	0	3.634	7.762	3.634
34	0.002	5.654	12.426	5.652	12.424	0.591649	0.467535		34	0.003	4.464	8.193	4.461	8.19	0.613741	0.477762		34	0	5.078	6.719	5.078	6.719	0.733586	0.592676		34	0	6.617	9.055	6.617	9.055	0.778758	0.592373		34	0	2.652	5.355	2.652	5.355	0.564846	0.360181		34	0	3.713	7.773	3.713
37	0.001	5.707	12.432	5.706	12.431	0.596965	0.474468		37	0.003	4.545	8.155	4.542	8.152	0.627797	0.496767		37	0	5.242	6.741	5.242	6.741	0.754807	0.625121		37	0	6.511	9.111	6.511	9.111	0.761573	0.56071		37	0	2.785	5.351	2.785	5.351	0.593616	0.402484		37	0	3.623	7.803	3.623
40	0.0005734	5.332	12.331	5.33143	12.3304	0.562326	0.429301		40	0.003	4.504	8.174	4.501	8.171	0.620684	0.487149		40	0	5.109	6.714	5.109	6.714	0.738614	0.600364		40	0	6.562	9.062	6.562	9.062	0.771689	0.579348		40	0	2.828	5.361	2.828	5.361	0.601657	0.414306		40	0	3.631	7.79	3.631
43	0	5.918	12.405	5.918	12.405	0.620442	0.50508		43	0.003	4.617	8.205	4.614	8.202	0.633861	0.504966		43	0	5.125	6.742	5.125	6.742	0.73785	0.599196		43	0	6.686	9.086	6.686	9.086	0.784194	0.602389		43	0	3.02	5.376	3.02	5.376	0.640713	0.47173		43	0	3.705	7.808	3.705
46	0.003	5.841	12.361	5.838	12.358	0.614383	0.497179		46	0.004	4.772	8.119	4.768	8.115	0.66204	0.543064		46	0	5.199	6.723	5.199	6.723	0.750619	0.618719		46	0	6.697	9.086	6.697	9.086	0.785484	0.604766		46	0	2.668	5.3	2.668	5.3	0.57415	0.373862		46	0	3.843	7.775	3.843
49	0.003	5.625	12.35	5.622	12.347	0.592178	0.468226		49	0	4.496	8.148	4.496	8.148	0.621744	0.488583		49	0	5.461	6.688	5.461	6.688	0.792573	0.682861		49	0	6.631	9.084	6.631	9.084	0.777915	0.590819		49	0	2.984	5.342	2.984	5.342	0.637104	0.466425		49	0	3.993	7.821	3.993
52	0.002	5.913	12.328	5.911	12.326	0.62368	0.509303		52	0.003	4.696	8.061	4.693	8.058	0.656236	0.535217		52	0	5.465	6.701	5.465	6.701	0.791614	0.681396		52	0	6.635	9.053	6.635	9.053	0.781049	0.596594		52	0.0007911	2.926	5.357	2.92521	5.35621	0.622895	0.445533		52	0	4.119	7.821	4.119
55	0.0005734	6.312	12.285	6.31143	12.2844	0.668184	0.567332		55	0.005	4.655	8.126	4.65	8.121	0.645179	0.520267		55	0	5.48	6.731	5.48	6.731	0.790249	0.679309		55	0	6.584	9.078	6.584	9.078	0.772911	0.5816		55	0	2.941	5.397	2.941	5.397	0.621524	0.443518		55	0	3.754	7.771	3.754
58	0.002	6.24	12.345	6.238	12.343	0.657276	0.553109		58	0.0006711	4.866	8.132	4.86533	8.13133	0.674198	0.559502		58	0	5.531	6.679	5.531	6.679	0.803814	0.700048		58	0	6.847	9.06	6.847	9.06	0.805382	0.641427		58	0	2.953	5.394	2.953	5.394	0.624408	0.447757		58	0	3.97	7.744	3.97
61	0.002	5.933	12.397	5.931	12.395	0.622307	0.507512		61	0.005	4.9	8.139	4.895	8.134	0.678086	0.56476		61	0	5.531	6.691	5.531	6.691	0.802372	0.697844		61	0	6.781	9.097	6.781	9.097	0.794375	0.621146		61	0	3.152	5.391	3.152	5.391	0.666857	0.510171		61	0	4.082	7.772	4.082
64	0.002	6	12.351	5.998	12.349	0.631681	0.519735		64	0.003	4.853	8.288	4.85	8.285	0.659608	0.539776		64	0	5.656	6.675	5.656	6.675	0.822472	0.728575		64	0	6.901	9.064	6.901	9.064	0.811376	0.65247		64	0	2.965	5.333	2.965	5.333	0.634116	0.462031		64	0	4.149	7.787	4.149
67	0.002	5.99	12.4	5.988	12.398	0.628135	0.515112		67	0.002	4.872	8.209	4.87	8.207	0.668623	0.551964		67	0	5.652	6.716	5.652	6.716	0.816873	0.720015		67	0	6.81	9.058	6.81	9.058	0.801207	0.633734		67	0	3.074	5.287	3.074	5.287	0.663148	0.504717		67	0	3.981	7.717	3.981
70	0.004	6.274	12.368	6.27	12.364	0.659526	0.556043		70	0.002	4.97	8.216	4.968	8.214	0.681496	0.56937		70	0	5.578	6.722	5.578	6.722	0.805458	0.702563		70	0	6.858	9.078	6.858	9.078	0.805077	0.640864		70	0	3.094	5.253	3.094	5.253	0.671782	0.517413		70	0	4.093	7.738	4.093
73	0.003	6.168	12.371	6.165	12.368	0.648271	0.541368		73	0.002	4.974	8.198	4.972	8.196	0.683543	0.572137		73	0	5.496	6.721	5.496	6.721	0.793736	0.68464		73	0	7.135	9.028	7.135	9.028	0.842233	0.709323		73	0	3.285	5.404	3.285	5.404	0.693323	0.549085		73	0	4.09	7.692	4.09
76	0.0005734	6.067	12.369	6.06643	12.3684	0.637884	0.527823		76	0.004	4.898	8.198	4.894	8.194	0.672984	0.557861		76	0	5.852	6.75	5.852	6.75	0.841518	0.757695		76	0	6.883	9.07	6.883	9.07	0.808724	0.647584		76	0	3.203	5.319	3.203	5.319	0.686819	0.539522		76	0	4.194	7.738	4.194
79	0.006	6.005	12.329	5.999	12.323	0.633119	0.521611		79	0.003	4.881	8.2	4.878	8.197	0.670538	0.554554		79	0	5.539	6.71	5.539	6.71	0.801257	0.696139		79	0	7.088	9.064	7.088	9.064	0.833362	0.692978		79	0	3.152	5.228	3.152	5.228	0.687648	0.540741		79	0	4.082	7.725	4.082
82	0.003	6.404	12.28	6.401	12.277	0.678077	0.580232		82	0.003	5.172	8.179	5.169	8.176	0.712364	0.611105		82	0	5.641	6.703	5.641	6.703	0.816864	0.720002		82	0	6.876	9.035	6.876	9.035	0.811031	0.651835		82	0	3.133	5.307	3.133	5.307	0.673328	0.519686		82	0	4.093	7.733	4.093
85	0.001	6.312	12.288	6.311	12.287	0.667998	0.567091		85	0.002	5.136	8.076	5.134	8.074	0.716479	0.616669		85	0	5.504	6.737	5.504	6.737	0.793003	0.68352		85	0	7.088	9.087	7.088	9.087	0.831253	0.689092		85	0	3.051	5.328	3.051	5.328	0.653121	0.489975		85	0	4.377	7.777	4.377
	1	2	3	4	5	6	7	8	9	10	Count	Average	variance	Std. Dev	SE
0	1	1	1	1	1	1	1	1	1	1	10	1	0	0	0
1	0	0	0	0	0	0	0	0	0	0	10	0	0	0	0
4	0.220855	0.162273	0.352003	0.297196	0.194146	0.242367	0.146902	0.190863	0.228697	0.328081	10	0.236338	0.0047962	0.0692546	0.0219002
7	0.289525	0.237012	0.407827	0.358852	0.259593	0.352765	0.221002	0.307539	0.318991	0.430497	10	0.31836	0.00487787	0.0698417	0.0220859
10	0.334071	0.277099	0.380617	0.471305	0.267308	0.325551	0.253054	0.339148	0.36436	0.44283	10	0.345534	0.00519964	0.0721085	0.0228027
13	0.355601	0.327468	0.491862	0.454099	0.326149	0.442605	0.269198	0.340684	0.376012	0.472032	10	0.385571	0.00557516	0.074667	0.0236118
16	0.388043	0.329814	0.482712	0.490759	0.324673	0.434553	0.294935	0.393119	0.400938	0.519028	10	0.405857	0.00576966	0.0759583	0.0240201
19	0.385967	0.360156	0.470633	0.512479	0.363945	0.462095	0.334807	0.387672	0.437802	0.535505	10	0.425106	0.00471892	0.0686944	0.0217231
22	0.389286	0.399673	0.533913	0.538499	0.341639	0.475682	0.327478	0.414897	0.437001	0.565528	10	0.44236	0.00696334	0.0834466	0.0263881
25	0.386599	0.43884	0.54455	0.546081	0.344841	0.460963	0.341496	0.411318	0.463248	0.575516	10	0.451345	0.00696393	0.0834502	0.0263893
28	0.417167	0.451997	0.558928	0.621547	0.363316	0.483378	0.348219	0.492396	0.502471	0.602331	10	0.484175	0.00860439	0.0927599	0.0293332
31	0.401084	0.455711	0.58126	0.528606	0.428171	0.535103	0.403473	0.492579	0.51869	0.660925	10	0.50056	0.0067972	0.0824451	0.0260714
34	0.467535	0.477762	0.592676	0.592373	0.360181	0.558592	0.375125	0.442011	0.496706	0.661697	10	0.502466	0.00963388	0.0981523	0.0310385
37	0.474468	0.496767	0.625121	0.56071	0.402484	0.525536	0.4037	0.424937	0.519588	0.711245	10	0.514456	0.00977682	0.0988778	0.0312679
40	0.429301	0.487149	0.600364	0.579348	0.414306	0.52999	0.406844	0.48273	0.537177	0.708318	10	0.517553	0.00893878	0.0945451	0.0298978
43	0.50508	0.504966	0.599196	0.602389	0.47173	0.550765	0.427807	0.528992	0.558557	0.681532	10	0.543101	0.00528975	0.0727307	0.0229995
46	0.497179	0.543064	0.618719	0.604766	0.373862	0.599627	0.436145	0.568115	0.529392	0.714401	10	0.548527	0.00941878	0.0970504	0.03069
49	0.468226	0.488583	0.682861	0.590819	0.466425	0.639857	0.455554	0.520561	0.545407	0.707951	10	0.556624	0.00879489	0.0937811	0.0296562
52	0.509303	0.535217	0.681396	0.596594	0.445533	0.679688	0.444293	0.528652	0.555961	0.735129	10	0.571177	0.0100552	0.100276	0.0317099
55	0.567332	0.520267	0.679309	0.5816	0.443518	0.571941	0.468549	0.55054	0.546627	0.723485	10	0.565317	0.00723565	0.0850627	0.0268992
58	0.553109	0.559502	0.700048	0.641427	0.447757	0.645065	0.449019	0.546859	0.569052	0.748566	10	0.58604	0.00971931	0.0985865	0.0311758
61	0.507512	0.56476	0.697844	0.621146	0.510171	0.676127	0.485836	0.576876	0.564535	0.769563	10	0.597437	0.00857698	0.092612	0.0292865
64	0.519735	0.539776	0.728575	0.65247	0.462031	0.694898	0.478449	0.525604	0.578708	0.820723	10	0.600097	0.0140974	0.118732	0.0375465
67	0.515112	0.551964	0.720015	0.633734	0.504717	0.653024	0.48656	0.611295	0.584769	0.822995	10	0.608419	0.0110213	0.104982	0.0331983
70	0.556043	0.56937	0.702563	0.640864	0.517413	0.685347	0.499662	0.599685	0.569579	0.803827	10	0.614435	0.00884658	0.0940562	0.0297432
73	0.541368	0.572137	0.68464	0.709323	0.549085	0.692204	0.528644	0.587478	0.571224	0.804764	10	0.624087	0.00851407	0.0922717	0.0291789
76	0.527823	0.557861	0.757695	0.647584	0.539522	0.717618	0.541943	0.639294	0.589601	0.805471	10	0.632441	0.00981395	0.0990654	0.0313272
79	0.521611	0.554554	0.696139	0.692978	0.540741	0.684027	0.542705	0.624061	0.58306	0.848765	10	0.628864	0.0104857	0.1024	0.0323816
82	0.580232	0.611105	0.720002	0.651835	0.519686	0.686193	0.527003	0.665693	0.612363	0.846529	10	0.642064	0.00937339	0.0968163	0.030616
85	0.567091	0.616669	0.68352	0.689092	0.489975	0.769074	0.567016	0.601462	0.621084	0.834161	10	0.643914	0.0104497	0.102224	0.0323259
Repeat#1	39B(Septuple) (October 18th, 2023)								Repeat#2									Repeat#3									Repeat#4									Repeat#5									Repeat#6
	Background	Bleached	Whole Cell	Bleached	Whole Cell	FRAP	Normalize			Background	Bleached	Whole Cell	Bleached	Whole Cell	FRAP	Normalize			Background	Bleached	Whole Cell	Bleached	Whole Cell	FRAP	Normalize			Background	Bleached	Whole Cell	Bleached	Whole Cell	FRAP	Normalize			Background	Bleached	Whole Cell	Bleached	Whole Cell	FRAP	Normalize			Background	Bleached	Whole Cell	Bleached
				Minus Back	Minus Back								Minus Back	Minus Back								Minus Back	Minus Back								Minus Back	Minus Back								Minus Back	Minus Back								Minus Back
0	0	20.916	15.81	20.916	15.81	1	1		0	0	13.224	11.889	13.224	11.889	1	1		0	0	21.046	13.146	21.046	13.146	1	1		0	0	22.642	16.858	22.642	16.858	1	1		0	0	25.515	14.607	25.515	14.607	1	1		0	0	21.835	9.895	21.835
1	0	1.169	13.66	1.169	13.66	0.064687	0		1	0	1.053	9.951	1.053	9.951	0.0951358	0		1	0	1.235	11.505	1.235	11.505	0.0670509	0		1	0	2.044	15.039	2.044	15.039	0.101194	0		1	0	2.361	12.848	2.361	12.848	0.105202	0		1	0	2.034	8.747	2.034
4	0	1.734	14.183	1.734	14.183	0.0924132	0.0296438		4	0	1.882	10.382	1.882	10.382	0.162975	0.0749717		4	0	1.903	11.868	1.903	11.868	0.100158	0.0354865		4	0	2.869	15.471	2.869	15.471	0.138071	0.0410296		4	0	3.69	13.259	3.69	13.259	0.159324	0.0604846		4	0	2.455	9.12	2.455
7	0.0007788	2.124	14.346	2.12322	14.3452	0.111877	0.0504538		7	0	2.174	10.461	2.174	10.461	0.18684	0.101345		7	0	2.069	11.951	2.069	11.951	0.108138	0.0440406		7	0	3.161	15.603	3.161	15.603	0.150837	0.0552325		7	0	3.916	13.398	3.916	13.398	0.167328	0.0694295		7	0	2.659	9.311	2.659
10	0.0007788	2.071	14.471	2.07022	14.4702	0.108142	0.0464605		10	0	2.271	10.597	2.271	10.597	0.192671	0.10779		10	0	2.238	12.021	2.238	12.021	0.11629	0.0527783		10	0	3.388	15.661	3.388	15.661	0.16107	0.0666179		10	0	4.281	13.416	4.281	13.416	0.182679	0.0865851		10	0	2.705	9.383	2.705
13	0	2.202	14.462	2.202	14.462	0.115091	0.0538902		13	0	2.355	10.588	2.355	10.588	0.199968	0.115854		13	0	2.371	11.984	2.371	11.984	0.123582	0.0605936		13	0.002	3.637	15.686	3.635	15.684	0.172559	0.0794007		13	0	4.336	13.461	4.336	13.461	0.184407	0.0885167		13	0	2.875	9.564	2.875
16	0	2.313	14.396	2.313	14.396	0.121447	0.0606856		16	0	2.489	10.587	2.489	10.587	0.211366	0.12845		16	0	2.478	11.964	2.478	11.964	0.129375	0.0668029		16	0	3.563	15.677	3.563	15.677	0.169217	0.0756819		16	0	4.566	13.48	4.566	13.48	0.193915	0.0991426		16	0	3	9.572	3
19	0.002	2.268	14.447	2.266	14.445	0.118576	0.0576157		19	0	2.442	10.629	2.442	10.629	0.206555	0.123134		19	0	2.479	11.94	2.479	11.94	0.129687	0.0671377		19	0.002	3.727	15.69	3.725	15.688	0.176787	0.084104		19	0	4.708	13.442	4.708	13.442	0.200511	0.106514		19	0	2.949	9.526	2.949
22	0.002	2.355	14.408	2.353	14.406	0.123462	0.0628394		22	0	2.537	10.616	2.537	10.616	0.214853	0.132304		22	0	2.515	11.913	2.515	11.913	0.131868	0.069476		22	0	3.888	15.651	3.888	15.651	0.184959	0.0931962		22	0	4.814	13.496	4.814	13.496	0.204205	0.110642		22	0	2.966	9.604	2.966
25	0.0007788	2.304	14.408	2.30322	14.4072	0.120839	0.060036		25	0	2.611	10.584	2.611	10.584	0.221789	0.139969		25	0	2.651	11.946	2.651	11.946	0.138615	0.0767078		25	0	3.937	15.654	3.937	15.654	0.187254	0.0957497		25	0	4.755	13.347	4.755	13.347	0.203954	0.110362		25	0	3.074	9.568	3.074
28	0	2.377	14.465	2.377	14.465	0.124212	0.0636419		28	0	2.624	10.591	2.624	10.591	0.222746	0.141027		28	0	2.743	11.935	2.743	11.935	0.143558	0.0820057		28	0.0009042	3.929	15.68	3.9281	15.6791	0.186532	0.0949458		28	0	4.818	13.457	4.818	13.457	0.204967	0.111494		28	0	2.892	9.649	2.892
31	0.0007788	2.435	14.449	2.43422	14.4482	0.12735	0.0669968		31	0	2.692	10.52	2.692	10.52	0.23006	0.14911		31	0	2.597	11.893	2.597	11.893	0.136397	0.0743299		31	0	3.981	15.722	3.981	15.722	0.188528	0.097167		31	0	4.825	13.447	4.825	13.447	0.205417	0.111997		31	0	2.983	9.631	2.983
34	0.0007788	2.603	14.526	2.60222	14.5252	0.135417	0.0756222		34	0	2.842	10.533	2.842	10.533	0.24258	0.162946		34	0	2.719	11.876	2.719	11.876	0.143009	0.0814171		34	0.002	4.044	15.71	4.042	15.708	0.191587	0.100571		34	0	5.106	13.418	5.106	13.418	0.21785	0.125892		34	0	2.977	9.678	2.977
37	0.01	2.603	14.459	2.593	14.449	0.135649	0.0758702		37	0	2.789	10.5	2.789	10.5	0.238804	0.158773		37	0	2.726	11.843	2.726	11.843	0.143777	0.08224		37	0	4.104	15.642	4.104	15.642	0.195347	0.104754		37	0	5.091	13.409	5.091	13.409	0.217356	0.12534		37	0	3.006	9.79	3.006
40	0.004	2.559	14.414	2.555	14.41	0.134023	0.0741316		40	0	2.976	10.522	2.976	10.522	0.254283	0.175879		40	0	2.846	11.844	2.846	11.844	0.150093	0.0890104		40	0	4.178	15.712	4.178	15.712	0.197983	0.107687		40	0	5.157	13.469	5.157	13.469	0.219193	0.127393		40	0	3.04	9.607	3.04
43	0.0007788	2.636	14.44	2.63522	14.4392	0.137952	0.0783316		43	0	3.042	10.521	3.042	10.521	0.259947	0.182139		43	0	2.757	11.828	2.757	11.828	0.145596	0.0841902		43	0	4.224	15.691	4.224	15.691	0.200431	0.11041		43	0	5.044	13.429	5.044	13.429	0.215029	0.122739		43	0	3.068	9.563	3.068
46	0.006	2.67	14.419	2.664	14.413	0.139712	0.0802136		46	0	3.174	10.498	3.174	10.498	0.271821	0.195261		46	0	2.79	11.799	2.79	11.799	0.147701	0.0864463		46	0	4.432	15.67	4.432	15.67	0.210582	0.121704		46	0	5.226	13.32	5.226	13.32	0.224611	0.133447		46	0	3.21	9.707	3.21
49	0.022	2.721	14.483	2.699	14.461	0.141078	0.0816737		49	0	3.053	10.534	3.053	10.534	0.260565	0.182822		49	0	2.719	11.796	2.719	11.796	0.143979	0.0824567		49	0	4.292	15.619	4.292	15.619	0.204596	0.115044		49	0.001	5.055	13.391	5.054	13.39	0.216083	0.123917		49	0	2.977	9.66	2.977
52	0.023	2.696	14.522	2.673	14.499	0.139352	0.0798292		52	0	3.313	10.514	3.313	10.514	0.283293	0.20794		52	0	2.746	11.763	2.746	11.763	0.145816	0.0844264		52	0.0009042	4.366	15.633	4.3651	15.6321	0.207906	0.118727		52	0	5.128	13.386	5.128	13.386	0.219312	0.127526		52	0	3.125	9.764	3.125
55	0.023	2.738	14.58	2.715	14.557	0.140978	0.0815673		55	0	3.334	10.562	3.334	10.562	0.283793	0.208492		55	0	2.858	11.824	2.858	11.824	0.150981	0.089962		55	0	4.664	15.636	4.664	15.636	0.222088	0.134505		55	0	5.245	13.389	5.245	13.389	0.224266	0.133062		55	0	3.017	9.804	3.017
58	0.023	2.858	14.487	2.835	14.464	0.148156	0.0892413		58	0.0009524	3.271	10.522	3.27005	10.521	0.279433	0.203674		58	0	2.88	11.847	2.88	11.847	0.151848	0.0908911		58	0.0009042	4.743	15.651	4.7421	15.6501	0.225603	0.138416		58	0	5.365	13.351	5.365	13.351	0.23005	0.139526		58	0	3.136	9.755	3.136
61	0.023	2.812	14.492	2.789	14.469	0.145701	0.0866172		61	0	3.316	10.518	3.316	10.518	0.283442	0.208104		61	0	2.928	11.848	2.928	11.848	0.154365	0.0935899		61	0	4.716	15.666	4.716	15.666	0.224134	0.136781		61	0	5.281	13.258	5.281	13.258	0.228036	0.137275		61	0	3.136	9.779	3.136
64	0.016	2.769	14.469	2.753	14.453	0.14398	0.0847767		64	0	3.461	10.392	3.461	10.392	0.299423	0.225765		64	0	2.958	11.813	2.958	11.813	0.156409	0.0957804		64	0	4.787	15.567	4.787	15.567	0.228955	0.142145		64	0	5.339	13.328	5.339	13.328	0.22933	0.138721		64	0	3.182	9.78	3.182
67	0.011	2.9	14.442	2.889	14.431	0.151323	0.0926276		67	0	3.434	10.463	3.434	10.463	0.295071	0.220956		67	0	3.039	11.839	3.039	11.839	0.160339	0.099993		67	0	4.893	15.598	4.893	15.598	0.23356	0.147269		67	0	5.701	13.318	5.701	13.318	0.245063	0.156304		67	0	3.244	9.819	3.244
70	0.01	2.88	14.489	2.87	14.479	0.149829	0.0910307		70	0	3.689	10.393	3.689	10.393	0.319117	0.24753		70	0	2.958	11.863	2.958	11.863	0.15575	0.0950738		70	0	4.888	15.637	4.888	15.637	0.232739	0.146356		70	0	5.774	13.332	5.774	13.332	0.24794	0.15952		70	0	3.341	9.857	3.341
73	0.028	2.931	14.412	2.903	14.384	0.152553	0.0939428		73	0	3.679	10.409	3.679	10.409	0.317763	0.246034		73	0	3.027	11.828	3.027	11.828	0.159855	0.0994735		73	0	5.052	15.649	5.052	15.649	0.240363	0.154838		73	0	5.536	13.375	5.536	13.375	0.236956	0.147244		73	0	3.301	9.899	3.301
76	0.023	2.976	14.471	2.953	14.448	0.154493	0.0960171		76	0	3.361	10.49	3.361	10.49	0.288055	0.213202		76	0	3.127	11.881	3.127	11.881	0.164399	0.104344		76	0.0009042	5.008	15.562	5.0071	15.5611	0.239573	0.153958		76	0	5.533	13.323	5.533	13.323	0.237752	0.148134		76	0	3.46	9.996	3.46
79	0.016	3.011	14.394	2.995	14.378	0.157453	0.099182		79	0	3.495	10.438	3.495	10.438	0.301032	0.227544		79	0	3.099	11.917	3.099	11.917	0.162435	0.102239		79	0	5.077	15.531	5.077	15.531	0.243388	0.158203		79	0	5.5	13.343	5.5	13.343	0.23598	0.146153		79	0	3.398	9.806	3.398
82	0.002	3.053	14.401	3.051	14.399	0.160163	0.10208		82	0	3.5	10.493	3.5	10.493	0.299882	0.226273		82	0	3.132	11.838	3.132	11.838	0.16526	0.105267		82	0	5.063	15.519	5.063	15.519	0.242904	0.157666		82	0	5.766	13.315	5.766	13.315	0.247913	0.159489		82	0	3.358	9.897	3.358
85	0.002	3.044	14.42	3.042	14.418	0.15948	0.101349		85	0	3.511	10.526	3.511	10.526	0.299882	0.226272		85	0	3.033	11.829	3.033	11.829	0.160158	0.0997986		85	0.002	5.025	15.467	5.023	15.465	0.241827	0.156467		85	0	5.449	13.36	5.449	13.36	0.233494	0.143375		85	0	3.415	9.985	3.415
	1	2	3	4	5	6	7	8	9	10	Count	Average	variance	Std. Dev	SE
0	1	1	1	1	1	1	1	1	1	1	10	1	0	0	0
1	0	0	0	0	0	0	0	0	0	0	10	0	0	0	0
4	0.0296438	0.0749717	0.0354865	0.0410296	0.0604846	0.018566	0.0479945	0.0535113	0.0336973	0.0152707	10	0.0410656	0.000346346	0.0186104	0.00588511
7	0.0504538	0.101345	0.0440406	0.0552325	0.0694295	0.0268671	0.0628628	0.0822436	0.0456503	0.0236769	10	0.0561802	0.000571894	0.0239143	0.00756237
10	0.0464605	0.10779	0.0527783	0.0666179	0.0865851	0.0282405	0.068174	0.0858067	0.0498335	0.0234839	10	0.061577	0.0007137	0.0267152	0.00844808
13	0.0538902	0.115854	0.0605936	0.0794007	0.0885167	0.0344807	0.0755138	0.087571	0.0487634	0.029375	10	0.0673959	0.000724013	0.0269075	0.0085089
16	0.0606856	0.12845	0.0668029	0.0756819	0.0991426	0.0409685	0.0836365	0.105973	0.0617626	0.0345593	10	0.0757663	0.000856576	0.0292673	0.00925514
19	0.0576157	0.123134	0.0671377	0.084104	0.106514	0.0390232	0.0890296	0.107405	0.0592826	0.0471646	10	0.078041	0.000803059	0.0283383	0.00896135
22	0.0628394	0.132304	0.069476	0.0931962	0.110642	0.0386462	0.0956559	0.116753	0.0615699	0.0495147	10	0.0830599	0.000970615	0.0311547	0.00985198
25	0.060036	0.139969	0.0767078	0.0957497	0.110362	0.0449526	0.0989238	0.10844	0.06265	0.0471402	10	0.0844931	0.000972196	0.0311801	0.00986
28	0.0636419	0.141027	0.0820057	0.0949458	0.111494	0.0340318	0.103611	0.121585	0.0667041	0.056155	10	0.0875201	0.00108787	0.0329829	0.0104301
31	0.0669968	0.14911	0.0743299	0.097167	0.111997	0.0391018	0.0994892	0.13019	0.065335	0.066694	10	0.0900411	0.00113904	0.0337497	0.0106726
34	0.0756222	0.162946	0.0814171	0.100571	0.125892	0.0380258	0.10685	0.129121	0.072493	0.067865	10	0.0960803	0.0013271	0.0364294	0.01152
37	0.0758702	0.158773	0.08224	0.104754	0.12534	0.0377437	0.110738	0.130628	0.0674508	0.0666236	10	0.0960161	0.00132896	0.0364548	0.011528
40	0.0741316	0.175879	0.0890104	0.107687	0.127393	0.0424992	0.10226	0.138376	0.0726041	0.0719796	10	0.100182	0.00151962	0.0389823	0.0123273
43	0.0783316	0.182139	0.0841902	0.11041	0.122739	0.0447199	0.114806	0.162877	0.0754236	0.0728598	10	0.10485	0.00182508	0.0427209	0.0135095
46	0.0802136	0.195261	0.0864463	0.121704	0.133447	0.0497192	0.118254	0.150234	0.0808392	0.067969	10	0.108409	0.0019234	0.0438566	0.0138687
49	0.0816737	0.182822	0.0824567	0.115044	0.123917	0.0383162	0.119491	0.142218	0.0802993	0.0739081	10	0.104015	0.00168626	0.0410641	0.0129856
52	0.0798292	0.20794	0.0844264	0.118727	0.127526	0.0443316	0.111873	0.164312	0.088389	0.0852477	10	0.11126	0.00220769	0.0469861	0.0148583
55	0.0815673	0.208492	0.089962	0.134505	0.133062	0.03809	0.111457	0.150485	0.0882066	0.0916929	10	0.112752	0.00217663	0.0466543	0.0147534
58	0.0892413	0.203674	0.0908911	0.138416	0.139526	0.0450523	0.129053	0.158539	0.0898425	0.108709	10	0.119294	0.00197016	0.0443865	0.0140362
61	0.0866172	0.208104	0.0935899	0.136781	0.137275	0.0446527	0.11884	0.151773	0.0944842	0.123001	10	0.119512	0.00194445	0.0440959	0.0139444
64	0.0847767	0.225765	0.0957804	0.142145	0.138721	0.0470186	0.132075	0.171773	0.0842684	0.110292	10	0.123262	0.00258573	0.0508501	0.0160802
67	0.0926276	0.220956	0.099993	0.147269	0.156304	0.0495625	0.138846	0.16892	0.0924367	0.103845	10	0.127076	0.00240367	0.0490272	0.0155038
70	0.0910307	0.24753	0.0950738	0.146356	0.15952	0.0539022	0.140247	0.156745	0.0834086	0.111519	10	0.128533	0.00297697	0.0545616	0.0172539
73	0.0939428	0.246034	0.0994735	0.154838	0.147244	0.0511268	0.130597	0.172126	0.0870735	0.116453	10	0.129891	0.00295912	0.0543978	0.0172021
76	0.0960171	0.213202	0.104344	0.153958	0.148134	0.057545	0.145511	0.164625	0.0830328	0.123294	10	0.128966	0.0020631	0.0454214	0.0143635
79	0.099182	0.227544	0.102239	0.158203	0.146153	0.0577396	0.132299	0.154984	0.0873379	0.132029	10	0.129771	0.00221847	0.0471006	0.0148945
82	0.10208	0.226273	0.105267	0.157666	0.159489	0.0540784	0.143592	0.140803	0.0866651	0.135062	10	0.131098	0.0022502	0.0474363	0.0150007
85	0.101349	0.226272	0.0997986	0.156467	0.143375	0.0554553	0.148717	0.151311	0.0914335	0.136335	10	0.131051	0.0021954	0.0468551	0.0148169
Repeat#1	39B(Septuple, no L185F) (October 18th, 2023)								Repeat#2									Repeat#3									Repeat#4									Repeat#5									Repeat#6
	Background	Bleached	Whole Cell	Bleached	Whole Cell	FRAP	Normalize			Background	Bleached	Whole Cell	Bleached	Whole Cell	FRAP	Normalize			Background	Bleached	Whole Cell	Bleached	Whole Cell	FRAP	Normalize			Background	Bleached	Whole Cell	Bleached	Whole Cell	FRAP	Normalize			Background	Bleached	Whole Cell	Bleached	Whole Cell	FRAP	Normalize			Background	Bleached	Whole Cell	Bleached
				Minus Back	Minus Back								Minus Back	Minus Back								Minus Back	Minus Back								Minus Back	Minus Back								Minus Back	Minus Back								Minus Back
0	0.001	14.966	14.008	14.965	14.007	1	1		0	0.005	7.871	8.877	7.866	8.872	1	1		0	0.557	12.191	10.673	11.634	10.116	1	1		0	0.329	10.849	8.665	10.52	8.336	1	1		0	0	11.29	12.149	11.29	12.149	1	1		0	0	11.954	12.252	11.954
1	0.001	4.668	12.671	4.667	12.67	0.34477	0		1	0.001	2.4	8.106	2.399	8.105	0.333845	0		1	0.564	3.036	9.695	2.472	9.131	0.235402	0		1	0.377	1.902	7.472	1.525	7.095	0.170318	0		1	0	3.647	11.054	3.647	11.054	0.355028	0		1	0	3.575	10.027	3.575
4	0.0007231	6.514	12.896	6.51328	12.8953	0.472756	0.19533		4	0.001	3.724	8.227	3.723	8.226	0.510472	0.265144		4	0.595	5.761	10.063	5.166	9.468	0.474434	0.312625		4	0.374	3.536	7.776	3.162	7.402	0.338497	0.202703		4	0	5.357	11.305	5.357	11.305	0.509915	0.240145		4	0	5.896	10.66	5.896
7	0.001	7.303	13.074	7.302	13.073	0.522799	0.271705		7	0	4.018	8.359	4.018	8.359	0.542155	0.312705		7	0.556	6.348	10.124	5.792	9.568	0.526365	0.380544		7	0.361	4.03	7.833	3.669	7.472	0.389092	0.263685		7	0	5.984	11.424	5.984	11.424	0.563664	0.32348		7	0.0006262	6.475	10.918	6.47437
10	0.005	7.745	13.147	7.74	13.142	0.551249	0.315125		10	0	4.142	8.417	4.142	8.417	0.555035	0.33204		10	0.557	6.806	10.143	6.249	9.586	0.56683	0.433467		10	0.364	4.432	7.889	4.068	7.525	0.428367	0.311022		10	0	6.192	11.462	6.192	11.462	0.581323	0.350859		10	0	6.829	11.001	6.829
13	0.002	8.163	13.122	8.161	13.12	0.582208	0.362373		13	0.004	4.449	8.389	4.445	8.385	0.597911	0.396403		13	0.523	6.855	10.146	6.332	9.623	0.57215	0.440425		13	0.378	4.647	7.883	4.269	7.505	0.450731	0.337977		13	0	6.604	11.524	6.604	11.524	0.616667	0.405659		13	0	7.15	10.958	7.15
16	0	8.38	13.128	8.38	13.128	0.597467	0.385661		16	0	4.551	8.416	4.551	8.416	0.609914	0.414422		16	0.544	7.103	10.115	6.559	9.571	0.595882	0.471463		16	0.361	4.951	7.882	4.59	7.521	0.483592	0.377583		16	0	6.627	11.457	6.627	11.457	0.622433	0.414599		16	0	7.125	10.948	7.125
19	0.003	8.962	13.139	8.959	13.136	0.638359	0.44807		19	0	4.676	8.407	4.676	8.407	0.627337	0.440576		19	0.568	7.239	10.174	6.671	9.606	0.603849	0.481883		19	0.374	5.113	7.842	4.739	7.468	0.502834	0.400775		19	0	6.878	11.479	6.878	11.479	0.64477	0.449231		19	0	7.217	10.923	7.217
22	0.002	8.851	13.147	8.849	13.145	0.630089	0.435449		22	0.003	4.831	8.428	4.828	8.425	0.646346	0.469111		22	0.574	7.355	10.153	6.781	9.579	0.615536	0.497168		22	0.37	5.249	7.878	4.879	7.508	0.51493	0.415355		22	0	7.075	11.47	7.075	11.47	0.663758	0.478671		22	0	7.533	10.949	7.533
25	0.0007231	8.971	13.113	8.97028	13.1123	0.640319	0.451061		25	0.005	4.773	8.44	4.768	8.435	0.637557	0.455917		25	0.577	7.57	10.13	6.993	9.553	0.636507	0.524597		25	0.376	5.394	7.906	5.018	7.53	0.528053	0.431172		25	0	7.239	11.403	7.239	11.403	0.683134	0.508714		25	0	7.463	10.9	7.463
28	0.002	9.404	13.17	9.402	13.168	0.668296	0.493759		28	0	4.791	8.373	4.791	8.373	0.645376	0.467655		28	0.602	7.588	10.106	6.986	9.504	0.639149	0.528051		28	0.382	5.351	7.84	4.969	7.458	0.527945	0.431041		28	0	7.322	11.456	7.322	11.456	0.68777	0.515901		28	0.0006262	7.429	10.877	7.42837
31	0	9.659	13.146	9.659	13.146	0.687713	0.523393		31	0.001	4.867	8.346	4.866	8.345	0.657678	0.486123		31	0.605	7.77	10.087	7.165	9.482	0.657046	0.551459		31	0.362	5.564	7.861	5.202	7.499	0.549679	0.457237		31	0	7.431	11.367	7.431	11.367	0.703474	0.540249		31	0.001	7.758	10.839	7.757
34	0.001	10.082	13.115	10.081	13.114	0.71951	0.571921		34	0.003	5.129	8.471	5.126	8.468	0.682756	0.523768		34	0.552	8.045	10.106	7.493	9.554	0.681946	0.584025		34	0.346	5.687	7.879	5.341	7.533	0.561819	0.471869		34	0	7.329	11.373	7.329	11.373	0.693452	0.524711		34	0.0006262	7.662	10.906	7.66137
37	0.0007231	9.764	13.152	9.76328	13.1513	0.694858	0.534298		37	0.001	5.044	8.421	5.043	8.42	0.67553	0.512921		37	0.582	8.136	10.148	7.554	9.566	0.686636	0.590158		37	0.409	5.917	7.886	5.508	7.477	0.583725	0.498272		37	0	7.537	11.327	7.537	11.327	0.716028	0.559715		37	0.001	7.671	10.895	7.67
40	0.001	9.981	13.165	9.98	13.164	0.709596	0.55679		40	0.001	5.116	8.439	5.115	8.438	0.683713	0.525205		40	0.57	8.215	10.133	7.645	9.563	0.695125	0.601262		40	0.37	5.947	7.907	5.577	7.537	0.586333	0.501415		40	0	7.745	11.37	7.745	11.37	0.733006	0.586038		40	0.0006262	7.908	11.042	7.90737
43	0.001	10.572	13.079	10.571	13.078	0.75656	0.628466		43	0.001	5.156	8.451	5.155	8.45	0.688081	0.531762		43	0.59	8.152	10.115	7.562	9.525	0.690322	0.594979		43	0.389	6.006	7.938	5.617	7.549	0.589599	0.505352		43	0	7.745	11.425	7.745	11.425	0.729477	0.580567		43	0	8.3	11.02	8.3
46	0.001	10.462	13.096	10.461	13.095	0.747715	0.614967		46	0.004	5.173	8.458	5.169	8.454	0.689623	0.534077		46	0.617	8.103	10.064	7.486	9.447	0.689026	0.593285		46	0.381	6.06	7.884	5.679	7.503	0.599762	0.517601		46	0	7.667	11.441	7.667	11.441	0.721121	0.56761		46	0	8.454	11.079	8.454
49	0.003	10.505	13.047	10.502	13.044	0.75358	0.623919		49	0.001	5.347	8.412	5.346	8.411	0.716884	0.575		49	0.645	8.291	10.085	7.646	9.44	0.704275	0.613228		49	0.385	6.057	7.886	5.672	7.501	0.599182	0.516902		49	0	7.839	11.43	7.839	11.43	0.738008	0.593793		49	0.0006262	8.104	11.003	8.10337
52	0.001	10.707	13.128	10.706	13.127	0.763361	0.638846		52	0.003	5.231	8.387	5.228	8.384	0.703318	0.554636		52	0.612	8.206	10.093	7.594	9.481	0.69646	0.603007		52	0.378	6.44	7.928	6.062	7.55	0.636225	0.56155		52	0	7.737	11.354	7.737	11.354	0.733281	0.586464		52	0.0006262	8.3	10.936	8.29937
55	0.001	10.697	13.097	10.696	13.096	0.764454	0.640513		55	0.003	5.382	8.377	5.379	8.374	0.724496	0.586427		55	0.618	8.373	10.085	7.755	9.467	0.712277	0.623694		55	0.34	6.298	7.937	5.958	7.597	0.621442	0.543731		55	0	7.863	11.397	7.863	11.397	0.742411	0.60062		55	0.002	8.337	10.975	8.335
58	0.001	10.875	13.142	10.874	13.141	0.774514	0.655867		58	0.001	5.564	8.372	5.563	8.371	0.749548	0.624033		58	0.649	8.515	10.123	7.866	9.474	0.721939	0.63633		58	0.376	6.436	7.923	6.06	7.547	0.636268	0.561601		58	0	7.914	11.44	7.914	11.44	0.744418	0.603731		58	0.0006262	8.637	11.007	8.63637
61	0.001	10.885	12.992	10.884	12.991	0.784177	0.670616		61	0.001	5.471	8.35	5.47	8.349	0.738959	0.608138		61	0.665	8.609	10.113	7.944	9.448	0.731104	0.648317		61	0.361	6.466	7.923	6.105	7.562	0.639722	0.565763		61	0	7.714	11.358	7.714	11.358	0.730843	0.582685		61	0.0006262	8.433	10.934	8.43237
64	0.001	11.062	13.04	11.061	13.039	0.793996	0.685601		64	0.001	5.489	8.371	5.488	8.37	0.739531	0.608996		64	0.662	8.452	10.1	7.79	9.438	0.717691	0.630774		64	0.369	6.46	7.984	6.091	7.615	0.633812	0.558641		64	0	8.263	11.423	8.263	11.423	0.778402	0.656423		64	0	8.654	10.912	8.654
67	0.002	11.154	12.977	11.152	12.975	0.804477	0.701597		67	0.003	5.382	8.379	5.379	8.376	0.724323	0.586167		67	0.61	8.661	10.131	8.051	9.521	0.73527	0.653766		67	0.385	6.702	7.96	6.317	7.575	0.6608	0.591169		67	0	8.345	11.476	8.345	11.476	0.782496	0.66277		67	0	8.438	10.923	8.438
70	0.002	11.822	12.966	11.82	12.964	0.853389	0.776244		70	0.001	5.427	8.413	5.426	8.412	0.727525	0.590974		70	0.617	8.894	10.131	8.277	9.514	0.756466	0.681488		70	0.368	6.696	7.998	6.328	7.63	0.657179	0.586805		70	0	8.404	11.468	8.404	11.468	0.788579	0.6722		70	0	8.383	10.878	8.383
73	0.0007231	11.514	12.993	11.5133	12.9923	0.829434	0.739686		73	0.001	5.431	8.381	5.43	8.38	0.730842	0.595953		73	0.66	8.912	10.072	8.252	9.412	0.762355	0.689189		73	0.383	6.706	7.989	6.323	7.606	0.658732	0.588676		73	0	8.247	11.395	8.247	11.395	0.778804	0.657046		73	0.0006262	8.25	10.78	8.24937
76	0.001	11.308	12.956	11.307	12.955	0.816918	0.720583		76	0.001	5.502	8.397	5.501	8.396	0.738987	0.60818		76	0.656	8.927	10.057	8.271	9.401	0.765004	0.692654		76	0.401	6.868	8.015	6.467	7.614	0.673026	0.605905		76	0	8.231	11.446	8.231	11.446	0.77383	0.649333		76	0.0006262	8.608	10.832	8.60737
79	0.003	11.163	13.018	11.16	13.015	0.80258	0.698701		79	0	5.462	8.441	5.462	8.441	0.729836	0.594443		79	0.654	8.827	10.067	8.173	9.413	0.754976	0.679539		79	0.388	6.866	8.002	6.478	7.614	0.674171	0.607285		79	0	8.212	11.407	8.212	11.407	0.774683	0.650656		79	0	8.317	10.907	8.317
82	0.0007231	11.327	12.989	11.3263	12.9883	0.816214	0.719509		82	0.001	5.591	8.433	5.59	8.432	0.747737	0.621315		82	0.629	9.009	10.055	8.38	9.426	0.77303	0.703151		82	0.348	6.896	8.004	6.548	7.656	0.677718	0.611559		82	0	8.451	11.394	8.451	11.394	0.798139	0.687023		82	0	8.454	10.854	8.454
85	0.001	11.865	12.902	11.864	12.901	0.860748	0.787477		85	0.001	5.56	8.44	5.559	8.439	0.742973	0.614164		85	0.614	8.921	10.065	8.307	9.451	0.764269	0.691693		85	0.381	7.057	8.02	6.676	7.639	0.692503	0.62938		85	0	8.863	11.417	8.863	11.417	0.835363	0.744738		85	0.0006262	8.546	10.883	8.54537
	1	2	3	4	5	6	7	8	9	10	Count	Average	variance	Std. Dev	SE
0	1	1	1	1	1	1	1	1	1	1	10	1	0	0	0
1	0	0	0	0	0	0	0	0	0	0	10	0	0	0	0
4	0.19533	0.265144	0.312625	0.202703	0.240145	0.31747	0.265993	0.183974	0.240894	0.280512	10	0.250479	0.00218367	0.0467298	0.0147773
7	0.271705	0.312705	0.380544	0.263685	0.32348	0.381976	0.303403	0.252228	0.303159	0.333899	10	0.312678	0.00198723	0.0445783	0.0140969
10	0.315125	0.33204	0.433467	0.311022	0.350859	0.42676	0.386292	0.264803	0.316001	0.371379	10	0.350775	0.00290004	0.053852	0.0170295
13	0.362373	0.396403	0.440425	0.337977	0.405659	0.478008	0.417893	0.287451	0.389395	0.379428	10	0.389501	0.00282755	0.0531747	0.0168153
16	0.385661	0.414422	0.471463	0.377583	0.414599	0.475283	0.45276	0.296163	0.388626	0.395296	10	0.407186	0.00278939	0.0528147	0.0167015
19	0.44807	0.440576	0.481883	0.400775	0.449231	0.491292	0.487296	0.328877	0.409918	0.427146	10	0.436507	0.00240086	0.0489986	0.0154947
22	0.435449	0.469111	0.497168	0.415355	0.478671	0.535373	0.493487	0.371297	0.412295	0.427964	10	0.453617	0.00244159	0.0494125	0.0156256
25	0.451061	0.455917	0.524597	0.431172	0.508714	0.529996	0.514938	0.398142	0.413219	0.432718	10	0.466047	0.0024205	0.0491986	0.015558
28	0.493759	0.467655	0.528051	0.431041	0.515901	0.527256	0.509446	0.43723	0.433174	0.421241	10	0.476475	0.00186523	0.0431883	0.0136573
31	0.523393	0.486123	0.551459	0.457237	0.540249	0.580135	0.534539	0.423606	0.458591	0.422553	10	0.497788	0.00310568	0.0557287	0.0176229
34	0.571921	0.523768	0.584025	0.471869	0.524711	0.558831	0.53865	0.428679	0.46108	0.456512	10	0.512005	0.00291179	0.053961	0.017064
37	0.534298	0.512921	0.590158	0.498272	0.559715	0.561295	0.565266	0.463897	0.418646	0.453681	10	0.515815	0.0031804	0.056395	0.0178337
40	0.55679	0.525205	0.601262	0.501415	0.586038	0.58084	0.579635	0.43169	0.443289	0.516997	10	0.532316	0.00356928	0.0597435	0.0188926
43	0.628466	0.531762	0.594979	0.505352	0.580567	0.640628	0.597481	0.423755	0.481326	0.503533	10	0.548785	0.00496741	0.0704798	0.0222877
46	0.614967	0.534077	0.593285	0.517601	0.56761	0.656601	0.620662	0.44511	0.46637	0.497721	10	0.5514	0.00497488	0.0705328	0.0223044
49	0.623919	0.575	0.613228	0.516902	0.593793	0.613713	0.649117	0.460209	0.48689	0.48881	10	0.562158	0.0045883	0.067737	0.0214203
52	0.638846	0.554636	0.603007	0.56155	0.586464	0.64995	0.646875	0.467772	0.491927	0.524312	10	0.572534	0.00414209	0.0643591	0.0203521
55	0.640513	0.586427	0.623694	0.543731	0.60062	0.650991	0.630758	0.4679	0.501412	0.534523	10	0.578057	0.00397133	0.0630185	0.0199282
58	0.655867	0.624033	0.63633	0.561601	0.603731	0.691496	0.642654	0.477684	0.526511	0.529116	10	0.594902	0.00464716	0.0681701	0.0215573
61	0.670616	0.608138	0.648317	0.565763	0.582685	0.669822	0.678323	0.505736	0.541967	0.527908	10	0.599928	0.00414661	0.0643941	0.0203632
64	0.685601	0.608996	0.630774	0.558641	0.656423	0.705066	0.690601	0.500518	0.497504	0.52754	10	0.606166	0.0064188	0.0801174	0.0253354
67	0.701597	0.586167	0.653766	0.591169	0.66277	0.671837	0.692952	0.511099	0.555421	0.575037	10	0.620182	0.00418485	0.0646904	0.0204569
70	0.776244	0.590974	0.681488	0.586805	0.6722	0.668832	0.696763	0.518839	0.541846	0.588295	10	0.632229	0.00633231	0.0795758	0.0251641
73	0.739686	0.595953	0.689189	0.588676	0.657046	0.660198	0.704127	0.528951	0.54398	0.616675	10	0.632448	0.00480748	0.069336	0.021926
76	0.720583	0.60818	0.692654	0.605905	0.649333	0.707648	0.682581	0.491566	0.516135	0.567017	10	0.62416	0.00645668	0.0803535	0.02541
79	0.698701	0.594443	0.679539	0.607285	0.650656	0.655749	0.693876	0.521811	0.59374	0.558538	10	0.625434	0.00356024	0.0596677	0.0188686
82	0.719509	0.621315	0.703151	0.611559	0.687023	0.682149	0.716557	0.519772	0.560408	0.583119	10	0.640456	0.00503773	0.070977	0.0224449
85	0.787477	0.614164	0.691693	0.62938	0.744738	0.692431	0.746952	0.517382	0.564411	0.574736	10	0.656336	0.00807766	0.0898758	0.0284212
Repeat#1	39B(Septuple, no V224C) (October 18th, 2023)								Repeat#2									Repeat#3									Repeat#4									Repeat#5									Repeat#6
	Background	Bleached	Whole Cell	Bleached	Whole Cell	FRAP	Normalize			Background	Bleached	Whole Cell	Bleached	Whole Cell	FRAP	Normalize			Background	Bleached	Whole Cell	Bleached	Whole Cell	FRAP	Normalize			Background	Bleached	Whole Cell	Bleached	Whole Cell	FRAP	Normalize			Background	Bleached	Whole Cell	Bleached	Whole Cell	FRAP	Normalize			Background	Bleached	Whole Cell	Bleached
				Minus Back	Minus Back								Minus Back	Minus Back								Minus Back	Minus Back								Minus Back	Minus Back								Minus Back	Minus Back								Minus Back
0	0	9.535	9.629	9.535	9.629	1	1		0	0.005	7.104	8	7.099	7.995	1	1		0	0.005	5.404	6.123	5.399	6.118	1	1		0	0	3.943	4.36	3.943	4.36	1	1		0	0.233	9.444	7.228	9.211	6.995	1	1		0	0.093	4.552	3.18	4.459
1	0.0008157	3.125	8.642	3.12418	8.64118	0.36511	0		1	0.008	2.18	7.134	2.172	7.126	0.34327	0		1	0.004	1.861	4.994	1.857	4.99	0.421704	0		1	0	0.908	3.622	0.908	3.622	0.277202	0		1	0.2	2.266	6.005	2.066	5.805	0.270277	0		1	0.102	0.367	2.805	0.265
4	0	4.7	8.902	4.7	8.902	0.533176	0.264717		4	0.01	3.579	7.364	3.569	7.354	0.546568	0.309561		4	0.0008834	2.613	5.264	2.61212	5.26312	0.562401	0.243295		4	0	1.448	3.841	1.448	3.841	0.416854	0.19321		4	0.212	4.053	6.317	3.841	6.105	0.477793	0.284376		4	0.115	0.918	2.918	0.803
7	0	5.36	8.992	5.36	8.992	0.601962	0.37306		7	0.008	4.063	7.469	4.055	7.461	0.61209	0.409331		7	0.003	2.947	5.418	2.944	5.415	0.616078	0.336115		7	0	1.765	3.936	1.765	3.936	0.495849	0.3025		7	0.219	4.731	6.439	4.512	6.22	0.550883	0.384538		7	0.102	1.203	2.936	1.101
10	0	5.695	9.074	5.695	9.074	0.633805	0.423214		10	0.009	4.426	7.526	4.417	7.517	0.661766	0.484972		10	0.0008834	3.214	5.438	3.21312	5.43712	0.669659	0.428769		10	0	1.883	3.954	1.883	3.954	0.526591	0.345032		10	0.192	5.109	6.487	4.917	6.295	0.593179	0.442499		10	0.1	1.352	2.957	1.252
13	0	5.735	9.065	5.735	9.065	0.63889	0.431224		13	0.005	4.623	7.513	4.618	7.508	0.692709	0.53209		13	0.004	3.145	5.43	3.141	5.426	0.65597	0.405098		13	0	1.79	3.968	1.79	3.968	0.498817	0.306606		13	0.2	5.372	6.514	5.172	6.314	0.622064	0.482083		13	0.098	1.573	2.971	1.475
16	0	6.105	9.067	6.105	9.067	0.679959	0.495911		16	0.007	4.601	7.512	4.594	7.505	0.689385	0.527028		16	0.003	3.378	5.477	3.375	5.474	0.698659	0.478915		16	0	1.965	3.963	1.965	3.963	0.548275	0.375032		16	0.212	5.416	6.536	5.204	6.324	0.624923	0.486001		16	0.115	1.708	2.954	1.593
19	0	6.36	9.086	6.36	9.086	0.706879	0.538312		19	0.011	4.754	7.536	4.743	7.525	0.709852	0.558193		19	0.004	3.297	5.475	3.293	5.471	0.682058	0.450209		19	0	1.902	3.968	1.902	3.968	0.530028	0.349787		19	0.2	5.778	6.52	5.578	6.32	0.670259	0.548128		19	0.102	1.804	2.965	1.702
22	0	6.3	9.048	6.3	9.048	0.703151	0.53244		22	0.008	4.847	7.548	4.839	7.54	0.722779	0.577877		22	0.004	3.328	5.475	3.324	5.471	0.688479	0.461312		22	0	1.949	3.989	1.949	3.989	0.540266	0.363952		22	0.21	5.991	6.565	5.781	6.355	0.690825	0.576313		22	0.103	1.797	2.945	1.694
25	0	6.72	9.056	6.72	9.056	0.749365	0.605231		25	0.011	4.913	7.536	4.902	7.525	0.733649	0.594428		25	0.0008834	3.374	5.456	3.37312	5.45512	0.700686	0.482421		25	0	2.041	3.947	2.041	3.947	0.571789	0.407564		25	0.208	5.875	6.545	5.667	6.337	0.679126	0.56028		25	0.099	1.808	2.975	1.709
28	0	6.625	9.151	6.625	9.151	0.731102	0.576465		28	0.017	5.038	7.524	5.021	7.507	0.75326	0.624291		28	0.003	3.5	5.447	3.497	5.444	0.727903	0.529486		28	0	1.99	3.988	1.99	3.988	0.551769	0.379867		28	0.209	6.025	6.547	5.816	6.338	0.696872	0.584599		28	0.097	1.907	2.936	1.81
31	0.0008157	6.755	9.041	6.75418	9.04018	0.754495	0.61331		31	0.009	4.967	7.525	4.958	7.516	0.742918	0.608543		31	0.004	3.54	5.468	3.536	5.464	0.733327	0.538864		31	0	2.165	3.97	2.165	3.97	0.603014	0.450764		31	0.195	6.244	6.569	6.049	6.374	0.720697	0.617247		31	0.105	1.964	2.937	1.859
34	0	6.795	9.09	6.795	9.09	0.754894	0.61394		34	0.014	5.169	7.52	5.155	7.506	0.773466	0.655058		34	0.004	3.565	5.478	3.561	5.474	0.737163	0.545497		34	0	2.181	3.983	2.181	3.983	0.605487	0.454186		34	0.205	6.222	6.574	6.017	6.369	0.717447	0.612794		34	0.106	2.174	2.938	2.068
37	0.0008157	6.5	9.127	6.49918	9.12618	0.719168	0.557668		37	0.012	5.098	7.535	5.086	7.523	0.761389	0.636668		37	0.005	3.669	5.467	3.664	5.462	0.760151	0.585249		37	0	2.267	3.966	2.267	3.966	0.63206	0.490951		37	0.204	6.381	6.579	6.177	6.375	0.735831	0.637988		37	0.095	2.128	2.961	2.033
40	0.0008157	6.87	9.087	6.86918	9.08618	0.763456	0.627425		40	0.016	5.175	7.534	5.159	7.518	0.772831	0.654091		40	0.004	3.783	5.491	3.779	5.487	0.780437	0.620328		40	0	2.137	4.008	2.137	4.008	0.589572	0.432167		40	0.217	6.553	6.593	6.336	6.376	0.754654	0.663782		40	0.108	2.238	2.957	2.13
43	0.0008157	7.07	9.047	7.06918	9.04618	0.789159	0.667909		43	0.019	5.527	7.557	5.508	7.538	0.822923	0.730365		43	0.005	3.864	5.491	3.859	5.486	0.797104	0.649149		43	0	2.152	3.997	2.152	3.997	0.595344	0.440153		43	0.187	6.403	6.6	6.216	6.413	0.73609	0.638342		43	0.098	2.242	2.969	2.144
46	0	7.4	9.101	7.4	9.101	0.821113	0.71824		46	0.011	5.273	7.518	5.262	7.507	0.789416	0.679344		46	0.008	3.696	5.449	3.688	5.441	0.768083	0.598966		46	0	2.232	4.006	2.232	4.006	0.616088	0.468853		46	0.229	6.488	6.616	6.259	6.387	0.744199	0.649454		46	0.097	2.153	2.944	2.056
49	0	7.54	9.073	7.54	9.073	0.83923	0.746775		49	0.019	5.555	7.566	5.536	7.547	0.82612	0.735234		49	0.009	3.611	5.437	3.602	5.428	0.751969	0.571101		49	0	2.292	4.008	2.292	4.008	0.632334	0.491329		49	0.233	6.816	6.604	6.583	6.371	0.784688	0.704941		49	0.108	2.235	2.976	2.127
52	0.0008157	7.47	9.078	7.46918	9.07718	0.830965	0.733756		52	0.014	5.314	7.541	5.3	7.527	0.793004	0.684808		52	0.005	3.635	5.419	3.63	5.414	0.759774	0.584597		52	0	2.413	3.991	2.413	3.991	0.668552	0.541438		52	0.215	6.537	6.626	6.322	6.411	0.748876	0.655863		52	0.103	2.292	2.975	2.189
55	0	7.405	9.08	7.405	9.08	0.823568	0.722107		55	0.016	5.372	7.547	5.356	7.531	0.800957	0.696918		55	0.003	3.749	5.4	3.746	5.397	0.786523	0.630852		55	0	2.508	3.996	2.508	3.996	0.694004	0.57665		55	0.203	6.831	6.606	6.628	6.403	0.786104	0.70688		55	0.099	2.356	2.958	2.257
58	0	7.21	9.03	7.21	9.03	0.806321	0.694941		58	0.014	5.801	7.541	5.787	7.527	0.86587	0.795761		58	0.009	3.705	5.441	3.696	5.432	0.771025	0.604052		58	0	2.429	4.004	2.429	4.004	0.6708	0.544548		58	0.229	6.875	6.63	6.646	6.401	0.788485	0.710143		58	0.105	2.452	2.959	2.347
61	0.0008157	7.44	9.048	7.43918	9.04718	0.830371	0.732822		61	0.01	5.626	7.512	5.616	7.502	0.843085	0.761066		61	0.006	3.671	5.427	3.665	5.421	0.766109	0.595552		61	0	2.448	3.978	2.448	3.978	0.680466	0.55792		61	0.198	6.816	6.588	6.618	6.39	0.786515	0.707443		61	0.113	2.523	2.952	2.41
64	0	7.47	9.024	7.47	9.024	0.835953	0.741614		64	0.011	5.519	7.55	5.508	7.539	0.822814	0.730199		64	0.011	3.7	5.387	3.689	5.376	0.777581	0.615389		64	0	2.187	3.974	2.187	3.974	0.608528	0.458393		64	0.233	6.787	6.584	6.554	6.351	0.783692	0.703575		64	0.098	2.335	2.968	2.237
67	0.0008157	7.65	9.021	7.64918	9.02018	0.856368	0.773768		67	0.012	5.536	7.511	5.524	7.499	0.829605	0.740541		67	0.011	3.518	5.324	3.507	5.313	0.747984	0.564209		67	0	2.324	3.953	2.324	3.953	0.650083	0.515886		67	0.215	6.925	6.616	6.71	6.401	0.796078	0.720549		67	0.103	2.452	2.951	2.349
70	0	7.735	9.003	7.735	9.003	0.867628	0.791504		70	0.009	5.719	7.53	5.71	7.521	0.855031	0.779256		70	0.016	3.549	5.302	3.533	5.286	0.757378	0.580454		70	0	2.476	3.969	2.476	3.969	0.68981	0.570847		70	0.204	7.106	6.626	6.902	6.422	0.816179	0.748095		70	0.097	2.488	2.963	2.391
73	0	7.745	9.025	7.745	9.025	0.866632	0.789935		73	0.012	5.743	7.517	5.731	7.505	0.860005	0.78683		73	0.016	3.509	5.315	3.493	5.299	0.746966	0.562449		73	0	2.505	3.982	2.505	3.982	0.695611	0.578873		73	0.217	6.978	6.614	6.761	6.397	0.80263	0.729528		73	0.101	2.544	2.94	2.443
76	0	7.71	9.091	7.71	9.091	0.856452	0.773902		76	0.014	5.628	7.547	5.614	7.533	0.839316	0.755328		76	0.022	3.653	5.347	3.631	5.325	0.772686	0.606924		76	0	2.422	3.967	2.422	3.967	0.675106	0.550504		76	0.212	6.978	6.573	6.766	6.361	0.80777	0.736571		76	0.099	2.541	2.96	2.442
79	0	7.62	9.03	7.62	9.03	0.852173	0.767161		79	0.013	5.735	7.568	5.722	7.555	0.852972	0.776121		79	0.02	3.533	5.305	3.513	5.285	0.753233	0.573286		79	0	2.473	3.964	2.473	3.964	0.689843	0.570893		79	0.2	7.041	6.595	6.841	6.395	0.812381	0.742891		79	0.085	2.651	2.986	2.566
82	0	7.5	9.069	7.5	9.069	0.835146	0.740342		82	0.014	5.76	7.573	5.746	7.559	0.856096	0.780878		82	0.018	3.632	5.337	3.614	5.319	0.769935	0.602168		82	0	2.438	3.978	2.438	3.978	0.677686	0.554075		82	0.201	7.378	6.578	7.177	6.377	0.854688	0.800867		82	0.09	2.569	2.963	2.479
85	0	7.76	9.035	7.76	9.035	0.867349	0.791065		85	0.007	5.746	7.535	5.739	7.528	0.858574	0.784652		85	0.024	3.663	5.292	3.639	5.268	0.782767	0.624357		85	0	2.537	3.975	2.537	3.975	0.705737	0.592884		85	0.184	7.016	6.568	6.832	6.384	0.812711	0.743342		85	0.103	2.591	2.978	2.488
	1	2	3	4	5	6	7	8	9	10	Count	Average	variance	Std. Dev	SE
0	1	1	1	1	1	1	1	1	1	1	10	1	0	0	0
1	0	0	0	0	0	0	0	0	0	0	10	0	0	0	0
4	0.264717	0.309561	0.243295	0.19321	0.284376	0.139958	0.210741	0.262495	0.231912	0.257089	10	0.239735	0.00237184	0.0487015	0.0154008
7	0.37306	0.409331	0.336115	0.3025	0.384538	0.215728	0.285569	0.355625	0.285883	0.337045	10	0.328539	0.00328655	0.0573285	0.0181288
10	0.423214	0.484972	0.428769	0.345032	0.442499	0.25266	0.310642	0.394218	0.333042	0.352687	10	0.376773	0.00494101	0.0702924	0.0222284
13	0.431224	0.53209	0.405098	0.306606	0.482083	0.308497	0.357428	0.39239	0.356476	0.389051	10	0.396094	0.00511261	0.0715025	0.0226111
16	0.495911	0.527028	0.478915	0.375032	0.486001	0.343933	0.355105	0.429296	0.399633	0.399476	10	0.429033	0.00413006	0.0642655	0.0203225
19	0.538312	0.558193	0.450209	0.349787	0.548128	0.368717	0.361031	0.452727	0.427774	0.401009	10	0.445589	0.00626732	0.0791664	0.0250346
22	0.53244	0.577877	0.461312	0.363952	0.576313	0.369889	0.415259	0.484812	0.44524	0.440953	10	0.466805	0.00586147	0.0765602	0.0242105
25	0.605231	0.594428	0.482421	0.407564	0.56028	0.368529	0.428177	0.512178	0.448764	0.463936	10	0.487151	0.0063715	0.0798217	0.0252418
28	0.576465	0.624291	0.529486	0.379867	0.584599	0.400703	0.426782	0.487272	0.452464	0.455382	10	0.491731	0.00696697	0.0834683	0.026395
31	0.61331	0.608543	0.538864	0.450764	0.617247	0.414725	0.445006	0.531202	0.48056	0.537925	10	0.523815	0.0055241	0.0743243	0.0235034
34	0.61394	0.655058	0.545497	0.454186	0.612794	0.469537	0.478457	0.538818	0.518405	0.540748	10	0.542744	0.00450491	0.0671186	0.0212248
37	0.557668	0.636668	0.585249	0.490951	0.637988	0.454033	0.503682	0.560355	0.524438	0.526977	10	0.547801	0.00362653	0.0602207	0.0190435
40	0.627425	0.654091	0.620328	0.432167	0.663782	0.482464	0.475379	0.558498	0.520153	0.569009	10	0.56033	0.00655483	0.0809619	0.0256024
43	0.667909	0.730365	0.649149	0.440153	0.638342	0.48183	0.510528	0.565508	0.552739	0.574046	10	0.581057	0.00816905	0.0903828	0.0285815
46	0.71824	0.679344	0.598966	0.468853	0.649454	0.463549	0.516847	0.553566	0.562508	0.578707	10	0.579003	0.00722915	0.0850244	0.0268871
49	0.746775	0.735234	0.571101	0.491329	0.704941	0.478008	0.531505	0.586615	0.575763	0.566914	10	0.598819	0.0094343	0.0971303	0.0307153
52	0.733756	0.684808	0.584597	0.541438	0.655863	0.493275	0.519292	0.631588	0.562179	0.622567	10	0.602936	0.00584733	0.0764679	0.0241813
55	0.722107	0.696918	0.630852	0.57665	0.70688	0.513514	0.545461	0.641589	0.542996	0.604237	10	0.61812	0.00548797	0.0740808	0.0234264
58	0.694941	0.795761	0.604052	0.544548	0.710143	0.537962	0.570663	0.618208	0.571872	0.623299	10	0.627145	0.00684062	0.082708	0.0261546
61	0.732822	0.761066	0.595552	0.55792	0.707443	0.557671	0.580166	0.669318	0.578081	0.622353	10	0.636239	0.00575066	0.0758331	0.0239805
64	0.741614	0.730199	0.615389	0.458393	0.703575	0.506091	0.583187	0.650954	0.572468	0.642562	10	0.620443	0.00867906	0.0931615	0.0294603
67	0.773768	0.740541	0.564209	0.515886	0.720549	0.539771	0.557598	0.687377	0.613267	0.635102	10	0.634807	0.0083543	0.0914019	0.0289038
70	0.791504	0.779256	0.580454	0.570847	0.748095	0.546808	0.548727	0.69479	0.606966	0.648115	10	0.651556	0.00913305	0.095567	0.0302209
73	0.789935	0.78683	0.562449	0.578873	0.729528	0.566304	0.603053	0.720577	0.595767	0.629217	10	0.656253	0.00828062	0.0909979	0.0287761
76	0.773902	0.755328	0.606924	0.550504	0.736571	0.56113	0.606692	0.704658	0.624302	0.679603	10	0.659961	0.00655561	0.0809667	0.0256039
79	0.767161	0.776121	0.573286	0.570893	0.742891	0.584136	0.596136	0.723803	0.594544	0.639122	10	0.656809	0.00731345	0.0855187	0.0270434
82	0.740342	0.780878	0.602168	0.554075	0.800867	0.568047	0.604013	0.710151	0.607557	0.663367	10	0.663146	0.0080269	0.089593	0.0283318
85	0.791065	0.784652	0.624357	0.592884	0.743342	0.569927	0.601547	0.699766	0.615661	0.653201	10	0.66764	0.00666409	0.0816339	0.0258149
[truncated: 35 more columns]

## Sheet: R2-Bottom
Repeat#1	39B(L185F+V224C) (October 19th, 2023)								Repeat#2									Repeat#3									Repeat#4									Repeat#5									Repeat#6
	Background	Bleached	Whole Cell	Bleached	Whole Cell	FRAP	Normalize			Background	Bleached	Whole Cell	Bleached	Whole Cell	FRAP	Normalize			Background	Bleached	Whole Cell	Bleached	Whole Cell	FRAP	Normalize			Background	Bleached	Whole Cell	Bleached	Whole Cell	FRAP	Normalize			Background	Bleached	Whole Cell	Bleached	Whole Cell	FRAP	Normalize			Background	Bleached	Whole Cell	Bleached
				Minus Back	Minus Back								Minus Back	Minus Back								Minus Back	Minus Back								Minus Back	Minus Back								Minus Back	Minus Back								Minus Back
0	0	15.311	15.863	15.311	15.863	1	1		0	0	12.348	12.236	12.348	12.236	1	1		0	0	15.14	10.438	15.14	10.438	1	1		0	0.001	14.871	10.439	14.87	10.438	1	1		0	0	8.036	7.494	8.036	7.494	1	1		0	0	4.028	4.436	4.028
1	0	5.284	14.3	5.284	14.3	0.382832	0		1	0.0007386	3.942	10.831	3.94126	10.8303	0.360611	0		1	0	2.645	9.062	2.645	9.062	0.20123	0		1	0.001	3.848	9.068	3.847	9.067	0.297828	0		1	0	1.115	6.608	1.115	6.608	0.157354	0		1	0	0.404	3.792	0.404
4	0	8.254	14.867	8.254	14.867	0.575205	0.311703		4	0	6.018	11.21	6.018	11.21	0.531973	0.268008		4	0.002	4.523	9.376	4.521	9.374	0.332507	0.164349		4	0	5.419	9.364	5.419	9.364	0.406223	0.154371		4	0	2.192	6.807	2.192	6.807	0.300302	0.169642		4	0	1.023	3.986	1.023
7	0	9.25	15.097	9.25	15.097	0.634794	0.408255		7	0.0007386	6.759	11.26	6.75826	11.2593	0.594796	0.366263		7	0.001	5.168	9.477	5.167	9.476	0.375928	0.218709		7	0	6.067	9.518	6.067	9.518	0.44744	0.213071		7	0	2.577	6.808	2.577	6.808	0.352995	0.232174		7	0	1.311	4.034	1.311
10	0.0007289	9.413	15.223	9.41227	15.2223	0.640614	0.417686		10	0	7.382	11.326	7.382	11.326	0.645863	0.446132		10	0	5.528	9.509	5.528	9.509	0.400797	0.249843		10	0.002	6.29	9.543	6.288	9.541	0.462621	0.23469		10	0	2.872	6.831	2.872	6.831	0.392079	0.278557		10	0	1.333	4.059	1.333
13	0.0007289	9.648	15.226	9.64727	15.2253	0.65648	0.443392		13	0	7.73	11.322	7.73	11.322	0.676549	0.494125		13	0	5.939	9.558	5.939	9.558	0.428388	0.284385		13	0	6.657	9.611	6.657	9.611	0.486202	0.268273		13	0	2.982	6.895	2.982	6.895	0.403318	0.291894		13	0	1.394	4.078	1.394
16	0.0007289	10.231	15.124	10.2303	15.1233	0.700847	0.515281		16	0	7.589	11.31	7.589	11.31	0.664913	0.475926		16	0	5.953	9.537	5.953	9.537	0.430344	0.286833		16	0.001	6.695	9.586	6.694	9.585	0.49023	0.27401		16	0	3.179	6.888	3.179	6.888	0.430399	0.324033		16	0	1.644	4.068	1.644
19	0	10.25	15.055	10.25	15.055	0.705383	0.52263		19	0	7.978	11.35	7.978	11.35	0.696532	0.525378		19	0	6.294	9.52	6.294	9.52	0.455807	0.318711		19	0.002	6.986	9.651	6.984	9.649	0.508075	0.299425		19	0	3.338	6.897	3.338	6.897	0.451336	0.348879		19	0	1.707	4.055	1.707
22	0	10.678	14.993	10.678	14.993	0.737876	0.575278		22	0	8.533	11.328	8.533	11.328	0.746434	0.603424		22	0	6.308	9.628	6.308	9.628	0.451697	0.313565		22	0	7.21	9.649	7.21	9.649	0.524517	0.32284		22	0	3.185	6.924	3.185	6.924	0.428969	0.322336		22	0	1.811	4.056	1.811
25	0	10.193	14.927	10.193	14.927	0.707475	0.526021		25	0	8.241	11.367	8.241	11.367	0.718417	0.559607		25	0.001	6.636	9.533	6.635	9.532	0.479897	0.34887		25	0.001	7.352	9.653	7.351	9.652	0.534608	0.337211		25	0	3.356	6.885	3.356	6.885	0.454561	0.352706		25	0	1.768	4.037	1.768
28	0.0007289	10.837	15.039	10.8363	15.0383	0.746558	0.589347		28	0.0007386	8.094	11.373	8.09326	11.3723	0.705212	0.538953		28	0	6.804	9.602	6.804	9.602	0.488533	0.359682		28	0	7.352	9.623	7.352	9.623	0.536292	0.33961		28	0	3.351	6.845	3.351	6.845	0.456536	0.35505		28	0	1.843	4.037	1.843
31	0	10.648	15.022	10.648	15.022	0.734382	0.569618		31	0	8.498	11.367	8.498	11.367	0.740822	0.594647		31	0.003	6.813	9.573	6.81	9.57	0.490599	0.362268		31	0.001	7.286	9.628	7.285	9.627	0.531184	0.332335		31	0	3.523	6.81	3.523	6.81	0.482436	0.385786		31	0	1.904	4.064	1.904
34	0.0007289	10.826	15.007	10.8253	15.0063	0.747391	0.590696		34	0	8.446	11.31	8.446	11.31	0.739999	0.593361		34	0.002	6.841	9.613	6.839	9.611	0.490586	0.362252		34	0	7.867	9.608	7.867	9.608	0.574755	0.394386		34	0	3.544	6.839	3.544	6.839	0.483253	0.386757		34	0	2.013	4.086	2.013
37	0	11.125	15.028	11.125	15.028	0.766974	0.622427		37	0	8.672	11.307	8.672	11.307	0.760002	0.624645		37	0.003	7.023	9.56	7.02	9.557	0.506415	0.382069		37	0	7.781	9.654	7.781	9.654	0.565763	0.38158		37	0	3.536	6.848	3.536	6.848	0.481529	0.38471		37	0	1.997	4.074	1.997
40	0.001	11.348	15.071	11.347	15.07	0.780099	0.643693		40	0	8.866	11.324	8.866	11.324	0.775837	0.649411		40	0.002	7.257	9.626	7.255	9.624	0.519725	0.398731		40	0	7.9	9.64	7.9	9.64	0.57525	0.395091		40	0	3.728	6.83	3.728	6.83	0.509013	0.417327		40	0	2.068	4.044	2.068
43	0.001	11.17	15.05	11.169	15.049	0.768933	0.625601		43	0	8.998	11.366	8.998	11.366	0.784479	0.662926		43	0.001	7.374	9.603	7.373	9.602	0.529388	0.410829		43	0.001	8.171	9.644	8.17	9.643	0.594725	0.422827		43	0	3.521	6.796	3.521	6.796	0.483155	0.38664		43	0	2.121	4.053	2.121
46	0.0007289	11.045	14.999	11.0443	14.9983	0.762918	0.615854		46	0	9.328	11.318	9.328	11.318	0.816698	0.713317		46	0	7.332	9.641	7.332	9.641	0.524314	0.404477		46	0	8.2	9.689	8.2	9.689	0.594075	0.421901		46	0	3.659	6.865	3.659	6.865	0.497045	0.403124		46	0	2.035	4.047	2.035
49	0.0007289	11.133	14.981	11.1323	14.9803	0.76992	0.627201		49	0.001	9.277	11.297	9.276	11.296	0.813727	0.708671		49	0.001	7.201	9.618	7.2	9.617	0.51616	0.394269		49	0	8.262	9.634	8.262	9.634	0.601984	0.433165		49	0	3.528	6.814	3.528	6.814	0.482837	0.386262		49	0	2.27	4.038	2.27
52	0	11.284	15.031	11.284	15.031	0.77778	0.639936		52	0.0007386	9.123	11.329	9.12226	11.3283	0.797962	0.684014		52	0	7.294	9.561	7.294	9.561	0.525961	0.406539		52	0.001	8.39	9.638	8.389	9.637	0.611047	0.446072		52	0	3.644	6.852	3.644	6.852	0.495946	0.40182		52	0	2.207	4.051	2.207
55	0.0007289	11.076	15.059	11.0753	15.0583	0.762011	0.614385		55	0.0007386	9.319	11.322	9.31826	11.3213	0.815611	0.711616		55	0	7.589	9.527	7.589	9.527	0.549186	0.435615		55	0	8.41	9.644	8.41	9.644	0.612132	0.447617		55	0	4.062	6.787	4.062	6.787	0.558131	0.475617		55	0	2.386	4.081	2.386
58	0	11.125	14.955	11.125	14.955	0.770718	0.628493		58	0	9.042	11.335	9.042	11.335	0.790471	0.672298		58	0.001	7.523	9.562	7.522	9.561	0.542402	0.427122		58	0	8.886	9.669	8.886	9.669	0.645106	0.494577		58	0	3.533	6.654	3.533	6.654	0.495148	0.400872		58	0	2.477	4.063	2.477
61	0.001	11.587	15.013	11.586	15.012	0.799607	0.675303		61	0	9.134	11.266	9.134	11.266	0.803404	0.692525		61	0.002	7.78	9.549	7.778	9.547	0.561684	0.451262		61	0.001	8.79	9.688	8.789	9.687	0.636878	0.48286		61	0	3.467	6.559	3.467	6.559	0.492935	0.398247		61	0	2.389	4.04	2.389
64	0	11.727	14.965	11.727	14.965	0.81188	0.695189		64	0	9.223	11.334	9.223	11.334	0.806365	0.697157		64	0.001	7.678	9.632	7.677	9.631	0.549556	0.436077		64	0	8.505	9.673	8.505	9.673	0.617191	0.454822		64	0	3.838	6.627	3.838	6.627	0.540085	0.454201		64	0	2.447	4.073	2.447
67	0.0007289	11.686	14.909	11.6853	14.9083	0.81207	0.695495		67	0	9.25	11.272	9.25	11.272	0.813174	0.707806		67	0.001	7.958	9.645	7.957	9.644	0.568831	0.460209		67	0	8.371	9.636	8.371	9.636	0.609799	0.444295		67	0	3.703	6.636	3.703	6.636	0.520381	0.430817		67	0	2.364	4.036	2.364
70	0	11.568	14.792	11.568	14.792	0.810239	0.692529		70	0.0007386	9.027	11.255	9.02626	11.2543	0.794756	0.679		70	0.001	7.799	9.613	7.798	9.612	0.559321	0.448303		70	0	8.795	9.686	8.795	9.686	0.637379	0.483573		70	0	3.695	6.667	3.695	6.667	0.516842	0.426618		70	0	2.321	4.067	2.321
73	0	11.606	14.705	11.606	14.705	0.81771	0.704635		73	0.001	9.326	11.269	9.325	11.268	0.820059	0.718573		73	0.001	8.056	9.613	8.055	9.612	0.577754	0.47138		73	0.001	8.743	9.631	8.742	9.63	0.637222	0.483349		73	0	3.956	6.762	3.956	6.762	0.545576	0.460717		73	0	2.263	4.058	2.263
76	0	12.159	14.843	12.159	14.843	0.848707	0.75486		76	0	9.368	11.284	9.368	11.284	0.822672	0.72266		76	0	7.883	9.679	7.883	9.679	0.561503	0.451035		76	0.001	8.99	9.607	8.989	9.606	0.656863	0.511322		76	0	3.705	6.708	3.705	6.708	0.515073	0.424519		76	0	2.326	4.061	2.326
79	0	12.258	14.813	12.258	14.813	0.85735	0.768864		79	0.0007386	9.462	11.277	9.46126	11.2763	0.831432	0.736361		79	0.001	8.037	9.612	8.036	9.611	0.576451	0.469749		79	0.002	8.848	9.647	8.846	9.645	0.6438	0.492717		79	0	3.815	6.735	3.815	6.735	0.528239	0.440143		79	0	2.24	4.074	2.24
82	0	12.155	14.671	12.155	14.671	0.858375	0.770524		82	0.001	9.549	11.248	9.548	11.247	0.841237	0.751696		82	0	8.037	9.618	8.037	9.618	0.576104	0.469314		82	0	9.233	9.676	9.233	9.676	0.669813	0.529763		82	0	3.849	6.667	3.849	6.667	0.538383	0.452181		82	0	2.417	4.065	2.417
85	0	12.303	15.18	12.303	15.18	0.839694	0.740255		85	0	9.609	11.311	9.609	11.311	0.841822	0.75261		85	0.002	8.192	9.591	8.19	9.589	0.588846	0.485266		85	0	8.843	9.647	8.843	9.647	0.643448	0.492216		85	0	3.703	6.612	3.703	6.612	0.522269	0.433059		85	0	2.366	4.07	2.366
	1	2	3	4	5	6	7	8	9	10	Count	Average	variance	Std. Dev	SE
0	1	1	1	1	1	1	1	1	1	1	10	1	0	0	0
1	0	0	0	0	0	0	0	0	0	0	10	0	0	0	0
4	0.311703	0.268008	0.164349	0.154371	0.169642	0.187288	0.358797	0.241912	0.30325	0.22879	10	0.238811	0.00499317	0.0706623	0.0223454
7	0.408255	0.366263	0.218709	0.213071	0.232174	0.272553	0.46235	0.360072	0.372981	0.336436	10	0.324286	0.00737226	0.0858619	0.0271519
10	0.417686	0.446132	0.249843	0.23469	0.278557	0.276819	0.491995	0.367457	0.402232	0.353254	10	0.351866	0.00786459	0.0886825	0.0280439
13	0.443392	0.494125	0.284385	0.268273	0.291894	0.293573	0.499059	0.407547	0.419646	0.409271	10	0.381116	0.00791671	0.0889759	0.0281367
16	0.515281	0.475926	0.286833	0.27401	0.324033	0.371298	0.59946	0.42995	0.522326	0.428881	10	0.4228	0.0117345	0.108326	0.0342556
19	0.52263	0.525378	0.318711	0.299425	0.348879	0.392299	0.70172	0.437498	0.520666	0.464445	10	0.453165	0.0147825	0.121583	0.0384481
22	0.575278	0.603424	0.313565	0.32284	0.322336	0.424161	0.652193	0.43368	0.58012	0.469775	10	0.469737	0.0161732	0.127174	0.0402159
25	0.526021	0.559607	0.34887	0.337211	0.352706	0.413493	0.62852	0.468319	0.611874	0.520631	10	0.476725	0.0119772	0.10944	0.034608
28	0.589347	0.538953	0.359682	0.33961	0.35505	0.436673	0.691783	0.490967	0.534098	0.532446	10	0.486861	0.0130318	0.114157	0.0360996
31	0.569618	0.594647	0.362268	0.332335	0.385786	0.451616	0.664618	0.474681	0.599675	0.561705	10	0.499695	0.0130838	0.114384	0.0361715
34	0.590696	0.593361	0.362252	0.394386	0.386757	0.481753	0.702243	0.526655	0.564867	0.553264	10	0.515623	0.0118272	0.108753	0.0343906
37	0.622427	0.624645	0.382069	0.38158	0.38471	0.478663	0.624956	0.540255	0.65544	0.560881	10	0.525563	0.0123078	0.110941	0.0350825
40	0.643693	0.649411	0.398731	0.395091	0.417327	0.505106	0.752974	0.568279	0.650728	0.59097	10	0.557231	0.0153325	0.123824	0.0391567
43	0.625601	0.662926	0.410829	0.422827	0.38664	0.520005	0.711386	0.538945	0.680598	0.665379	10	0.562514	0.015174	0.123183	0.0389538
46	0.615854	0.713317	0.404477	0.421901	0.403124	0.494459	0.684404	0.572045	0.67478	0.655246	10	0.563961	0.0151668	0.123153	0.0389445
49	0.627201	0.708671	0.394269	0.433165	0.386262	0.568469	0.759295	0.56427	0.675808	0.596093	10	0.57135	0.0170658	0.130636	0.0413108
52	0.639936	0.684014	0.406539	0.446072	0.40182	0.546814	0.781041	0.55516	0.743973	0.671598	10	0.587697	0.0190006	0.137843	0.0435897
55	0.614385	0.711616	0.435615	0.447617	0.475617	0.596543	0.790273	0.589274	0.719168	0.682371	10	0.606248	0.015034	0.122613	0.0387736
58	0.628493	0.672298	0.427122	0.494577	0.400872	0.62772	0.774913	0.599574	0.669491	0.625961	10	0.592102	0.0136593	0.116873	0.0369585
61	0.675303	0.692525	0.451262	0.48286	0.398247	0.604873	0.820151	0.626155	0.691223	0.627734	10	0.607033	0.0165057	0.128474	0.0406272
64	0.695189	0.697157	0.436077	0.454822	0.454201	0.616662	0.788515	0.651593	0.717936	0.583265	10	0.609542	0.0154957	0.124482	0.0393646
67	0.695495	0.707806	0.460209	0.444295	0.430817	0.597876	0.782508	0.632743	0.740582	0.62322	10	0.611555	0.0162781	0.127586	0.0403461
70	0.692529	0.679	0.448303	0.483573	0.426618	0.579113	0.733965	0.616467	0.709776	0.583228	10	0.595257	0.0124659	0.111651	0.035307
73	0.704635	0.718573	0.47138	0.483349	0.460717	0.56286	0.721998	0.597083	0.751888	0.647185	10	0.611967	0.0127438	0.112888	0.0356984
76	0.75486	0.72266	0.451035	0.511322	0.424519	0.581702	0.735802	0.626269	0.735259	0.642821	10	0.618625	0.0151113	0.122928	0.0388733
79	0.768864	0.736361	0.469749	0.492717	0.440143	0.553083	0.78766	0.60232	0.742044	0.605862	10	0.61988	0.0172022	0.131157	0.0414755
82	0.770524	0.751696	0.469314	0.529763	0.452181	0.608929	0.876214	0.66477	0.762951	0.628923	10	0.651527	0.0197068	0.140381	0.0443924
85	0.740255	0.75261	0.485266	0.492216	0.433059	0.592384	0.871074	0.652122	0.767687	0.64288	10	0.642955	0.0203748	0.14274	0.0451385
Repeat#1	39B(Septuple) (October 19th, 2023)								Repeat#2									Repeat#3									Repeat#4									Repeat#5									Repeat#6
	Background	Bleached	Whole Cell	Bleached	Whole Cell	FRAP	Normalize			Background	Bleached	Whole Cell	Bleached	Whole Cell	FRAP	Normalize			Background	Bleached	Whole Cell	Bleached	Whole Cell	FRAP	Normalize			Background	Bleached	Whole Cell	Bleached	Whole Cell	FRAP	Normalize			Background	Bleached	Whole Cell	Bleached	Whole Cell	FRAP	Normalize			Background	Bleached	Whole Cell	Bleached
				Minus Back	Minus Back								Minus Back	Minus Back								Minus Back	Minus Back								Minus Back	Minus Back								Minus Back	Minus Back								Minus Back
0	0	13.139	8.471	13.139	8.471	1	1		0	0	11.937	6.16	11.937	6.16	1	1		0	0	11.711	5.808	11.711	5.808	1	1		0	0.018	11.384	5.691	11.366	5.673	1	1		0	0	8.318	5.711	8.318	5.711	1	1		0	0	5.419	3.816	5.419
1	0	0.609	7.105	0.609	7.105	0.0552619	0		1	0	0.873	5.093	0.873	5.093	0.0884558	0		1	0.000774	1.073	4.785	1.07223	4.78423	0.111149	0		1	0.018	0.608	4.911	0.59	4.893	0.0601841	0		1	0	0.321	4.936	0.321	4.936	0.0446502	0		1	0	0.148	3.201	0.148
4	0	0.918	7.514	0.918	7.514	0.0787669	0.02488		4	0	1.435	5.425	1.435	5.425	0.136502	0.0527082		4	0	1.387	5.066	1.387	5.066	0.135783	0.0277134		4	0.017	1.051	5.184	1.034	5.167	0.099882	0.0422401		4	0	0.615	5.141	0.615	5.141	0.0821336	0.0392353		4	0	0.389	3.403	0.389
7	0.0007396	1.097	7.651	1.09626	7.65026	0.0923868	0.0392965		7	0	1.613	5.483	1.613	5.483	0.15181	0.0695026		7	0	1.613	5.175	1.613	5.175	0.154581	0.0488628		7	0.021	1.271	5.293	1.25	5.272	0.118342	0.0618824		7	0	0.718	5.257	0.718	5.257	0.0937734	0.0514191		7	0	0.345	3.484	0.345
10	0	1.261	7.75	1.261	7.75	0.104902	0.0525443		10	0	1.673	5.539	1.673	5.539	0.155866	0.0739512		10	0	1.676	5.268	1.676	5.268	0.157783	0.0524653		10	0.024	1.227	5.302	1.203	5.278	0.113763	0.0570101		10	0	0.774	5.31	0.774	5.31	0.100078	0.0580186		10	0	0.45	3.527	0.45
13	0	1.127	7.746	1.127	7.746	0.0938034	0.040796		13	0	1.794	5.544	1.794	5.544	0.166988	0.0861528		13	0	1.724	5.272	1.724	5.272	0.162179	0.0574107		13	0.025	1.282	5.334	1.257	5.309	0.118176	0.0617051		13	0	0.85	5.364	0.85	5.364	0.108799	0.0671466		13	0	0.472	3.513	0.472
16	0	1.167	7.777	1.167	7.777	0.0967456	0.0439103		16	0	1.806	5.536	1.806	5.536	0.168348	0.0876446		16	0	1.657	5.271	1.657	5.271	0.155906	0.050353		16	0.026	1.373	5.374	1.347	5.348	0.125713	0.0697256		16	0	0.806	5.374	0.806	5.374	0.102975	0.0610505		16	0	0.454	3.505	0.454
19	0	1.188	7.79	1.188	7.79	0.0983221	0.0455791		19	0	1.832	5.635	1.832	5.635	0.167771	0.087012		19	0	1.746	5.278	1.746	5.278	0.164062	0.059529		19	0.018	1.357	5.322	1.339	5.304	0.126003	0.0700342		19	0	0.871	5.412	0.871	5.412	0.110498	0.0689251		19	0	0.528	3.521	0.528
22	0	1.303	7.802	1.303	7.802	0.107674	0.0554779		22	0	1.848	5.584	1.848	5.584	0.170782	0.0903151		22	0	1.816	5.21	1.816	5.21	0.172866	0.0694346		22	0.019	1.341	5.314	1.322	5.295	0.124615	0.068557		22	0	0.885	5.439	0.885	5.439	0.111717	0.0702008		22	0	0.489	3.541	0.489
25	0	1.291	7.764	1.291	7.764	0.107205	0.054981		25	0	1.876	5.654	1.876	5.654	0.171223	0.0907991		25	0	1.794	5.198	1.794	5.198	0.171167	0.0675221		25	0.022	1.302	5.374	1.28	5.352	0.119371	0.0629771		25	0	0.891	5.377	0.891	5.377	0.113771	0.0723511		25	0	0.467	3.541	0.467
28	0.0007396	1.279	7.764	1.27826	7.76326	0.106157	0.0538719		28	0	1.841	5.469	1.841	5.469	0.173713	0.0935302		28	0	1.81	5.19	1.81	5.19	0.172959	0.0695391		28	0.02	1.31	5.358	1.29	5.338	0.120619	0.0643052		28	0	0.938	5.367	0.938	5.367	0.119995	0.0788666		28	0	0.594	3.566	0.594
31	0.0007396	1.233	7.719	1.23226	7.71826	0.102933	0.0504598		31	0	1.908	5.513	1.908	5.513	0.178598	0.0988893		31	0	1.832	5.275	1.832	5.275	0.172241	0.0687306		31	0.017	1.357	5.334	1.34	5.317	0.125789	0.0698063		31	0	0.9	5.415	0.9	5.415	0.114114	0.0727099		31	0	0.572	3.579	0.572
34	0	1.324	7.799	1.324	7.799	0.109451	0.0573593		34	0	1.921	5.45	1.921	5.45	0.181893	0.102505		34	0	1.879	5.317	1.879	5.317	0.175264	0.072132		34	0.018	1.353	5.346	1.335	5.328	0.125061	0.0690316		34	0	0.929	5.437	0.929	5.437	0.117314	0.0760599		34	0	0.524	3.59	0.524
37	0	1.312	7.766	1.312	7.766	0.10892	0.0567971		37	0	1.924	5.502	1.924	5.502	0.180455	0.100927		37	0	1.832	5.335	1.832	5.335	0.170304	0.0665512		37	0.019	1.341	5.354	1.322	5.335	0.123681	0.0675629		37	0	0.979	5.463	0.979	5.463	0.12304	0.0820531		37	0	0.489	3.551	0.489
40	0.0007396	1.361	7.777	1.36026	7.77626	0.112778	0.0608803		40	0	1.952	5.437	1.952	5.437	0.18527	0.106209		40	0	1.879	5.311	1.879	5.311	0.175462	0.0723548		40	0.018	1.376	5.386	1.358	5.368	0.126268	0.0703155		40	0	1.041	5.493	1.041	5.493	0.130117	0.0894614		40	0.0007776	0.55	3.574	0.549222
43	0	1.327	7.795	1.327	7.795	0.109756	0.0576814		43	0.0007987	1.924	5.355	1.9232	5.3542	0.18536	0.106308		43	0	1.844	5.339	1.844	5.339	0.171291	0.0676618		43	0.02	1.408	5.388	1.388	5.368	0.129057	0.0732835		43	0	1.035	5.43	1.035	5.43	0.130868	0.0902475		43	0	0.559	3.545	0.559
46	0	1.403	7.81	1.403	7.81	0.115819	0.0640992		46	0	1.959	5.373	1.959	5.373	0.18815	0.109368		46	0	1.949	5.307	1.949	5.307	0.182136	0.0798631		46	0.018	1.424	5.393	1.406	5.375	0.130561	0.0748832		46	0	0.941	5.504	0.941	5.504	0.117383	0.0761319		46	0	0.59	3.569	0.59
49	0	1.406	7.849	1.406	7.849	0.11549	0.0637508		49	0	2.063	5.422	2.063	5.422	0.196347	0.118361		49	0	1.94	5.314	1.94	5.314	0.181056	0.0786482		49	0.023	1.471	5.38	1.448	5.357	0.134912	0.0795138		49	0	1.085	5.499	1.085	5.499	0.135469	0.0950632		49	0	0.655	3.573	0.655
52	0	1.336	7.844	1.336	7.844	0.10981	0.0577387		52	0	1.99	5.402	1.99	5.402	0.190101	0.111509		52	0	1.873	5.365	1.873	5.365	0.173141	0.0697439		52	0.029	1.369	5.374	1.34	5.345	0.12513	0.0691051		52	0	1.059	5.529	1.059	5.529	0.131505	0.0909143		52	0	0.668	3.551	0.668
55	0	1.436	7.801	1.436	7.801	0.11868	0.0671274		55	0	2.073	5.366	2.073	5.366	0.199358	0.121664		55	0	1.879	5.414	1.879	5.414	0.172124	0.0685992		55	0.024	1.424	5.386	1.4	5.362	0.130319	0.0746257		55	0	1.079	5.519	1.079	5.519	0.134231	0.093768		55	0	0.664	3.535	0.664
58	0	1.409	7.799	1.409	7.799	0.116478	0.0647971		58	0	2.133	5.347	2.133	5.347	0.205857	0.128794		58	0	1.965	5.418	1.965	5.418	0.179869	0.0773128		58	0.016	1.451	5.376	1.435	5.36	0.133626	0.0781454		58	0	1.135	5.542	1.135	5.542	0.140612	0.100447		58	0	0.642	3.565	0.642
61	0	1.421	7.815	1.421	7.815	0.11723	0.0655925		61	0	2.076	5.329	2.076	5.329	0.201033	0.123502		61	0	2.038	5.431	2.038	5.431	0.186105	0.0843281		61	0.016	1.416	5.39	1.4	5.374	0.130028	0.0743161		61	0	1.012	5.559	1.012	5.559	0.124991	0.0840952		61	0	0.655	3.557	0.655
64	0	1.482	7.843	1.482	7.843	0.121826	0.0704573		64	0.0007987	2.095	5.312	2.0942	5.3112	0.203475	0.126181		64	0	1.997	5.497	1.997	5.497	0.180171	0.0776526		64	0.019	1.416	5.359	1.397	5.34	0.130575	0.0748987		64	0	1.006	5.583	1.006	5.583	0.123715	0.0827604		64	0	0.55	3.556	0.55
67	0	1.409	7.861	1.409	7.861	0.115559	0.0638247		67	0	2.067	5.191	2.067	5.191	0.205483	0.128383		67	0	1.984	5.401	1.984	5.401	0.18218	0.0799126		67	0.023	1.506	5.377	1.483	5.354	0.138251	0.083066		67	0	1.124	5.647	1.124	5.647	0.13666	0.0963102		67	0	0.725	3.549	0.725
70	0	1.461	7.832	1.461	7.832	0.120268	0.0688086		70	0	2.108	5.229	2.108	5.229	0.208036	0.131184		70	0	2.041	5.44	2.041	5.44	0.18607	0.0842894		70	0.009	1.592	5.384	1.583	5.375	0.146997	0.0923719		70	0	1.032	5.628	1.032	5.628	0.125898	0.0850451		70	0	0.694	3.548	0.694
73	0	1.448	7.836	1.448	7.836	0.119137	0.0676114		73	0	2.127	5.082	2.127	5.082	0.215982	0.139902		73	0	1.975	5.42	1.975	5.42	0.180718	0.0782676		73	0.018	1.412	5.376	1.394	5.358	0.129857	0.0741346		73	0	1.118	5.65	1.118	5.65	0.135858	0.0954711		73	0	0.55	3.56	0.55
76	0	1.527	7.824	1.527	7.824	0.12583	0.0746955		76	0	2.114	5.111	2.114	5.111	0.213444	0.137117		76	0	1.99	5.446	1.99	5.446	0.181221	0.0788337		76	0.015	1.549	5.361	1.534	5.346	0.143219	0.0883526		76	0	1.174	5.627	1.174	5.627	0.143247	0.103205		76	0	0.668	3.584	0.668
79	0.001	1.515	7.811	1.514	7.81	0.124982	0.0737983		79	0	1.984	5.254	1.984	5.254	0.194866	0.116737		79	0	1.876	5.408	1.876	5.408	0.17204	0.0685045		79	0.013	1.463	5.345	1.45	5.332	0.135732	0.0803861		79	0	1.162	5.649	1.162	5.649	0.14123	0.101094		79	0	0.703	3.549	0.703
82	0	1.47	7.791	1.47	7.791	0.121646	0.0702668		82	0	2.206	5.185	2.206	5.185	0.219554	0.14382		82	0	2.019	5.525	2.019	5.525	0.181233	0.0788471		82	0.011	1.467	5.356	1.456	5.345	0.135962	0.080631		82	0	1.112	5.616	1.112	5.616	0.135947	0.0955642		82	0	0.616	3.562	0.616
85	0	1.476	7.81	1.476	7.81	0.121845	0.0704779		85	0	2.035	5.246	2.035	5.246	0.20018	0.122566		85	0	2.06	5.483	2.06	5.483	0.186329	0.0845812		85	0.01	1.565	5.34	1.555	5.33	0.145616	0.0909025		85	0	1.062	5.562	1.062	5.562	0.131095	0.0904852		85	0	0.764	3.566	0.764
	1	2	3	4	5	6	7	8	9	10	Count	Average	variance	Std. Dev	SE
0	1	1	1	1	1	1	1	1	1	1	10	1	0	0	0
1	0	0	0	0	0	0	0	0	0	0	10	0	0	0	0
4	0.02488	0.0527082	0.0277134	0.0422401	0.0392353	0.0495512	0.0289448	0.0505573	0.0252062	0.0238526	10	0.0364889	0.000136432	0.0116804	0.00369367
7	0.0392965	0.0695026	0.0488628	0.0618824	0.0514191	0.0384242	0.0363256	0.0616026	0.0236312	0.04399	10	0.0474937	0.00019596	0.0139986	0.00442674
10	0.0525443	0.0739512	0.0524653	0.0570101	0.0580186	0.0592149	0.0382826	0.0746433	0.0384312	0.0619916	10	0.0566553	0.00015154	0.0123101	0.00389281
13	0.040796	0.0861528	0.0574107	0.0617051	0.0671466	0.0641433	0.0465116	0.0855284	0.0388335	0.0657239	10	0.0613952	0.000269507	0.0164167	0.00519141
16	0.0439103	0.0876446	0.050353	0.0697256	0.0610505	0.0606285	0.0457666	0.0804452	0.044119	0.0632599	10	0.0606903	0.000232324	0.0152422	0.00482
19	0.0455791	0.087012	0.059529	0.0700342	0.0689251	0.0754979	0.0501829	0.0951198	0.053226	0.0615406	10	0.0666647	0.000254691	0.0159591	0.0050467
22	0.0554779	0.0903151	0.0694346	0.068557	0.0702008	0.0668645	0.0560601	0.0818827	0.0537509	0.0660477	10	0.0678591	0.000133912	0.011572	0.0036594
25	0.054981	0.0907991	0.0675221	0.0629771	0.0723511	0.0623422	0.0523512	0.0913238	0.0503618	0.0939208	10	0.069893	0.000277971	0.0166725	0.0052723
28	0.0538719	0.0935302	0.0695391	0.0643052	0.0788666	0.0875923	0.0491864	0.0872371	0.0417882	0.0744592	10	0.0700376	0.000308959	0.0175772	0.00555841
31	0.0504598	0.0988893	0.0687306	0.0698063	0.0727099	0.0826776	0.0520768	0.0908623	0.0486428	0.0757023	10	0.0710558	0.000291122	0.0170623	0.00539557
34	0.0573593	0.102505	0.072132	0.0690316	0.0760599	0.072589	0.0552937	0.0981022	0.0499481	0.086551	10	0.0739571	0.000310075	0.0176089	0.00556844
37	0.0567971	0.100927	0.0665512	0.0675629	0.0820531	0.0665815	0.0583424	0.100019	0.0502941	0.0943025	10	0.0743431	0.000348108	0.0186576	0.00590007
40	0.0608803	0.106209	0.0723548	0.0703155	0.0894614	0.0782258	0.0608414	0.0990463	0.0561292	0.101312	10	0.0794777	0.000338725	0.0184045	0.00582001
43	0.0576814	0.106308	0.0676618	0.0732835	0.0902475	0.0811241	0.0606697	0.105527	0.0508638	0.108503	10	0.0801869	0.000464453	0.0215512	0.00681508
46	0.0640992	0.109368	0.0798631	0.0748832	0.0761319	0.0866746	0.0639996	0.10683	0.0592334	0.0870369	10	0.080812	0.000294564	0.0171629	0.00542737
49	0.0637508	0.118361	0.0786482	0.0795138	0.0950632	0.0997816	0.0603865	0.111448	0.0465272	0.10741	10	0.086089	0.000581169	0.0241074	0.00762344
52	0.0577387	0.111509	0.0697439	0.0691051	0.0909143	0.103273	0.0612547	0.110908	0.0521881	0.105187	10	0.0831822	0.00055404	0.023538	0.00744338
55	0.0671274	0.121664	0.0685992	0.0746257	0.093768	0.103069	0.0578407	0.107249	0.0473526	0.102758	10	0.0844055	0.000600611	0.0245074	0.00774991
58	0.0647971	0.128794	0.0773128	0.0781454	0.100447	0.0974268	0.0623266	0.108504	0.0586556	0.0937726	10	0.0870182	0.000513551	0.0226617	0.00716625
61	0.0655925	0.123502	0.0843281	0.0743161	0.0840952	0.100382	0.0660277	0.120571	0.0568878	0.106867	10	0.0882569	0.00055541	0.0235671	0.00745258
64	0.0704573	0.126181	0.0776526	0.0748987	0.0827604	0.0789268	0.0623734	0.11066	0.0581855	0.113225	10	0.085532	0.000532055	0.0230663	0.00729421
67	0.0638247	0.128383	0.0799126	0.083066	0.0963102	0.115041	0.0694633	0.125598	0.0539793	0.0893249	10	0.0904902	0.000662177	0.0257328	0.00813743
70	0.0688086	0.131184	0.0842894	0.0923719	0.0850451	0.108723	0.0672849	0.126415	0.0534244	0.105897	10	0.0923443	0.000659564	0.025682	0.00812135
73	0.0676114	0.139902	0.0782676	0.0741346	0.0954711	0.0788003	0.0629863	0.125772	0.0578746	0.102353	10	0.0883173	0.000744654	0.0272884	0.00862934
76	0.0746955	0.137117	0.0788337	0.0883526	0.103205	0.102012	0.0662492	0.140047	0.0644539	0.116985	10	0.0971952	0.000759141	0.0275525	0.00871287
79	0.0737983	0.116737	0.0685045	0.0803861	0.101094	0.110529	0.0731294	0.115426	0.051912	0.11321	10	0.0904726	0.000554957	0.0235575	0.00744954
82	0.0702668	0.14382	0.0788471	0.080631	0.0955642	0.0922241	0.0770427	0.126456	0.0591077	0.125264	10	0.0949224	0.000776294	0.027862	0.00881075
85	0.0704779	0.122566	0.0845812	0.0909025	0.0904852	0.122293	0.0735354	0.120197	0.0659291	0.101984	10	0.0942951	0.000470712	0.0216959	0.00686084
Repeat#1	39B(Septuple, no L185F) (October 19th, 2023)								Repeat#2									Repeat#3									Repeat#4									Repeat#5									Repeat#6
	Background	Bleached	Whole Cell	Bleached	Whole Cell	FRAP	Normalize			Background	Bleached	Whole Cell	Bleached	Whole Cell	FRAP	Normalize			Background	Bleached	Whole Cell	Bleached	Whole Cell	FRAP	Normalize			Background	Bleached	Whole Cell	Bleached	Whole Cell	FRAP	Normalize			Background	Bleached	Whole Cell	Bleached	Whole Cell	FRAP	Normalize			Background	Bleached	Whole Cell	Bleached
				Minus Back	Minus Back								Minus Back	Minus Back								Minus Back	Minus Back								Minus Back	Minus Back								Minus Back	Minus Back								Minus Back
0	0	14.438	11.952	14.438	11.952	1	1		0	0	7.455	9.365	7.455	9.365	1	1		0	0	7.691	7.324	7.691	7.324	1	1		0	0	12.547	11.991	12.547	11.991	1	1		0	0.0008382	10.217	10.925	10.2162	10.9242	1	1		0	0	4.542	5.682	4.542
1	0	4.7	10.132	4.7	10.132	0.384004	0		1	0	2.445	8.108	2.445	8.108	0.378813	0		1	0	1.94	6.241	1.94	6.241	0.296015	0		1	0	3.215	9.968	3.215	9.968	0.30824	0		1	0	4.023	9.88	4.023	9.88	0.435405	0		1	0	1.682	5.052	1.682
4	0	7.512	10.539	7.512	10.539	0.590051	0.334494		4	0	3.576	8.409	3.576	8.409	0.534212	0.250164		4	0.0007918	2.79	6.594	2.78921	6.59321	0.402856	0.151766		4	0	5.178	10.616	5.178	10.616	0.46614	0.228259		4	0	6.413	10.303	6.413	10.303	0.665576	0.407675		4	0.001	2.474	5.293	2.473
7	0	7.875	10.803	7.875	10.803	0.603448	0.356242		7	0	3.8	8.494	3.8	8.494	0.561994	0.294888		7	0	3.142	6.719	3.142	6.719	0.445315	0.212078		7	0.001	5.911	10.839	5.91	10.838	0.521139	0.307765		7	0	6.923	10.367	6.923	10.367	0.714071	0.493569		7	0	2.49	5.317	2.49
10	0	8.45	10.9	8.45	10.9	0.641747	0.418416		10	0	3.915	8.472	3.915	8.472	0.580505	0.324688		10	0	3.385	6.745	3.385	6.745	0.477906	0.258373		10	0.001	6.327	10.957	6.326	10.956	0.551814	0.352108		10	0	7.277	10.425	7.277	10.425	0.746409	0.550844		10	0	2.818	5.381	2.818
13	0	8.137	10.952	8.137	10.952	0.615042	0.375063		13	0.0007728	4.055	8.377	4.05423	8.37623	0.608023	0.368986		13	0	3.454	6.753	3.454	6.753	0.48707	0.271391		13	0	6.411	10.934	6.411	10.934	0.560354	0.364453		13	0	7.45	10.455	7.45	10.455	0.761961	0.578389		13	0.001	2.599	5.363	2.598
16	0	8.775	10.959	8.775	10.959	0.662842	0.452661		16	0	4.288	8.523	4.288	8.523	0.632008	0.407598		16	0	3.544	6.746	3.544	6.746	0.50028	0.290155		16	0	6.65	10.885	6.65	10.885	0.58386	0.398433		16	0	7.763	10.487	7.763	10.487	0.791551	0.630798		16	0	2.818	5.34	2.818
19	0	8.837	10.974	8.837	10.974	0.666612	0.458783		19	0	4.282	8.447	4.282	8.447	0.636802	0.415316		19	0	3.612	6.722	3.612	6.722	0.511699	0.306377		19	0	7.047	10.903	7.047	10.903	0.617695	0.447344		19	0	7.747	10.48	7.747	10.48	0.790447	0.628843		19	0	2.891	5.368	2.891
22	0	9.637	11.079	9.637	11.079	0.72007	0.545565		22	0	4.303	8.462	4.303	8.462	0.638791	0.418517		22	0	3.699	6.755	3.699	6.755	0.521464	0.320248		22	0	7.262	10.926	7.262	10.926	0.6352	0.47265		22	0	7.787	10.493	7.787	10.493	0.793544	0.634329		22	0	2.844	5.365	2.844
25	0	9.85	11.061	9.85	11.061	0.737183	0.573346		25	0	4.37	8.497	4.37	8.497	0.646065	0.430227		25	0	3.877	6.719	3.877	6.719	0.549486	0.360052		25	0	7.196	10.962	7.196	10.962	0.62736	0.461316		25	0	8.023	10.521	8.023	10.521	0.815418	0.673071		25	0	3.083	5.393	3.083
28	0	9.625	11.091	9.625	11.091	0.718395	0.542846		28	0	4.403	8.418	4.403	8.418	0.657052	0.447915		28	0	4.014	6.753	4.014	6.753	0.566039	0.383565		28	0	7.533	10.956	7.533	10.956	0.6571	0.504308		28	0.0008382	8.04	10.539	8.03916	10.5382	0.81573	0.673624		28	0	3.141	5.37	3.141
31	0	9.575	11.059	9.575	11.059	0.716731	0.540145		31	0	4.567	8.493	4.567	8.493	0.675507	0.477624		31	0	3.869	6.722	3.869	6.722	0.548108	0.358094		31	0.001	7.379	10.999	7.378	10.998	0.641122	0.48121		31	0	8.15	10.57	8.15	10.57	0.824485	0.689132		31	0.001	3.083	5.372	3.082
34	0	10.337	11.082	10.337	11.082	0.772165	0.630135		34	0	4.885	8.512	4.885	8.512	0.72093	0.550747		34	0	4.038	6.736	4.038	6.736	0.57086	0.390414		34	0	7.584	10.989	7.584	10.989	0.659562	0.507867		34	0	8.137	10.541	8.137	10.541	0.825435	0.690814		34	0	3.094	5.325	3.094
37	0	9.75	11.106	9.75	11.106	0.726742	0.556397		37	0	4.721	8.46	4.721	8.46	0.701009	0.518678		37	0.0007918	4.172	6.759	4.17121	6.75821	0.587754	0.414412		37	0	7.575	10.969	7.575	10.969	0.659981	0.508472		37	0	8.327	10.525	8.327	10.525	0.845993	0.727226		37	0	3.198	5.355	3.198
40	0	10.262	11.237	10.262	11.237	0.755988	0.603875		40	0	4.688	8.365	4.688	8.365	0.704015	0.523517		40	0	4.235	6.833	4.235	6.833	0.590211	0.417902		40	0	7.687	10.933	7.687	10.933	0.671944	0.525766		40	0	8.52	10.536	8.52	10.536	0.864697	0.760355		40	0	3.172	5.341	3.172
43	0	10.725	11.234	10.725	11.234	0.790308	0.659589		43	0	4.67	8.435	4.67	8.435	0.695492	0.509796		43	0	4.32	6.796	4.32	6.796	0.605335	0.439385		43	0	7.874	10.815	7.874	10.815	0.6958	0.560252		43	0	8.477	10.513	8.477	10.513	0.862216	0.755959		43	0	3.161	5.339	3.161
46	0	10.837	11.183	10.837	11.183	0.802203	0.678899		46	0	4.733	8.413	4.733	8.413	0.706717	0.527867		46	0.0007918	4.306	6.74	4.30521	6.73921	0.608346	0.443662		46	0	7.888	10.803	7.888	10.803	0.697811	0.56316		46	0	8.337	10.548	8.337	10.548	0.845162	0.725754		46	0	3.135	5.362	3.135
49	0	10.387	11.224	10.387	11.224	0.766083	0.620262		49	0	4.979	8.461	4.979	8.461	0.739232	0.580209		49	0	4.407	6.798	4.407	6.798	0.617344	0.456444		49	0	8.07	10.899	8.07	10.899	0.707624	0.577345		49	0.0008382	8.487	10.547	8.48616	10.5462	0.860433	0.752802		49	0	3.12	5.335	3.12
52	0	10	11.227	10	11.227	0.737343	0.573606		52	0	4.861	8.363	4.861	8.363	0.730169	0.565621		52	0	4.53	6.841	4.53	6.841	0.630586	0.475253		52	0	8.07	10.89	8.07	10.89	0.708209	0.57819		52	0	8.273	10.552	8.273	10.552	0.838356	0.7137		52	0.001	3.099	5.314	3.098
55	0	10.387	11.148	10.387	11.148	0.771306	0.628741		55	0	4.842	8.378	4.842	8.378	0.726013	0.55893		55	0	4.418	6.83	4.418	6.83	0.615986	0.454514		55	0	8.402	11.005	8.402	11.005	0.729639	0.60917		55	0	8.333	10.518	8.333	10.518	0.847166	0.729303		55	0	3.135	5.347	3.135
58	0	10.4	11.23	10.4	11.23	0.766632	0.621154		58	0	4.779	8.416	4.779	8.416	0.713332	0.538515		58	0	4.563	6.798	4.563	6.798	0.639197	0.487485		58	0	8.187	10.912	8.187	10.912	0.717028	0.590939		58	0	8.413	10.577	8.413	10.577	0.850528	0.735258		58	0	3.068	5.322	3.068
61	0	10.887	11.231	10.887	11.231	0.80246	0.679316		61	0.0007728	4.924	8.376	4.92323	8.37523	0.738437	0.57893		61	0	4.525	6.791	4.525	6.791	0.634527	0.480852		61	0	8.5	10.984	8.5	10.984	0.739561	0.623512		61	0	8.48	10.539	8.48	10.539	0.860393	0.75273		61	0.001	3.089	5.301	3.088
64	0	10.825	11.24	10.825	11.24	0.797251	0.67086		64	0	5.139	8.416	5.139	8.416	0.767067	0.625019		64	0	4.56	6.825	4.56	6.825	0.63625	0.483299		64	0	8.407	11.01	8.407	11.01	0.729742	0.609318		64	0	8.367	10.52	8.367	10.52	0.850461	0.735139		64	0	3.349	5.294	3.349
67	0	10.887	11.195	10.887	11.195	0.80504	0.683505		67	0	5.073	8.314	5.073	8.314	0.766505	0.624115		67	0	4.73	6.805	4.73	6.805	0.661909	0.519748		67	0	8.551	10.996	8.551	10.996	0.743186	0.628753		67	0	8.483	10.503	8.483	10.503	0.863647	0.758495		67	0	3.104	5.299	3.104
70	0	10.887	11.153	10.887	11.153	0.808072	0.688426		70	0	5.106	8.266	5.106	8.266	0.775971	0.639353		70	0	4.689	6.798	4.689	6.798	0.656848	0.512557		70	0	8.748	11.007	8.748	11.007	0.759548	0.652406		70	0	8.603	10.515	8.603	10.515	0.874865	0.778363		70	0	3.146	5.297	3.146
73	0	11.2	11.265	11.2	11.265	0.823039	0.712723		73	0	5.161	8.254	5.161	8.254	0.78547	0.654645		73	0.0007918	4.691	6.798	4.69021	6.79721	0.657093	0.512907		73	0.001	8.668	10.983	8.667	10.982	0.754228	0.644716		73	0	8.193	10.459	8.193	10.459	0.837632	0.712416		73	0	3.193	5.304	3.193
76	0	10.562	11.146	10.562	11.146	0.784442	0.650065		76	0	5.242	8.268	5.242	8.268	0.796447	0.672315		76	0.0007918	4.587	6.79	4.58621	6.78921	0.64328	0.493285		76	0	8.327	10.933	8.327	10.933	0.727888	0.606639		76	0	8.423	10.467	8.423	10.467	0.860488	0.752899		76	0	3.24	5.281	3.24
79	0	11.438	11.214	11.438	11.214	0.844351	0.747321		79	0	5.288	8.207	5.288	8.207	0.809407	0.69318		79	0	4.847	6.825	4.847	6.825	0.676295	0.540182		79	0	8.467	11.032	8.467	11.032	0.733484	0.614728		79	0	8.52	10.459	8.52	10.459	0.871063	0.77163		79	0	3.349	5.319	3.349
82	0	11.012	11.154	11.012	11.154	0.817277	0.703369		82	0	5.358	8.161	5.358	8.161	0.824745	0.71787		82	0	4.653	6.817	4.653	6.817	0.649988	0.502813		82	0	8.505	11.071	8.505	11.071	0.734181	0.615735		82	0	8.547	10.499	8.547	10.499	0.870495	0.770623		82	0	3.255	5.29	3.255
85	0	10.9	11.149	10.9	11.149	0.809327	0.690464		85	0	5.245	8.207	5.245	8.207	0.802826	0.682584		85	0	4.82	6.77	4.82	6.77	0.677991	0.542591		85	0	8.416	11.006	8.416	11.006	0.730789	0.610831		85	0	8.523	10.543	8.523	10.543	0.864428	0.759877		85	0	3.188	5.276	3.188
	1	2	3	4	5	6	7	8	9	10	Count	Average	variance	Std. Dev	SE
0	1	1	1	1	1	1	1	1	1	1	10	1	0	0	0
1	0	0	0	0	0	0	0	0	0	0	10	0	0	0	0
4	0.334494	0.250164	0.151766	0.228259	0.407675	0.288086	0.188773	0.190315	0.163038	0.206656	10	0.240923	0.00661133	0.0813101	0.0257125
7	0.356242	0.294888	0.212078	0.307765	0.493569	0.29023	0.266375	0.278129	0.231407	0.298547	10	0.302923	0.00608608	0.0780133	0.02467
10	0.418416	0.324688	0.258373	0.352108	0.550844	0.408973	0.305404	0.344669	0.261186	0.416994	10	0.364165	0.00776936	0.088144	0.0278736
13	0.375063	0.368986	0.271391	0.364453	0.578389	0.324987	0.362103	0.390426	0.308284	0.413878	10	0.375796	0.00679014	0.0824023	0.0260579
16	0.452661	0.407598	0.290155	0.398433	0.630798	0.417594	0.379226	0.41043	0.296943	0.477511	10	0.416135	0.00922691	0.0960568	0.0303758
19	0.458783	0.415316	0.306377	0.447344	0.628843	0.440848	0.422311	0.434492	0.335815	0.474159	10	0.436429	0.00741898	0.0861335	0.0272378
22	0.545565	0.418517	0.320248	0.47265	0.634329	0.422712	0.428519	0.448972	0.349181	0.566455	10	0.460715	0.00947054	0.0973167	0.0307742
25	0.573346	0.430227	0.360052	0.461316	0.673071	0.511824	0.451654	0.501625	0.377084	0.545955	10	0.488616	0.00885415	0.0940965	0.0297559
28	0.542846	0.447915	0.383565	0.504308	0.673624	0.54023	0.508066	0.527634	0.388982	0.587628	10	0.51048	0.00773578	0.0879533	0.0278133
31	0.540145	0.477624	0.358094	0.48121	0.689132	0.516445	0.499838	0.505711	0.378536	0.594221	10	0.504096	0.00912666	0.0955336	0.0302104
34	0.630135	0.550747	0.390414	0.507867	0.690814	0.531904	0.56441	0.533785	0.425093	0.695797	10	0.552096	0.0101229	0.100613	0.0318165
37	0.556397	0.518678	0.414412	0.508472	0.727226	0.566563	0.549817	0.50139	0.422333	0.641613	10	0.54069	0.008778	0.093691	0.0296277
40	0.603875	0.523517	0.417902	0.525766	0.760355	0.559482	0.543179	0.530335	0.431702	0.663314	10	0.555943	0.0103216	0.101595	0.0321273
43	0.659589	0.509796	0.439385	0.560252	0.755959	0.555542	0.538942	0.577832	0.42343	0.679885	10	0.570061	0.0109088	0.104445	0.0330285
46	0.678899	0.527867	0.443662	0.56316	0.725754	0.539702	0.542259	0.587268	0.449246	0.67211	10	0.572993	0.0089784	0.0947544	0.029964
49	0.620262	0.580209	0.456444	0.577345	0.752802	0.540017	0.560341	0.605808	0.455214	0.701948	10	0.585039	0.00884387	0.0940418	0.0297386
52	0.573606	0.565621	0.475253	0.57819	0.7137	0.536332	0.598614	0.618668	0.466328	0.757921	10	0.588423	0.00852388	0.0923248	0.0291957
55	0.628741	0.55893	0.454514	0.60917	0.729303	0.543218	0.590919	0.593978	0.49204	0.693271	10	0.589408	0.00700649	0.0837048	0.0264698
58	0.621154	0.538515	0.487485	0.590939	0.735258	0.522132	0.610286	0.584147	0.503036	0.726451	10	0.59194	0.0073808	0.0859116	0.0271676
61	0.679316	0.57893	0.480852	0.623512	0.75273	0.535353	0.605404	0.59468	0.503936	0.7376	10	0.609231	0.00848414	0.0921094	0.0291275
64	0.67086	0.625019	0.483299	0.609318	0.735139	0.642468	0.666832	0.642765	0.51895	0.769864	10	0.636451	0.00753892	0.086827	0.0274571
67	0.683505	0.624115	0.519748	0.628753	0.758495	0.542062	0.638069	0.607609	0.534894	0.754842	10	0.629209	0.00716549	0.0846492	0.0267684
70	0.688426	0.639353	0.512557	0.652406	0.778363	0.559536	0.680236	0.635175	0.520661	0.718652	10	0.638537	0.00737874	0.0858996	0.0271638
73	0.712723	0.654645	0.512907	0.644716	0.712416	0.576853	0.619577	0.63454	0.520139	0.802515	10	0.639103	0.00801403	0.0895211	0.0283091
76	0.650065	0.672315	0.493285	0.606639	0.752899	0.601555	0.644276	0.621254	0.508392	0.75944	10	0.631012	0.00768404	0.0876587	0.0277201
79	0.747321	0.69318	0.540182	0.614728	0.77163	0.636093	0.673152	0.609088	0.48812	0.787616	10	0.656111	0.00962299	0.0980968	0.0310209
82	0.703369	0.71787	0.502813	0.615735	0.770623	0.605396	0.667544	0.648421	0.52508	0.865891	10	0.662274	0.0119833	0.109468	0.0346168
85	0.690464	0.682584	0.542591	0.610831	0.759877	0.581671	0.674424	0.659138	0.545662	0.812585	10	0.655983	0.00779489	0.0882887	0.0279193
Repeat#1	39B(Septuple, no V224C) (October 19th, 2023)								Repeat#2									Repeat#3									Repeat#4									Repeat#5									Repeat#6	DDX39B(A100-250) 4h HS
	Background	Bleached	Whole Cell	Bleached	Whole Cell	FRAP	Normalize			Background	Bleached	Whole Cell	Bleached	Whole Cell	FRAP	Normalize			Background	Bleached	Whole Cell	Bleached	Whole Cell	FRAP	Normalize			Background	Bleached	Whole Cell	Bleached	Whole Cell	FRAP	Normalize			Background	Bleached	Whole Cell	Bleached	Whole Cell	FRAP	Normalize			Background	Bleached	Whole Cell	Bleached
				Minus Back	Minus Back								Minus Back	Minus Back								Minus Back	Minus Back								Minus Back	Minus Back								Minus Back	Minus Back								Minus Back
0	0	2.18	2.085	2.18	2.085	1	1		0	0	1.668	2.651	1.668	2.651	1	1		0	0.0008606	9.24	10.691	9.23914	10.6901	1	1		0	0.004	19.201	16.204	19.197	16.2	1	1		0	0	3.756	5.516	3.756	5.516	1	1		0	0	7.224	5.663	7.224
1	0	0.156	1.779	0.156	1.779	0.0838684	0		1	0	0.185	2.417	0.185	2.417	0.121649	0		1	0.0008606	3.199	9.683	3.19814	9.68214	0.382189	0		1	0.002	5.916	14.248	5.914	14.246	0.350324	0		1	0	1	4.833	1	4.833	0.303866	0		1	0	0.734	4.746	0.734
4	0	0.453	1.888	0.453	1.888	0.22948	0.158942		4	0	0.479	2.522	0.479	2.522	0.301859	0.205168		4	0.002	4.613	10.028	4.611	10.026	0.532132	0.242701		4	0.0009921	8.841	14.674	8.84001	14.673	0.508411	0.243332		4	0	1.621	4.992	1.621	4.992	0.476878	0.248533		4	0	1.802	4.949	1.802
7	0	0.632	1.933	0.632	1.933	0.312705	0.249786		7	0	0.525	2.531	0.525	2.531	0.329671	0.236832		7	0.003	5.062	10.199	5.059	10.196	0.574099	0.310629		7	0.0009921	10.07	14.838	10.069	14.837	0.572693	0.342277		7	0	1.803	5.041	1.803	5.041	0.525264	0.31804		7	0	2.289	5.023	2.289
10	0	0.712	1.938	0.712	1.938	0.351379	0.292		10	0	0.601	2.552	0.601	2.552	0.374289	0.28763		10	0	5.642	10.269	5.642	10.269	0.635707	0.410349		10	0	10.257	15.01	10.257	15.01	0.576662	0.348386		10	0	1.928	5.054	1.928	5.054	0.560235	0.368276		10	0	2.324	4.964	2.324
13	0	0.752	1.927	0.752	1.927	0.373238	0.31586		13	0	0.651	2.526	0.651	2.526	0.409601	0.327833		13	0.0008606	5.402	10.312	5.40114	10.3111	0.606081	0.362396		13	0	10.776	14.985	10.776	14.985	0.606852	0.394855		13	0	2.085	5.053	2.085	5.053	0.605976	0.433983		13	0	2.51	5.008	2.51
16	0	0.898	1.951	0.898	1.951	0.440219	0.388973		16	0	0.651	2.516	0.651	2.516	0.411229	0.329686		16	0.002	5.768	10.296	5.766	10.294	0.6481	0.430409		16	0.003	11.056	15.03	11.053	15.027	0.620711	0.416188		16	0	2.201	5.084	2.201	5.084	0.635789	0.47681		16	0	2.789	5.045	2.789
19	0	0.859	1.945	0.859	1.945	0.422399	0.369522		19	0	0.622	2.513	0.622	2.513	0.393379	0.309364		19	0	5.842	10.254	5.842	10.254	0.659204	0.448382		19	0.003	11.164	14.943	11.161	14.94	0.630426	0.431141		19	0	2.218	5.101	2.218	5.101	0.638565	0.480796		19	0	2.847	5.087	2.847
22	0	1.038	1.958	1.038	1.958	0.507031	0.461901		22	0	0.714	2.506	0.714	2.506	0.452825	0.377043		22	0	6.032	10.279	6.032	10.279	0.678988	0.480405		22	0.004	11.5	15.021	11.496	15.017	0.646019	0.455142		22	0	2.269	5.057	2.269	5.057	0.658931	0.510053		22	0	3.138	5.118	3.138
25	0	1.066	1.97	1.066	1.97	0.517536	0.473368		25	0	0.71	2.511	0.71	2.511	0.449392	0.373134		25	0.002	6.117	10.28	6.115	10.278	0.688398	0.495636		25	0.002	11.743	15.103	11.741	15.101	0.656117	0.470685		25	0	2.275	5.025	2.275	5.025	0.664881	0.5186		25	0	3.166	5.146	3.166
28	0	0.996	1.972	0.996	1.972	0.483061	0.435737		28	0	0.706	2.491	0.706	2.491	0.450448	0.374337		28	0	6.029	10.294	6.029	10.294	0.677662	0.478258		28	0.002	11.893	15.263	11.891	15.261	0.657532	0.472864		28	0	2.356	5.048	2.356	5.048	0.685417	0.548099		28	0	3.148	5.172	3.148
31	0	1.049	1.965	1.049	1.965	0.510578	0.465774		31	0	0.845	2.511	0.845	2.511	0.53484	0.470416		31	0.002	6.129	10.296	6.127	10.294	0.688677	0.496087		31	0.0009921	12.607	15.196	12.606	15.195	0.700097	0.538381		31	0	2.462	5.033	2.462	5.033	0.718389	0.595465		31	0	3.04	5.108	3.04
34	0	1.004	1.959	1.004	1.959	0.490172	0.4435		34	0	0.706	2.508	0.706	2.508	0.447395	0.37086		34	0	6.452	10.341	6.452	10.341	0.721911	0.54988		34	0.0009921	12.36	15.192	12.359	15.191	0.68656	0.517544		34	0	2.447	5.043	2.447	5.043	0.712596	0.587143		34	0	3.118	5.035	3.118
37	0	1.096	1.971	1.096	1.971	0.531831	0.488972		37	0	0.752	2.505	0.752	2.505	0.477116	0.404698		37	0.003	6.457	10.372	6.454	10.369	0.720185	0.547086		37	0.004	12.103	15.093	12.099	15.089	0.67666	0.502306		37	0	2.451	5.03	2.451	5.03	0.715606	0.591467		37	0.0005305	3.01	4.96	3.00947
40	0	1.073	1.973	1.073	1.973	0.520142	0.476213		40	0	0.756	2.474	0.756	2.474	0.485664	0.41443		40	0.0008606	6.416	10.338	6.41514	10.3371	0.718055	0.543639		40	0.0009921	12.598	15.163	12.597	15.162	0.70112	0.539955		40	0	2.487	5.034	2.487	5.034	0.72554	0.605737		40	0	3.296	4.986	3.296
43	0	1.154	1.994	1.154	1.994	0.553516	0.512642		43	0	0.811	2.443	0.811	2.443	0.527608	0.462183		43	0.002	6.393	10.261	6.391	10.259	0.720801	0.548084		43	0.0009921	12.509	15.132	12.508	15.131	0.697593	0.534526		43	0	2.642	5.034	2.642	5.034	0.770758	0.670693		43	0	3.495	5.001	3.495
46	0	1.265	2.008	1.265	2.008	0.602527	0.56614		46	0	0.845	2.471	0.845	2.471	0.543498	0.480273		46	0.002	6.531	10.258	6.529	10.256	0.736581	0.573625		46	0.005	12.65	15.174	12.645	15.169	0.703467	0.543567		46	0	2.511	5.06	2.511	5.06	0.728777	0.610387		46	0	3.714	5.073	3.714
49	0	1.316	2.011	1.316	2.011	0.625883	0.591634		49	0	0.92	2.471	0.92	2.471	0.591737	0.535194		49	0.0008606	6.604	10.31	6.60314	10.3091	0.741105	0.580948		49	0.002	13.178	15.241	13.176	15.239	0.72964	0.583854		49	0	2.502	5.035	2.502	5.035	0.729771	0.611815		49	0	3.693	5.143	3.693
52	0	1.303	2.001	1.303	2.001	0.622798	0.588266		52	0	0.836	2.446	0.836	2.446	0.543205	0.47994		52	0.002	6.76	10.312	6.758	10.31	0.758423	0.608979		52	0.002	13.64	15.278	13.638	15.276	0.753395	0.620418		52	0	2.617	5.029	2.617	5.029	0.764224	0.661307		52	0	3.595	5.048	3.595
55	0	1.331	2.01	1.331	2.01	0.633332	0.599765		55	0	0.945	2.455	0.945	2.455	0.611778	0.558011		55	0.0008606	6.619	10.296	6.61814	10.2951	0.743799	0.585308		55	0.003	13.491	15.345	13.488	15.342	0.741903	0.60273		55	0.0005882	2.593	5.006	2.59241	5.00541	0.760611	0.656117		55	0	3.616	5.045	3.616
58	0	1.31	1.997	1.31	1.997	0.627398	0.593287		58	0	0.845	2.458	0.845	2.458	0.546372	0.483546		58	0.0008606	6.384	10.203	6.38314	10.2021	0.723927	0.553144		58	0.002	13.5	15.246	13.498	15.244	0.747226	0.610923		58	0	2.536	5.005	2.536	5.005	0.744121	0.632429		58	0	3.681	5.061	3.681
61	0	1.289	1.982	1.289	1.982	0.622012	0.587409		61	0	0.891	2.434	0.891	2.434	0.581796	0.523876		61	0.0008606	6.877	10.188	6.87614	10.1871	0.780988	0.645503		61	0.002	13.678	15.356	13.676	15.354	0.751656	0.617742		61	0	2.686	5.013	2.686	5.013	0.786877	0.693848		61	0	3.754	5.057	3.754
64	0	1.41	2.005	1.41	2.005	0.672596	0.642623		64	0	0.924	2.422	0.924	2.422	0.606333	0.551812		64	0.002	6.789	10.272	6.787	10.27	0.764644	0.619049		64	0.002	13.668	15.219	13.666	15.217	0.757869	0.627305		64	0	2.665	5.037	2.665	5.037	0.777005	0.679667		64	0	4.033	5.173	4.033
67	0	1.408	2.002	1.408	2.002	0.672648	0.642681		67	0	0.954	2.419	0.954	2.419	0.626796	0.575108		67	0.003	6.915	10.247	6.912	10.244	0.780703	0.645043		67	0.004	13.636	15.257	13.632	15.253	0.754199	0.621656		67	0	2.559	5.019	2.559	5.019	0.748776	0.639115		67	0	3.744	5.098	3.744
70	0	1.288	2	1.288	2	0.615936	0.580776		70	0	0.773	2.438	0.773	2.438	0.503918	0.435212		70	0.002	6.683	10.236	6.681	10.234	0.755349	0.604004		70	0.0009921	13.453	15.262	13.452	15.261	0.74385	0.605727		70	0	2.6	4.99	2.6	4.99	0.765194	0.6627		70	0	3.842	5.136	3.842
73	0	1.284	1.999	1.284	1.999	0.61433	0.579023		73	0	0.962	2.458	0.962	2.458	0.622024	0.569675		73	0	6.695	10.218	6.695	10.218	0.758118	0.608485		73	0.004	13.757	15.286	13.753	15.282	0.759449	0.629738		73	0	2.661	4.968	2.661	4.968	0.786615	0.693471		73	0	3.937	5.118	3.937
76	0	1.404	1.992	1.404	1.992	0.674105	0.64427		76	0	0.937	2.464	0.937	2.464	0.604383	0.549592		76	0.0008606	6.891	10.21	6.89014	10.2091	0.780892	0.645347		76	0.0009921	13.537	15.199	13.536	15.198	0.751598	0.617652		76	0	2.525	5.024	2.525	5.024	0.738092	0.623768		76	0	3.693	5.05	3.693
79	0.0007189	1.295	2.001	1.29428	2.00028	0.618852	0.58396		79	0	0.966	2.478	0.966	2.478	0.619569	0.56688		79	0.0008606	6.933	10.257	6.93214	10.2561	0.782051	0.647224		79	0.002	13.645	15.22	13.643	15.218	0.756544	0.625265		79	0	2.644	5.032	2.644	5.032	0.771648	0.671972		79	0	4.025	5.087	4.025
82	0	1.352	1.995	1.352	1.995	0.648162	0.615952		82	0	0.983	2.445	0.983	2.445	0.638982	0.588982		82	0.0008606	6.798	10.244	6.79714	10.2431	0.767794	0.624148		82	0.002	14.252	15.226	14.25	15.224	0.789892	0.676596		82	0	2.593	4.989	2.593	4.989	0.763287	0.65996		82	0	4.121	5.07	4.121
85	0	1.406	2.01	1.406	2.01	0.66902	0.63872		85	0	0.832	2.473	0.832	2.473	0.534703	0.470261		85	0.0008606	7.082	10.307	7.08114	10.3061	0.794985	0.668159		85	0.003	14.262	15.177	14.259	15.174	0.792995	0.681372		85	0	2.803	5.002	2.803	5.002	0.822959	0.745679		85	0	3.92	5.079	3.92
	1	2	3	4	5	6	7	8	9	10	Count	Average	variance	Std. Dev	SE
0	1	1	1	1	1	1	1	1	1	1	10	1	0	0	0
1	0	0	0	0	0	0	0	0	0	0	10	0	0	0	0
4	0.158942	0.205168	0.242701	0.243332	0.248533	0.18685	0.0816089	0.0983199	0.117766	0.0886216	10	0.167184	0.00452177	0.0672441	0.0212645
7	0.249786	0.236832	0.310629	0.342277	0.31804	0.268554	0.180353	0.172874	0.181608	0.145963	10	0.240692	0.00475242	0.0689378	0.0218
10	0.292	0.28763	0.410349	0.348386	0.368276	0.279676	0.262255	0.211911	0.23184	0.202638	10	0.289496	0.00466844	0.068326	0.0216066
13	0.31586	0.327833	0.362396	0.394855	0.433983	0.309138	0.306869	0.2241	0.245216	0.269421	10	0.318967	0.00423317	0.0650628	0.0205747
16	0.388973	0.329686	0.430409	0.416188	0.47681	0.355192	0.287276	0.243449	0.250572	0.380207	10	0.355876	0.00606956	0.0779074	0.0246365
19	0.369522	0.309364	0.448382	0.431141	0.480796	0.361292	0.330846	0.278982	0.265165	0.320419	10	0.359591	0.00534367	0.0731004	0.0231164
22	0.461901	0.377043	0.480405	0.455142	0.510053	0.408989	0.339434	0.322581	0.284102	0.413782	10	0.405343	0.00545063	0.0738284	0.0233466
25	0.473368	0.373134	0.495636	0.470685	0.5186	0.410867	0.407506	0.306948	0.320369	0.462416	10	0.423953	0.00529396	0.0727596	0.0230086
28	0.435737	0.374337	0.478258	0.472864	0.548099	0.405003	0.443077	0.369788	0.389223	0.443949	10	0.436033	0.00301773	0.0549338	0.0173716
31	0.465774	0.470416	0.496087	0.538381	0.595465	0.392945	0.431015	0.342933	0.41001	0.488248	10	0.463127	0.0053532	0.0731656	0.023137
34	0.4435	0.37086	0.54988	0.517544	0.587143	0.414462	0.451408	0.409286	0.402178	0.475418	10	0.462168	0.0048919	0.0699421	0.0221176
37	0.488972	0.404698	0.547086	0.502306	0.591467	0.403354	0.463775	0.415971	0.432029	0.448435	10	0.469809	0.00396339	0.0629554	0.0199083
40	0.476213	0.41443	0.543639	0.539955	0.605737	0.451738	0.447105	0.422253	0.505522	0.566046	10	0.497264	0.00422871	0.0650286	0.0205638
43	0.512642	0.462183	0.548084	0.534526	0.670693	0.485466	0.520714	0.408316	0.476495	0.569857	10	0.518898	0.00501532	0.0708189	0.0223949
46	0.56614	0.480273	0.573625	0.543567	0.610387	0.515128	0.470193	0.45346	0.483883	0.570276	10	0.526693	0.00284713	0.0533585	0.0168734
49	0.591634	0.535194	0.580948	0.583854	0.611815	0.502596	0.568298	0.426222	0.488289	0.590119	10	0.547897	0.00346158	0.0588352	0.0186053
52	0.588266	0.47994	0.608979	0.620418	0.661307	0.497333	0.482545	0.46211	0.47578	0.59785	10	0.547453	0.00555345	0.0745215	0.0235658
55	0.599765	0.558011	0.585308	0.60273	0.656117	0.501424	0.569194	0.423969	0.472507	0.618503	10	0.558753	0.00515248	0.0717808	0.0226991
58	0.593287	0.483546	0.553144	0.610923	0.632429	0.51086	0.480908	0.522617	0.537836	0.62593	10	0.555148	0.00327887	0.0572614	0.0181076
61	0.587409	0.523876	0.645503	0.617742	0.693848	0.52425	0.452666	0.498331	0.559635	0.57961	10	0.568287	0.00521288	0.0722003	0.0228317
64	0.642623	0.551812	0.619049	0.627305	0.679667	0.557514	0.523798	0.487627	0.53514	0.601967	10	0.58265	0.00367045	0.0605843	0.0191584
67	0.642681	0.575108	0.645043	0.621656	0.639115	0.517175	0.544111	0.529034	0.48076	0.585093	10	0.577977	0.00345327	0.0587645	0.018583
70	0.580776	0.435212	0.604004	0.605727	0.6627	0.529349	0.50889	0.527598	0.55444	0.59172	10	0.560042	0.00402412	0.063436	0.0200602
73	0.579023	0.569675	0.608485	0.629738	0.693471	0.548255	0.5477	0.480328	0.573686	0.587109	10	0.581747	0.00314597	0.056089	0.0177369
76	0.64427	0.549592	0.645347	0.617652	0.623768	0.514393	0.539705	0.578468	0.495546	0.68225	10	0.589099	0.00392764	0.0626709	0.0198183
79	0.58396	0.56688	0.647224	0.625265	0.671972	0.567868	0.504108	0.59052	0.578653	0.642653	10	0.59791	0.00243905	0.0493868	0.0156175
82	0.615952	0.588982	0.624148	0.676596	0.65996	0.587126	0.52276	0.612408	0.512716	0.67225	10	0.60729	0.00322378	0.0567783	0.0179549
85	0.63872	0.470261	0.668159	0.681372	0.745679	0.550538	0.503559	0.64167	0.500352	0.724017	10	0.612433	0.00978545	0.0989214	0.0312817
[truncated: 35 more columns]

## Sheet: R3-Bottom
Repeat#1	39B(L185F+V224C) (October 27th, 2023)								Repeat#2									Repeat#3									Repeat#4									Repeat#5									Repeat#6
	Background	Bleached	Whole Cell	Bleached	Whole Cell	FRAP	Normalize			Background	Bleached	Whole Cell	Bleached	Whole Cell	FRAP	Normalize			Background	Bleached	Whole Cell	Bleached	Whole Cell	FRAP	Normalize			Background	Bleached	Whole Cell	Bleached	Whole Cell	FRAP	Normalize			Background	Bleached	Whole Cell	Bleached	Whole Cell	FRAP	Normalize			Background	Bleached	Whole Cell	Bleached
				Minus Back	Minus Back								Minus Back	Minus Back								Minus Back	Minus Back								Minus Back	Minus Back								Minus Back	Minus Back								Minus Back
0	0	9.699	9.578	9.699	9.578	1	1		0	0	15.514	13.23	15.514	13.23	1	1		0	0	12.489	11.429	12.489	11.429	1	1		0	0	7.441	9.002	7.441	9.002	1	1		0	0	9.152	12.107	9.152	12.107	1	1		0	0	8.46	11.067	8.46
1	0	3.554	7.847	3.554	7.847	0.447262	0		1	0	4.921	10.9	4.921	10.9	0.385002	0		1	0	2.192	9.916	2.192	9.916	0.202295	0		1	0	1.524	7.702	1.524	7.702	0.239381	0		1	0	2.993	10.284	2.993	10.284	0.385004	0		1	0	2.06	9.648	2.06
4	0	5.62	8.394	5.62	8.394	0.661173	0.387003		4	0.001	7.611	11.573	7.61	11.572	0.560806	0.28586		4	0	3.819	10.296	3.819	10.296	0.339439	0.171923		4	0	2.502	7.994	2.502	7.994	0.378644	0.183092		4	0	4.147	10.643	4.147	10.643	0.515455	0.212116		4	0	4.098	10.081	4.098
7	0.002	6.259	8.559	6.257	8.557	0.722092	0.497216		7	0	8.273	11.744	8.273	11.744	0.600735	0.350787		7	0	4.574	10.347	4.574	10.347	0.404541	0.253535		7	0	2.768	8.138	2.768	8.138	0.411487	0.226271		7	0	4.584	10.848	4.584	10.848	0.559005	0.28293		7	0	4.603	10.265	4.603
10	0	6.512	8.639	6.512	8.639	0.744387	0.537552		10	0	8.764	11.82	8.764	11.82	0.632297	0.402107		10	0	5.066	10.328	5.066	10.328	0.448879	0.309117		10	0	2.984	8.178	2.984	8.178	0.441428	0.265635		10	0	4.838	10.861	4.838	10.861	0.589273	0.332147		10	0	4.521	10.313	4.521
13	0	6.47	8.678	6.47	8.678	0.736262	0.522852		13	0	9.139	11.895	9.139	11.895	0.655195	0.439339		13	0	5.071	10.306	5.071	10.306	0.450281	0.310875		13	0	3.263	8.103	3.263	8.103	0.487168	0.325771		13	0	4.895	10.88	4.895	10.88	0.595175	0.341743		13	0	4.924	10.334	4.924
16	0	6.669	8.707	6.669	8.707	0.75638	0.559249		16	0	9.509	11.925	9.509	11.925	0.680006	0.479682		16	0.001	5.308	10.369	5.307	10.368	0.468419	0.333612		16	0	3.448	8.14	3.448	8.14	0.512449	0.359008		16	0	4.926	10.86	4.926	10.86	0.600047	0.349665		16	0	5.054	10.369	5.054
19	0	7.024	8.686	7.024	8.686	0.798569	0.635577		19	0.0005882	9.681	11.938	9.68041	11.9374	0.691544	0.498444		19	0	5.591	10.363	5.591	10.363	0.493724	0.365335		19	0	3.759	8.166	3.759	8.166	0.556892	0.417437		19	0	5.088	10.869	5.088	10.869	0.619267	0.380918		19	0	4.905	10.332	4.905
22	0	7.012	8.742	7.012	8.742	0.792098	0.623869		22	0.001	9.31	11.922	9.309	11.921	0.665927	0.45679		22	0	5.984	10.353	5.984	10.353	0.528939	0.40948		22	0	3.854	8.16	3.854	8.16	0.571386	0.436493		22	0	5.195	10.922	5.195	10.922	0.629222	0.397105		22	0	5.152	10.354	5.152
25	0	7.114	8.677	7.114	8.677	0.80964	0.655606		25	0	9.829	11.922	9.829	11.922	0.703066	0.517179		25	0	6.126	10.343	6.126	10.343	0.542015	0.425871		25	0	4.06	8.149	4.06	8.149	0.602739	0.477714		25	0	5.378	10.942	5.378	10.942	0.650196	0.43121		25	0	5.289	10.315	5.289
28	0	7.133	8.674	7.133	8.674	0.812083	0.660026		28	0	10.157	11.952	10.157	11.952	0.724704	0.552364		28	0	6.049	10.383	6.049	10.383	0.53314	0.414746		28	0	3.867	8.115	3.867	8.115	0.576492	0.443206		28	0	5.28	10.917	5.28	10.917	0.63981	0.414322		28	0	5.403	10.327	5.403
31	0	7.271	8.71	7.271	8.71	0.824373	0.682261		31	0	10.028	11.894	10.028	11.894	0.718989	0.543071		31	0	6.591	10.362	6.591	10.362	0.582088	0.476107		31	0	3.873	8.128	3.873	8.128	0.576463	0.443168		31	0	5.62	10.894	5.62	10.894	0.682448	0.483652		31	0	5.54	10.345	5.54
34	0.001	7.145	8.654	7.144	8.653	0.81531	0.665863		34	0.0005882	10.574	11.926	10.5734	11.9254	0.756098	0.603409		34	0	6.486	10.394	6.486	10.394	0.571051	0.462271		34	0	4.19	8.078	4.19	8.078	0.627506	0.510275		34	0	5.615	10.893	5.615	10.893	0.681903	0.482766		34	0	5.321	10.329	5.321
37	0.001	7.434	8.738	7.433	8.737	0.840136	0.710778		37	0	10.537	11.893	10.537	11.893	0.755547	0.602515		37	0	6.401	10.369	6.401	10.369	0.564926	0.454593		37	0	4.219	8.099	4.219	8.099	0.630211	0.513831		37	0	5.58	10.909	5.58	10.909	0.676659	0.474239		37	0	5.581	10.317	5.581
40	0	7.596	8.699	7.596	8.699	0.86231	0.750895		40	0	10.546	11.919	10.546	11.919	0.754543	0.600882		40	0	6.832	10.368	6.832	10.368	0.603022	0.502351		40	0	4.257	8.064	4.257	8.064	0.638647	0.524923		40	0	5.58	10.897	5.58	10.897	0.677404	0.47545		40	0	5.635	10.318	5.635
43	0	7.59	8.694	7.59	8.694	0.862125	0.750559		43	0	10.435	11.968	10.435	11.968	0.743544	0.582998		43	0	6.648	10.4	6.648	10.4	0.584976	0.479728		43	0	4.378	8	4.378	8	0.662054	0.555696		43	0	5.656	10.884	5.656	10.884	0.68745	0.491786		43	0	5.597	10.346	5.597
46	0	7.675	8.679	7.675	8.679	0.873286	0.770753		46	0	10.935	11.959	10.935	11.959	0.779758	0.641882		46	0	6.871	10.414	6.871	10.414	0.603786	0.503308		46	0	4.19	8.067	4.19	8.067	0.628362	0.5114		46	0	5.85	10.938	5.85	10.938	0.70752	0.524419		46	0	5.46	10.3	5.46
49	0	7.813	8.715	7.813	8.715	0.885316	0.792517		49	0	10.764	11.903	10.764	11.903	0.771176	0.627927		49	0	7.291	10.365	7.291	10.365	0.643722	0.553371		49	0	4.114	8.08	4.114	8.08	0.615972	0.495111		49	0	5.651	10.917	5.651	10.917	0.684767	0.487422		49	0	5.863	10.33	5.863
52	0	7.452	8.697	7.452	8.697	0.846158	0.721672		52	0	11.125	11.958	11.125	11.958	0.793373	0.66402		52	0	7.126	10.34	7.126	10.34	0.630675	0.537016		52	0	4.286	8.096	4.286	8.096	0.640456	0.527301		52	0	5.933	10.903	5.933	10.903	0.719861	0.544487		52	0	5.873	10.32	5.873
55	0	7.464	8.708	7.464	8.708	0.84645	0.722201		55	0	10.995	11.931	10.995	11.931	0.785877	0.651831		55	0	7.154	10.341	7.154	10.341	0.633092	0.540046		55	0	4.521	8.035	4.521	8.035	0.680701	0.580212		55	0	5.964	10.909	5.964	10.909	0.723225	0.549956		55	0	5.994	10.364	5.994
58	0	7.536	8.681	7.536	8.681	0.857273	0.741781		58	0	11.282	11.851	11.282	11.851	0.811834	0.694038		58	0	6.874	10.361	6.874	10.361	0.607139	0.507512		58	0	4.565	8.102	4.565	8.102	0.681642	0.581449		58	0	5.893	10.916	5.893	10.916	0.714157	0.535211		58	0	6.089	10.352	6.089
61	0	7.795	8.699	7.795	8.699	0.884901	0.791766		61	0	11.148	11.881	11.148	11.881	0.800166	0.675065		61	0	6.981	10.392	6.981	10.392	0.614751	0.517053		61	0	4.752	8.057	4.752	8.057	0.713528	0.62337		61	0	5.919	10.926	5.919	10.926	0.716651	0.539267		61	0	5.771	10.318	5.771
64	0	7.916	8.616	7.916	8.616	0.907294	0.832278		64	0	11.352	11.852	11.352	11.852	0.816802	0.702116		64	0	7.563	10.31	7.563	10.31	0.671299	0.587942		64	0	4.47	8.016	4.47	8.016	0.674617	0.572214		64	0	6.057	10.929	6.057	10.929	0.733158	0.566108		64	0	6.105	10.33	6.105
67	0	7.934	8.62	7.934	8.62	0.908935	0.835247		67	0.002	11.306	11.862	11.304	11.86	0.8128	0.695608		67	0	7.879	10.335	7.879	10.335	0.697656	0.620983		67	0	4.54	8.069	4.54	8.069	0.680681	0.580186		67	0	5.976	10.883	5.976	10.883	0.726411	0.555137		67	0	6.283	10.329	6.283
70	0.001	7.584	8.58	7.583	8.579	0.872875	0.770009		70	0	11.306	11.809	11.306	11.809	0.816454	0.701551		70	0	7.536	10.364	7.536	10.364	0.665417	0.580568		70	0	4.867	8.004	4.867	8.004	0.735634	0.652434		70	0	6.014	10.947	6.014	10.947	0.726756	0.555699		70	0	5.883	10.31	5.883
73	0	7.747	8.57	7.747	8.57	0.89269	0.805857		73	0	11.472	11.847	11.472	11.847	0.825785	0.716722		73	0	7.593	10.335	7.593	10.335	0.672332	0.589236		73	0	5.159	8.003	5.159	8.003	0.779867	0.710587		73	0	6.109	10.928	6.109	10.928	0.73952	0.576453		73	0	6.006	10.309	6.006
76	0	7.91	8.557	7.91	8.557	0.912857	0.842343		76	0	11.468	11.829	11.468	11.829	0.826753	0.718296		76	0	8.146	10.353	8.146	10.353	0.720044	0.649048		76	0	5.111	7.936	5.111	7.936	0.779134	0.709623		76	0	6.116	10.906	6.116	10.906	0.741861	0.580259		76	0	6.21	10.361	6.21
79	0	8.09	8.571	8.09	8.571	0.932105	0.877166		79	0	11.671	11.833	11.671	11.833	0.841103	0.74163		79	0	8.387	10.316	8.387	10.316	0.744005	0.679086		79	0	4.917	7.963	4.917	7.963	0.747018	0.6674		79	0	6.295	10.912	6.295	10.912	0.763154	0.614881		79	0	6.165	10.362	6.165
82	0	7.584	8.527	7.584	8.527	0.878314	0.779849		82	0	11.704	11.797	11.704	11.797	0.846055	0.749683		82	0	8.382	10.324	8.382	10.324	0.742985	0.677807		82	0	5.216	7.951	5.216	7.951	0.79364	0.728695		82	0	6.188	10.913	6.188	10.913	0.750113	0.593677		82	0	6.092	10.339	6.092
85	0	7.97	8.503	7.97	8.503	0.925623	0.865439		85	0	11.625	11.795	11.625	11.795	0.840487	0.740629		85	0	8.003	10.313	8.003	10.313	0.710147	0.636642		85	0	5.286	7.936	5.286	7.936	0.805811	0.744696		85	0	6.33	10.9	6.33	10.9	0.768241	0.623154		85	0	6.254	10.358	6.254
	1	2	3	4	5	6	7	8	9	10	Count	Average	variance	Std. Dev	SE
0	1	1	1	1	1	1	1	1	1	1	10	1	0	0	0
1	0	0	0	0	0	0	0	0	0	0	10	0	0	0	0
4	0.387003	0.28586	0.171923	0.183092	0.212116	0.350308	0.216523	0.254733	0.144409	0.267652	10	0.247362	0.00607333	0.0779316	0.0246441
7	0.497216	0.350787	0.253535	0.226271	0.28293	0.426381	0.259598	0.248028	0.222615	0.314657	10	0.308202	0.00835508	0.0914061	0.0289052
10	0.537552	0.402107	0.309117	0.265635	0.332147	0.40816	0.32786	0.367852	0.260401	0.362459	10	0.357329	0.00653733	0.0808537	0.0255682
13	0.522852	0.439339	0.310875	0.325771	0.341743	0.477329	0.337957	0.398316	0.304443	0.390498	10	0.384912	0.00558493	0.0747324	0.0236325
16	0.559249	0.479682	0.333612	0.359008	0.349665	0.497167	0.342976	0.449528	0.314067	0.41207	10	0.409702	0.00689618	0.0830433	0.0262606
19	0.635577	0.498444	0.365335	0.417437	0.380918	0.474158	0.361641	0.439281	0.336066	0.450126	10	0.435898	0.00769828	0.0877399	0.0277458
22	0.623869	0.45679	0.40948	0.436493	0.397105	0.515629	0.43915	0.454878	0.36897	0.484819	10	0.458718	0.00515174	0.0717756	0.0226974
25	0.655606	0.517179	0.425871	0.477714	0.43121	0.543152	0.448827	0.518399	0.390808	0.480045	10	0.488881	0.0056818	0.0753777	0.0238365
28	0.660026	0.552364	0.414746	0.443206	0.414322	0.562108	0.444573	0.554423	0.416798	0.491562	10	0.495413	0.0069844	0.0835727	0.026428
31	0.682261	0.543071	0.476107	0.443168	0.483652	0.584494	0.441667	0.585994	0.410236	0.499398	10	0.515005	0.00698728	0.08359	0.0264335
34	0.665863	0.603409	0.462271	0.510275	0.482766	0.547514	0.466371	0.584825	0.397389	0.529727	10	0.525041	0.00619512	0.0787091	0.02489
37	0.710778	0.602515	0.454593	0.513831	0.474239	0.594345	0.47588	0.553908	0.425307	0.519132	10	0.532453	0.00729506	0.0854111	0.0270094
40	0.750895	0.600882	0.502351	0.524923	0.47545	0.60375	0.484263	0.581512	0.463324	0.555843	10	0.554319	0.00744095	0.0862609	0.0272781
43	0.750559	0.582998	0.479728	0.555696	0.491786	0.5944	0.479917	0.58201	0.434877	0.578035	10	0.553001	0.0079477	0.0891499	0.0281917
46	0.770753	0.641882	0.503308	0.5114	0.524419	0.574642	0.510198	0.590398	0.453446	0.556782	10	0.563723	0.00808972	0.0899429	0.0284424
49	0.792517	0.627927	0.553371	0.495111	0.487422	0.642661	0.51625	0.612831	0.464843	0.580141	10	0.577307	0.00957815	0.097868	0.0309486
52	0.721672	0.66402	0.537016	0.527301	0.544487	0.645419	0.543523	0.646864	0.496994	0.582989	10	0.591028	0.00542001	0.0736207	0.0232809
55	0.722201	0.651831	0.540046	0.580212	0.549956	0.662225	0.535089	0.619161	0.489824	0.600307	10	0.595085	0.00493996	0.0702849	0.022226
58	0.741781	0.694038	0.507512	0.581449	0.535211	0.680099	0.557675	0.726358	0.493887	0.620284	10	0.613829	0.0084415	0.0918777	0.0290543
61	0.791766	0.675065	0.517053	0.62337	0.539267	0.627675	0.564416	0.702859	0.520487	0.619786	10	0.618174	0.00772738	0.0879055	0.0277982
64	0.832278	0.702116	0.587942	0.572214	0.566108	0.685185	0.54703	0.671924	0.538088	0.61734	10	0.632022	0.00839575	0.0916283	0.0289754
67	0.835247	0.695608	0.620983	0.580186	0.555137	0.716569	0.57056	0.707552	0.529674	0.658113	10	0.646963	0.00884644	0.0940555	0.029743
70	0.770009	0.701551	0.580568	0.652434	0.555699	0.648181	0.598178	0.678299	0.568923	0.62188	10	0.637572	0.00445429	0.0667405	0.0211052
73	0.805857	0.716722	0.589236	0.710587	0.576453	0.669939	0.60134	0.694006	0.541085	0.624484	10	0.652971	0.00651588	0.080721	0.0255262
76	0.842343	0.718296	0.649048	0.709623	0.580259	0.70037	0.603528	0.64523	0.55985	0.638179	10	0.664673	0.00676817	0.0822689	0.0260157
79	0.877166	0.74163	0.679086	0.6674	0.614881	0.692382	0.602816	0.683896	0.535459	0.644638	10	0.673936	0.00833039	0.091271	0.0288624
82	0.779849	0.749683	0.677807	0.728695	0.593677	0.681969	0.616481	0.670143	0.561484	0.666407	10	0.67262	0.00471944	0.0686982	0.0217243
85	0.865439	0.740629	0.636642	0.744696	0.623154	0.708396	0.608347	0.727039	0.588715	0.674617	10	0.691767	0.00694341	0.0833271	0.0263504
Repeat#1	39B(Septuple)								Repeat#2									Repeat#3									Repeat#4									Repeat#5									Repeat#6
	Background	Bleached	Whole Cell	Bleached	Whole Cell	FRAP	Normalize			Background	Bleached	Whole Cell	Bleached	Whole Cell	FRAP	Normalize			Background	Bleached	Whole Cell	Bleached	Whole Cell	FRAP	Normalize			Background	Bleached	Whole Cell	Bleached	Whole Cell	FRAP	Normalize			Background	Bleached	Whole Cell	Bleached	Whole Cell	FRAP	Normalize			Background	Bleached	Whole Cell	Bleached
				Minus Back	Minus Back								Minus Back	Minus Back								Minus Back	Minus Back								Minus Back	Minus Back								Minus Back	Minus Back								Minus Back
0	0.021	36.072	27.243	36.051	27.222	1	1		0	0.021	37.836	33.026	37.815	33.005	1	1		0	0.229	33.411	18.3	33.182	18.071	1	1		0	0.229	47.159	26.803	46.93	26.574	1	1		0	0.003	53.032	21.907	53.029	21.904	1	1		0	0.003	53.977	31.071	53.974
1	0.022	7.916	25.237	7.894	25.215	0.236396	0		1	0.022	3.75	30.422	3.728	30.4	0.107033	0		1	0.208	5.39	16.738	5.182	16.53	0.170728	0		1	0.208	6.119	24.68	5.911	24.472	0.136772	0		1	0.004	7.54	18.925	7.536	18.921	0.164515	0		1	0.004	6.932	28.502	6.928
4	0.028	8.428	25.314	8.4	25.286	0.250843	0.0189189		4	0.028	4.143	30.845	4.115	30.817	0.116545	0.0106525		4	0.221	5.644	16.9	5.423	16.679	0.177072	0.00765002		4	0.221	6.603	24.926	6.382	24.705	0.146278	0.0110116		4	0.004	8.105	19.424	8.101	19.42	0.172306	0.00932407		4	0.004	7.605	29.037	7.601
7	0.027	8.928	25.743	8.901	25.716	0.261359	0.032691		7	0.027	3.993	31.116	3.966	31.089	0.111343	0.00482615		7	0.216	5.712	16.983	5.496	16.767	0.178513	0.00938858		7	0.216	6.748	25.032	6.532	24.816	0.149046	0.0142187		7	0.004	8.742	19.777	8.738	19.773	0.182536	0.0215694		7	0.004	7.938	29.15	7.934
10	0.021	8.928	25.844	8.907	25.823	0.260452	0.0315026		10	0.021	4.279	31.177	4.258	31.156	0.119283	0.0137186		10	0.209	6.014	16.977	5.805	16.768	0.188539	0.0214778		10	0.209	6.854	25.01	6.645	24.801	0.151716	0.0173118		10	0.001	8.54	19.868	8.539	19.867	0.177535	0.0155835		10	0.001	7.994	29.259	7.993
13	0.025	8.783	25.765	8.758	25.74	0.256921	0.0268782		13	0.025	4.336	31.219	4.311	31.194	0.120621	0.0152165		13	0.207	6.041	16.893	5.834	16.686	0.190412	0.0237365		13	0.207	6.934	25.035	6.727	24.828	0.153421	0.0192872		13	0.002	8.742	19.987	8.74	19.985	0.180641	0.0193013		13	0.002	8.401	29.389	8.399
16	0.022	9.253	25.795	9.231	25.773	0.27045	0.0445955		16	0.022	4.336	31.28	4.314	31.258	0.120458	0.0150338		16	0.212	6.144	17.085	5.932	16.873	0.191465	0.025006		16	0.212	7.245	25.061	7.033	24.849	0.160265	0.0272148		16	0.004	8.718	19.971	8.714	19.967	0.180266	0.0188524		16	0.004	8.282	29.451	8.278
19	0.023	9.054	25.809	9.031	25.786	0.264457	0.0367472		19	0.023	4.829	31.289	4.806	31.266	0.134161	0.0303798		19	0.205	6.062	16.934	5.857	16.729	0.190671	0.0240492		19	0.205	7.371	25.088	7.166	24.883	0.163072	0.0304673		19	0.002	9.145	20.116	9.143	20.114	0.187759	0.0278201		19	0.002	8.186	29.495	8.184
22	0.022	8.813	25.84	8.791	25.818	0.25711	0.0271257		22	0.022	4.721	31.328	4.699	31.306	0.131007	0.0268472		22	0.208	6.267	16.972	6.059	16.764	0.196835	0.0314824		22	0.208	7.258	25.247	7.05	25.039	0.159433	0.0262514		22	0.003	8.984	19.993	8.981	19.99	0.185576	0.0252076		22	0.003	8.209	29.4	8.206
25	0.023	9.006	25.66	8.983	25.637	0.26458	0.0369086		25	0.023	4.636	31.211	4.613	31.188	0.129096	0.024707		25	0.214	6.164	17.055	5.95	16.841	0.19241	0.0261467		25	0.214	7.298	25.249	7.084	25.035	0.160228	0.0271717		25	0.004	8.774	20.104	8.77	20.1	0.180224	0.0188021		25	0.004	8.593	29.406	8.589
28	0.02	8.994	25.763	8.974	25.743	0.263227	0.0351362		28	0.02	5.121	31.286	5.101	31.266	0.142396	0.0396019		28	0.208	6.349	17.015	6.141	16.807	0.198989	0.0340792		28	0.208	7.682	25.147	7.474	24.939	0.169699	0.0381443		28	0.003	9.121	20.128	9.118	20.125	0.187143	0.0270832		28	0.003	8.164	29.403	8.161
31	0.023	9.114	25.846	9.091	25.823	0.265832	0.0385486		31	0.023	4.886	31.282	4.863	31.259	0.135783	0.0321958		31	0.22	6.082	16.86	5.862	16.64	0.191855	0.0254763		31	0.22	7.709	25.222	7.489	25.002	0.169612	0.0380425		31	0.003	9.129	20.154	9.126	20.151	0.187066	0.0269904		31	0.003	8.565	29.381	8.562
34	0.02	9.108	25.817	9.088	25.797	0.266012	0.0387845		34	0.02	4.629	31.267	4.609	31.247	0.12874	0.0243089		34	0.213	6.281	16.843	6.068	16.63	0.198716	0.0337504		34	0.213	7.503	25.14	7.29	24.927	0.165601	0.0333969		34	0.005	9.161	20.061	9.156	20.056	0.18857	0.0287905		34	0.005	8.695	29.419	8.69
37	0.023	9.084	25.845	9.061	25.822	0.264965	0.0374132		37	0.023	4.8	31.239	4.777	31.216	0.133565	0.0297124		37	0.21	6.356	16.78	6.146	16.57	0.201999	0.0377095		37	0.21	7.536	25.177	7.326	24.967	0.166153	0.0340354		37	0.003	8.992	20.143	8.989	20.14	0.184358	0.0237497		37	0.003	8.48	29.432	8.477
40	0.027	8.898	25.829	8.871	25.802	0.25961	0.0304005		40	0.027	5.171	31.213	5.144	31.186	0.143965	0.0413587		40	0.206	6.233	16.899	6.027	16.693	0.196628	0.0312331		40	0.206	7.934	25.21	7.728	25.004	0.17501	0.0442968		40	0.003	9.137	20.211	9.134	20.208	0.186701	0.0265546		40	0.003	8.311	29.378	8.308
43	0.026	8.88	25.921	8.854	25.895	0.258182	0.0285303		43	0.026	4.929	31.222	4.903	31.196	0.137176	0.0337561		43	0.203	6.192	16.98	5.989	16.777	0.19441	0.0285584		43	0.203	7.775	25.064	7.572	24.861	0.172464	0.0413469		43	0.004	9.169	20.044	9.165	20.04	0.188906	0.0291927		43	0.004	8.757	29.427	8.753
46	0.023	8.94	25.798	8.917	25.775	0.26123	0.0325214		46	0.023	5.043	31.285	5.02	31.262	0.140153	0.0370898		46	0.212	6.192	16.914	5.98	16.702	0.19499	0.0292572		46	0.212	8.053	25.19	7.841	24.978	0.177754	0.0474754		46	0.004	9.444	20.188	9.44	20.184	0.193186	0.0343155		46	0.004	8.819	29.337	8.815
49	0.021	9.018	25.897	8.997	25.876	0.262545	0.0342433		49	0.021	5.036	31.282	5.015	31.261	0.140018	0.0369385		49	0.216	6.226	16.996	6.01	16.78	0.195057	0.0293384		49	0.216	7.609	25.163	7.393	24.947	0.167806	0.0359514		49	0.003	9.29	20.23	9.287	20.227	0.18965	0.0300843		49	0.003	8.723	29.362	8.72
52	0.022	9.127	25.803	9.105	25.781	0.266675	0.0396527		52	0.022	4.929	31.282	4.907	31.26	0.137007	0.0335667		52	0.211	6.226	17.037	6.015	16.826	0.194686	0.0288905		52	0.211	7.795	25.118	7.584	24.907	0.172418	0.0412939		52	0.002	9.419	20.207	9.417	20.205	0.192515	0.0335124		52	0.002	8.593	29.31	8.591
55	0.022	9.187	25.814	9.165	25.792	0.268318	0.0418042		55	0.022	5.164	31.179	5.142	31.157	0.144043	0.041446		55	0.225	6.192	16.975	5.967	16.75	0.194009	0.0280737		55	0.225	7.775	25.091	7.55	24.866	0.171928	0.0407263		55	0.002	9.169	20.126	9.167	20.124	0.188158	0.0282981		55	0.002	8.249	29.38	8.247
58	0.024	9.277	25.782	9.253	25.758	0.271252	0.0456463		58	0.024	5.157	31.202	5.133	31.178	0.143694	0.0410552		58	0.203	6.342	16.907	6.139	16.704	0.200151	0.0354802		58	0.203	7.669	25.002	7.466	24.799	0.170475	0.0390425		58	0.004	9.468	20.188	9.464	20.184	0.193677	0.0349034		58	0.004	8.774	29.421	8.77
61	0.022	9.078	25.725	9.056	25.703	0.266045	0.0388274		61	0.022	5.214	31.156	5.192	31.134	0.145551	0.0431349		61	0.21	6.329	17.015	6.119	16.805	0.198299	0.0332481		61	0.21	7.689	25.054	7.479	24.844	0.170462	0.0390281		61	0.003	9.427	20.23	9.424	20.227	0.192448	0.0334329		61	0.003	8.774	29.367	8.771
64	0.029	9.307	25.776	9.278	25.747	0.272101	0.0467583		64	0.029	5.371	31.217	5.342	31.188	0.149497	0.0475536		64	0.207	6.39	16.95	6.183	16.743	0.201116	0.0366439		64	0.207	8.086	24.996	7.879	24.789	0.179978	0.050051		64	0.002	9.524	20.338	9.522	20.336	0.193407	0.0345808		64	0.002	8.689	29.314	8.687
67	0.023	9.217	25.625	9.194	25.602	0.271165	0.045532		67	0.023	4.921	31.15	4.898	31.127	0.13734	0.0339396		67	0.209	6.452	16.981	6.243	16.772	0.202716	0.0385739		67	0.209	8.099	25.031	7.89	24.822	0.179989	0.0500645		67	0.005	9.605	20.338	9.6	20.333	0.19502	0.0365115		67	0.005	9.085	29.376	9.08
70	0.023	9.024	25.559	9.001	25.536	0.266159	0.0389761		70	0.023	4.914	31.121	4.891	31.098	0.137272	0.033863		70	0.204	6.336	16.924	6.132	16.72	0.199731	0.0349743		70	0.204	8.179	25.031	7.975	24.827	0.181892	0.0522683		70	0.003	9.573	20.349	9.57	20.346	0.194287	0.0356334		70	0.003	8.966	29.386	8.963
73	0.023	9.229	25.708	9.206	25.685	0.270641	0.0448465		73	0.023	5.429	31.185	5.406	31.162	0.151414	0.0497007		73	0.208	6.384	17.063	6.176	16.855	0.199553	0.0347596		73	0.208	8.093	24.974	7.885	24.766	0.180282	0.0504035		73	0.004	9.726	20.252	9.722	20.248	0.198328	0.0404702		73	0.004	9.328	29.336	9.324
76	0.024	9.482	25.555	9.458	25.531	0.279727	0.0567447		76	0.024	5.329	31.147	5.305	31.123	0.148771	0.0467412		76	0.214	6.562	17.052	6.348	16.838	0.205318	0.041711		76	0.214	7.993	25.018	7.779	24.804	0.177586	0.0472803		76	0.004	9.387	20.282	9.383	20.278	0.191129	0.031854		76	0.004	9.09	29.272	9.086
79	0.026	9.349	25.648	9.323	25.622	0.274755	0.0502335		79	0.026	5.214	31.07	5.188	31.044	0.145861	0.0434815		79	0.207	6.356	17.172	6.149	16.965	0.197392	0.0321542		79	0.207	7.954	25.037	7.747	24.83	0.17667	0.0462195		79	0.004	9.758	20.205	9.754	20.201	0.199443	0.0418057		79	0.004	8.853	29.353	8.849
82	0.023	9.018	25.76	8.995	25.737	0.263904	0.0360234		82	0.023	5.3	31.186	5.277	31.163	0.147796	0.0456492		82	0.204	6.39	17.131	6.186	16.927	0.199026	0.034124		82	0.204	8.079	25.025	7.875	24.821	0.179654	0.0496765		82	0.005	9.524	20.206	9.519	20.201	0.194638	0.0360544		82	0.005	8.949	29.47	8.944
85	0.025	9.373	25.88	9.348	25.855	0.273009	0.0479471		85	0.025	5.336	31.044	5.311	31.019	0.149439	0.0474889		85	0.204	6.473	17.085	6.269	16.881	0.202246	0.038007		85	0.204	8.245	25.032	8.041	24.828	0.18339	0.0540036		85	0.004	9.653	20.273	9.649	20.269	0.196635	0.0384437		85	0.004	9.096	29.467	9.092
	1	2	3	4	5	6	7	8	9	10	Count	Average	variance	Std. Dev	SE
0	1	1	1	1	1	1	1	1	1	1	10	1	0	0	0
1	0	0	0	0	0	0	0	0	0	0	10	0	0	0	0
4	0.0189189	0.0106525	0.00765002	0.0110116	0.00932407	0.0125157	0.0128863	0.0075616	0.0163468	0.025163	10	0.0132031	3.05759e-05	0.00552955	0.0017486
7	0.032691	0.00482615	0.00938858	0.0142187	0.0215694	0.0194829	0.0112479	0.0158141	0.0434282	0.0277607	10	0.0200428	0.000138142	0.0117534	0.00371675
10	0.0315026	0.0137186	0.0214778	0.0173118	0.0155835	0.0201351	0.00996947	0.0196324	0.0367364	0.0331162	10	0.0219184	7.96428e-05	0.00892428	0.00282211
13	0.0268782	0.0152165	0.0237365	0.0192872	0.0193013	0.0285788	0.0213059	0.0180823	0.0370652	0.0431961	10	0.0252648	7.95809e-05	0.00892081	0.00282101
16	0.0445955	0.0150338	0.025006	0.0272148	0.0188524	0.025439	0.0175277	0.0232091	0.0284434	0.0455985	10	0.027092	0.000108626	0.0104224	0.00329584
19	0.0367472	0.0303798	0.0240492	0.0304673	0.0278201	0.0230125	0.0315137	0.0254214	0.0392869	0.0319806	10	0.0300679	2.75839e-05	0.00525204	0.00166084
22	0.0271257	0.0268472	0.0314824	0.0262514	0.0252076	0.0241198	0.026783	0.021779	0.0345783	0.0405701	10	0.0284744	3.10382e-05	0.00557119	0.00176177
25	0.0369086	0.024707	0.0261467	0.0271717	0.0188021	0.0328061	0.0234883	0.0246026	0.0478769	0.0468572	10	0.0309367	9.98183e-05	0.00999091	0.0031594
28	0.0351362	0.0396019	0.0340792	0.0381443	0.0270832	0.0230764	0.0397484	0.0230018	0.0412085	0.0549085	10	0.0355988	9.27324e-05	0.00962977	0.0030452
31	0.0385486	0.0321958	0.0254763	0.0380425	0.0269904	0.0323507	0.0196092	0.0252767	0.0419114	0.0552713	10	0.0335673	0.000106797	0.0103342	0.00326798
34	0.0387845	0.0243089	0.0337504	0.0333969	0.0287905	0.0350244	0.0364949	0.0307395	0.0458474	0.0621596	10	0.0369297	0.000112197	0.0105923	0.00334958
37	0.0374132	0.0297124	0.0377095	0.0340354	0.0237497	0.0300796	0.03209	0.0275925	0.0373138	0.0597768	10	0.0349473	9.72656e-05	0.00986233	0.00311874
40	0.0304005	0.0413587	0.0312331	0.0442968	0.0265546	0.0265836	0.0432909	0.028164	0.0479033	0.0583739	10	0.0378159	0.000117042	0.0108186	0.00342114
43	0.0285303	0.0337561	0.0285584	0.0413469	0.0291927	0.0363969	0.0332805	0.0307773	0.0462499	0.0714477	10	0.0379537	0.000172156	0.0131208	0.00414916
46	0.0325214	0.0370898	0.0292572	0.0474754	0.0343155	0.0384224	0.0352057	0.0347839	0.0401091	0.0748931	10	0.0404074	0.000170729	0.0130663	0.00413194
49	0.0342433	0.0369385	0.0293384	0.0359514	0.0300843	0.0360787	0.0488543	0.0331123	0.0565588	0.083076	10	0.0424236	0.000275901	0.0166103	0.00525263
52	0.0396527	0.0335667	0.0288905	0.0412939	0.0335124	0.0334788	0.030772	0.0268235	0.0460266	0.0806	10	0.0394617	0.000243531	0.0156055	0.00493488
55	0.0418042	0.041446	0.0280737	0.0407263	0.0282981	0.0251746	0.031819	0.0248608	0.0478191	0.0689092	10	0.0378931	0.000183717	0.0135542	0.00428622
58	0.0456463	0.0410552	0.0354802	0.0390425	0.0349034	0.0368243	0.0403609	0.032439	0.063474	0.0739464	10	0.0443172	0.000184967	0.0136003	0.00430078
61	0.0388274	0.0431349	0.0332481	0.0390281	0.0334329	0.0372072	0.0340026	0.0305302	0.0443781	0.0829786	10	0.0416768	0.000230279	0.015175	0.00479874
64	0.0467583	0.0475536	0.0366439	0.050051	0.0345808	0.0356439	0.0405518	0.0316495	0.0509046	0.0758802	10	0.0450218	0.00016528	0.0128561	0.00406546
67	0.045532	0.0339396	0.0385739	0.0500645	0.0365115	0.0442006	0.0343769	0.0311118	0.0543109	0.0886853	10	0.0457307	0.000284193	0.016858	0.00533098
70	0.0389761	0.033863	0.0349743	0.0522683	0.0356334	0.0414512	0.0320261	0.0403158	0.0645153	0.0969085	10	0.0470932	0.000403975	0.0200991	0.0063559
73	0.0448465	0.0497007	0.0347596	0.0504035	0.0404702	0.050043	0.0351349	0.0281924	0.0614811	0.0892224	10	0.0484254	0.000299096	0.0172944	0.00546897
76	0.0567447	0.0467412	0.041711	0.0472803	0.031854	0.0450659	0.0393143	0.0332468	0.0584	0.102991	10	0.0503349	0.000417571	0.0204346	0.00646198
79	0.0502335	0.0434815	0.0321542	0.0462195	0.0418057	0.0390881	0.0391609	0.03736	0.0547122	0.0932102	10	0.0477426	0.000297461	0.0172471	0.005454
82	0.0360234	0.0456492	0.034124	0.0496765	0.0360544	0.0404515	0.035244	0.0329054	0.0547	0.106756	10	0.0471584	0.000491628	0.0221727	0.00701162
85	0.0479471	0.0474889	0.038007	0.0540036	0.0384437	0.0438271	0.0426246	0.041447	0.0529151	0.0903324	10	0.0497036	0.000233767	0.0152895	0.00483495
Repeat#1	39B(Septuple, no L185F) (October 27th, 2023)								Repeat#2									Repeat#3									Repeat#4									Repeat#5									Repeat#6
	Background	Bleached	Whole Cell	Bleached	Whole Cell	FRAP	Normalize			Background	Bleached	Whole Cell	Bleached	Whole Cell	FRAP	Normalize			Background	Bleached	Whole Cell	Bleached	Whole Cell	FRAP	Normalize			Background	Bleached	Whole Cell	Bleached	Whole Cell	FRAP	Normalize			Background	Bleached	Whole Cell	Bleached	Whole Cell	FRAP	Normalize			Background	Bleached	Whole Cell	Bleached
				Minus Back	Minus Back								Minus Back	Minus Back								Minus Back	Minus Back								Minus Back	Minus Back								Minus Back	Minus Back								Minus Back
0	0	15.94	18.492	15.94	18.492	1	1		0	0	8.298	10.036	8.298	10.036	1	1		0	0	5.763	5.338	5.763	5.338	1	1		0	0.0006618	6.783	7.001	6.78234	7.00034	1	1		0	0	7.624	7.318	7.624	7.318	1	1		0	0	5.842	5.244	5.842
1	0	5.277	14.067	5.277	14.067	0.435192	0		1	0	3.227	8.079	3.227	8.079	0.483091	0		1	0.0007246	0.654	4.529	0.653275	4.52828	0.133627	0		1	0.0006618	1.774	6.149	1.77334	6.14834	0.297696	0		1	0	2.438	5.97	2.438	5.97	0.391984	0		1	0	1.964	4.259	1.964
4	0	6.914	14.792	6.914	14.792	0.542248	0.189544		4	0	4.071	8.438	4.071	8.438	0.583511	0.19427		4	0	1.43	4.725	1.43	4.725	0.280327	0.169326		4	0.002	3.174	6.378	3.172	6.376	0.513481	0.307253		4	0	4.08	6.229	4.08	6.229	0.628711	0.389344		4	0	2.648	4.495	2.648
7	0	7.841	15.039	7.841	15.039	0.604851	0.300382		7	0	4.592	8.776	4.592	8.776	0.632838	0.289697		7	0	2.083	4.789	2.083	4.789	0.402879	0.310781		7	0.001	3.843	6.443	3.842	6.442	0.615568	0.452613		7	0	4.27	6.378	4.27	6.378	0.642618	0.412216		7	0	2.866	4.574	2.866
10	0	7.835	15.161	7.835	15.161	0.599524	0.290952		10	0	4.441	8.697	4.441	8.697	0.617588	0.260194		10	0	2.136	4.872	2.136	4.872	0.406092	0.314489		10	0.002	4	6.48	3.998	6.478	0.637003	0.483134		10	0	4.5	6.501	4.5	6.501	0.664419	0.448071		10	0	3.036	4.605	3.036
13	0	8.262	15.164	8.262	15.164	0.632073	0.348579		13	0	4.95	8.688	4.95	8.688	0.689085	0.398511		13	0.0007246	2.465	4.906	2.46428	4.90528	0.465324	0.382858		13	0	3.887	6.527	3.887	6.527	0.614668	0.451331		13	0	4.726	6.536	4.726	6.536	0.694051	0.496807		13	0	3.215	4.637	3.215
16	0	8.577	15.147	8.577	15.147	0.656908	0.39255		16	0	5.046	8.722	5.046	8.722	0.69971	0.419067		16	0	2.715	4.933	2.715	4.933	0.509787	0.434178		16	0.001	3.765	6.528	3.764	6.527	0.595217	0.423636		16	0	4.854	6.493	4.854	6.493	0.717569	0.535488		16	0	3.089	4.595	3.089
19	0	8.994	15.211	8.994	15.211	0.685947	0.443965		19	0	4.803	8.648	4.803	8.648	0.671714	0.364905		19	0.0007246	2.561	4.911	2.56028	4.91028	0.48296	0.403213		19	0.001	4.409	6.458	4.408	6.457	0.704613	0.579402		19	0	4.956	6.559	4.956	6.559	0.725276	0.548163		19	0	3.259	4.628	3.259
22	0	8.888	15.124	8.888	15.124	0.681762	0.436556		22	0	5.055	8.72	5.055	8.72	0.701119	0.421793		22	0	2.851	4.928	2.851	4.928	0.535866	0.46428		22	0.002	5.009	6.52	5.007	6.518	0.792872	0.705073		22	0	4.934	6.565	4.934	6.565	0.721396	0.541782		22	0	3.356	4.646	3.356
25	0	9.084	15.077	9.084	15.077	0.698969	0.46702		25	0	4.966	8.734	4.966	8.734	0.687671	0.395776		25	0.0007246	3.11	4.966	3.10928	4.96528	0.580024	0.515248		25	0.001	4.704	6.492	4.703	6.491	0.74783	0.640939		25	0	4.77	6.539	4.77	6.539	0.700191	0.506906		25	0	3.251	4.617	3.251
28	0	9.352	15.099	9.352	15.099	0.718542	0.501674		28	0	5.403	8.695	5.403	8.695	0.751541	0.519337		28	0.0007246	3.377	4.923	3.37628	4.92228	0.635334	0.579089		28	0.002	4.67	6.504	4.668	6.502	0.741009	0.631226		28	0	5.117	6.6	5.117	6.6	0.744185	0.579263		28	0	3.518	4.575	3.518
31	0	9.217	15.093	9.217	15.093	0.708451	0.483808		31	0	5.261	8.664	5.261	8.664	0.734407	0.486191		31	0	3.465	4.958	3.465	4.958	0.647331	0.592937		31	0.003	4.557	6.505	4.554	6.502	0.722912	0.605459		31	0	5.288	6.567	5.288	6.567	0.772919	0.626521		31	0	3.498	4.613	3.498
34	0	9.464	15.176	9.464	15.176	0.723457	0.510378		34	0	5.42	8.678	5.42	8.678	0.755382	0.526769		34	0.0007246	3.513	4.95	3.51228	4.94928	0.65732	0.604466		34	0.0006618	4.539	6.54	4.53834	6.53934	0.716313	0.596062		34	0	5.026	6.608	5.026	6.608	0.730066	0.55604		34	0	3.704	4.623	3.704
37	0	9.393	15.135	9.393	15.135	0.719975	0.504212		37	0	5.37	8.629	5.37	8.629	0.752664	0.52151		37	0.0007246	3.675	4.95	3.67428	4.94928	0.687638	0.639461		37	0.001	5.226	6.475	5.225	6.474	0.833016	0.762233		37	0	5.336	6.581	5.336	6.581	0.778276	0.635331		37	0	3.632	4.636	3.632
40	0	9.635	15.089	9.635	15.089	0.740776	0.54104		40	0	5.424	8.597	5.424	8.597	0.763062	0.541626		40	0.002	3.965	4.926	3.963	4.924	0.74548	0.706224		40	0.0006618	4.835	6.476	4.83434	6.47534	0.770574	0.673323		40	0	5.394	6.6	5.394	6.6	0.78447	0.645519		40	0	3.457	4.626	3.457
43	0	9.534	15.104	9.534	15.104	0.732283	0.526003		43	0	5.42	8.567	5.42	8.567	0.76517	0.545703		43	0.001	3.588	4.891	3.587	4.89	0.679442	0.63		43	0	5.026	6.491	5.026	6.491	0.799191	0.714071		43	0	5.387	6.565	5.387	6.565	0.787629	0.650715		43	0	3.51	4.62	3.51
46	0	9.455	15.13	9.455	15.13	0.724967	0.51305		46	0	5.328	8.568	5.328	8.568	0.752094	0.520407		46	0	3.759	4.91	3.759	4.91	0.709122	0.664258		46	0.001	4.861	6.44	4.86	6.439	0.779036	0.685372		46	0	5.332	6.567	5.332	6.567	0.77935	0.637098		46	0	3.397	4.642	3.397
49	0	9.386	15.009	9.386	15.009	0.725478	0.513955		49	0	5.466	8.626	5.466	8.626	0.766386	0.548056		49	0.0007246	3.689	4.98	3.68828	4.97928	0.6861	0.637685		49	0	5.365	6.471	5.365	6.471	0.855732	0.794579		49	0	5.365	6.546	5.365	6.546	0.786689	0.649169		49	0	3.717	4.628	3.717
52	0	9.614	15.023	9.614	15.023	0.742409	0.543931		52	0	5.34	8.572	5.34	8.572	0.753436	0.523003		52	0	3.68	4.914	3.68	4.914	0.693654	0.646404		52	0.002	5.6	6.449	5.598	6.447	0.89622	0.85223		52	0	5.372	6.518	5.372	6.518	0.7911	0.656423		52	0	3.668	4.629	3.668
55	0	9.848	15.064	9.848	15.064	0.758409	0.572259		55	0	5.462	8.659	5.462	8.659	0.762906	0.541324		55	0	3.596	4.896	3.596	4.896	0.680312	0.631004		55	0.003	5.539	6.47	5.536	6.467	0.883553	0.834193		55	0	5.489	6.583	5.489	6.583	0.800348	0.671633		55	0	3.915	4.612	3.915
58	0	9.921	15.07	9.921	15.07	0.763726	0.581674		58	0	5.483	8.66	5.483	8.66	0.765751	0.546828		58	0	3.846	4.891	3.846	4.891	0.728352	0.686454		58	0.0006618	5.235	6.476	5.23434	6.47534	0.834332	0.764108		58	0	5.573	6.592	5.573	6.592	0.811487	0.689953		58	0	3.87	4.61	3.87
61	0	9.792	15.103	9.792	15.103	0.752149	0.561176		61	0	5.261	8.647	5.261	8.647	0.735851	0.488985		61	0.002	3.82	4.819	3.818	4.817	0.734157	0.693155		61	0.001	5.33	6.45	5.329	6.449	0.85289	0.790532		61	0	5.478	6.575	5.478	6.575	0.799716	0.670594		61	0	3.915	4.591	3.915
64	0	9.609	15.058	9.609	15.058	0.740298	0.540194		64	0	5.529	8.64	5.529	8.64	0.773963	0.562714		64	0.0007246	3.873	4.872	3.87228	4.87128	0.736298	0.695625		64	0.002	5.304	6.477	5.302	6.475	0.845161	0.779527		64	0	5.46	6.597	5.46	6.597	0.79443	0.6619		64	0	3.887	4.615	3.887
67	0	9.676	15.063	9.676	15.063	0.745212	0.548895		67	0	5.487	8.493	5.487	8.493	0.781378	0.577059		67	0.001	4.044	4.905	4.043	4.904	0.76363	0.727174		67	0.0006618	4.948	6.447	4.94734	6.44634	0.792133	0.704021		67	0	5.726	6.595	5.726	6.595	0.833386	0.72597		67	0	3.834	4.622	3.834
70	0	9.779	15.007	9.779	15.007	0.755955	0.567915		70	0	5.403	8.463	5.403	8.463	0.772143	0.559194		70	0	3.961	4.932	3.961	4.932	0.743895	0.704394		70	0.002	5.243	6.476	5.241	6.474	0.835567	0.765866		70	0	5.664	6.593	5.664	6.593	0.824612	0.71154		70	0	3.895	4.619	3.895
73	0	9.897	15.033	9.897	15.033	0.763754	0.581723		73	0	5.769	8.487	5.769	8.487	0.822117	0.655872		73	0.0007246	3.912	4.913	3.91128	4.91228	0.737506	0.69702		73	0	5.13	6.484	5.13	6.484	0.816609	0.738872		73	0	5.562	6.578	5.562	6.578	0.811609	0.690154		73	0	4.04	4.635	4.04
76	0	9.751	14.989	9.751	14.989	0.754696	0.565686		76	0	5.429	8.51	5.429	8.51	0.771574	0.558093		76	0.001	3.618	4.836	3.617	4.835	0.692918	0.645555		76	0.001	5.774	6.502	5.773	6.501	0.91656	0.881191		76	0	5.719	6.578	5.719	6.578	0.834518	0.727833		76	0	4.085	4.639	4.085
79	0	9.97	14.981	9.97	14.981	0.772058	0.596425		79	0	5.613	8.619	5.613	8.619	0.787636	0.589165		79	0	3.732	4.809	3.732	4.809	0.718814	0.675445		79	0.002	6.252	6.497	6.25	6.495	0.993209	0.99033		79	0	5.558	6.551	5.558	6.551	0.814368	0.694691		79	0	4.117	4.626	4.117
82	0	9.715	15.036	9.715	15.036	0.749559	0.556591		82	0	5.908	8.555	5.908	8.555	0.835233	0.681246		82	0	3.667	4.784	3.667	4.784	0.709986	0.665255		82	0.003	5.965	6.477	5.962	6.474	0.950515	0.929539		82	0	5.606	6.578	5.606	6.578	0.818029	0.700713		82	0	4.073	4.598	4.073
85	0	9.828	15.105	9.828	15.105	0.754814	0.565895		85	0	5.66	8.523	5.66	8.523	0.803177	0.619231		85	0	3.921	4.844	3.921	4.844	0.749761	0.711165		85	0.002	6.304	6.491	6.302	6.489	1.0024	1.00341		85	0	5.832	6.575	5.832	6.575	0.851395	0.755591		85	0	4.057	4.62	4.057
	1	2	3	4	5	6	7	8	9	10	Count	Average	variance	Std. Dev	SE
0	1	1	1	1	1	1	1	1	1	1	10	1	0	0	0
1	0	0	0	0	0	0	0	0	0	0	10	0	0	0	0
4	0.189544	0.19427	0.169326	0.307253	0.389344	0.195986	0.265114	0.109315	0.102389	0.111302	10	0.203384	0.00868862	0.0932128	0.0294765
7	0.300382	0.289697	0.310781	0.452613	0.412216	0.253401	0.324541	0.154345	0.154931	0.147743	10	0.280065	0.0111498	0.105592	0.0333913
10	0.290952	0.260194	0.314489	0.483134	0.448071	0.303483	0.43085	0.207611	0.179108	0.148097	10	0.306599	0.0133625	0.115596	0.0365548
13	0.348579	0.398511	0.382858	0.451331	0.496807	0.35564	0.477798	0.196027	0.203699	0.173425	10	0.348468	0.0142096	0.119204	0.0376956
16	0.39255	0.419067	0.434178	0.423636	0.535488	0.323347	0.513868	0.230481	0.239897	0.223686	10	0.37362	0.0130935	0.114427	0.0361849
19	0.443965	0.364905	0.403213	0.579402	0.548163	0.372267	0.601764	0.252614	0.25344	0.195981	10	0.401571	0.020399	0.142825	0.0451653
22	0.436556	0.421793	0.46428	0.705073	0.541782	0.400066	0.544331	0.248267	0.280028	0.223071	10	0.426525	0.0224034	0.149678	0.0473322
25	0.46702	0.395776	0.515248	0.640939	0.506906	0.372183	0.572119	0.274533	0.302514	0.253421	10	0.430066	0.0172624	0.131387	0.0415481
28	0.501674	0.519337	0.579089	0.631226	0.579263	0.471471	0.604786	0.288965	0.303547	0.280463	10	0.475982	0.0186096	0.136417	0.0431388
31	0.483808	0.486191	0.592937	0.605459	0.626521	0.455129	0.616593	0.315844	0.326197	0.317282	10	0.482596	0.016256	0.127499	0.0403188
34	0.510378	0.526769	0.604466	0.596062	0.55604	0.520866	0.580006	0.340639	0.346435	0.311515	10	0.489317	0.0127007	0.112697	0.035638
37	0.504212	0.52151	0.639461	0.762233	0.635331	0.493637	0.576562	0.351945	0.356689	0.297198	10	0.513878	0.0216193	0.147035	0.0464966
40	0.54104	0.541626	0.706224	0.673323	0.645519	0.43829	0.612385	0.357283	0.362992	0.311141	10	0.518982	0.0205338	0.143296	0.0453143
43	0.526003	0.545703	0.63	0.714071	0.650715	0.457347	0.637193	0.365618	0.394342	0.308234	10	0.522923	0.0188432	0.137271	0.0434088
46	0.51305	0.520407	0.664258	0.685372	0.637098	0.414547	0.674738	0.385065	0.417359	0.319428	10	0.523132	0.0184285	0.135752	0.0429284
49	0.513955	0.548056	0.637685	0.794579	0.649169	0.523842	0.652824	0.422443	0.39492	0.348	10	0.548547	0.0190006	0.137843	0.0435897
52	0.543931	0.523003	0.646404	0.85223	0.656423	0.507364	0.632301	0.40872	0.403957	0.3488	10	0.552313	0.0225595	0.150198	0.0474969
55	0.572259	0.541324	0.631004	0.834193	0.671633	0.593866	0.625079	0.391499	0.42068	0.336221	10	0.561776	0.0218239	0.147729	0.046716
58	0.581674	0.546828	0.686454	0.764108	0.689953	0.579479	0.695552	0.431143	0.420581	0.399738	10	0.579551	0.016871	0.129889	0.0410744
61	0.561176	0.488985	0.693155	0.790532	0.670594	0.599813	0.697613	0.405952	0.446958	0.373143	10	0.572792	0.0198291	0.140816	0.0445299
64	0.540194	0.562714	0.695625	0.779527	0.6619	0.583728	0.732176	0.410284	0.431853	0.374716	10	0.577272	0.0197512	0.140539	0.0444423
67	0.548895	0.577059	0.727174	0.704021	0.72597	0.564211	0.714883	0.44604	0.441475	0.369034	10	0.581876	0.0177082	0.133072	0.0420811
70	0.567915	0.559194	0.704394	0.765866	0.71154	0.585263	0.708884	0.447221	0.456137	0.392126	10	0.589854	0.0168709	0.129888	0.0410742
73	0.581723	0.655872	0.69702	0.738872	0.690154	0.62872	0.754628	0.459141	0.463326	0.381869	10	0.605132	0.0167617	0.129467	0.040941
76	0.565686	0.558093	0.645555	0.881191	0.727833	0.642427	0.787776	0.476017	0.474803	0.38391	10	0.614329	0.0236851	0.1539	0.0486674
79	0.596425	0.589165	0.675445	0.99033	0.694691	0.656812	0.69453	0.476247	0.470812	0.384862	10	0.622932	0.0280377	0.167445	0.0529507
82	0.556591	0.681246	0.665255	0.929539	0.700713	0.650456	0.669422	0.49447	0.488418	0.4418	10	0.627791	0.019971	0.141319	0.0446889
85	0.565895	0.619231	0.711165	1.00341	0.755591	0.638691	0.690046	0.530628	0.515832	0.404095	10	0.643459	0.0268707	0.163923	0.051837
Repeat#1	39B(Septuple, no V224C) (October 27th, 2023)								Repeat#2									Repeat#3									Repeat#4									Repeat#5									Repeat#6
	Background	Bleached	Whole Cell	Bleached	Whole Cell	FRAP	Normalize			Background	Bleached	Whole Cell	Bleached	Whole Cell	FRAP	Normalize			Background	Bleached	Whole Cell	Bleached	Whole Cell	FRAP	Normalize			Background	Bleached	Whole Cell	Bleached	Whole Cell	FRAP	Normalize			Background	Bleached	Whole Cell	Bleached	Whole Cell	FRAP	Normalize			Background	Bleached	Whole Cell	Bleached
				Minus Back	Minus Back								Minus Back	Minus Back								Minus Back	Minus Back								Minus Back	Minus Back								Minus Back	Minus Back								Minus Back
0	0	8.321	11.822	8.321	11.822	1	1		0	0	8.055	9.066	8.055	9.066	1	1		0	0	15.05	13.295	15.05	13.295	1	1		0	0	15.197	13.622	15.197	13.622	1	1		0	0	11.011	11.055	11.011	11.055	1	1		0	0	14.296	17.653	14.296
1	0	1.763	9.922	1.763	9.922	0.252446	0		1	0	1.377	7.96	1.377	7.96	0.194702	0		1	0	3.63	10.578	3.63	10.578	0.303148	0		1	0	4.428	10.998	4.428	10.998	0.360892	0		1	0	2.43	9.074	2.43	9.074	0.268868	0		1	0	5.35	15.313	5.35
4	0	3.523	10.258	3.523	10.258	0.487939	0.315018		4	0	2.291	8.251	2.291	8.251	0.312513	0.146295		4	0	6.584	11.355	6.584	11.355	0.512218	0.30002		4	0	7.341	11.584	7.341	11.584	0.568041	0.324122		4	0	3.863	9.516	3.863	9.516	0.40757	0.189708		4	0	7.562	15.925	7.562
7	0	3.981	10.314	3.981	10.314	0.548379	0.395868		7	0	2.668	8.283	2.668	8.283	0.362534	0.208409		7	0	7.239	11.492	7.239	11.492	0.556461	0.36351		7	0	8.12	11.717	8.12	11.717	0.621187	0.407279		7	0	4.33	9.693	4.33	9.693	0.448499	0.245689		7	0	8.394	16.117	8.394
10	0.000601	4.172	10.312	4.1714	10.3114	0.574751	0.431146		10	0	3.058	8.35	3.058	8.35	0.412194	0.270076		10	0	7.912	11.53	7.912	11.53	0.60619	0.434873		10	0	8.788	11.766	8.788	11.766	0.66949	0.482858		10	0	4.541	9.734	4.541	9.734	0.468373	0.272872		10	0	8.672	16.226	8.672
13	0	4.223	10.329	4.223	10.329	0.580869	0.43933		13	0	3.065	8.405	3.065	8.405	0.410434	0.26789		13	0	8.143	11.591	8.143	11.591	0.620605	0.455559		13	0	9.183	11.83	9.183	11.83	0.695797	0.52402		13	0	4.922	9.781	4.922	9.781	0.505231	0.323284		13	0	8.901	16.23	8.901
16	0	4.52	10.365	4.52	10.365	0.619562	0.491089		16	0	3.291	8.42	3.291	8.42	0.439912	0.304496		16	0	8.58	11.651	8.58	11.651	0.650543	0.49852		16	0	9.75	11.894	9.75	11.894	0.734784	0.585022		16	0	4.956	9.767	4.956	9.767	0.509451	0.329055		16	0	9.307	16.223	9.307
19	0	4.396	10.212	4.396	10.212	0.611593	0.480429		19	0	3.342	8.337	3.342	8.337	0.451177	0.318484		19	0	8.786	11.685	8.786	11.685	0.664224	0.518152		19	0	9.764	11.888	9.764	11.888	0.73621	0.587254		19	0	5.055	9.799	5.055	9.799	0.51793	0.340653		19	0	9.653	16.226	9.653
22	0	4.392	10.084	4.392	10.084	0.618792	0.49006		22	0	3.455	8.327	3.455	8.327	0.466992	0.338123		22	0	8.559	11.74	8.559	11.74	0.644031	0.489176		22	0	9.913	11.875	9.913	11.875	0.748263	0.606113		22	0	5.217	9.812	5.217	9.812	0.533821	0.362387		22	0	9.927	16.054	9.927
25	0	4.71	10.218	4.71	10.218	0.654893	0.538352		25	0	3.664	8.247	3.664	8.247	0.500046	0.379168		25	0	9.088	11.698	9.088	11.698	0.686291	0.54982		25	0	10.053	11.883	10.053	11.883	0.75832	0.621848		25	0	5.248	9.851	5.248	9.851	0.534867	0.363817		25	0	9.934	16.098	9.934
28	0	4.705	10.186	4.705	10.186	0.656253	0.540171		28	0	3.462	8.219	3.462	8.219	0.474087	0.346934		28	0	8.803	11.665	8.803	11.665	0.66665	0.521634		28	0	10.082	11.904	10.082	11.904	0.759166	0.623172		28	0	5.35	9.719	5.35	9.719	0.552668	0.388165		28	0	9.682	16.112	9.682
31	0	4.619	10.061	4.619	10.061	0.652262	0.534833		31	0	3.548	8.209	3.548	8.209	0.486456	0.362293		31	0	8.643	11.532	8.643	11.532	0.662082	0.515079		31	0	10.394	11.915	10.394	11.915	0.781937	0.658801		31	0	5.41	9.748	5.41	9.748	0.557203	0.394368		31	0	9.81	16.175	9.81
34	0	4.879	10.142	4.879	10.142	0.683475	0.576586		34	0	3.818	8.175	3.818	8.175	0.525652	0.410966		34	0	8.849	11.492	8.849	11.492	0.680222	0.54111		34	0	10.404	11.854	10.404	11.854	0.786717	0.66628		34	0	5.599	9.765	5.599	9.765	0.575666	0.41962		34	0	9.836	16.161	9.836
37	0	4.798	9.995	4.798	9.995	0.682013	0.574631		37	0	4.024	8.235	4.024	8.235	0.549977	0.441172		37	0	8.975	11.435	8.975	11.435	0.693346	0.559944		37	0	10.327	11.888	10.327	11.888	0.778661	0.653675		37	0	5.581	9.797	5.581	9.797	0.571941	0.414525		37	0	10.058	16.202	10.058
40	0	4.661	9.887	4.661	9.887	0.669777	0.558262		40	0	4.36	8.255	4.36	8.255	0.594456	0.496405		40	0	9.097	11.467	9.097	11.467	0.70081	0.570655		40	0	10.861	11.923	10.861	11.923	0.816521	0.712914		40	0	5.687	9.782	5.687	9.782	0.583697	0.430605		40	0	10.252	16.055	10.252
43	0	4.549	9.868	4.549	9.868	0.654941	0.538416		43	0	4.384	8.22	4.384	8.22	0.600273	0.503628		43	0	9.382	11.507	9.382	11.507	0.720253	0.598556		43	0	11.01	11.931	11.01	11.931	0.827168	0.729573		43	0	5.736	9.768	5.736	9.768	0.58957	0.438638		43	0	10.412	16.044	10.412
46	0	4.465	9.682	4.465	9.682	0.655197	0.538758		46	0	4.661	8.213	4.661	8.213	0.638745	0.551402		46	0	9.134	11.455	9.134	11.455	0.704397	0.575803		46	0	11.207	11.838	11.207	11.838	0.848582	0.76308		46	0	5.783	9.786	5.783	9.786	0.593308	0.44375		46	0.0006711	10.77	16.067	10.7693
49	0	4.783	9.677	4.783	9.677	0.702223	0.601665		49	0	4.664	8.244	4.664	8.244	0.636753	0.548928		49	0	9.282	11.439	9.282	11.439	0.716812	0.593618		49	0	11.048	11.772	11.048	11.772	0.841233	0.751581		49	0	5.927	9.788	5.927	9.788	0.607957	0.463786		49	0	10.748	16.099	10.748
52	0	4.643	9.629	4.643	9.629	0.685067	0.578715		52	0	4.757	8.233	4.757	8.233	0.650317	0.565772		52	0	9.261	11.397	9.261	11.397	0.717826	0.595073		52	0	11.139	11.792	11.139	11.792	0.846724	0.760172		52	0	5.865	9.835	5.865	9.835	0.598723	0.451156		52	0	10.536	16.102	10.536
55	0	5.02	9.814	5.02	9.814	0.72673	0.634448		55	0	4.658	8.251	4.658	8.251	0.635394	0.547241		55	0	9.521	11.402	9.521	11.402	0.737655	0.623529		55	0	11.139	11.894	11.139	11.894	0.839462	0.74881		55	0	6.098	9.823	6.098	9.823	0.623269	0.484728		55	0	10.686	16.139	10.686
58	0	4.735	9.639	4.735	9.639	0.697916	0.595904		58	0	4.675	8.203	4.675	8.203	0.641444	0.554754		58	0	9.513	11.416	9.513	11.416	0.736131	0.621342		58	0	10.817	11.947	10.817	11.947	0.811579	0.705182		58	0	6.14	9.84	6.14	9.84	0.626477	0.489117		58	0	10.755	16.072	10.755
61	0	4.788	9.699	4.788	9.699	0.701363	0.600514		61	0	4.695	8.189	4.695	8.189	0.64529	0.559529		61	0.0004655	9.445	11.254	9.44453	11.2535	0.741384	0.62888		61	0	10.947	11.915	10.947	11.915	0.823539	0.723895		61	0	6.344	9.858	6.344	9.858	0.64611	0.515969		61	0	10.471	16.084	10.471
64	0	4.658	9.581	4.658	9.581	0.690723	0.586282		64	0	4.736	8.198	4.736	8.198	0.65021	0.565639		64	0	9.147	11.296	9.147	11.296	0.715329	0.59149		64	0	10.99	11.922	10.99	11.922	0.826288	0.728197		64	0	6.29	9.863	6.29	9.863	0.640285	0.508003		64	0	10.704	15.997	10.704
67	0	4.33	9.248	4.33	9.248	0.665205	0.552146		67	0	4.771	8.229	4.771	8.229	0.652548	0.568542		67	0	9.034	11.283	9.034	11.283	0.707306	0.579977		67	0	10.942	11.928	10.942	11.928	0.822266	0.721902		67	0	6.319	9.874	6.319	9.874	0.642521	0.511061		67	0	10.993	16.164	10.993
70	0	4.22	9.213	4.22	9.213	0.650769	0.532835		70	0	4.884	8.257	4.884	8.257	0.665738	0.584922		70	0	9.374	11.172	9.374	11.172	0.741218	0.628641		70	0	10.918	11.826	10.918	11.826	0.827539	0.730153		70	0	6.388	9.881	6.388	9.881	0.649077	0.520027		70	0	10.949	16.204	10.949
73	0	4.644	9.49	4.644	9.49	0.695251	0.592338		73	0	5.058	8.247	5.058	8.247	0.690292	0.615412		73	0.0004655	9.059	11.247	9.05853	11.2465	0.711526	0.586033		73	0.0007616	11.337	11.799	11.3362	11.7982	0.861261	0.782918		73	0	6.461	9.878	6.461	9.878	0.656693	0.530445		73	0	11.018	16.224	11.018
76	0	4.611	9.441	4.611	9.441	0.693893	0.590522		76	0	5.058	8.271	5.058	8.271	0.688289	0.612925		76	0	9.315	11.324	9.315	11.324	0.726666	0.607759		76	0	11.856	11.848	11.856	11.848	0.896966	0.838785		76	0	6.599	9.803	6.599	9.803	0.675851	0.556648		76	0	11.23	16.259	11.23
79	0	4.753	9.539	4.753	9.539	0.707914	0.609277		79	0	5.26	8.261	5.26	8.261	0.716644	0.648135		79	0	9.118	11.343	9.118	11.343	0.710107	0.583996		79	0	12.13	11.839	12.13	11.839	0.918393	0.872312		79	0	6.459	9.754	6.459	9.754	0.664836	0.541582		79	0	11.526	16.248	11.526
82	0	4.508	9.406	4.508	9.406	0.680917	0.573164		82	0	5.154	8.231	5.154	8.231	0.704761	0.633379		82	0.0004655	9.13	11.32	9.12953	11.3195	0.712479	0.5874		82	0	11.649	11.816	11.649	11.816	0.883693	0.818016		82	0	6.517	9.801	6.517	9.801	0.667589	0.545348		82	0	11.752	16.282	11.752
85	0	4.56	9.444	4.56	9.444	0.686	0.579964		85	0	5.209	8.264	5.209	8.264	0.709438	0.639186		85	0	9.361	11.31	9.361	11.31	0.731158	0.614206		85	0	11.817	11.779	11.817	11.779	0.899253	0.842363		85	0	6.514	9.808	6.514	9.808	0.666806	0.544276		85	0	11.566	16.241	11.566
	1	2	3	4	5	6	7	8	9	10	Count	Average	variance	Std. Dev	SE
0	1	1	1	1	1	1	1	1	1	1	10	1	0	0	0
1	0	0	0	0	0	0	0	0	0	0	10	0	0	0	0
4	0.315018	0.146295	0.30002	0.324122	0.189708	0.2725	0.218158	0.136563	0.264342	0.216751	10	0.238348	0.00455053	0.0674576	0.021332
7	0.395868	0.208409	0.36351	0.407279	0.245689	0.372326	0.294342	0.218816	0.354172	0.303888	10	0.31643	0.00535287	0.0731633	0.0231363
10	0.431146	0.270076	0.434873	0.482858	0.272872	0.401936	0.338671	0.232341	0.390725	0.341746	10	0.359724	0.00680292	0.0824798	0.0260824
13	0.43933	0.26789	0.455559	0.52402	0.323284	0.432293	0.363337	0.248368	0.398028	0.381083	10	0.383319	0.00736794	0.0858367	0.027144
16	0.491089	0.304496	0.49852	0.585022	0.329055	0.487157	0.375334	0.288592	0.444385	0.40332	10	0.420697	0.00941165	0.0970136	0.0306784
19	0.480429	0.318484	0.518152	0.587254	0.340653	0.533237	0.414526	0.315689	0.489764	0.420191	10	0.441838	0.00907691	0.0952728	0.0301279
22	0.49006	0.338123	0.489176	0.606113	0.362387	0.584145	0.457387	0.315312	0.500011	0.469479	10	0.461219	0.00950171	0.0974767	0.0308248
25	0.538352	0.379168	0.54982	0.621848	0.363817	0.581419	0.467513	0.344563	0.537015	0.479595	10	0.486311	0.0093004	0.0964386	0.0304966
28	0.540171	0.346934	0.521634	0.623172	0.388165	0.546287	0.497664	0.393597	0.508295	0.476745	10	0.484266	0.00719924	0.0848483	0.0268314
31	0.534833	0.362293	0.515079	0.658801	0.394368	0.55839	0.474399	0.377033	0.531253	0.475355	10	0.48818	0.00846139	0.0919858	0.0290885
34	0.576586	0.410966	0.54111	0.66628	0.41962	0.563025	0.535897	0.372533	0.569646	0.491468	10	0.514713	0.00820666	0.0905906	0.0286473
37	0.574631	0.441172	0.559944	0.653675	0.414525	0.589438	0.543439	0.419214	0.567982	0.550181	10	0.53142	0.00635843	0.0797397	0.0252159
40	0.558262	0.496405	0.570655	0.712914	0.430605	0.628024	0.514876	0.439484	0.55576	0.528416	10	0.54354	0.00708671	0.0841826	0.0266209
43	0.538416	0.503628	0.598556	0.729573	0.438638	0.650633	0.536595	0.407426	0.565209	0.552678	10	0.552135	0.00890189	0.0943498	0.029836
46	0.538758	0.551402	0.575803	0.76308	0.44375	0.696976	0.58254	0.448546	0.592827	0.559651	10	0.575333	0.00954996	0.0977239	0.030903
49	0.601665	0.548928	0.593618	0.751581	0.463786	0.691144	0.574236	0.439297	0.607928	0.547352	10	0.581954	0.00872859	0.0934269	0.0295442
52	0.578715	0.565772	0.595073	0.760172	0.451156	0.662281	0.56579	0.464834	0.609935	0.54389	10	0.579762	0.00799209	0.0893985	0.0282703
55	0.634448	0.547241	0.623529	0.74881	0.484728	0.679208	0.594471	0.491751	0.586504	0.545966	10	0.593666	0.00674206	0.0821101	0.0259655
58	0.595904	0.554754	0.621342	0.705182	0.489117	0.694526	0.604357	0.461623	0.61065	0.562698	10	0.590015	0.00605422	0.0778088	0.0246053
61	0.600514	0.559529	0.62888	0.723895	0.515969	0.655095	0.607397	0.480034	0.628135	0.630946	10	0.603039	0.00489133	0.0699381	0.0221164
64	0.586282	0.565639	0.59149	0.728197	0.508003	0.694416	0.628995	0.482184	0.652716	0.614223	10	0.605214	0.0058538	0.0765102	0.0241946
67	0.552146	0.568542	0.579977	0.721902	0.511061	0.718232	0.650675	0.475566	0.651222	0.637786	10	0.606711	0.00689806	0.0830545	0.0262641
70	0.532835	0.584922	0.628641	0.730153	0.520027	0.708688	0.637601	0.491419	0.657445	0.617744	10	0.610948	0.00625861	0.0791114	0.0250172
73	0.592338	0.615412	0.586033	0.782918	0.530445	0.716116	0.622467	0.507258	0.637058	0.65497	10	0.624501	0.00664096	0.0814921	0.0257701
76	0.590522	0.612925	0.607759	0.838785	0.556648	0.741258	0.648564	0.514873	0.663168	0.628114	10	0.640262	0.00859383	0.0927029	0.0293152
79	0.609277	0.648135	0.583996	0.872312	0.541582	0.781838	0.64121	0.507741	0.660113	0.662654	10	0.650886	0.0116829	0.108087	0.0341803
82	0.573164	0.633379	0.5874	0.818016	0.545348	0.808766	0.611029	0.523028	0.660339	0.673868	10	0.643434	0.0102636	0.10131	0.0320369
85	0.579964	0.639186	0.614206	0.842363	0.544276	0.787851	0.638688	0.550551	0.696742	0.676479	10	0.657031	0.00954409	0.0976939	0.0308935
[truncated: 35 more columns]
