# Supplementary material for: Protein thermal sensing regulates physiological amyloid aggregation
Source: Nat Commun. 2024 Feb 9;15:1222. doi: 10.1038/s41467-024-45536-0 (PMC10858206; doi:10.1038/s41467-024-45536-0)
Supplement: Supplementary file 4 — Source Data [file 41467_2024_45536_MOESM4_ESM.zip › Suppl.Fig4b.xlsx]

## Sheet: Statistics
	NT DDX39A	HS DDX39A	AC DDX39A	NT DDX39B	HS DDX39B	AC DDX39B	NT DDX39A(F184L)	HS DDX39A(F184L)	AC DDX39A(F184L)	NT DDX39A(C223V)	HS DDX39A(C223V)	AC DDX39A(C223V)
2023-09-21	0.501297	3.0558	4.62105	0.794588	1.34576	3.61625	1.07306	1.27265	6.44452	0.861628	1.00846	5.16293
	0.688113	2.58886	6.59845	0.8331	1.33793	2.30078	1.22032	1.42103	7.58588	0.83166	1.37816	5.57769
	0.783564	2.35727	5.53361	0.978072	1.4099	2.97922	0.843825	0.818945	4.67289	0.824301	1.37861	5.30477
	0.76171	3.73145	4.10794	1.01642	1.35349	2.58968	0.521731	1.90461	4.56973	1.06809	0.825798	6.13662
	0.823522	2.13632	5.22693	0.9711	1.04928	3.99501	0.717843	1.27877	4.9661	1.17882	1.00338	2.3382
	0.581498	2.32284	5.65438	1.13791	0.799838	5.55765	0.62248	1.55609	3.73733	1.37939	1.06387	3.89108
	1.14477	3.48688	3.80342	0.911785	1.09172	4.25888	0.880044	0.741821	5.10554	0.907714	1.30777	2.68938
	1.10693	2.83955	3.40491	1.53506	0.983877	3.41582	0.637546	1.42555	10.4266	1.01593	1.47158	3.34916
	1.05433	3.0483	6.17278	1.23304	1.47114	3.19718	0.715128	0.774224	3.5053	0.839237	1.37018	3.74828
	0.973839	3.20701	5.79215	0.979527	1.75624	3.49295	0.517383	0.794692	4.01562	0.86335	1.02007	2.87564
2023-09-22	0.752077	2.89977	5.43164	1.18317	1.18837	6.18692	0.888798	1.37523	4.47328	0.79479	0.782087	3.94405
	1.1245	2.44036	7.44965	0.688461	1.12284	3.55614	0.706809	1.37384	4.92544	0.743354	1.51734	2.4494
	1.14075	1.82067	5.51863	1.34627	0.781753	6.40298	0.679087	1.18556	5.04994	1.00959	0.997968	3.49098
	0.929697	2.39007	4.29562	1.31675	1.15713	4.02162	0.888813	0.98427	4.25256	0.83116	1.18745	4.53072
	1.24665	2.11528	3.16232	0.943418	1.09023	4.31587	0.824561	0.670934	6.03778	1.06613	1.57917	2.50828
	0.998002	2.74898	3.95292	0.893373	0.780879	3.60836	0.704913	1.30269	5.18728	1.18038	1.12497	3.77361
	0.802899	2.31519	2.69735	0.669752	1.05557	6.53647	0.783007	1.51469	4.65598	1.00375	1.31309	4.39024
	0.828258	1.58984	5.88454	0.952753	0.995893	6.06131	0.982543	0.682878	5.51007	0.812126	1.28604	3.09244
	0.614054	1.82531	5.02823	1.06086	1.10716	2.16571	1.37861	1.02231	5.53083	0.819923	1.1265	4.00651
	0.877268	2.28941	4.67558	1.02958	1.0646	7.12092	1.67123	0.794797	4.45022	1.13981	1.20579	3.06428
2023-09-25	0.982058	2.94683	4.26489	0.968098	1.0472	3.61631	1.06604	1.18061	3.53516	1.19043	1.29701	2.60044
	1.20233	2.58147	5.84664	0.930424	0.962126	2.56437	1.27875	1.03205	3.86369	1.07993	0.983262	2.91032
	1.02717	2.39481	3.17229	1.07965	1.12288	4.52492	1.24425	0.995006	5.53313	1.26795	1.76668	3.70874
	0.962977	2.52102	4.68949	0.972551	0.980814	7.35636	0.891588	1.10452	7.70329	1.10894	1.12832	3.47765
	0.739256	3.75056	3.12319	0.50187	1.11081	3.5592	1.17783	1.24027	3.15897	0.977239	0.836723	4.06503
	1.1259	3.56781	3.05827	0.902481	1.46366	3.10307	1.79855	1.84742	3.25684	1.33511	0.699089	5.33456
	0.709293	3.77985	3.87642	0.910749	1.08068	5.06806	0.974573	0.674649	1.87053	0.799175	1.32808	3.28658
	0.682249	2.54691	3.95839	1.19391	0.963417	4.38988	1.23542	0.902964	2.92731	0.87851	0.893224	5.17677
	0.914215	3.38625	5.90581	1.16255	1.39007	2.25258	0.707761	0.922694	4.8073	0.845994	1.68506	4.55901
	0.921564	3.77764	4.58536	1.12683	0.814548	2.19365	0.937801	0.853062	4.14138	0.814342	1.12861	5.37477
	NT DDX39A	HS DDX39A	AC DDX39A	NT DDX39B	HS DDX39B	AC DDX39B	NT DDX39A(F184L)	HS DDX39A(F184L)	AC DDX39A(F184L)	NT DDX39A(C223V)	HS DDX39A(C223V)	AC DDX39A(C223V)
2023-09-21	0.841957	2.87743	5.09156	1.03906	1.25992	3.54034	0.774936	1.19884	5.50296	0.977012	1.18279	4.10737
2023-09-22	0.931415	2.24349	4.80965	1.00844	1.03444	4.99763	0.950836	1.09072	5.00734	0.940101	1.21204	3.52505
2023-09-25	0.926702	3.12532	4.24807	0.974912	1.09362	3.86284	1.13126	1.07532	4.07976	1.02976	1.1746	4.04939
Average	0.900024	2.74874	4.71643	1.00747	1.12933	4.1336	0.952343	1.12163	4.86335	0.982291	1.18981	3.89394
Count	3	3	3	3	3	3	3	3	3	3	3	3
variance	0.00253445	0.206824	0.184385	0.00102945	0.0136658	0.585907	0.0317427	0.00453053	0.521918	0.00203064	0.000387336	0.102899
Std. Dev	0.0503433	0.454779	0.429401	0.032085	0.116901	0.765446	0.178165	0.0673092	0.722439	0.0450626	0.0196808	0.320778
SE	0.0290657	0.262567	0.247915	0.0185243	0.0674926	0.44193	0.102864	0.038861	0.4171	0.0260169	0.0113627	0.185202
p-values	0.00379301	0.00556284	1	0.00426279	0.00286796	0.329946	0.00141553	0.00397441	0.780368	0.00404397	0.00483352	0.0612649

## Sheet: 2023-09-21
	Nucl Back	A-body-1	A-body-2	Back	Nucl Back	A-body-1	A-body-2	A-body Average	Relative to nucleus
	Raw mean pixel intensity				Raw mean pixel intensity (minus Back)
NT DDX39A	1.542	1.013	0.533	0	1.542	1.013	0.533	0.773	0.501297
	3.365	2.383	2.248	0	3.365	2.383	2.248	2.3155	0.688113
	8.007	6.439	6.109	0	8.007	6.439	6.109	6.274	0.783564
	7.814	5.684	6.22	0	7.814	5.684	6.22	5.952	0.76171
	4.162	4.052	2.803	0	4.162	4.052	2.803	3.4275	0.823522
	4.767	2.601	2.943	0	4.767	2.601	2.943	2.772	0.581498
	4.155	4.406	5.107	0	4.155	4.406	5.107	4.7565	1.14477
	3.334	4.593	2.788	0	3.334	4.593	2.788	3.6905	1.10693
	2.945	3.451	2.759	0	2.945	3.451	2.759	3.105	1.05433
	2.886	2.508	3.113	0	2.886	2.508	3.113	2.8105	0.973839
NT DDX39B	6.375	5.024	5.107	0	6.375	5.024	5.107	5.0655	0.794588
	4.29	3.439	3.709	0	4.29	3.439	3.709	3.574	0.8331
	6.795	6.302	6.99	0	6.795	6.302	6.99	6.646	0.978072
	4.69	4.434	5.1	0	4.69	4.434	5.1	4.767	1.01642
	6.263	6.289	5.875	0	6.263	6.289	5.875	6.082	0.9711
	4.173	4.942	4.555	0	4.173	4.942	4.555	4.7485	1.13791
	7.323	7.258	6.096	0	7.323	7.258	6.096	6.677	0.911785
	6.489	9.98	9.942	0	6.489	9.98	9.942	9.961	1.53506
	6.205	6.968	8.334	0	6.205	6.968	8.334	7.651	1.23304
	5.544	5.438	5.423	0	5.544	5.438	5.423	5.4305	0.979527
NT DDX39A(F184L)	3.983	4.472	4.076	0	3.983	4.472	4.076	4.274	1.07306
	4.346	5.279	5.328	0	4.346	5.279	5.328	5.3035	1.22032
	1.668	1.591	1.224	0	1.668	1.591	1.224	1.4075	0.843825
	5.384	3.556	2.062	0	5.384	3.556	2.062	2.809	0.521731
	3.996	3.21	2.527	0	3.996	3.21	2.527	2.8685	0.717843
	5.605	3.042	3.936	0	5.605	3.042	3.936	3.489	0.62248
	6.344	5.45	5.716	0	6.344	5.45	5.716	5.583	0.880044
	5.769	2.205	5.151	0	5.769	2.205	5.151	3.678	0.637546
	2.882	1.918	2.204	0	2.882	1.918	2.204	2.061	0.715128
	2.071	0.933	1.21	0	2.071	0.933	1.21	1.0715	0.517383
NT DDX39A(C223V)	3.87	2.877	3.792	0	3.87	2.877	3.792	3.3345	0.861628
	2.59	2.425	1.883	0	2.59	2.425	1.883	2.154	0.83166
	6.938	6.141	5.297	0	6.938	6.141	5.297	5.719	0.824301
	6.837	7.225	7.38	0	6.837	7.225	7.38	7.3025	1.06809
	6.227	6.855	7.826	0	6.227	6.855	7.826	7.3405	1.17882
	5.12	7.552	6.573	0	5.12	7.552	6.573	7.0625	1.37939
	3.5	3.161	3.193	0	3.5	3.161	3.193	3.177	0.907714
	4.959	4.833	5.243	0	4.959	4.833	5.243	5.038	1.01593
	6.295	5.199	5.367	0	6.295	5.199	5.367	5.283	0.839237
	5.547	5.185	4.393	0	5.547	5.185	4.393	4.789	0.86335
HS DDX39A	7.025	19.417	23.517	0	7.025	19.417	23.517	21.467	3.0558
	7.287	18.529	19.201	0	7.287	18.529	19.201	18.865	2.58886
	7.777	20.638	16.027	0	7.777	20.638	16.027	18.3325	2.35727
	6.848	26.681	24.425	0	6.848	26.681	24.425	25.553	3.73145
	5.623	11.638	12.387	0	5.623	11.638	12.387	12.0125	2.13632
	11.645	25.884	28.215	0	11.645	25.884	28.215	27.0495	2.32284
	5.527	20.452	18.092	0	5.527	20.452	18.092	19.272	3.48688
	7.342	23.272	18.424	0	7.342	23.272	18.424	20.848	2.83955
	7.422	18.607	26.642	0	7.422	18.607	26.642	22.6245	3.0483
	4.466	16.041	12.604	0	4.466	16.041	12.604	14.3225	3.20701
HS DDX39B	6.655	9.16	8.752	0	6.655	9.16	8.752	8.956	1.34576
	6.383	8.298	8.782	0	6.383	8.298	8.782	8.54	1.33793
	4.345	5.447	6.805	0	4.345	5.447	6.805	6.126	1.4099
	5.863	7.002	8.869	0	5.863	7.002	8.869	7.9355	1.35349
	4.647	4.518	5.234	0	4.647	4.518	5.234	4.876	1.04928
	3.085	2.282	2.653	0	3.085	2.282	2.653	2.4675	0.799838
	9.038	9.851	9.883	0	9.038	9.851	9.883	9.867	1.09172
	7.722	8.016	7.179	0	7.722	8.016	7.179	7.5975	0.983877
	4.088	4.635	7.393	0	4.088	4.635	7.393	6.014	1.47114
	1.922	3.028	3.723	0	1.922	3.028	3.723	3.3755	1.75624
HS DDX39A(F184L)	6.402	8.235	8.06	0	6.402	8.235	8.06	8.1475	1.27265
	5.027	7.131	7.156	0	5.027	7.131	7.156	7.1435	1.42103
	6.672	5.199	5.729	0	6.672	5.199	5.729	5.464	0.818945
	7.412	15.993	12.241	0	7.412	15.993	12.241	14.117	1.90461
	6.638	8.518	8.459	0	6.638	8.518	8.459	8.4885	1.27877
	6.944	10.984	10.627	0	6.944	10.984	10.627	10.8055	1.55609
	5.349	4.209	3.727	0	5.349	4.209	3.727	3.968	0.741821
	3.741	5.941	4.725	0	3.741	5.941	4.725	5.333	1.42555
	5.862	4.402	4.675	0	5.862	4.402	4.675	4.5385	0.774224
	4.503	3.746	3.411	0	4.503	3.746	3.411	3.5785	0.794692
HS DDX39A(C223V)	9.698	9.839	9.721	0	9.698	9.839	9.721	9.78	1.00846
	8.634	12.447	11.351	0	8.634	12.447	11.351	11.899	1.37816
	5.437	7.184	7.807	0	5.437	7.184	7.807	7.4955	1.37861
	10.528	8.112	9.276	0	10.528	8.112	9.276	8.694	0.825798
	3.554	3.295	3.837	0	3.554	3.295	3.837	3.566	1.00338
	14.413	17.003	13.664	0	14.413	17.003	13.664	15.3335	1.06387
	11.372	17.011	12.733	0	11.372	17.011	12.733	14.872	1.30777
	6.264	9.482	8.954	0	6.264	9.482	8.954	9.218	1.47158
	7.241	9.476	10.367	0	7.241	9.476	10.367	9.9215	1.37018
	14.424	15.127	14.3	0	14.424	15.127	14.3	14.7135	1.02007
AC DDX39A	4.841	25.661	19.08	0	4.841	25.661	19.08	22.3705	4.62105
	2.387	16.373	15.128	0	2.387	16.373	15.128	15.7505	6.59845
	1.83	9.795	10.458	0	1.83	9.795	10.458	10.1265	5.53361
	2.608	10.732	10.695	0	2.608	10.732	10.695	10.7135	4.10794
	3.631	19.855	18.103	0	3.631	19.855	18.103	18.979	5.22693
	2.442	15.232	12.384	0	2.442	15.232	12.384	13.808	5.65438
	4.067	14.767	16.17	0	4.067	14.767	16.17	15.4685	3.80342
	4.648	17.765	13.887	0	4.648	17.765	13.887	15.826	3.40491
	3.571	21.989	22.097	0	3.571	21.989	22.097	22.043	6.17278
	2.396	16.742	11.014	0	2.396	16.742	11.014	13.878	5.79215
AC DDX39B	3.385	11.286	13.196	0	3.385	11.286	13.196	12.241	3.61625
	4.736	11.58	10.213	0	4.736	11.58	10.213	10.8965	2.30078
	7.531	24.262	20.611	0	7.531	24.262	20.611	22.4365	2.97922
	5.185	15.033	11.822	0	5.185	15.033	11.822	13.4275	2.58968
	3.308	13.338	13.093	0	3.308	13.338	13.093	13.2155	3.99501
	2.333	12.595	13.337	0	2.333	12.595	13.337	12.966	5.55765
	3.855	15.885	16.951	0	3.855	15.885	16.951	16.418	4.25888
	6.136	21.445	20.474	0	6.136	21.445	20.474	20.9595	3.41582
	5.926	20.912	16.981	0	5.926	20.912	16.981	18.9465	3.19718
	6.524	22.483	23.093	0	6.524	22.483	23.093	22.788	3.49295
AC DDX39A(F184L)	3.857	21.723	27.99	0	3.857	21.723	27.99	24.8565	6.44452
	1.671	12.377	12.975	0	1.671	12.377	12.975	12.676	7.58588
	3.346	15.861	15.41	0	3.346	15.861	15.41	15.6355	4.67289
	2.818	12.376	13.379	0	2.818	12.376	13.379	12.8775	4.56973
	3.864	18.481	19.897	0	3.864	18.481	19.897	19.189	4.9661
	4.776	16.882	18.817	0	4.776	16.882	18.817	17.8495	3.73733
	4.387	23.621	21.175	0	4.387	23.621	21.175	22.398	5.10554
	2.372	23.945	25.519	0	2.372	23.945	25.519	24.732	10.4266
	4.152	13.602	15.506	0	4.152	13.602	15.506	14.554	3.5053
	2.368	9.631	9.387	0	2.368	9.631	9.387	9.509	4.01562
AC DDX39A(C223V)	3.299	16.987	17.078	0	3.299	16.987	17.078	17.0325	5.16293
	3.321	16.741	20.306	0	3.321	16.741	20.306	18.5235	5.57769
	2.707	15.782	12.938	0	2.707	15.782	12.938	14.36	5.30477
	1.797	11.63	10.425	0	1.797	11.63	10.425	11.0275	6.13662
	7.747	19.491	16.737	0	7.747	19.491	16.737	18.114	2.3382
	5.619	20.856	22.872	0	5.619	20.856	22.872	21.864	3.89108
	5.386	13.926	15.044	0	5.386	13.926	15.044	14.485	2.68938
	2.327	7.671	7.916	0	2.327	7.671	7.916	7.7935	3.34916
	5.532	21.654	19.817	0	5.532	21.654	19.817	20.7355	3.74828
	5.243	14.58	15.574	0	5.243	14.58	15.574	15.077	2.87564

## Sheet: 2023-09-22
	Nucl Back	A-body-1	A-body-2	Back	Nucl Back	A-body-1	A-body-2	A-body Average	Relative to nucleus
	Raw mean pixel intensity				Raw mean pixel intensity (minus Back)
NT DDX39A	5.417	3.202	4.946	0	5.417	3.202	4.946	4.074	0.752077
	2.972	3.409	3.275	0	2.972	3.409	3.275	3.342	1.1245
	6.089	6.974	6.918	0	6.089	6.974	6.918	6.946	1.14075
	5.711	5.221	5.398	0	5.711	5.221	5.398	5.3095	0.929697
	2.686	2.693	4.004	0	2.686	2.693	4.004	3.3485	1.24665
	4.505	4.2	4.792	0	4.505	4.2	4.792	4.496	0.998002
	6.829	5.361	5.605	0	6.829	5.361	5.605	5.483	0.802899
	2.824	1.938	2.74	0	2.824	1.938	2.74	2.339	0.828258
	3.643	2.027	2.447	0	3.643	2.027	2.447	2.237	0.614054
	4.465	4.027	3.807	0	4.465	4.027	3.807	3.917	0.877268
NT DDX39B	2.888	3.435	3.399	0	2.888	3.435	3.399	3.417	1.18317
	4.229	3.007	2.816	0	4.229	3.007	2.816	2.9115	0.688461
	4.96	6.785	6.57	0	4.96	6.785	6.57	6.6775	1.34627
	5.498	7.481	6.998	0	5.498	7.481	6.998	7.2395	1.31675
	4.763	4.946	4.041	0	4.763	4.946	4.041	4.4935	0.943418
	5.327	4.577	4.941	0	5.327	4.577	4.941	4.759	0.893373
	2.053	1.439	1.311	0	2.053	1.439	1.311	1.375	0.669752
	4.868	4.875	4.401	0	4.868	4.875	4.401	4.638	0.952753
	3.952	4.048	4.337	0	3.952	4.048	4.337	4.1925	1.06086
	3.516	3.86	3.38	0	3.516	3.86	3.38	3.62	1.02958
NT DDX39A(F184L)	4.258	3.309	4.26	0	4.258	3.309	4.26	3.7845	0.888798
	4.127	2.992	2.842	0	4.127	2.992	2.842	2.917	0.706809
	7.756	5.908	4.626	0	7.756	5.908	4.626	5.267	0.679087
	5.104	4.679	4.394	0	5.104	4.679	4.394	4.5365	0.888813
	3.363	2.807	2.739	0	3.363	2.807	2.739	2.773	0.824561
	3.399	2.232	2.56	0	3.399	2.232	2.56	2.396	0.704913
	4.696	3.766	3.588	0	4.696	3.766	3.588	3.677	0.783007
	1.518	1.347	1.636	0	1.518	1.347	1.636	1.4915	0.982543
	3.814	6.5	4.016	0	3.814	6.5	4.016	5.258	1.37861
	3.872	6.461	6.481	0	3.872	6.461	6.481	6.471	1.67123
NT DDX39A(C223V)	5.297	3.811	4.609	0	5.297	3.811	4.609	4.21	0.79479
	4.89	3.387	3.883	0	4.89	3.387	3.883	3.635	0.743354
	7.51	7.787	7.377	0	7.51	7.787	7.377	7.582	1.00959
	6.826	5.734	5.613	0	6.826	5.734	5.613	5.6735	0.83116
	5.3	5.635	5.666	0	5.3	5.635	5.666	5.6505	1.06613
	4.058	4.875	4.705	0	4.058	4.875	4.705	4.79	1.18038
	3.201	2.565	3.861	0	3.201	2.565	3.861	3.213	1.00375
	4.016	2.874	3.649	0	4.016	2.874	3.649	3.2615	0.812126
	3.629	1.721	4.23	0	3.629	1.721	4.23	2.9755	0.819923
	2.364	2.344	3.045	0	2.364	2.344	3.045	2.6945	1.13981
HS DDX39A	8.206	22.887	24.704	0	8.206	22.887	24.704	23.7955	2.89977
	4.368	9.05	12.269	0	4.368	9.05	12.269	10.6595	2.44036
	7.45	15.643	11.485	0	7.45	15.643	11.485	13.564	1.82067
	5.913	14.51	13.755	0	5.913	14.51	13.755	14.1325	2.39007
	6.15	13.336	12.682	0	6.15	13.336	12.682	13.009	2.11528
	7.838	21.383	21.71	0	7.838	21.383	21.71	21.5465	2.74898
	6.45	16.517	13.349	0	6.45	16.517	13.349	14.933	2.31519
	8.17	14.255	11.723	0	8.17	14.255	11.723	12.989	1.58984
	9.102	16.94	16.288	0	9.102	16.94	16.288	16.614	1.82531
	7.042	19.399	12.845	0	7.042	19.399	12.845	16.122	2.28941
HS DDX39B	7.525	8.331	9.554	0	7.525	8.331	9.554	8.9425	1.18837
	10.188	12.302	10.577	0	10.188	12.302	10.577	11.4395	1.12284
	14.408	11.168	11.359	0	14.408	11.168	11.359	11.2635	0.781753
	4.143	4.956	4.632	0	4.143	4.956	4.632	4.794	1.15713
	3.297	3.675	3.514	0	3.297	3.675	3.514	3.5945	1.09023
	3.368	2.827	2.433	0	3.368	2.827	2.433	2.63	0.780879
	9.664	9.713	10.689	0	9.664	9.713	10.689	10.201	1.05557
	18.261	19.619	16.753	0	18.261	19.619	16.753	18.186	0.995893
	6.63	7.356	7.325	0	6.63	7.356	7.325	7.3405	1.10716
	9.993	11.288	9.989	0	9.993	11.288	9.989	10.6385	1.0646
HS DDX39A(F184L)	11.012	15.634	14.654	0	11.012	15.634	14.654	15.144	1.37523
	13.328	18.14	18.481	0	13.328	18.14	18.481	18.3105	1.37384
	7.914	9.66	9.105	0	7.914	9.66	9.105	9.3825	1.18556
	7.311	9.453	4.939	0	7.311	9.453	4.939	7.196	0.98427
	4.531	3.065	3.015	0	4.531	3.065	3.015	3.04	0.670934
	8.441	11.576	10.416	0	8.441	11.576	10.416	10.996	1.30269
	8.576	13.257	12.723	0	8.576	13.257	12.723	12.99	1.51469
	10.939	7.171	7.769	0	10.939	7.171	7.769	7.47	0.682878
	6.947	6.808	7.396	0	6.947	6.808	7.396	7.102	1.02231
	10.436	9.372	7.217	0	10.436	9.372	7.217	8.2945	0.794797
HS DDX39A(C223V)	7.207	6.32	4.953	0	7.207	6.32	4.953	5.6365	0.782087
	6.977	9.603	11.57	0	6.977	9.603	11.57	10.5865	1.51734
	7.628	7.754	7.471	0	7.628	7.754	7.471	7.6125	0.997968
	5.823	8.063	5.766	0	5.823	8.063	5.766	6.9145	1.18745
	5.482	9.334	7.98	0	5.482	9.334	7.98	8.657	1.57917
	7.442	8.318	8.426	0	7.442	8.318	8.426	8.372	1.12497
	7.295	9.585	9.573	0	7.295	9.585	9.573	9.579	1.31309
	12.007	15.384	15.499	0	12.007	15.384	15.499	15.4415	1.28604
	9.692	11.378	10.458	0	9.692	11.378	10.458	10.918	1.1265
	5.462	6.79	6.382	0	5.462	6.79	6.382	6.586	1.20579
AC DDX39A	2.56	12.9	14.91	0	2.56	12.9	14.91	13.905	5.43164
	1.857	12.814	14.854	0	1.857	12.814	14.854	13.834	7.44965
	2.469	15.083	12.168	0	2.469	15.083	12.168	13.6255	5.51863
	3.036	14.351	11.732	0	3.036	14.351	11.732	13.0415	4.29562
	5.446	14.816	19.628	0	5.446	14.816	19.628	17.222	3.16232
	3.154	10.577	14.358	0	3.154	10.577	14.358	12.4675	3.95292
	5.627	15.104	15.252	0	5.627	15.104	15.252	15.178	2.69735
	2.724	15.915	16.144	0	2.724	15.915	16.144	16.0295	5.88454
	2.356	11.003	12.69	0	2.356	11.003	12.69	11.8465	5.02823
	2.076	8.782	10.631	0	2.076	8.782	10.631	9.7065	4.67558
AC DDX39B	3.341	21.877	19.464	0	3.341	21.877	19.464	20.6705	6.18692
	4.818	17.042	17.225	0	4.818	17.042	17.225	17.1335	3.55614
	3.324	22.595	19.972	0	3.324	22.595	19.972	21.2835	6.40298
	5.365	22	21.152	0	5.365	22	21.152	21.576	4.02162
	3.454	15.124	14.69	0	3.454	15.124	14.69	14.907	4.31587
	6.063	20.28	23.475	0	6.063	20.28	23.475	21.8775	3.60836
	5.278	39.291	29.708	0	5.278	39.291	29.708	34.4995	6.53647
	4.298	24.363	27.74	0	4.298	24.363	27.74	26.0515	6.06131
	9.788	22.758	19.638	0	9.788	22.758	19.638	21.198	2.16571
	2.208	15.44	16.006	0	2.208	15.44	16.006	15.723	7.12092
AC DDX39A(F184L)	5.034	25.328	19.709	0	5.034	25.328	19.709	22.5185	4.47328
	2.716	9.845	16.91	0	2.716	9.845	16.91	13.3775	4.92544
	4.465	25.038	20.058	0	4.465	25.038	20.058	22.548	5.04994
	5.965	25.11	25.623	0	5.965	25.11	25.623	25.3665	4.25256
	3.812	25.05	20.982	0	3.812	25.05	20.982	23.016	6.03778
	4.803	28.808	21.021	0	4.803	28.808	21.021	24.9145	5.18728
	3.866	16.85	19.15	0	3.866	16.85	19.15	18	4.65598
	3.623	19.817	20.109	0	3.623	19.817	20.109	19.963	5.51007
	4.347	22.845	25.24	0	4.347	22.845	25.24	24.0425	5.53083
	4.57	19.632	21.043	0	4.57	19.632	21.043	20.3375	4.45022
AC DDX39A(C223V)	8.221	34.787	30.061	0	8.221	34.787	30.061	32.424	3.94405
	6.967	14.713	19.417	0	6.967	14.713	19.417	17.065	2.4494
	5.044	17.319	17.898	0	5.044	17.319	17.898	17.6085	3.49098
	5.632	24.441	26.593	0	5.632	24.441	26.593	25.517	4.53072
	8.519	20.184	22.552	0	8.519	20.184	22.552	21.368	2.50828
	7.125	29.643	24.131	0	7.125	29.643	24.131	26.887	3.77361
	3.257	11.374	17.224	0	3.257	11.374	17.224	14.299	4.39024
	8.124	26.654	23.592	0	8.124	26.654	23.592	25.123	3.09244
	5.531	20.773	23.547	0	5.531	20.773	23.547	22.16	4.00651
	5.912	19.575	16.657	0	5.912	19.575	16.657	18.116	3.06428

## Sheet: 2023-09-25
	Nucl Back	A-body-1	A-body-2	Back	Nucl Back	A-body-1	A-body-2	A-body Average	Relative to nucleus
	Raw mean pixel intensity				Raw mean pixel intensity (minus Back)
NT DDX39A	4.013	3.953	3.929	0	4.013	3.953	3.929	3.941	0.982058
	2.958	3.503	3.61	0	2.958	3.503	3.61	3.5565	1.20233
	4.784	4.942	4.886	0	4.784	4.942	4.886	4.914	1.02717
	5.132	5.234	4.65	0	5.132	5.234	4.65	4.942	0.962977
	7.981	6.881	4.919	0	7.981	6.881	4.919	5.9	0.739256
	6.112	6.804	6.959	0	6.112	6.804	6.959	6.8815	1.1259
	7.597	6.465	4.312	0	7.597	6.465	4.312	5.3885	0.709293
	6.749	3.788	5.421	0	6.749	3.788	5.421	4.6045	0.682249
	7.717	7.137	6.973	0	7.717	7.137	6.973	7.055	0.914215
	5.82	4.885	5.842	0	5.82	4.885	5.842	5.3635	0.921564
NT DDX39B	5.94	5.838	5.663	0	5.94	5.838	5.663	5.7505	0.968098
	5.785	5.451	5.314	0	5.785	5.451	5.314	5.3825	0.930424
	4.325	4.819	4.52	0	4.325	4.819	4.52	4.6695	1.07965
	4.736	5.15	4.062	0	4.736	5.15	4.062	4.606	0.972551
	4.813	1.94	2.891	0	4.813	1.94	2.891	2.4155	0.50187
	7.255	6.603	6.492	0	7.255	6.603	6.492	6.5475	0.902481
	6.112	5.743	5.39	0	6.112	5.743	5.39	5.5665	0.910749
	8.192	9.475	10.086	0	8.192	9.475	10.086	9.7805	1.19391
	7.01	9.283	7.016	0	7.01	9.283	7.016	8.1495	1.16255
	5.531	6.487	5.978	0	5.531	6.487	5.978	6.2325	1.12683
NT DDX39A(F184L)	5.542	5.947	5.869	0	5.542	5.947	5.869	5.908	1.06604
	6.565	7.864	8.926	0	6.565	7.864	8.926	8.395	1.27875
	1.566	1.891	2.006	0	1.566	1.891	2.006	1.9485	1.24425
	4.529	3.965	4.111	0	4.529	3.965	4.111	4.038	0.891588
	4.794	5.908	5.385	0	4.794	5.908	5.385	5.6465	1.17783
	4.336	7.508	8.089	0	4.336	7.508	8.089	7.7985	1.79855
	5.565	5.23	5.617	0	5.565	5.23	5.617	5.4235	0.974573
	4.492	6.115	4.984	0	4.492	6.115	4.984	5.5495	1.23542
	6.043	4.797	3.757	0	6.043	4.797	3.757	4.277	0.707761
	3.529	3.565	3.054	0	3.529	3.565	3.054	3.3095	0.937801
NT DDX39A(C223V)	5.296	7.223	5.386	0	5.296	7.223	5.386	6.3045	1.19043
	4.304	5.384	3.912	0	4.304	5.384	3.912	4.648	1.07993
	3.691	4.525	4.835	0	3.691	4.525	4.835	4.68	1.26795
	8.532	8.375	10.548	0	8.532	8.375	10.548	9.4615	1.10894
	5.47	5.495	5.196	0	5.47	5.495	5.196	5.3455	0.977239
	3.663	4.866	4.915	0	3.663	4.866	4.915	4.8905	1.33511
	5.938	4.773	4.718	0	5.938	4.773	4.718	4.7455	0.799175
	7.729	6.867	6.713	0	7.729	6.867	6.713	6.79	0.87851
	4.818	3.731	4.421	0	4.818	3.731	4.421	4.076	0.845994
	6.582	5.491	5.229	0	6.582	5.491	5.229	5.36	0.814342
HS DDX39A	6.649	19.507	19.68	0	6.649	19.507	19.68	19.5935	2.94683
	3.811	9.96	9.716	0	3.811	9.96	9.716	9.838	2.58147
	11.569	31.423	23.988	0	11.569	31.423	23.988	27.7055	2.39481
	3.163	7.522	8.426	0	3.163	7.522	8.426	7.974	2.52102
	4.436	17.994	15.281	0	4.436	17.994	15.281	16.6375	3.75056
	4.933	18.865	16.335	0	4.933	18.865	16.335	17.6	3.56781
	4.054	17.878	12.769	0	4.054	17.878	12.769	15.3235	3.77985
	6.673	19.352	14.639	0	6.673	19.352	14.639	16.9955	2.54691
	4.466	13.622	16.624	0	4.466	13.622	16.624	15.123	3.38625
	4.477	15.569	18.256	0	4.477	15.569	18.256	16.9125	3.77764
HS DDX39B	5.117	5.033	5.684	0	5.117	5.033	5.684	5.3585	1.0472
	7.261	7.19	6.782	0	7.261	7.19	6.782	6.986	0.962126
	7.78	9.314	8.158	0	7.78	9.314	8.158	8.736	1.12288
	4.769	4.889	4.466	0	4.769	4.889	4.466	4.6775	0.980814
	8.659	10.017	9.22	0	8.659	10.017	9.22	9.6185	1.11081
	4.018	5.585	6.177	0	4.018	5.585	6.177	5.881	1.46366
	13.906	14.153	15.903	0	13.906	14.153	15.903	15.028	1.08068
	4.401	3.995	4.485	0	4.401	3.995	4.485	4.24	0.963417
	10.484	13.29	15.857	0	10.484	13.29	15.857	14.5735	1.39007
	8.482	7.159	6.659	0	8.482	7.159	6.659	6.909	0.814548
HS DDX39A(F184L)	6.921	8.601	7.741	0	6.921	8.601	7.741	8.171	1.18061
	4.556	5.147	4.257	0	4.556	5.147	4.257	4.702	1.03205
	10.612	11.32	9.798	0	10.612	11.32	9.798	10.559	0.995006
	4.784	4.693	5.875	0	4.784	4.693	5.875	5.284	1.10452
	12.23	16.248	14.089	0	12.23	16.248	14.089	15.1685	1.24027
	5.61	10.364	10.364	0	5.61	10.364	10.364	10.364	1.84742
	13.029	8.339	9.241	0	13.029	8.339	9.241	8.79	0.674649
	8.435	7.882	7.351	0	8.435	7.882	7.351	7.6165	0.902964
	5.226	4.037	5.607	0	5.226	4.037	5.607	4.822	0.922694
	16.068	13.025	14.389	0	16.068	13.025	14.389	13.707	0.853062
HS DDX39A(C223V)	9.663	12.603	12.463	0	9.663	12.603	12.463	12.533	1.29701
	10.246	10.414	9.735	0	10.246	10.414	9.735	10.0745	0.983262
	6.596	11.782	11.524	0	6.596	11.782	11.524	11.653	1.76668
	9.426	11.518	9.753	0	9.426	11.518	9.753	10.6355	1.12832
	9.095	8.387	6.833	0	9.095	8.387	6.833	7.61	0.836723
	4.503	2.934	3.362	0	4.503	2.934	3.362	3.148	0.699089
	8.594	11.266	11.561	0	8.594	11.266	11.561	11.4135	1.32808
	10.138	9.326	8.785	0	10.138	9.326	8.785	9.0555	0.893224
	3.788	5.91	6.856	0	3.788	5.91	6.856	6.383	1.68506
	8.211	8.635	9.899	0	8.211	8.635	9.899	9.267	1.12861
AC DDX39A	3.341	13.67	14.828	0	3.341	13.67	14.828	14.249	4.26489
	5.562	35.401	29.637	0	5.562	35.401	29.637	32.519	5.84664
	9.809	29.343	32.891	0	9.809	29.343	32.891	31.117	3.17229
	4.28	23.183	16.959	0	4.28	23.183	16.959	20.071	4.68949
	8.905	26.753	28.871	0	8.905	26.753	28.871	27.812	3.12319
	3.544	11.327	10.35	0	3.544	11.327	10.35	10.8385	3.05827
	5.025	22.616	16.342	0	5.025	22.616	16.342	19.479	3.87642
	2.92	11.432	11.685	0	2.92	11.432	11.685	11.5585	3.95839
	4.268	25.042	25.37	0	4.268	25.042	25.37	25.206	5.90581
	3.907	19.06	16.77	0	3.907	19.06	16.77	17.915	4.58536
AC DDX39B	5.64	23.637	17.155	0	5.64	23.637	17.155	20.396	3.61631
	5.888	16.563	13.635	0	5.888	16.563	13.635	15.099	2.56437
	2.789	11.641	13.599	0	2.789	11.641	13.599	12.62	4.52492
	1.925	14.151	14.171	0	1.925	14.151	14.171	14.161	7.35636
	4.147	12.703	16.817	0	4.147	12.703	16.817	14.76	3.5592
	7.369	22.037	23.696	0	7.369	22.037	23.696	22.8665	3.10307
	3.71	17.163	20.442	0	3.71	17.163	20.442	18.8025	5.06806
	3.319	14.351	14.789	0	3.319	14.351	14.789	14.57	4.38988
	5.046	11.044	11.689	0	5.046	11.044	11.689	11.3665	2.25258
	5.213	11.46	11.411	0	5.213	11.46	11.411	11.4355	2.19365
AC DDX39A(F184L)	4.522	14.887	17.085	0	4.522	14.887	17.085	15.986	3.53516
	4.886	20.868	16.888	0	4.886	20.868	16.888	18.878	3.86369
	4.316	25.046	22.716	0	4.316	25.046	22.716	23.881	5.53313
	2.58	19.558	20.191	0	2.58	19.558	20.191	19.8745	7.70329
	3.963	12.367	12.671	0	3.963	12.367	12.671	12.519	3.15897
	7.524	23.903	25.106	0	7.524	23.903	25.106	24.5045	3.25684
	11.277	20.126	22.062	0	11.277	20.126	22.062	21.094	1.87053
	8.275	28.951	19.496	0	8.275	28.951	19.496	24.2235	2.92731
	6.902	32.423	33.937	0	6.902	32.423	33.937	33.18	4.8073
	9.439	39.659	38.522	0	9.439	39.659	38.522	39.0905	4.14138
AC DDX39A(C223V)	12.515	31.168	33.921	0	12.515	31.168	33.921	32.5445	2.60044
	10.197	28.879	30.474	0	10.197	28.879	30.474	29.6765	2.91032
	4.635	17.209	17.171	0	4.635	17.209	17.171	17.19	3.70874
	7.383	24.402	26.949	0	7.383	24.402	26.949	25.6755	3.47765
	8.065	32.957	32.612	0	8.065	32.957	32.612	32.7845	4.06503
	4.346	22.793	23.575	0	4.346	22.793	23.575	23.184	5.33456
	6.712	20.727	23.392	0	6.712	20.727	23.392	22.0595	3.28658
	2.096	11.628	10.073	0	2.096	11.628	10.073	10.8505	5.17677
	5.16	25.565	21.484	0	5.16	25.565	21.484	23.5245	4.55901
	3.769	18.173	22.342	0	3.769	18.173	22.342	20.2575	5.37477
