# Supplementary material for: Protein thermal sensing regulates physiological amyloid aggregation
Source: Nat Commun. 2024 Feb 9;15:1222. doi: 10.1038/s41467-024-45536-0 (PMC10858206; doi:10.1038/s41467-024-45536-0)
Supplement: Supplementary file 4 — Source Data [file 41467_2024_45536_MOESM4_ESM.zip › Suppl.Fig6b.xlsx]

## Sheet: Sheet1
Supplementary Figure 6B-Top (October 20, 2021)
Supplementary Figure 6B-Middle (October 22, 2021)
Supplementary Figure 6B-Bottom (October 4, 2022)
