# Supplementary material for: Protein thermal sensing regulates physiological amyloid aggregation
Source: Nat Commun. 2024 Feb 9;15:1222. doi: 10.1038/s41467-024-45536-0 (PMC10858206; doi:10.1038/s41467-024-45536-0)
Supplement: Supplementary file 4 — Source Data [file 41467_2024_45536_MOESM4_ESM.zip › Suppl.Fig6c.xlsx]

## Sheet: Statistics
39A (F184L+L160A)										39A (F184L+V159A)										39A (C223V+F241A)										39A (C223V+K240A)										39A (Quad)
	Repeat 1	Repeat 2	Repeat 3	Count	Average	variance	Std. Dev	SE			Repeat 1	Repeat 2	Repeat 3	Count	Average	variance	Std. Dev	SE			Repeat 1	Repeat 2	Repeat 3	Count	Average	variance	Std. Dev	SE			Repeat 1	Repeat 2	Repeat 3	Count	Average	variance	Std. Dev	SE			Repeat 1	Repeat 2	Repeat 3	Count	Average	variance	Std. Dev	SE
0	1	1	1	3	1	0	0	0		0	1	1	1	3	1	0	0	0		0	1	1	1	3	1	0	0	0		0	1	1	1	3	1	0	0	0		0	1	1	1	3	1	0	0	0
1	0	0	0	3	0	0	0	0		1	0	0	0	3	0	0	0	0		1	0	0	0	3	0	0	0	0		1	0	0	0	3	0	0	0	0		1	0	0	0	3	0	0	0	0
4	0.0119561	0.0238927	0.0218795	3	0.0192428	4.08349e-05	0.00639022	0.00368939		4	0.101518	0.186058	0.190582	3	0.159386	0.00251665	0.0501663	0.0289635		4	0.00958441	0.00571314	0.0189581	3	0.0114185	4.638e-05	0.00681029	0.00393192		4	0.147187	0.236141	0.213924	3	0.199084	0.00214339	0.0462967	0.0267294		4	0.0922821	0.180949	0.202916	3	0.158716	0.00343073	0.0585724	0.0338168
7	0.0147105	0.0344126	0.0299245	3	0.0263492	0.000106631	0.0103262	0.00596185		7	0.140828	0.247214	0.257561	3	0.215201	0.00417525	0.0646162	0.0373062		7	0.0166686	0.00942259	0.0243574	3	0.0168162	5.57787e-05	0.00746851	0.00431195		7	0.223697	0.302976	0.274133	3	0.266935	0.00161014	0.0401265	0.0231671		7	0.143225	0.252502	0.308082	3	0.234603	0.00703469	0.083873	0.0484241
10	0.0228371	0.0414056	0.0358144	3	0.0333524	9.07435e-05	0.00952594	0.0054998		10	0.166647	0.291019	0.291501	3	0.249722	0.00517624	0.0719461	0.0415381		10	0.0228332	0.0095464	0.030963	3	0.0211142	0.000116883	0.0108113	0.00624189		10	0.237048	0.344021	0.327813	3	0.302961	0.00332402	0.0576544	0.0332868		10	0.190962	0.28815	0.357544	3	0.278885	0.00700177	0.0836766	0.0483107
13	0.0278102	0.0469281	0.0411821	3	0.0386401	9.622e-05	0.00980918	0.00566333		13	0.214394	0.327018	0.320645	3	0.287352	0.00400232	0.0632639	0.0365254		13	0.0256268	0.0115303	0.0334749	3	0.023544	0.000123644	0.0111196	0.00641988		13	0.313826	0.381104	0.363463	3	0.352798	0.00121689	0.034884	0.0201403		13	0.21492	0.333285	0.39449	3	0.314232	0.00833363	0.0912887	0.0527056
16	0.0254524	0.0490039	0.0454645	3	0.0399736	0.000161281	0.0126996	0.00733214		16	0.224345	0.349757	0.345296	3	0.306466	0.00506285	0.0711537	0.0410806		16	0.0310698	0.0121815	0.0378061	3	0.0270191	0.000176461	0.0132838	0.00766943		16	0.324869	0.405946	0.39387	3	0.374895	0.0019134	0.0437424	0.0252547		16	0.243712	0.335132	0.420108	3	0.332984	0.00778242	0.088218	0.0509327
19	0.0283098	0.0527768	0.0509973	3	0.044028	0.000186087	0.0136414	0.00787584		19	0.249505	0.362486	0.359192	3	0.323727	0.00413446	0.0642998	0.0371235		19	0.0359941	0.0123679	0.0392274	3	0.0291965	0.000215014	0.0146633	0.00846589		19	0.331285	0.415978	0.412995	3	0.386752	0.00230973	0.0480597	0.0277473		19	0.267957	0.361318	0.454891	3	0.361389	0.00873604	0.0934668	0.0539631
22	0.0304299	0.0570477	0.0555368	3	0.0476715	0.000223524	0.0149507	0.0086318		22	0.265755	0.371534	0.381294	3	0.339528	0.00410564	0.0640753	0.0369939		22	0.0288586	0.0155391	0.0448464	3	0.029748	0.000215324	0.0146739	0.00847199		22	0.350084	0.447108	0.423572	3	0.406922	0.00256132	0.0506094	0.0292194		22	0.289771	0.396911	0.472574	3	0.386419	0.00843679	0.091852	0.0530308
25	0.0306074	0.0602972	0.0597336	3	0.0502127	0.000288357	0.0169811	0.00980403		25	0.298191	0.399764	0.39104	3	0.362998	0.00316905	0.0562943	0.0325015		25	0.0372685	0.015831	0.0444062	3	0.0325019	0.000221176	0.014872	0.00858635		25	0.386397	0.458916	0.439966	3	0.428426	0.00141462	0.0376115	0.021715		25	0.304126	0.401176	0.522602	3	0.409302	0.0119824	0.109464	0.0631992
28	0.0332927	0.0651392	0.0634268	3	0.0539529	0.000320866	0.0179127	0.0103419		28	0.311587	0.409391	0.39954	3	0.373506	0.00289974	0.0538493	0.0310899		28	0.0314379	0.0167805	0.0502979	3	0.0328388	0.000282326	0.0168026	0.00970096		28	0.39154	0.481606	0.45498	3	0.442709	0.00214088	0.0462697	0.0267138		28	0.323146	0.423947	0.526624	3	0.424572	0.0103511	0.101741	0.0587399
31	0.0362771	0.0685855	0.0653712	3	0.0567446	0.000316772	0.0177981	0.0102757		31	0.32335	0.424276	0.408814	3	0.38548	0.00295484	0.0543585	0.0313839		31	0.0298102	0.019204	0.0514597	3	0.0334913	0.00027027	0.0164399	0.00949158		31	0.423793	0.485514	0.470875	3	0.460061	0.00104008	0.0322502	0.0186197		31	0.341401	0.435106	0.518121	3	0.431543	0.00781698	0.0884137	0.0510457
34	0.035421	0.0691496	0.0682814	3	0.0576174	0.000369696	0.0192275	0.011101		34	0.334221	0.432342	0.426391	3	0.397651	0.00302639	0.0550127	0.0317616		34	0.0329094	0.0209074	0.0527968	3	0.0355378	0.000259415	0.0161064	0.00929902		34	0.41403	0.507957	0.471048	3	0.464345	0.00223927	0.0473209	0.0273208		34	0.358324	0.462487	0.542958	3	0.45459	0.00856916	0.0925698	0.0534452
37	0.0385061	0.073875	0.0688298	3	0.0604036	0.000365989	0.0191309	0.0110452		37	0.361333	0.447882	0.437066	3	0.415427	0.00222386	0.0471579	0.0272266		37	0.0363355	0.021044	0.0554451	3	0.0376082	0.000297074	0.0172358	0.00995111		37	0.472922	0.508987	0.492875	3	0.491595	0.000326391	0.0180663	0.0104306		37	0.390332	0.457081	0.543446	3	0.46362	0.00589297	0.0767657	0.0443207
40	0.0414007	0.0765016	0.073984	3	0.0639621	0.000383347	0.0195793	0.0113041		40	0.376869	0.451254	0.454579	3	0.427568	0.00193051	0.0439375	0.0253673		40	0.0358236	0.0241086	0.0563289	3	0.0387537	0.000265976	0.0163088	0.00941587		40	0.482856	0.528121	0.50852	3	0.506499	0.000515285	0.0226999	0.0131058		40	0.398146	0.486646	0.552099	3	0.478964	0.0059696	0.0772632	0.0446079
43	0.0425239	0.0759913	0.0750327	3	0.0645159	0.000362968	0.0190517	0.0109995		43	0.375754	0.465879	0.450696	3	0.430776	0.00232823	0.0482517	0.0278581		43	0.0363272	0.0228257	0.0559821	3	0.0383783	0.000277991	0.0166731	0.0096262		43	0.479045	0.53772	0.526714	3	0.514493	0.00097269	0.031188	0.0180064		43	0.388196	0.496402	0.584574	3	0.489724	0.00967456	0.0983594	0.0567878
46	0.0437476	0.0805036	0.0806046	3	0.0682853	0.000451575	0.0212503	0.0122689		46	0.395531	0.475642	0.461165	3	0.444112	0.00182251	0.0426908	0.0246476		46	0.0347375	0.0251367	0.0606235	3	0.0401659	0.000336929	0.0183556	0.0105976		46	0.485852	0.533269	0.545813	3	0.521645	0.00100017	0.0316255	0.018259		46	0.403172	0.502518	0.611136	3	0.505609	0.0108194	0.104016	0.0600538
49	0.0467878	0.0820411	0.074739	3	0.067856	0.000346231	0.0186073	0.0107429		49	0.397104	0.48035	0.47817	3	0.451875	0.00225106	0.0474454	0.0273926		49	0.0357258	0.0239507	0.0599752	3	0.0398839	0.000337409	0.0183687	0.0106052		49	0.514523	0.538734	0.552458	3	0.535238	0.000368935	0.0192077	0.0110896		49	0.422233	0.517403	0.612295	3	0.51731	0.00903088	0.0950309	0.0548661
52	0.0464029	0.0809869	0.0793615	3	0.0689171	0.000380828	0.0195148	0.0112669		52	0.419887	0.488292	0.483534	3	0.463904	0.00145881	0.0381944	0.0220515		52	0.0375413	0.0234854	0.0640527	3	0.0416931	0.000424355	0.0205999	0.0118934		52	0.520567	0.562817	0.560977	3	0.54812	0.000570241	0.0238797	0.013787		52	0.412679	0.528439	0.60594	3	0.515686	0.0094594	0.0972594	0.0561528
55	0.0484822	0.0838451	0.0817543	3	0.0713605	0.000393658	0.0198408	0.0114551		55	0.426797	0.503009	0.48935	3	0.473052	0.0016513	0.0406362	0.0234613		55	0.040847	0.0257158	0.0658273	3	0.04413	0.000410316	0.0202563	0.011695		55	0.523255	0.575433	0.549693	3	0.549461	0.000680684	0.0260899	0.015063		55	0.438895	0.523543	0.646917	3	0.536452	0.0109433	0.10461	0.0603966
58	0.0488309	0.0858448	0.0854095	3	0.0733617	0.000451369	0.0212455	0.0122661		58	0.442828	0.510968	0.50256	3	0.485452	0.00138029	0.0371522	0.0214498		58	0.0452603	0.0271482	0.0643286	3	0.045579	0.000345672	0.0185922	0.0107342		58	0.553808	0.57391	0.57663	3	0.568116	0.000155387	0.0124654	0.00719692		58	0.45937	0.529619	0.649742	3	0.546244	0.00926759	0.0962683	0.0555805
61	0.0536863	0.0877361	0.0889885	3	0.0768036	0.0004012	0.02003	0.0115643		61	0.44948	0.514682	0.498167	3	0.487443	0.0011491	0.0338984	0.0195712		61	0.0448214	0.0285158	0.0651294	3	0.0461555	0.000336473	0.0183432	0.0105905		61	0.5455	0.583456	0.580536	3	0.569831	0.000446131	0.0211218	0.0121947		61	0.450418	0.549806	0.642478	3	0.547567	0.00922559	0.0960499	0.0554544
64	0.0499613	0.0924851	0.089006	3	0.0771508	0.000557477	0.023611	0.0136318		64	0.43723	0.529506	0.512751	3	0.493162	0.00241652	0.0491581	0.0283814		64	0.0422104	0.0303292	0.0690961	3	0.0472119	0.000394479	0.0198615	0.011467		64	0.566057	0.588706	0.597729	3	0.584164	0.000266247	0.0163171	0.00942066		64	0.467986	0.563393	0.66202	3	0.564466	0.00941318	0.0970216	0.0560154
67	0.0569155	0.0925542	0.091325	3	0.0802649	0.000409273	0.0202305	0.0116801		67	0.469072	0.528106	0.509904	3	0.502361	0.00091394	0.0302314	0.0174541		67	0.0456732	0.0318032	0.0688694	3	0.048782	0.000350724	0.0187276	0.0108124		67	0.600171	0.603053	0.607681	3	0.603635	1.43517e-05	0.00378836	0.00218721		67	0.462076	0.567043	0.676656	3	0.568592	0.011513	0.107298	0.0619488
70	0.0551429	0.0961773	0.0942549	3	0.0818584	0.00053621	0.0231562	0.0133692		70	0.46932	0.530662	0.528797	3	0.509593	0.00121733	0.0348902	0.0201439		70	0.0458653	0.0320798	0.0721821	3	0.0500424	0.000415135	0.0203749	0.0117634		70	0.587117	0.59488	0.615209	3	0.599069	0.000210456	0.0145071	0.00837568		70	0.479856	0.5709	0.665577	3	0.572111	0.00862412	0.0928662	0.0536163
73	0.0592171	0.0938989	0.093777	3	0.0822977	0.000399539	0.0199885	0.0115403		73	0.456497	0.542605	0.540259	3	0.51312	0.00240601	0.0490511	0.0283197		73	0.0424009	0.0324532	0.076156	3	0.0503367	0.000524715	0.0229067	0.0132252		73	0.620681	0.613995	0.605122	3	0.613266	6.09208e-05	0.00780518	0.00450632		73	0.484411	0.57259	0.674689	3	0.57723	0.00906755	0.0952237	0.0549774
76	0.0619286	0.0965379	0.0951853	3	0.0845506	0.000384272	0.0196029	0.0113177		76	0.461911	0.555939	0.532336	3	0.516729	0.00239303	0.0489186	0.0282432		76	0.042251	0.0307127	0.0783213	3	0.0504283	0.000616797	0.0248354	0.0143387		76	0.607199	0.617989	0.623092	3	0.616093	6.58408e-05	0.00811423	0.00468475		76	0.491298	0.590477	0.681939	3	0.587905	0.00909095	0.0953465	0.0550483
79	0.0636723	0.0991285	0.100292	3	0.0876976	0.000433251	0.0208147	0.0120174		79	0.47934	0.551539	0.531502	3	0.520794	0.00138914	0.0372712	0.0215185		79	0.0527442	0.0306463	0.0808716	3	0.0547541	0.000633676	0.0251729	0.0145336		79	0.609592	0.623071	0.61906	3	0.617241	4.79038e-05	0.00692125	0.00399599		79	0.51025	0.586943	0.70348	3	0.600224	0.0094668	0.0972975	0.0561747
82	0.0658356	0.102557	0.101692	3	0.0900282	0.000439148	0.0209559	0.0120989		82	0.494218	0.566647	0.551353	3	0.537406	0.00145735	0.0381752	0.0220405		82	0.046811	0.033469	0.0780391	3	0.052773	0.000523282	0.0228754	0.0132071		82	0.649663	0.636598	0.626501	3	0.637588	0.000134847	0.0116124	0.00670441		82	0.50785	0.602984	0.69517	3	0.602001	0.00877295	0.093664	0.0540769
85	0.0743577	0.102756	0.101043	3	0.092719	0.000253587	0.0159244	0.00919397		85	0.488624	0.574322	0.552864	3	0.538603	0.00198857	0.0445933	0.025746		85	0.0422563	0.0345354	0.079746	3	0.0521792	0.000584848	0.0241836	0.0139624		85	0.631817	0.650643	0.637086	3	0.639849	9.43241e-05	0.00971206	0.00560726		85	0.524067	0.60206	0.719489	3	0.615205	0.00967703	0.0983719	0.056795
	Average										Standard Error
	39A (F184L+L160A)	39A (F184L+V159A)	39A (C223V+F241A)	39A (C223V+K240A)	39A (Quad)	39A (Quad+H166A)	39A (Quad+N110A)				39A (F184L+L160A)	39A (F184L+V159A)	39A (C223V+F241A)	39A (C223V+K240A)	39A (Quad)	39A (Quad+H166A)	39A (Quad+N110A)
0	1	1	1	1	1	1	1			0	0	0	0	0	0	0	0
1	0	0	0	0	0	0	0			1	0	0	0	0	0	0	0
4	0.0192428	0.159386	0.0114185	0.199084	0.158716	0.0508856	0.140584			4	0.00368939	0.0289635	0.00393192	0.0267294	0.0338168	0.00703259	0.0327329
7	0.0263492	0.215201	0.0168162	0.266935	0.234603	0.0669075	0.195993			7	0.00596185	0.0373062	0.00431195	0.0231671	0.0484241	0.0114193	0.0394266
10	0.0333524	0.249722	0.0211142	0.302961	0.278885	0.0840657	0.225463			10	0.0054998	0.0415381	0.00624189	0.0332868	0.0483107	0.0115842	0.0439319
13	0.0386401	0.287352	0.023544	0.352798	0.314232	0.0929051	0.247548			13	0.00566333	0.0365254	0.00641988	0.0201403	0.0527056	0.013214	0.0471443
16	0.0399736	0.306466	0.0270191	0.374895	0.332984	0.0993022	0.268702			16	0.00733214	0.0410806	0.00766943	0.0252547	0.0509327	0.0166116	0.0493343
19	0.044028	0.323727	0.0291965	0.386752	0.361389	0.105142	0.283037			19	0.00787584	0.0371235	0.00846589	0.0277473	0.0539631	0.015639	0.0494581
22	0.0476715	0.339528	0.029748	0.406922	0.386419	0.11732	0.300059			22	0.0086318	0.0369939	0.00847199	0.0292194	0.0530308	0.0143725	0.0517502
25	0.0502127	0.362998	0.0325019	0.428426	0.409302	0.119196	0.321448			25	0.00980403	0.0325015	0.00858635	0.021715	0.0631992	0.0154078	0.0580477
28	0.0539529	0.373506	0.0328388	0.442709	0.424572	0.12099	0.331657			28	0.0103419	0.0310899	0.00970096	0.0267138	0.0587399	0.0198356	0.0562897
31	0.0567446	0.38548	0.0334913	0.460061	0.431543	0.131653	0.339284			31	0.0102757	0.0313839	0.00949158	0.0186197	0.0510457	0.0170134	0.0581124
34	0.0576174	0.397651	0.0355378	0.464345	0.45459	0.138899	0.355012			34	0.011101	0.0317616	0.00929902	0.0273208	0.0534452	0.0170659	0.0671372
37	0.0604036	0.415427	0.0376082	0.491595	0.46362	0.140518	0.367717			37	0.0110452	0.0272266	0.00995111	0.0104306	0.0443207	0.0201861	0.0643176
40	0.0639621	0.427568	0.0387537	0.506499	0.478964	0.142559	0.380556			40	0.0113041	0.0253673	0.00941587	0.0131058	0.0446079	0.0202091	0.0632573
43	0.0645159	0.430776	0.0383783	0.514493	0.489724	0.148408	0.387557			43	0.0109995	0.0278581	0.0096262	0.0180064	0.0567878	0.0204393	0.0595524
46	0.0682853	0.444112	0.0401659	0.521645	0.505609	0.153176	0.396643			46	0.0122689	0.0246476	0.0105976	0.018259	0.0600538	0.0223492	0.0613517
49	0.067856	0.451875	0.0398839	0.535238	0.51731	0.161436	0.406923			49	0.0107429	0.0273926	0.0106052	0.0110896	0.0548661	0.0190352	0.0663418
52	0.0689171	0.463904	0.0416931	0.54812	0.515686	0.164916	0.412871			52	0.0112669	0.0220515	0.0118934	0.013787	0.0561528	0.0222035	0.0667671
55	0.0713605	0.473052	0.04413	0.549461	0.536452	0.164473	0.422885			55	0.0114551	0.0234613	0.011695	0.015063	0.0603966	0.0212595	0.0671016
58	0.0733617	0.485452	0.045579	0.568116	0.546244	0.164363	0.435848			58	0.0122661	0.0214498	0.0107342	0.00719692	0.0555805	0.0218705	0.0668908
61	0.0768036	0.487443	0.0461555	0.569831	0.547567	0.172565	0.441595			61	0.0115643	0.0195712	0.0105905	0.0121947	0.0554544	0.021183	0.072095
64	0.0771508	0.493162	0.0472119	0.584164	0.564466	0.17085	0.445805			64	0.0136318	0.0283814	0.011467	0.00942066	0.0560154	0.0243742	0.0676968
67	0.0802649	0.502361	0.048782	0.603635	0.568592	0.178394	0.454459			67	0.0116801	0.0174541	0.0108124	0.00218721	0.0619488	0.0242428	0.0741562
70	0.0818584	0.509593	0.0500424	0.599069	0.572111	0.179617	0.456649			70	0.0133692	0.0201439	0.0117634	0.00837568	0.0536163	0.021622	0.0724116
73	0.0822977	0.51312	0.0503367	0.613266	0.57723	0.182367	0.46264			73	0.0115403	0.0283197	0.0132252	0.00450632	0.0549774	0.0237025	0.0734373
76	0.0845506	0.516729	0.0504283	0.616093	0.587905	0.186412	0.467648			76	0.0113177	0.0282432	0.0143387	0.00468475	0.0550483	0.0233557	0.0766227
79	0.0876976	0.520794	0.0547541	0.617241	0.600224	0.183006	0.472978			79	0.0120174	0.0215185	0.0145336	0.00399599	0.0561747	0.0212321	0.0787054
82	0.0900282	0.537406	0.052773	0.637588	0.602001	0.189513	0.483428			82	0.0120989	0.0220405	0.0132071	0.00670441	0.0540769	0.0210141	0.0780607
85	0.092719	0.538603	0.0521792	0.639849	0.615205	0.192508	0.4809			85	0.00919397	0.025746	0.0139624	0.00560726	0.056795	0.0214973	0.0767549
[truncated: 18 more columns]

## Sheet: Repeat 1
Repeat#1	39A (F184L+L160A) (November 17th, 2021)								Repeat#2									Repeat#3									Repeat#4									Repeat#5									Repeat#6
	Background	Bleached	Whole Cell	Bleached	Whole Cell	FRAP	Normalize			Background	Bleached	Whole Cell	Bleached	Whole Cell	FRAP	Normalize			Background	Bleached	Whole Cell	Bleached	Whole Cell	FRAP	Normalize			Background	Bleached	Whole Cell	Bleached	Whole Cell	FRAP	Normalize			Background	Bleached	Whole Cell	Bleached	Whole Cell	FRAP	Normalize			Background	Bleached	Whole Cell	Bleached
				Minus Back	Minus Back								Minus Back	Minus Back								Minus Back	Minus Back								Minus Back	Minus Back								Minus Back	Minus Back								Minus Back
0	0.021	33.238	15.108	33.217	15.087	1	1		0	0.021	32.356	18.953	32.335	18.932	1	1		0	0.007	37.873	27.781	37.866	27.774	1	1		0	0.007	31.671	17.785	31.664	17.778	1	1		0	0.005	31.214	12.683	31.209	12.678	1	1		0	0.005	53.579	11.578	53.574
1	0.023	4.446	13.428	4.423	13.405	0.149862	0		1	0.023	3.37	16.92	3.347	16.897	0.115976	0		1	0.007	2.341	24.802	2.334	24.795	0.069044	0		1	0.007	7.823	16.225	7.816	16.218	0.270585	0		1	0.003	2.408	11.288	2.405	11.285	0.0865734	0		1	0.003	6.486	9.901	6.483
4	0.022	4.475	13.759	4.453	13.737	0.147232	-0.00309363		4	0.022	3.712	17.423	3.69	17.401	0.124158	0.00925527		4	0.005	3.302	25.549	3.297	25.544	0.0946715	0.0275281		4	0.005	8.633	16.554	8.628	16.549	0.292722	0.0303486		4	0.002	2.602	11.586	2.6	11.584	0.0911771	0.00504003		4	0.002	6.981	10.005	6.979
7	0.025	5.059	13.89	5.034	13.865	0.164906	0.0176952		7	0.025	4	17.637	3.975	17.612	0.132145	0.0182902		7	0.009	3.19	25.663	3.181	25.654	0.0909489	0.0235295		7	0.009	8.557	16.683	8.548	16.674	0.287834	0.0236469		7	0.003	2.806	11.56	2.803	11.557	0.0985256	0.013085		7	0.003	7.178	10.089	7.175
10	0.027	4.901	13.879	4.874	13.852	0.159814	0.0117062		10	0.027	4.452	17.581	4.425	17.554	0.147591	0.0357625		10	0.013	3.587	25.757	3.574	25.744	0.101828	0.0352155		10	0.013	9.165	16.771	9.152	16.758	0.306627	0.0494122		10	0.003	2.969	11.621	2.966	11.618	0.103708	0.0187582		10	0.003	7.168	10.121	7.165
13	0.024	4.871	13.89	4.847	13.866	0.158768	0.0104761		13	0.024	4.425	17.52	4.401	17.496	0.147277	0.0354074		13	0.006	3.556	25.786	3.55	25.78	0.101003	0.0343293		13	0.006	9.316	16.754	9.31	16.748	0.312107	0.0569249		13	0.002	3.071	11.658	3.069	11.656	0.106959	0.022318		13	0.002	7.327	10.13	7.325
16	0.024	5.347	13.913	5.323	13.889	0.174072	0.0284769		16	0.024	4.507	17.635	4.483	17.611	0.149042	0.0374034		16	0.006	3.365	25.804	3.359	25.798	0.0955021	0.0284204		16	0.006	8.684	16.697	8.678	16.691	0.291914	0.0292402		16	0.002	2.867	11.643	2.865	11.641	0.0999782	0.0146753		16	0.002	7.579	10.229	7.577
19	0.023	5.386	13.756	5.363	13.733	0.177372	0.0323589		19	0.023	4.438	17.679	4.415	17.656	0.146407	0.0344229		19	0.01	3.976	25.781	3.966	25.771	0.112878	0.0470853		19	0.01	8.747	16.809	8.737	16.799	0.292009	0.0293707		19	0.002	3.173	11.634	3.171	11.632	0.110742	0.0264594		19	0.002	7.421	10.15	7.419
22	0.03	5.327	13.609	5.297	13.579	0.177176	0.0321284		22	0.03	4.644	17.622	4.614	17.592	0.153563	0.0425174		22	0.012	3.738	25.853	3.726	25.841	0.10576	0.0394393		22	0.012	9.051	16.819	9.039	16.807	0.301959	0.0430114		22	0.003	3.255	11.593	3.252	11.59	0.113982	0.0300069		22	0.003	7.579	10.222	7.576
25	0.022	5.267	13.527	5.245	13.505	0.176398	0.0312132		25	0.022	4.795	17.59	4.773	17.568	0.159072	0.0487489		25	0.005	3.675	25.797	3.67	25.792	0.104369	0.0379445		25	0.005	9.316	16.749	9.311	16.744	0.312215	0.0570731		25	0.004	3.031	11.641	3.027	11.637	0.105668	0.0209041		25	0.004	7.383	10.157	7.379
28	0.027	5.257	13.652	5.23	13.625	0.174344	0.0287976		28	0.027	3.973	17.614	3.946	17.587	0.131368	0.0174106		28	0.006	3.913	25.752	3.907	25.746	0.111307	0.0453975		28	0.006	9.329	16.646	9.323	16.64	0.314572	0.0603034		28	0.003	3.296	11.593	3.293	11.59	0.11542	0.0315801		28	0.003	8.056	10.199	8.053
31	0.02	5.02	13.536	5	13.516	0.168021	0.02136		31	0.02	5.027	17.597	5.007	17.577	0.166785	0.057474		31	0.009	4.048	25.783	4.039	25.774	0.114943	0.0493027		31	0.009	9.456	16.652	9.447	16.643	0.318698	0.0659606		31	0.003	3.214	11.641	3.211	11.638	0.112081	0.0279254		31	0.003	7.897	10.126	7.894
34	0.023	5.327	13.592	5.304	13.569	0.177541	0.0325576		34	0.023	5.247	17.606	5.224	17.583	0.173954	0.0655835		34	0.007	3.944	25.69	3.937	25.683	0.112437	0.0466111		34	0.007	9.203	16.624	9.196	16.617	0.310716	0.0550174		34	0.0009188	3.327	11.65	3.32608	11.6491	0.115988	0.0322022		34	0.0009188	7.72	10.155	7.71908
37	0.024	5.069	13.745	5.045	13.721	0.167001	0.0201593		37	0.024	4.877	17.663	4.853	17.639	0.161087	0.0510285		37	0.007	4.103	25.803	4.096	25.796	0.116465	0.0509383		37	0.007	9.443	16.656	9.436	16.649	0.318212	0.0652946		37	0.003	3.347	11.646	3.344	11.643	0.116674	0.032953		37	0.003	7.935	10.166	7.932
40	0.027	5.238	13.589	5.211	13.562	0.174518	0.0290017		40	0.027	4.973	17.431	4.946	17.404	0.166391	0.057028		40	0.004	4.111	25.737	4.107	25.733	0.117064	0.0515814		40	0.004	9.646	16.643	9.642	16.639	0.325355	0.0750866		40	0.003	3.316	11.623	3.313	11.62	0.115821	0.0320193		40	0.003	8	10.19	7.997
43	0.025	5.584	13.459	5.559	13.434	0.187946	0.0447974		43	0.025	4.726	17.496	4.701	17.471	0.157542	0.0470185		43	0.009	3.976	25.668	3.967	25.659	0.1134	0.0476452		43	0.009	9.81	16.532	9.801	16.523	0.333042	0.0856252		43	0.003	3.418	11.65	3.415	11.647	0.11911	0.0356202		43	0.003	8.056	10.18	8.053
46	0.022	5.673	13.524	5.651	13.502	0.190095	0.0473243		46	0.022	5.041	17.514	5.019	17.492	0.167997	0.0588452		46	0.009	4.008	25.78	3.999	25.771	0.113818	0.0480942		46	0.009	9.595	16.502	9.586	16.493	0.326328	0.0764216		46	0.002	3.684	11.572	3.682	11.57	0.129277	0.046751		46	0.002	7.579	10.241	7.577
49	0.024	6.04	13.439	6.016	13.415	0.203685	0.0633108		49	0.024	5.589	17.48	5.565	17.456	0.186657	0.0799532		49	0.009	3.889	25.623	3.88	25.614	0.111107	0.0451831		49	0.009	9.709	16.533	9.7	16.524	0.32959	0.0808927		49	0.002	3.561	11.604	3.559	11.602	0.124614	0.0416458		49	0.002	7.953	10.126	7.951
52	0.028	5.891	13.524	5.863	13.496	0.197314	0.0558161		52	0.028	4.589	17.435	4.561	17.407	0.153412	0.042347		52	0.008	4.365	25.558	4.357	25.55	0.125079	0.0601912		52	0.008	9.608	16.498	9.6	16.49	0.326864	0.0771565		52	0.003	3.735	11.615	3.732	11.612	0.130559	0.0481541		52	0.003	7.916	10.166	7.913
55	0.026	5.475	13.65	5.449	13.624	0.181658	0.0374006		55	0.026	5.274	17.596	5.248	17.57	0.174882	0.0666337		55	0.008	4.405	25.708	4.397	25.7	0.125491	0.0606333		55	0.008	10.127	16.477	10.119	16.469	0.344975	0.101985		55	0.002	3.633	11.625	3.631	11.623	0.126905	0.0441542		55	0.002	8.159	10.153	8.157
58	0.022	5.861	13.514	5.839	13.492	0.196564	0.0549345		58	0.022	5.575	17.603	5.553	17.581	0.18493	0.0779999		58	0.009	4.159	25.621	4.15	25.612	0.118848	0.0534982		58	0.009	10.051	16.603	10.042	16.594	0.339771	0.0948508		58	0.004	3.694	11.624	3.69	11.62	0.129	0.0464482		58	0.004	8.121	10.174	8.117
61	0.024	5.574	13.36	5.55	13.336	0.189021	0.0460614		61	0.024	6.096	17.324	6.072	17.3	0.205499	0.101267		61	0.009	4.635	25.591	4.626	25.582	0.132636	0.0683079		61	0.009	9.506	16.367	9.497	16.358	0.325967	0.0759258		61	0.003	3.888	11.54	3.885	11.537	0.136795	0.0549811		61	0.003	7.916	10.127	7.913
64	0.028	5.772	13.312	5.744	13.284	0.196394	0.0547341		64	0.028	4.959	17.387	4.931	17.359	0.166316	0.0569437		64	0.004	4.302	25.601	4.298	25.597	0.123159	0.0581285		64	0.004	9.873	16.457	9.869	16.453	0.336779	0.0907491		64	0.002	3.969	11.64	3.967	11.638	0.13847	0.056815		64	0.002	8.308	10.143	8.306
67	0.023	5.554	13.403	5.531	13.38	0.187754	0.0445716		67	0.023	6.26	17.353	6.237	17.33	0.210718	0.10717		67	0.008	4.333	25.623	4.325	25.615	0.123846	0.058866		67	0.008	9.873	16.45	9.865	16.442	0.336868	0.0908707		67	0.002	4.01	11.57	4.008	11.568	0.140747	0.0593085		67	0.002	8.318	10.151	8.316
70	0.028	5.733	13.438	5.705	13.41	0.193228	0.0510098		70	0.028	5.507	17.286	5.479	17.258	0.185881	0.0790752		70	0.012	4.524	25.385	4.512	25.373	0.130433	0.0659415		70	0.012	10.228	16.323	10.216	16.311	0.351656	0.111144		70	0.003	3.959	11.557	3.956	11.554	0.13909	0.0574937		70	0.003	8.336	10.158	8.333
73	0.027	5.733	13.355	5.706	13.328	0.194451	0.0524482		73	0.027	6.452	17.334	6.425	17.307	0.217358	0.114682		73	0.007	4.508	25.56	4.501	25.553	0.129198	0.0646154		73	0.007	9.57	16.393	9.563	16.386	0.327671	0.0782625		73	0.002	4.163	11.536	4.161	11.534	0.146551	0.0656622		73	0.002	8.421	10.104	8.419
76	0.032	5.673	13.238	5.641	13.206	0.194011	0.0519316		76	0.032	6.041	17.325	6.009	17.293	0.203449	0.0989482		76	0.009	4.357	25.465	4.348	25.456	0.125282	0.0604088		76	0.009	10.342	16.478	10.333	16.469	0.352271	0.111987		76	0.003	4.082	11.617	4.079	11.614	0.142673	0.061417		76	0.003	8.383	10.037	8.38
79	0.026	6.436	13.239	6.41	13.213	0.220343	0.0829049		79	0.026	6	17.119	5.974	17.093	0.204631	0.100285		79	0.004	4.222	25.488	4.218	25.484	0.121403	0.0562418		79	0.004	9.658	16.311	9.654	16.307	0.332392	0.0847343		79	0.003	4.367	11.502	4.364	11.499	0.154168	0.0740017		79	0.003	8.542	9.964	8.539
82	0.028	5.891	13.238	5.863	13.21	0.201586	0.060841		82	0.028	6.055	17.237	6.027	17.209	0.205054	0.100764		82	0.009	4.683	25.413	4.674	25.404	0.134951	0.0707948		82	0.009	10	16.346	9.991	16.337	0.343363	0.0997756		82	0.0009188	4.541	11.495	4.54008	11.4941	0.160458	0.0808868		82	0.0009188	9.084	10.072	9.08308
85	0.025	6.634	13.291	6.609	13.266	0.226276	0.0898837		85	0.025	6.452	17.263	6.427	17.238	0.218296	0.115743		85	0.008	5.159	25.354	5.151	25.346	0.149063	0.0859541		85	0.008	10.456	16.383	10.448	16.375	0.358236	0.120165		85	0.003	4.633	11.485	4.63	11.482	0.163808	0.0845545		85	0.003	8.682	10.052	8.679
	1	2	3	4	5	6	7	8	9	10	Count	Average	variance	Std. Dev	SE
0	1	1	1	1	1	1	1	1	1	1	10	1	0	0	0
1	0	0	0	0	0	0	0	0	0	0	10	0	0	0	0
4	-0.00309363	0.00925527	0.0275281	0.0303486	0.00504003	0.0107467	0.007529	0.0110099	-0.00200381	0.0232008	10	0.0119561	0.000133964	0.0115743	0.0036601
7	0.0176952	0.0182902	0.0235295	0.0236469	0.013085	0.0141917	0.0166281	0.0143751	-0.0153488	0.0210118	10	0.0147105	0.000125481	0.0112018	0.00354233
10	0.0117062	0.0357625	0.0352155	0.0494122	0.0187582	0.0133769	0.010613	0.019695	0.00803022	0.0258014	10	0.0228371	0.000182654	0.013515	0.00427381
13	0.0104761	0.0354074	0.0343293	0.0569249	0.022318	0.017176	0.0204601	0.0238164	0.0105708	0.0466229	10	0.0278102	0.000234744	0.0153213	0.00484504
16	0.0284769	0.0374034	0.0284204	0.0292402	0.0146753	0.0216145	0.0233865	0.0275041	0.0137252	0.0300774	10	0.0254524	5.26e-05	0.00725258	0.00229347
19	0.0323589	0.0344229	0.0470853	0.0293707	0.0264594	0.0191481	0.0275835	0.0278083	0.00779926	0.0310617	10	0.0283098	0.000102645	0.0101314	0.00320382
22	0.0321284	0.0425174	0.0394393	0.0430114	0.0300069	0.0217358	0.0193915	0.0324171	0.00827529	0.0353764	10	0.0304299	0.000122813	0.0110821	0.00350446
25	0.0312132	0.0487489	0.0379445	0.0570731	0.0209041	0.0180662	0.020505	0.0337136	0.0140303	0.0238751	10	0.0306074	0.000196335	0.014012	0.00443097
28	0.0287976	0.0174106	0.0453975	0.0603034	0.0315801	0.0339282	0.0169224	0.0427408	0.0090863	0.0467607	10	0.0332927	0.000252942	0.0159042	0.00502933
31	0.02136	0.057474	0.0493027	0.0659606	0.0279254	0.0314091	0.0258879	0.0312982	0.00949233	0.0426607	10	0.0362771	0.000300773	0.0173428	0.00548427
34	0.0325576	0.0655835	0.0466111	0.0550174	0.0322022	0.026474	0.0271078	0.0321374	0.0101098	0.0264095	10	0.035421	0.000257708	0.0160533	0.0050765
37	0.0201593	0.0510285	0.0509383	0.0652946	0.032953	0.0315777	0.0331915	0.0409035	0.0229564	0.0360586	10	0.0385061	0.000191802	0.0138493	0.00437952
40	0.0290017	0.057028	0.0515814	0.0750866	0.0320193	0.0327205	0.0370473	0.0370191	0.0216184	0.0408847	10	0.0414007	0.000247716	0.015739	0.00497711
43	0.0447974	0.0470185	0.0476452	0.0856252	0.0356202	0.0342992	0.0259631	0.0497429	0.0153666	0.0391602	10	0.0425239	0.000344426	0.0185587	0.00586878
46	0.0473243	0.0588452	0.0480942	0.0764216	0.046751	0.021396	0.0362584	0.0360257	0.00479689	0.061563	10	0.0437476	0.000420676	0.0205104	0.00648596
49	0.0633108	0.0799532	0.0451831	0.0808927	0.0416458	0.0328064	0.0377256	0.0364728	0.00560768	0.0442797	10	0.0467878	0.0005168	0.0227332	0.00718888
52	0.0558161	0.042347	0.0601912	0.0771565	0.0481541	0.0311073	0.0427861	0.0479251	0.0201101	0.0384353	10	0.0464029	0.000249797	0.015805	0.00499797
55	0.0374006	0.0666337	0.0606333	0.101985	0.0441542	0.0373871	0.0315167	0.0416655	0.0126817	0.0507635	10	0.0484822	0.000580612	0.0240959	0.00761979
58	0.0549345	0.0779999	0.0534982	0.0948508	0.0464482	0.0360197	0.0306192	0.0447662	0.00792457	0.0412473	10	0.0488309	0.000586281	0.0242132	0.0076569
61	0.0460614	0.101267	0.0683079	0.0759258	0.0549811	0.031862	0.0378202	0.0463035	0.00560768	0.0687265	10	0.0536863	0.000705825	0.0265674	0.00840134
64	0.0547341	0.0569437	0.0581285	0.0907491	0.056815	0.0412835	0.0287167	0.0412856	0.0329911	0.037966	10	0.0499613	0.000320293	0.0178967	0.00565944
67	0.0445716	0.10717	0.058866	0.0908707	0.0593085	0.041369	0.0371738	0.0459209	0.0187898	0.0651143	10	0.0569155	0.00067928	0.026063	0.00824185
70	0.0510098	0.0790752	0.0659415	0.111144	0.0574937	0.0416684	0.035304	0.0460338	0.0143435	0.0494155	10	0.0551429	0.000689291	0.0262543	0.00830235
73	0.0524482	0.114682	0.0646154	0.0782625	0.0656622	0.0448937	0.0395579	0.0484662	0.0294528	0.0541305	10	0.0592171	0.00057495	0.0239781	0.00758255
76	0.0519316	0.0989482	0.0604088	0.111987	0.061417	0.0453369	0.0400797	0.0507712	0.0269567	0.0714488	10	0.0619286	0.000685516	0.0261824	0.00827959
79	0.0829049	0.100285	0.0562418	0.0847343	0.0740017	0.0508933	0.0300426	0.0539045	0.0339315	0.0697834	10	0.0636723	0.000514157	0.022675	0.00717047
82	0.060841	0.100764	0.0707948	0.0997756	0.0808868	0.0621292	0.0448672	0.0464651	0.0311187	0.0607129	10	0.0658356	0.000523128	0.022872	0.00723276
85	0.0898837	0.115743	0.0859541	0.120165	0.0845545	0.0525099	0.0393551	0.0539838	0.0407897	0.0606385	10	0.0743577	0.000858133	0.0292939	0.00926355
Repeat#1	39A (F184L+V159A) (November 17th, 2021)								Repeat#2									Repeat#3									Repeat#4									Repeat#5									Repeat#6
	Background	Bleached	Whole Cell	Bleached	Whole Cell	FRAP	Normalize			Background	Bleached	Whole Cell	Bleached	Whole Cell	FRAP	Normalize			Background	Bleached	Whole Cell	Bleached	Whole Cell	FRAP	Normalize			Background	Bleached	Whole Cell	Bleached	Whole Cell	FRAP	Normalize			Background	Bleached	Whole Cell	Bleached	Whole Cell	FRAP	Normalize			Background	Bleached	Whole Cell	Bleached
				Minus Back	Minus Back								Minus Back	Minus Back								Minus Back	Minus Back								Minus Back	Minus Back								Minus Back	Minus Back								Minus Back
0	0.005	32.467	35.624	32.462	35.619	1	1		0	0.005	26.763	27.376	26.758	27.371	1	1		0	0.016	26	21.917	25.984	21.901	1	1		0	0.016	36.268	27.652	36.252	27.636	1	1		0	0.097	39.256	24.072	39.159	23.975	1	1		0	0.097	24.057	16.446	23.96
1	0.004	11.536	31.822	11.532	31.818	0.397684	0		1	0.004	8.241	23.972	8.237	23.968	0.35154	0		1	0.021	10.837	20.232	10.816	20.211	0.451063	0		1	0.021	9.437	25.161	9.416	25.14	0.285525	0		1	0.092	13.76	22.865	13.668	22.773	0.367461	0		1	0.092	7.238	15.53	7.146
4	0.005	13.544	32.041	13.539	32.036	0.463719	0.109635		4	0.005	9.652	24.266	9.647	24.261	0.406743	0.0851306		4	0.015	13.503	20.535	13.488	20.52	0.554023	0.187564		4	0.015	12.021	25.474	12.006	25.459	0.359501	0.103539		4	0.101	15.184	22.997	15.083	22.896	0.403325	0.0566978		4	0.101	8.693	15.7	8.592
7	0.005	14.333	31.993	14.328	31.988	0.491479	0.155724		7	0.005	9.873	24.321	9.868	24.316	0.41512	0.0980487		7	0.016	14.425	20.524	14.409	20.508	0.5922	0.25711		7	0.016	12.606	25.412	12.59	25.396	0.377923	0.129323		7	0.098	16.784	23.062	16.686	22.964	0.444869	0.122375		7	0.098	9.107	15.772	9.009
10	0.005	14.556	32.233	14.551	32.228	0.495411	0.162252		10	0.005	10.617	24.564	10.612	24.559	0.442001	0.139502		10	0.017	15.059	20.63	15.042	20.613	0.615067	0.298767		10	0.017	14.085	25.86	14.068	25.843	0.414985	0.181196		10	0.101	17.328	23.099	17.227	22.998	0.458613	0.144105		10	0.101	9.385	15.844	9.284
13	0.005	15.08	32.723	15.075	32.718	0.505565	0.17911		13	0.005	10.842	24.516	10.837	24.511	0.452257	0.155317		13	0.016	15.641	20.624	15.625	20.608	0.639061	0.342476		13	0.016	13.951	25.729	13.935	25.713	0.41314	0.178614		13	0.099	18.616	23.078	18.517	22.979	0.493363	0.199042		13	0.099	10.242	15.753	10.143
16	0.005	15.421	32.406	15.416	32.401	0.522059	0.206495		16	0.005	11.234	24.594	11.229	24.589	0.467129	0.178253		16	0.02	15.654	20.813	15.634	20.793	0.63374	0.332783		16	0.02	14.345	25.808	14.325	25.788	0.423468	0.193068		16	0.095	18.224	23.091	18.129	22.996	0.482668	0.182134		16	0.095	9.918	15.593	9.823
19	0.005	15.736	32.259	15.731	32.254	0.535155	0.228236		19	0.005	11.196	24.582	11.191	24.577	0.465776	0.176165		19	0.023	16.444	20.699	16.421	20.676	0.669408	0.39776		19	0.023	14.873	26.041	14.85	26.018	0.435107	0.209359		19	0.1	18.832	23.201	18.732	23.101	0.496456	0.203931		19	0.1	10.5	15.452	10.4
22	0.004	16.161	32.434	16.157	32.43	0.546664	0.247345		22	0.004	11.513	24.598	11.509	24.594	0.47868	0.196065		22	0.018	16.307	20.699	16.289	20.681	0.663867	0.387665		22	0.018	16.43	26.037	16.412	26.019	0.480855	0.273389		22	0.1	20.264	23.16	20.164	23.06	0.535358	0.265433		22	0.1	10.377	15.513	10.277
25	0.004	16.858	32.275	16.854	32.271	0.573056	0.291163		25	0.004	11.915	24.542	11.911	24.538	0.496531	0.223593		25	0.022	17.007	20.705	16.985	20.683	0.692166	0.439218		25	0.022	17.57	26.142	17.548	26.12	0.512151	0.317192		25	0.106	19.696	23.106	19.59	23	0.521475	0.243485		25	0.106	11.332	15.677	11.226
28	0.005	16.893	32.444	16.888	32.439	0.571238	0.288145		28	0.005	11.747	24.526	11.742	24.521	0.489825	0.213252		28	0.023	16.941	20.766	16.918	20.743	0.687441	0.430611		28	0.023	18.028	26.215	18.005	26.192	0.524044	0.333838		28	0.094	20.704	23.175	20.61	23.081	0.546702	0.283366		28	0.094	11.324	15.716	11.23
31	0.004	16.602	32.996	16.598	32.992	0.552018	0.256235		31	0.004	12.275	24.717	12.271	24.713	0.507916	0.24115		31	0.024	17.987	20.812	17.963	20.788	0.728323	0.505086		31	0.024	17.493	26.374	17.469	26.35	0.505395	0.307736		31	0.095	21.584	23.198	21.489	23.103	0.569475	0.31937		31	0.095	11.586	15.713	11.491
34	0.006	17.264	33.144	17.258	33.138	0.57144	0.28848		34	0.006	12.326	24.623	12.32	24.617	0.511932	0.247344		34	0.023	17.627	20.891	17.604	20.868	0.711031	0.473585		34	0.023	19.056	26.41	19.033	26.387	0.549871	0.369986		34	0.104	22.272	23.243	22.168	23.139	0.586555	0.346372		34	0.104	11.664	15.724	11.56
37	0.006	17.759	33.106	17.753	33.1	0.588505	0.316812		37	0.006	12.608	24.733	12.602	24.727	0.521321	0.261822		37	0.016	18.359	20.925	18.343	20.909	0.739427	0.525313		37	0.016	19.387	26.424	19.371	26.408	0.55919	0.38303		37	0.089	21.624	23.119	21.535	23.03	0.572503	0.324157		37	0.089	11.992	15.777	11.903
40	0.006	17.425	32.838	17.419	32.832	0.582147	0.306255		40	0.006	12.759	24.576	12.753	24.57	0.530938	0.276654		40	0.025	18.745	20.826	18.72	20.801	0.758542	0.560135		40	0.025	19.5	26.306	19.475	26.281	0.564909	0.391034		40	0.096	21.632	23.198	21.536	23.102	0.570745	0.321378		40	0.096	12.242	15.752	12.146
43	0.005	17.663	32.963	17.658	32.958	0.587878	0.315771		43	0.005	12.665	24.607	12.66	24.602	0.526381	0.269626		43	0.019	18.588	20.953	18.569	20.934	0.747643	0.540281		43	0.019	19.056	26.256	19.037	26.237	0.55313	0.374548		43	0.102	23.472	23.194	23.37	23.092	0.619618	0.398643		43	0.102	12.307	15.704	12.205
46	0.005	18.023	33.169	18.018	33.164	0.596137	0.329483		46	0.005	13.035	24.599	13.03	24.594	0.541941	0.293621		46	0.017	18.523	20.853	18.506	20.836	0.748611	0.542044		46	0.017	19.5	26.235	19.483	26.218	0.566499	0.39326		46	0.094	22.76	23.199	22.666	23.105	0.600615	0.368599		46	0.094	12.148	15.638	12.054
49	0.006	18.027	33.169	18.021	33.163	0.596254	0.329678		49	0.006	13.244	24.622	13.238	24.616	0.5501	0.306203		49	0.019	18.137	20.907	18.118	20.888	0.731091	0.510128		49	0.019	20.761	26.273	20.742	26.254	0.60228	0.443339		49	0.1	23.664	23.348	23.564	23.248	0.62057	0.400147		49	0.1	12.746	15.561	12.646
52	0.005	18.41	33.496	18.405	33.491	0.602996	0.34087		52	0.005	13.25	24.538	13.245	24.533	0.552253	0.309523		52	0.026	19.222	20.859	19.196	20.833	0.776635	0.593095		52	0.026	20.57	26.41	20.544	26.384	0.593591	0.431179		52	0.1	23.104	23.231	23.004	23.131	0.608886	0.381676		52	0.1	13.008	15.597	12.908
55	0.005	18.452	33.615	18.447	33.61	0.602232	0.339602		55	0.005	13.468	24.545	13.463	24.54	0.561183	0.323294		55	0.017	18.791	20.883	18.774	20.866	0.75836	0.559805		55	0.017	21.296	26.308	21.279	26.291	0.617003	0.463946		55	0.094	24.648	23.339	24.554	23.245	0.646725	0.441497		55	0.094	12.93	15.603	12.836
58	0.005	19.08	33.966	19.075	33.961	0.616298	0.362955		58	0.005	13.62	24.501	13.615	24.496	0.568538	0.334636		58	0.02	19.588	20.879	19.568	20.859	0.790698	0.618715		58	0.02	21.099	26.27	21.079	26.25	0.612159	0.457166		58	0.096	25.52	23.26	25.424	23.164	0.671982	0.481425		58	0.096	13.238	15.686	13.142
61	0.005	19.115	33.885	19.11	33.88	0.618905	0.367283		61	0.005	13.57	24.503	13.565	24.498	0.566404	0.331345		61	0.025	19.359	20.94	19.334	20.915	0.779151	0.59768		61	0.025	22.338	26.313	22.313	26.288	0.647059	0.506013		61	0.099	25.048	23.325	24.949	23.226	0.657667	0.458794		61	0.099	12.828	15.624	12.729
64	0.006	19.169	33.97	19.163	33.964	0.619086	0.367585		64	0.006	13.297	24.442	13.291	24.436	0.556371	0.315874		64	0.016	18.993	21.038	18.977	21.022	0.760872	0.56438		64	0.016	22.796	26.316	22.78	26.3	0.6603	0.524546		64	0.093	24.456	23.236	24.363	23.143	0.644523	0.438015		64	0.093	13.742	15.615	13.649
67	0.004	19.31	33.906	19.306	33.902	0.624847	0.377149		67	0.004	13.573	24.533	13.569	24.529	0.565855	0.330499		67	0.023	19.556	20.965	19.533	20.942	0.786156	0.61044		67	0.023	23.901	26.372	23.878	26.349	0.690839	0.56729		67	0.095	24.96	23.284	24.865	23.189	0.656498	0.456947		67	0.095	14.02	15.5	13.925
70	0.005	19.199	33.962	19.194	33.957	0.620216	0.36946		70	0.005	13.56	24.421	13.555	24.416	0.567887	0.333633		70	0.021	21.052	20.952	21.031	20.931	0.846892	0.721082		70	0.021	23.923	26.421	23.902	26.4	0.690198	0.566392		70	0.091	25.344	23.262	25.253	23.171	0.66726	0.473961		70	0.091	13.291	15.524	13.2
73	0.004	19.299	33.997	19.295	33.993	0.622819	0.373782		73	0.004	13.256	24.477	13.252	24.473	0.5539	0.312063		73	0.025	19.784	20.987	19.759	20.962	0.794493	0.625628		73	0.025	21.852	26.345	21.827	26.32	0.632195	0.48521		73	0.099	25.272	23.326	25.173	23.227	0.663543	0.468084		73	0.099	13.955	15.616	13.856
76	0.006	19.617	33.986	19.611	33.98	0.633261	0.391119		76	0.006	13.886	24.569	13.88	24.563	0.578023	0.349263		76	0.018	20.261	21.016	20.243	20.998	0.812559	0.658538		76	0.018	22.134	26.41	22.116	26.392	0.638819	0.49448		76	0.097	25.48	23.27	25.383	23.173	0.670637	0.4793		76	0.097	13.451	15.582	13.354
79	0.004	19.95	33.833	19.946	33.829	0.646954	0.413852		79	0.004	13.206	24.465	13.202	24.461	0.552081	0.309257		79	0.018	20.379	20.939	20.361	20.921	0.820304	0.672647		79	0.018	21.817	26.322	21.799	26.304	0.631769	0.484612		79	0.081	26.848	23.217	26.767	23.136	0.708335	0.538897		79	0.081	13.697	15.407	13.616
82	0.005	20.115	34.06	20.11	34.055	0.647944	0.415497		82	0.005	13.737	24.342	13.732	24.337	0.57717	0.347948		82	0.02	20.039	20.896	20.019	20.876	0.808264	0.650714		82	0.02	21.796	26.224	21.776	26.204	0.63351	0.48705		82	0.089	26.664	23.235	26.575	23.146	0.70295	0.530384		82	0.089	14.328	15.658	14.239
85	0.006	20.716	34.214	20.71	34.208	0.664292	0.442638		85	0.006	13.674	24.355	13.668	24.349	0.574197	0.343363		85	0.015	20.51	20.999	20.495	20.984	0.823223	0.677965		85	0.015	21.697	26.241	21.682	26.226	0.630247	0.482482		85	0.102	24.976	23.183	24.874	23.081	0.659809	0.462181		85	0.102	14.664	15.629	14.562
	1	2	3	4	5	6	7	8	9	10	Count	Average	variance	Std. Dev	SE
0	1	1	1	1	1	1	1	1	1	1	10	1	0	0	0
1	0	0	0	0	0	0	0	0	0	0	10	0	0	0	0
4	0.109635	0.0851306	0.187564	0.103539	0.0566978	0.0876884	0.0848944	0.112736	0.0871242	0.100167	10	0.101518	0.00117263	0.0342437	0.0108288
7	0.155724	0.0980487	0.25711	0.129323	0.122375	0.111594	0.0914693	0.208641	0.133368	0.100626	10	0.140828	0.00284531	0.0533415	0.016868
10	0.162252	0.139502	0.298767	0.181196	0.144105	0.126503	0.126534	0.164811	0.166493	0.156302	10	0.166647	0.00247362	0.0497355	0.0157277
13	0.17911	0.155317	0.342476	0.178614	0.199042	0.184577	0.235559	0.226545	0.249639	0.193064	10	0.214394	0.00287088	0.0535806	0.0169437
16	0.206495	0.178253	0.332783	0.193068	0.182134	0.170488	0.267999	0.271269	0.238801	0.202161	10	0.224345	0.00274124	0.0523569	0.0165567
19	0.228236	0.176165	0.39776	0.209359	0.203931	0.213985	0.276241	0.314223	0.219165	0.255981	10	0.249505	0.00429187	0.0655123	0.0207168
22	0.247345	0.196065	0.387665	0.273389	0.265433	0.203352	0.319112	0.262697	0.294598	0.207889	10	0.265755	0.00344966	0.0587338	0.0185732
25	0.291163	0.223593	0.439218	0.317192	0.243485	0.25739	0.321969	0.353369	0.300563	0.233966	10	0.298191	0.0042513	0.065202	0.0206187
28	0.288145	0.213252	0.430611	0.333838	0.283366	0.255298	0.382199	0.306791	0.3382	0.284172	10	0.311587	0.00392388	0.0626409	0.0198088
31	0.256235	0.24115	0.505086	0.307736	0.31937	0.272149	0.375982	0.354131	0.319142	0.282524	10	0.32335	0.0058414	0.076429	0.024169
34	0.28848	0.247344	0.473585	0.369986	0.346372	0.276461	0.336542	0.359589	0.308164	0.33569	10	0.334221	0.00390613	0.062499	0.0197639
37	0.316812	0.261822	0.525313	0.38303	0.324157	0.295067	0.38004	0.371506	0.381579	0.374004	10	0.361333	0.00511576	0.0715245	0.022618
40	0.306255	0.276654	0.560135	0.391034	0.321378	0.312094	0.410356	0.45173	0.334812	0.404245	10	0.376869	0.00725949	0.0852026	0.0269434
43	0.315771	0.269626	0.540281	0.374548	0.398643	0.318544	0.38713	0.397916	0.388481	0.366602	10	0.375754	0.00517721	0.0719529	0.0227535
46	0.329483	0.293621	0.542044	0.39326	0.368599	0.311766	0.417516	0.481673	0.376357	0.440992	10	0.395531	0.00603323	0.0776739	0.0245626
49	0.329678	0.306203	0.510128	0.443339	0.400147	0.354107	0.31735	0.467142	0.379556	0.463391	10	0.397104	0.0050608	0.0711393	0.0224962
52	0.34087	0.309523	0.593095	0.431179	0.381676	0.369074	0.451155	0.433042	0.433392	0.455861	10	0.419887	0.00613575	0.0783311	0.0247705
55	0.339602	0.323294	0.559805	0.463946	0.441497	0.363801	0.454223	0.458409	0.416941	0.44645	10	0.426797	0.00486738	0.0697666	0.0220621
58	0.362955	0.334636	0.618715	0.457166	0.481425	0.379088	0.429084	0.491874	0.449027	0.424306	10	0.442828	0.00641727	0.0801079	0.0253323
61	0.367283	0.331345	0.59768	0.506013	0.458794	0.356076	0.43206	0.496759	0.441467	0.507319	10	0.44948	0.00673672	0.0820775	0.0259552
64	0.367585	0.315874	0.56438	0.524546	0.438015	0.415348	0.394073	0.480924	0.401487	0.470067	10	0.43723	0.00555288	0.0745176	0.0235645
67	0.377149	0.330499	0.61044	0.56729	0.456947	0.439878	0.427128	0.471721	0.504141	0.505527	10	0.469072	0.00695651	0.0834057	0.0263752
70	0.36946	0.333633	0.721082	0.566392	0.473961	0.391389	0.411228	0.474856	0.430964	0.52023	10	0.46932	0.0127504	0.112918	0.0357077
73	0.373782	0.312063	0.625628	0.48521	0.468084	0.428936	0.419601	0.504918	0.467135	0.479616	10	0.456497	0.00693114	0.0832534	0.026327
76	0.391119	0.349263	0.658538	0.49448	0.4793	0.398444	0.374679	0.479555	0.512269	0.48146	10	0.461911	0.00806593	0.0898105	0.0284006
79	0.413852	0.309257	0.672647	0.484612	0.538897	0.424417	0.417183	0.611977	0.457924	0.462638	10	0.47934	0.011041	0.105076	0.0332281
82	0.415497	0.347948	0.650714	0.48705	0.530384	0.450497	0.41556	0.60267	0.57054	0.471325	10	0.494218	0.00885022	0.0940756	0.0297493
85	0.442638	0.343363	0.677965	0.482482	0.462181	0.473711	0.452561	0.602323	0.510457	0.43856	10	0.488624	0.00858179	0.092638	0.0292947
Repeat#1	39A (C223V+F241A) (November 18th, 2021)								Repeat#2									Repeat#3									Repeat#4									Repeat#5									Repeat#6
	Background	Bleached	Whole Cell	Bleached	Whole Cell	FRAP	Normalize			Background	Bleached	Whole Cell	Bleached	Whole Cell	FRAP	Normalize			Background	Bleached	Whole Cell	Bleached	Whole Cell	FRAP	Normalize			Background	Bleached	Whole Cell	Bleached	Whole Cell	FRAP	Normalize			Background	Bleached	Whole Cell	Bleached	Whole Cell	FRAP	Normalize			Background	Bleached	Whole Cell	Bleached
				Minus Back	Minus Back								Minus Back	Minus Back								Minus Back	Minus Back								Minus Back	Minus Back								Minus Back	Minus Back								Minus Back
0	0.017	39.986	11.679	39.969	11.662	1	1		0	0.017	41.404	15.366	41.387	15.349	1	1		0	0.007	27.634	8.173	27.627	8.166	1	1		0	0.007	43.873	11.238	43.866	11.231	1	1		0	0.014	21.808	6.373	21.794	6.359	1	1		0	0.014	22.151	7.748	22.137
1	0.016	4.374	10.425	4.358	10.409	0.12216	0		1	0.016	2.615	13.557	2.599	13.541	0.0711822	0		1	0.004	3.946	7.325	3.942	7.321	0.159156	0		1	0.004	4.106	9.791	4.102	9.787	0.107309	0		1	0.021	5.077	5.794	5.056	5.773	0.255539	0		1	0.021	4.791	7.078	4.77
4	0.015	4.676	10.606	4.661	10.591	0.128408	0.00711774		4	0.015	3.147	13.79	3.132	13.775	0.084323	0.0141479		4	0.007	4.538	7.468	4.531	7.461	0.179503	0.0241993		4	0.007	4.613	10.001	4.606	9.994	0.117998	0.0119739		4	0.023	5.192	5.971	5.169	5.948	0.253564	-0.00265319		4	0.023	5.023	7.226	5
7	0.019	5.05	10.637	5.031	10.618	0.138249	0.018328		7	0.019	2.844	13.918	2.825	13.899	0.0753791	0.00451851		7	0.005	4.548	7.532	4.543	7.527	0.178401	0.0228878		7	0.005	5.12	10.113	5.115	10.108	0.12956	0.0249256		7	0.024	5.115	6.077	5.091	6.053	0.245406	-0.013612		7	0.024	5.977	7.33	5.953
10	0.017	5.043	10.602	5.026	10.585	0.138542	0.018662		10	0.017	3.128	13.957	3.111	13.94	0.0827663	0.0124718		10	0.004	4.806	7.493	4.802	7.489	0.189528	0.0361216		10	0.004	4.965	10.101	4.961	10.097	0.125796	0.0207093		10	0.023	6.077	6.112	6.054	6.089	0.2901	0.0464246		10	0.023	5.605	7.281	5.582
13	0.017	5.144	10.444	5.127	10.427	0.143468	0.024273		13	0.017	3.119	14.188	3.102	14.171	0.0811816	0.0107656		13	0.005	4.903	7.504	4.898	7.499	0.193059	0.0403212		13	0.005	5.338	10.121	5.333	10.116	0.134975	0.0309915		13	0.017	5.308	6.11	5.291	6.093	0.253372	-0.00291111		13	0.017	6.244	7.31	6.227
16	0.015	5.101	10.502	5.086	10.487	0.141506	0.0220385		16	0.015	3.211	14.181	3.196	14.166	0.0836711	0.013446		16	0.005	5.065	7.48	5.06	7.475	0.200085	0.0486768		16	0.005	5.401	10.114	5.396	10.109	0.136664	0.0328836		16	0.017	6.019	6.084	6.002	6.067	0.288652	0.0444784		16	0.017	6.151	7.288	6.134
19	0.012	5.187	10.406	5.175	10.394	0.14527	0.0263269		19	0.012	3.376	14.152	3.364	14.14	0.0882313	0.0183557		19	0.003	5.215	7.568	5.212	7.565	0.203644	0.0529089		19	0.003	5.092	10.099	5.089	10.096	0.129055	0.0243595		19	0.017	5.981	6.077	5.964	6.06	0.287155	0.0424686		19	0.017	6.581	7.356	6.564
22	0.018	5.36	10.459	5.342	10.441	0.149283	0.0308982		22	0.018	3.174	14.229	3.156	14.211	0.0823623	0.0120369		22	0.006	4.591	7.581	4.585	7.575	0.178909	0.0234924		22	0.006	5.049	10.164	5.043	10.158	0.127107	0.0221784		22	0.01	6.096	6.141	6.086	6.131	0.289636	0.0458007		22	0.01	6.163	7.295	6.153
25	0.015	5.338	10.44	5.323	10.425	0.148981	0.0305534		25	0.015	3.477	14.22	3.462	14.205	0.0903862	0.0206757		25	0.005	5.29	7.545	5.285	7.54	0.207181	0.0571153		25	0.005	5.359	10.144	5.354	10.139	0.135199	0.0312426		25	0.016	6.308	6.21	6.292	6.194	0.296394	0.0548785		25	0.016	6.477	7.408	6.461
28	0.017	5.453	10.352	5.436	10.335	0.153468	0.0356655		28	0.017	3.468	14.297	3.451	14.28	0.0896258	0.019857		28	0.005	5.258	7.565	5.253	7.56	0.205381	0.0549756		28	0.005	5.451	10.13	5.446	10.125	0.137712	0.034058		28	0.015	5.481	6.143	5.466	6.128	0.260257	0.00633758		28	0.015	6.326	7.281	6.311
31	0.007	5.698	10.452	5.691	10.445	0.158975	0.0419389		31	0.007	3.22	14.262	3.213	14.255	0.083591	0.0133598		31	0.004	5.075	7.563	5.071	7.559	0.198292	0.046544		31	0.004	5.268	10.068	5.264	10.064	0.133917	0.0298064		31	0.023	5.885	6.088	5.862	6.065	0.282012	0.0355592		31	0.023	5.907	7.231	5.884
34	0.015	5.439	10.4	5.424	10.385	0.152392	0.0344397		34	0.015	3.349	14.254	3.334	14.239	0.0868365	0.0168539		34	0.005	5.301	7.502	5.296	7.497	0.208803	0.0590444		34	0.005	5.451	10.066	5.446	10.061	0.138588	0.0350394		34	0.021	5.788	6.133	5.767	6.112	0.275308	0.0265543		34	0.021	5.977	7.25	5.956
37	0.012	5.525	10.313	5.513	10.301	0.156156	0.0387271		37	0.012	3.541	14.288	3.529	14.276	0.0916772	0.0220656		37	0.008	5.301	7.575	5.293	7.567	0.206754	0.0566078		37	0.008	5.085	10.014	5.077	10.006	0.129908	0.0253159		37	0.014	5.731	6.139	5.717	6.125	0.272342	0.02257		37	0.014	6.419	7.23	6.405
40	0.012	5.446	10.31	5.434	10.298	0.153963	0.0362291		40	0.012	3.651	14.319	3.639	14.307	0.09433	0.0249217		40	0.009	5.247	7.549	5.238	7.54	0.205338	0.0549241		40	0.009	5.542	10.09	5.533	10.081	0.140523	0.0372065		40	0.019	5.577	6.118	5.558	6.099	0.265896	0.0139119		40	0.019	6.36	7.275	6.341
43	0.014	5.633	10.246	5.619	10.232	0.160232	0.04337		43	0.014	3.734	14.27	3.72	14.256	0.0967746	0.0275537		43	0.007	4.452	7.554	4.445	7.547	0.17409	0.0177609		43	0.007	5.401	10.112	5.394	10.105	0.136667	0.0328875		43	0.021	6.058	6.16	6.037	6.139	0.28693	0.0421655		43	0.021	6.43	7.299	6.409
46	0.008	5.583	10.261	5.575	10.253	0.158651	0.0415698		46	0.008	3.734	14.283	3.726	14.275	0.0968017	0.0275828		46	0.008	4.828	7.56	4.82	7.552	0.188652	0.0350792		46	0.008	5.197	10.141	5.189	10.133	0.13111	0.0266621		46	0.018	5.846	6.082	5.828	6.064	0.280422	0.0334242		46	0.018	6.14	7.22	6.122
49	0.012	5.683	10.135	5.671	10.123	0.163456	0.0470428		49	0.012	3.725	14.3	3.713	14.288	0.0963762	0.0271247		49	0.004	5.065	7.556	5.061	7.552	0.198084	0.0462971		49	0.004	5.155	10.205	5.151	10.201	0.129282	0.0246146		49	0.01	5.692	6.142	5.682	6.132	0.270365	0.0199153		49	0.01	6.151	7.23	6.141
52	0.008	5.827	10.148	5.819	10.14	0.16744	0.0515819		52	0.008	3.862	14.322	3.854	14.314	0.0998543	0.0308694		52	0.004	4.957	7.597	4.953	7.593	0.19281	0.0400251		52	0.004	5.268	10.113	5.264	10.109	0.133321	0.0291386		52	0.022	5.962	6.066	5.94	6.044	0.286757	0.0419334		52	0.022	6.093	7.216	6.071
55	0.013	5.906	10.115	5.893	10.102	0.170208	0.0547342		55	0.013	3.817	14.202	3.804	14.189	0.0994271	0.0304095		55	0.004	4.731	7.568	4.727	7.564	0.184718	0.0304012		55	0.004	5.599	10.197	5.595	10.193	0.140536	0.0372214		55	0.011	6.173	6.091	6.162	6.08	0.295713	0.0539633		55	0.011	6.372	7.196	6.361
58	0.013	5.95	10.12	5.937	10.107	0.171394	0.0560852		58	0.013	3.826	14.191	3.813	14.178	0.0997397	0.030746		58	0.007	4.849	7.653	4.842	7.646	0.187183	0.0333323		58	0.007	5.739	10.245	5.732	10.238	0.143345	0.0403673		58	0.021	6.788	6.043	6.767	6.022	0.327874	0.0971644		58	0.021	6.279	7.215	6.258
61	0.012	5.734	10.082	5.722	10.07	0.165794	0.0497061		61	0.012	3.936	14.179	3.924	14.167	0.102723	0.0339578		61	0.006	4.645	7.725	4.639	7.719	0.177639	0.0219823		61	0.006	6.085	10.257	6.079	10.251	0.15183	0.0498722		61	0.021	6.577	6.06	6.556	6.039	0.316757	0.0822307		61	0.021	6.279	7.181	6.258
64	0.015	5.791	10.11	5.776	10.095	0.166944	0.0510164		64	0.015	3.835	14.184	3.82	14.169	0.0999863	0.0310115		64	0.006	4.796	7.642	4.79	7.636	0.185415	0.03123		64	0.006	5.458	10.227	5.452	10.221	0.136569	0.0327775		64	0.015	6.058	6.091	6.043	6.076	0.290193	0.0465488		64	0.015	6.651	7.261	6.636
67	0.014	6.223	10.04	6.209	10.026	0.180694	0.0666799		67	0.014	4.083	14.238	4.069	14.224	0.106092	0.037585		67	0.004	5.011	7.678	5.007	7.674	0.192855	0.0400784		67	0.004	5.514	10.326	5.51	10.322	0.136672	0.0328921		67	0.023	6.173	6.083	6.15	6.06	0.296111	0.0544982		67	0.023	6.256	7.192	6.233
70	0.011	5.957	10.052	5.946	10.041	0.172782	0.0576665		70	0.011	3.771	14.198	3.76	14.187	0.0982909	0.0291862		70	0.004	4.806	7.63	4.802	7.626	0.186123	0.0320723		70	0.004	5.908	10.23	5.904	10.226	0.147819	0.0453798		70	0.022	6.038	6.061	6.016	6.039	0.290666	0.0471847		70	0.022	6.721	7.181	6.699
73	0.009	5.77	10.103	5.761	10.094	0.166527	0.0505413		73	0.009	3.991	14.179	3.982	14.17	0.104219	0.0355688		73	0.005	4.613	7.687	4.608	7.682	0.177302	0.0215813		73	0.005	5.754	10.313	5.749	10.308	0.142793	0.0397499		73	0.025	6.038	6.092	6.013	6.067	0.289181	0.045189		73	0.025	6.221	7.085	6.196
76	0.012	6.345	10.12	6.333	10.108	0.182807	0.0690875		76	0.012	3.927	14.209	3.915	14.197	0.102271	0.033471		76	0.003	4.624	7.755	4.621	7.752	0.176197	0.0202667		76	0.003	5.718	10.242	5.715	10.239	0.142906	0.0398755		76	0.028	5.942	6.026	5.914	5.998	0.287691	0.0431886		76	0.028	6.186	7.04	6.158
79	0.012	6.237	10.034	6.225	10.022	0.181232	0.0672927		79	0.012	4.046	14.201	4.034	14.189	0.105439	0.0368818		79	0.006	5	7.699	4.994	7.693	0.191879	0.0389179		79	0.006	5.93	10.206	5.924	10.2	0.148698	0.0463643		79	0.02	6.635	6.036	6.615	6.016	0.320829	0.0877012		79	0.02	6.651	7.042	6.631
82	0.012	6.324	9.991	6.312	9.979	0.184557	0.0710801		82	0.012	4.018	14.153	4.006	14.141	0.105062	0.0364766		82	0.007	4.925	7.693	4.918	7.686	0.189131	0.0356497		82	0.007	5.261	10.276	5.254	10.269	0.130994	0.0265324		82	0.009	6.423	6.049	6.414	6.04	0.309845	0.072946		82	0.009	6.233	6.998	6.224
85	0.015	6.396	9.937	6.381	9.922	0.187646	0.0745993		85	0.015	4.128	14.225	4.113	14.21	0.107345	0.0389339		85	0.007	4.785	7.705	4.778	7.698	0.183461	0.028906		85	0.007	5.303	10.222	5.296	10.215	0.132739	0.0284873		85	0.01	5.654	5.997	5.644	5.987	0.275061	0.0262234		85	0.01	6.058	6.989	6.048
	1	2	3	4	5	6	7	8	9	10	Count	Average	variance	Std. Dev	SE
0	1	1	1	1	1	1	1	1	1	1	10	1	0	0	0
1	0	0	0	0	0	0	0	0	0	0	10	0	0	0	0
4	0.00711774	0.0141479	0.0241993	0.0119739	-0.00265319	0.00833829	0.00706667	0.00197416	0.0163847	0.00729466	10	0.00958441	5.70297e-05	0.0075518	0.00238809
7	0.018328	0.00451851	0.0228878	0.0249256	-0.013612	0.0635231	0.0158087	0.00494537	0.016636	0.00872528	10	0.0166686	0.000396752	0.0199186	0.00629882
10	0.018662	0.0124718	0.0361216	0.0207093	0.0464246	0.0426084	0.0174184	0.0113254	0.0126377	0.00995226	10	0.0228332	0.000187231	0.0136832	0.00432702
13	0.024273	0.0107656	0.0403212	0.0309915	-0.00291111	0.0813713	0.0199669	0.0130709	0.0158285	0.0225901	10	0.0256268	0.000520462	0.0228136	0.00721431
16	0.0220385	0.013446	0.0486768	0.0328836	0.0444784	0.0767028	0.021972	0.0125865	0.0128406	0.0250723	10	0.0310698	0.00041781	0.0204404	0.00646382
19	0.0263269	0.0183557	0.0529089	0.0243595	0.0424686	0.0999259	0.0253604	0.0191468	0.0260754	0.0250129	10	0.0359941	0.000619013	0.02488	0.00786774
22	0.0308982	0.0120369	0.0234924	0.0221784	0.0458007	0.0771541	0.0251046	0.0116049	0.0171239	0.0231918	10	0.0288586	0.000384627	0.0196119	0.00620183
25	0.0305534	0.0206757	0.0571153	0.0312426	0.0548785	0.0906197	0.0184328	0.0217458	0.0234804	0.0239409	10	0.0372685	0.000541174	0.0232631	0.00735645
28	0.0356655	0.019857	0.0549756	0.034058	0.00633758	0.08811	0.0147683	0.0173219	0.0212377	0.0220474	10	0.0314379	0.000580444	0.0240924	0.00761869
31	0.0419389	0.0133598	0.046544	0.0298064	0.0355592	0.0642117	0.0134101	0.016376	0.01111	0.0257858	10	0.0298102	0.000303288	0.0174152	0.00550716
34	0.0344397	0.0168539	0.0590444	0.0350394	0.0265543	0.0676825	0.0163978	0.0209207	0.0262307	0.0259302	10	0.0329094	0.000300769	0.0173427	0.00548424
37	0.0387271	0.0220656	0.0566078	0.0253159	0.02257	0.0968208	0.0278771	0.0247109	0.0242402	0.0244195	10	0.0363355	0.000564963	0.023769	0.00751641
40	0.0362291	0.0249217	0.0549241	0.0372065	0.0139119	0.0905486	0.0328518	0.0216547	0.0220414	0.023946	10	0.0358236	0.000500147	0.022364	0.0070721
43	0.04337	0.0275537	0.0177609	0.0328875	0.0421655	0.0936137	0.0254286	0.0242612	0.0314216	0.0248094	10	0.0363272	0.000468894	0.021654	0.00684758
46	0.0415698	0.0275828	0.0350792	0.0266621	0.0334242	0.0796374	0.0190364	0.0201408	0.0265692	0.0376726	10	0.0347375	0.000301761	0.0173713	0.00549328
49	0.0470428	0.0271247	0.0462971	0.0246146	0.0199153	0.0798718	0.0276194	0.0205089	0.0361427	0.0281205	10	0.0357258	0.000332376	0.0182312	0.0057652
52	0.0515819	0.0308694	0.0400251	0.0291386	0.0419334	0.0768273	0.022452	0.0255621	0.0243219	0.0327009	10	0.0375413	0.000272275	0.0165008	0.005218
55	0.0547342	0.0304095	0.0304012	0.0372214	0.0539633	0.0957715	0.0311103	0.0220699	0.023609	0.0291797	10	0.040847	0.000499272	0.0223444	0.00706592
58	0.0560852	0.030746	0.0333323	0.0403673	0.0971644	0.0887164	0.0287037	0.0260587	0.0241976	0.0272313	10	0.0452603	0.000720893	0.0268494	0.00849054
61	0.0497061	0.0339578	0.0219823	0.0498722	0.0822307	0.0906057	0.0280283	0.0322402	0.0257711	0.0338192	10	0.0448214	0.000567659	0.0238256	0.00753432
64	0.0510164	0.0310115	0.03123	0.0327775	0.0465488	0.109721	0.0328753	0.0244895	0.0316817	0.0307519	10	0.0422104	0.000625816	0.0250163	0.00791085
67	0.0666799	0.037585	0.0400784	0.0328921	0.0544982	0.0885088	0.0354024	0.0328311	0.0372951	0.0309611	10	0.0456732	0.000352353	0.0187711	0.00593594
70	0.0576665	0.0291862	0.0320723	0.0453798	0.0471847	0.118836	0.0351979	0.0318117	0.0288951	0.032422	10	0.0458653	0.000746053	0.027314	0.00863743
73	0.0505413	0.0355688	0.0215813	0.0397499	0.045189	0.0922514	0.0334889	0.0348968	0.0324674	0.0382744	10	0.0424009	0.000366412	0.0191419	0.0060532
76	0.0690875	0.033471	0.0202667	0.0398755	0.0431886	0.0925205	0.0390039	0.030437	0.0241679	0.0304912	10	0.042251	0.000492171	0.0221849	0.00701549
79	0.0672927	0.0368818	0.0389179	0.0463643	0.0877012	0.122757	0.0319691	0.0227462	0.0319342	0.0408776	10	0.0527442	0.00096937	0.0311347	0.00984566
82	0.0710801	0.0364766	0.0356497	0.0265324	0.072946	0.0981616	0.0350382	0.02859	0.0276165	0.0360189	10	0.046811	0.00061189	0.0247364	0.00782234
85	0.0745993	0.0389339	0.028906	0.0284873	0.0262234	0.0872108	0.0332674	0.038819	0.0332433	0.0328725	10	0.0422563	0.000440532	0.0209889	0.00663726
Repeat#1	39A (C223V+K240A) (November 18th, 2021)								Repeat#2									Repeat#3									Repeat#4									Repeat#5									Repeat#6
	Background	Bleached	Whole Cell	Bleached	Whole Cell	FRAP	Normalize			Background	Bleached	Whole Cell	Bleached	Whole Cell	FRAP	Normalize			Background	Bleached	Whole Cell	Bleached	Whole Cell	FRAP	Normalize			Background	Bleached	Whole Cell	Bleached	Whole Cell	FRAP	Normalize			Background	Bleached	Whole Cell	Bleached	Whole Cell	FRAP	Normalize			Background	Bleached	Whole Cell	Bleached
				Minus Back	Minus Back								Minus Back	Minus Back								Minus Back	Minus Back								Minus Back	Minus Back								Minus Back	Minus Back								Minus Back
0	0.018	39.784	37.125	39.766	37.107	1	1		0	0.018	39.043	29.949	39.025	29.931	1	1		0	0.035	22.562	18.092	22.527	18.057	1	1		0	0.035	18.181	12.144	18.146	12.109	1	1		0	0.008	51.161	34.597	51.153	34.589	1	1		0	0.008	47.579	31.332	47.571
1	0.018	21.361	33.984	21.343	33.966	0.586347	0		1	0.018	20.73	27.628	20.712	27.61	0.575352	0		1	0.031	14.408	16.94	14.377	16.909	0.681542	0		1	0.031	10.394	11.503	10.363	11.472	0.602801	0		1	0.013	25.048	31.139	25.035	31.126	0.543865	0		1	0.013	22.883	28.432	22.87
4	0.023	26.835	34.919	26.812	34.896	0.716964	0.315765		4	0.023	25.123	28.358	25.1	28.335	0.679405	0.245033		4	0.032	15.706	17.022	15.674	16.99	0.739484	0.181945		4	0.032	10.781	11.497	10.749	11.465	0.625635	0.0574896		4	0.011	26.694	31.95	26.683	31.939	0.564911	0.0461403		4	0.011	26.166	29.006	26.155
7	0.025	29.557	35.036	29.532	35.011	0.787104	0.485327		7	0.025	26.399	28.414	26.374	28.389	0.712532	0.323043		7	0.042	16.124	17.051	16.082	17.009	0.757885	0.239728		7	0.042	11.794	11.599	11.752	11.557	0.678569	0.190757		7	0.011	28.613	32.101	28.602	32.09	0.602689	0.128963		7	0.011	27.166	29.081	27.155
10	0.018	29.031	35.181	29.013	35.163	0.769929	0.443806		10	0.018	27.399	28.409	27.381	28.391	0.739685	0.386986		10	0.031	16.005	17.18	15.974	17.149	0.74665	0.204448		10	0.031	11.916	11.603	11.885	11.572	0.685359	0.207851		10	0.01	30.161	32.127	30.151	32.117	0.634795	0.199349		10	0.01	27.407	29.164	27.397
13	0.02	32.196	35.388	32.176	35.368	0.848918	0.63476		13	0.02	27.865	28.438	27.845	28.418	0.751505	0.414821		13	0.021	16.711	17.068	16.69	17.047	0.784785	0.324196		13	0.021	12.161	11.606	12.14	11.585	0.699278	0.242895		13	0.007	32.177	32.155	32.17	32.148	0.67665	0.291109		13	0.007	28.069	29.16	28.062
16	0.015	31.175	35.346	31.16	35.331	0.822973	0.572039		16	0.015	29.442	28.697	29.427	28.682	0.786892	0.498152		16	0.027	16.632	17.091	16.605	17.064	0.78001	0.309203		16	0.027	12.006	11.564	11.979	11.537	0.692875	0.226774		16	0.009	32.21	32.237	32.201	32.228	0.675621	0.288852		16	0.009	29.421	29.084	29.412
19	0.019	30.907	35.434	30.888	35.415	0.813854	0.549994		19	0.019	28.571	28.872	28.552	28.853	0.758969	0.432397		19	0.03	16.189	17	16.159	16.97	0.763264	0.256619		19	0.03	12.148	11.66	12.118	11.63	0.69531	0.232905		19	0.011	33.129	32.297	33.118	32.286	0.693612	0.328296		19	0.011	30.248	29.134	30.237
22	0.024	30.763	35.37	30.739	35.346	0.811509	0.544326		22	0.024	29.117	28.804	29.093	28.78	0.775311	0.470882		22	0.031	16.637	17.13	16.606	17.099	0.77846	0.304337		22	0.031	12.787	11.646	12.756	11.615	0.732863	0.327448		22	0.014	31.871	32.206	31.857	32.192	0.669151	0.274667		22	0.014	30.717	29.282	30.703
25	0.027	31.206	35.562	31.179	35.535	0.818747	0.561823		25	0.027	29.399	28.639	29.372	28.612	0.787342	0.499214		25	0.033	17.264	17.048	17.231	17.015	0.811747	0.408861		25	0.033	13.394	11.734	13.361	11.701	0.76198	0.400753		25	0.013	33.516	32.369	33.503	32.356	0.700158	0.342645		25	0.013	31.938	29.219	31.925
28	0.023	32.701	35.627	32.678	35.604	0.856447	0.652963		28	0.023	28.564	28.486	28.541	28.463	0.769072	0.456188		28	0.036	17.647	17.143	17.611	17.107	0.825187	0.451064		28	0.036	12.819	11.633	12.783	11.597	0.735554	0.334223		28	0.007	32.952	32.202	32.945	32.195	0.691939	0.324628		28	0.007	30.372	29.179	30.365
31	0.022	32.588	35.593	32.566	35.571	0.854304	0.647781		31	0.022	29.123	28.605	29.101	28.583	0.780869	0.483971		31	0.046	16.945	17.119	16.899	17.073	0.793402	0.351256		31	0.046	12.974	11.688	12.928	11.642	0.741022	0.34799		31	0.003	37.274	32.299	37.271	32.296	0.78035	0.518453		31	0.003	32.2	29.216	32.197
34	0.022	32.227	35.619	32.205	35.597	0.844217	0.623395		34	0.022	29.632	28.888	29.61	28.866	0.786738	0.497791		34	0.031	17.149	17.175	17.118	17.144	0.800356	0.373091		34	0.031	13.032	11.782	13.001	11.751	0.738294	0.341122		34	0.012	35.532	32.078	35.52	32.066	0.749023	0.449774		34	0.012	31.345	29.338	31.333
37	0.018	33.557	35.586	33.539	35.568	0.879903	0.709666		37	0.018	31.117	28.906	31.099	28.888	0.825671	0.589475		37	0.035	18.308	17.209	18.273	17.174	0.852866	0.537979		37	0.035	13.658	11.773	13.623	11.738	0.774473	0.432206		37	0.014	36.565	32.083	36.551	32.069	0.770692	0.49728		37	0.014	30.993	29.345	30.979
40	0.026	33.412	35.608	33.386	35.582	0.875544	0.699129		40	0.026	30.172	28.952	30.146	28.926	0.799318	0.527415		40	0.044	18.781	17.265	18.737	17.221	0.872135	0.598489		40	0.044	13.471	11.755	13.427	11.711	0.76509	0.408583		40	0.011	36.323	31.902	36.312	31.891	0.769926	0.495601		40	0.011	32.234	29.446	32.223
43	0.025	34.876	35.885	34.851	35.86	0.906878	0.774879		43	0.025	29.785	28.641	29.76	28.616	0.797632	0.523444		43	0.034	17.851	17.314	17.817	17.28	0.826481	0.455129		43	0.034	14.09	11.74	14.056	11.706	0.801273	0.49968		43	0.013	34.629	32.204	34.616	32.191	0.727125	0.401768		43	0.013	33.159	29.429	33.146
46	0.023	33.722	35.702	33.699	35.679	0.88135	0.713164		46	0.023	29.387	28.923	29.364	28.9	0.779284	0.480237		46	0.03	18.035	17.256	18.005	17.226	0.83782	0.490735		46	0.03	14.31	11.704	14.28	11.674	0.816274	0.537446		46	0.011	36.935	31.954	36.924	31.943	0.781628	0.521255		46	0.011	34.152	29.416	34.141
49	0.026	35.474	35.726	35.448	35.7	0.926547	0.822428		49	0.026	30.184	29.247	30.158	29.221	0.791564	0.509154		49	0.034	18.547	17.278	18.513	17.244	0.86056	0.562139		49	0.034	14.781	11.717	14.747	11.683	0.842319	0.603018		49	0.011	36.565	31.923	36.554	31.912	0.774547	0.505732		49	0.011	32.359	29.467	32.348
52	0.026	36.103	35.72	36.077	35.694	0.943146	0.862557		52	0.026	31.288	29.157	31.262	29.131	0.823076	0.583362		52	0.022	18.408	17.353	18.386	17.331	0.850366	0.53013		52	0.022	14.619	11.726	14.597	11.704	0.832255	0.577682		52	0.009	36	32.009	35.991	32	0.76052	0.474981		52	0.009	32.179	29.452	32.17
55	0.028	35.763	35.552	35.735	35.524	0.938676	0.851751		55	0.028	30.436	29.339	30.408	29.311	0.795675	0.518836		55	0.029	18.821	17.311	18.792	17.282	0.871608	0.596833		55	0.029	14.09	11.766	14.061	11.737	0.799441	0.495067		55	0.008	37.032	32.117	37.024	32.109	0.779693	0.517013		55	0.008	34.048	29.379	34.04
58	0.02	36.031	35.641	36.011	35.621	0.94335	0.86305		58	0.02	29.945	29.266	29.925	29.246	0.784777	0.493172		58	0.035	19.358	17.464	19.323	17.429	0.888678	0.650434		58	0.035	15.039	11.796	15.004	11.761	0.851315	0.625666		58	0.02	37.097	32.078	37.077	32.058	0.782051	0.522183		58	0.02	33.766	29.298	33.746
61	0.022	35.423	35.626	35.401	35.604	0.927813	0.82549		61	0.022	30.012	29.213	29.99	29.191	0.787963	0.500675		61	0.04	19.587	17.421	19.547	17.381	0.901462	0.690579		61	0.04	14.748	11.681	14.708	11.641	0.843123	0.605041		61	0.016	36.113	32.105	36.097	32.089	0.760645	0.475253		61	0.016	33.579	29.348	33.563
64	0.021	37.474	35.799	37.453	35.778	0.97682	0.943962		64	0.021	30.319	29.382	30.298	29.361	0.791446	0.508878		64	0.032	19.622	17.461	19.59	17.429	0.900957	0.688993		64	0.032	14.335	11.778	14.303	11.746	0.812577	0.528139		64	0.011	39.597	32.016	39.586	32.005	0.836355	0.641236		64	0.011	33.345	29.283	33.334
67	0.026	36.186	35.473	36.16	35.447	0.951903	0.883727		67	0.026	31.356	29.512	31.33	29.486	0.814935	0.564191		67	0.033	19.816	17.441	19.783	17.408	0.910931	0.720312		67	0.033	15.032	11.778	14.999	11.745	0.85219	0.627871		67	0.014	40	32.117	39.986	32.103	0.842227	0.654109		67	0.014	34.172	29.295	34.158
70	0.017	36.928	35.528	36.911	35.511	0.969922	0.927287		70	0.017	30.982	29.528	30.965	29.511	0.804758	0.540227		70	0.031	19.811	17.447	19.78	17.416	0.910375	0.718564		70	0.031	14.2	11.877	14.169	11.846	0.798169	0.491865		70	0.015	38.823	31.956	38.808	31.941	0.821561	0.608801		70	0.015	34.434	29.217	34.419
73	0.018	38.216	35.256	38.198	35.238	1.01152	1.02784		73	0.018	31.558	29.618	31.54	29.6	0.817238	0.569614		73	0.047	19.9	17.483	19.853	17.436	0.912686	0.725823		73	0.047	14.329	11.788	14.282	11.741	0.811729	0.526005		73	0.009	41.742	32.341	41.733	32.332	0.872798	0.721132		73	0.009	34.71	29.184	34.701
76	0.019	37.278	35.424	37.259	35.405	0.981998	0.95648		76	0.019	31.11	29.37	31.091	29.351	0.812438	0.558311		76	0.036	20.055	17.566	20.019	17.53	0.915383	0.734291		76	0.036	14.858	11.752	14.822	11.716	0.844218	0.6078		76	0.008	39.516	32.271	39.508	32.263	0.828032	0.622989		76	0.008	33.193	29.1	33.185
79	0.02	38.186	35.284	38.166	35.264	1.00992	1.02399		79	0.02	31.374	29.554	31.354	29.534	0.814234	0.56254		79	0.031	20.109	17.495	20.078	17.464	0.92155	0.753657		79	0.031	14.794	11.751	14.763	11.72	0.840571	0.598617		79	0.008	40.935	32.088	40.927	32.08	0.862666	0.698917		79	0.008	33.172	29.146	33.164
82	0.02	38.124	35.196	38.104	35.176	1.01081	1.02612		82	0.02	32.865	29.61	32.845	29.59	0.851339	0.64992		82	0.029	20.697	17.425	20.668	17.396	0.952338	0.850336		82	0.029	14.31	11.782	14.281	11.753	0.810844	0.523775		82	0.012	40.742	32.304	40.73	32.292	0.852877	0.677457		82	0.012	34.793	29.224	34.781
85	0.025	37.082	35.279	37.057	35.254	0.980857	0.953723		85	0.025	30.994	29.486	30.969	29.461	0.806228	0.543688		85	0.039	20.184	17.427	20.145	17.388	0.928667	0.776004		85	0.039	14.845	11.749	14.806	11.71	0.843739	0.606593		85	0.011	42.371	32.237	42.36	32.226	0.888825	0.756268		85	0.011	35.372	29.386	35.361
	1	2	3	4	5	6	7	8	9	10	Count	Average	variance	Std. Dev	SE
0	1	1	1	1	1	1	1	1	1	1	10	1	0	0	0
1	0	0	0	0	0	0	0	0	0	0	10	0	0	0	0
4	0.315765	0.245033	0.181945	0.0574896	0.0461403	0.1363	0.162168	0.0930425	0.0908654	0.143118	10	0.147187	0.00710219	0.0842745	0.0266499
7	0.485327	0.323043	0.239728	0.190757	0.128963	0.181223	0.215325	0.137825	0.143407	0.191373	10	0.223697	0.0117084	0.108206	0.0342176
10	0.443806	0.386986	0.204448	0.207851	0.199349	0.18908	0.184431	0.147662	0.178346	0.228523	10	0.237048	0.00946053	0.0972652	0.030758
13	0.63476	0.414821	0.324196	0.242895	0.291109	0.221076	0.315602	0.200395	0.195068	0.298338	10	0.313826	0.0171855	0.131093	0.0414554
16	0.572039	0.498152	0.309203	0.226774	0.288852	0.28973	0.296609	0.187375	0.182372	0.397588	10	0.324869	0.0165352	0.128589	0.0406635
19	0.549994	0.432397	0.256619	0.232905	0.328296	0.327073	0.296606	0.213016	0.251145	0.424795	10	0.331285	0.0115216	0.107339	0.0339435
22	0.544326	0.470882	0.304337	0.327448	0.274667	0.34217	0.346105	0.229013	0.271774	0.390124	10	0.350084	0.0092319	0.0960828	0.030384
25	0.561823	0.499214	0.408861	0.400753	0.342645	0.403895	0.335178	0.229146	0.247697	0.434755	10	0.386397	0.0105956	0.102935	0.0325509
28	0.652963	0.456188	0.451064	0.334223	0.324628	0.330776	0.385828	0.255684	0.275622	0.448424	10	0.39154	0.0136313	0.116753	0.0369205
31	0.647781	0.483971	0.351256	0.34799	0.518453	0.41657	0.387482	0.304357	0.262707	0.517367	10	0.423793	0.013789	0.117426	0.0371335
34	0.623395	0.497791	0.373091	0.341122	0.449774	0.369355	0.354853	0.331495	0.28356	0.515863	10	0.41403	0.0109801	0.104786	0.0331363
37	0.709666	0.589475	0.537979	0.432206	0.49728	0.352194	0.40575	0.322356	0.318373	0.563945	10	0.472922	0.0166715	0.129118	0.0408308
40	0.699129	0.527415	0.598489	0.408583	0.495601	0.406164	0.419696	0.307748	0.378766	0.586972	10	0.482856	0.0144464	0.120193	0.0380085
43	0.774879	0.523444	0.455129	0.49968	0.401768	0.451105	0.464213	0.325151	0.325982	0.569104	10	0.479045	0.0169646	0.130248	0.0411881
46	0.713164	0.480237	0.490735	0.537446	0.521255	0.499092	0.417021	0.349391	0.326468	0.523713	10	0.485852	0.0117792	0.108532	0.0343209
49	0.822428	0.509154	0.562139	0.603018	0.505732	0.411015	0.442261	0.324365	0.400519	0.564595	10	0.514523	0.0191789	0.138488	0.0437937
52	0.862557	0.583362	0.53013	0.577682	0.474981	0.403226	0.472626	0.335946	0.374009	0.591152	10	0.520567	0.0225495	0.150165	0.0474864
55	0.851751	0.518836	0.596833	0.495067	0.517013	0.496158	0.45529	0.380167	0.386808	0.53463	10	0.523255	0.017639	0.132812	0.0419988
58	0.86305	0.493172	0.650434	0.625666	0.522183	0.487249	0.526819	0.368275	0.413672	0.587563	10	0.553808	0.0194629	0.13951	0.0441168
61	0.82549	0.500675	0.690579	0.605041	0.475253	0.475538	0.52091	0.355152	0.399215	0.607145	10	0.5455	0.0196514	0.140183	0.0443299
64	0.943962	0.508878	0.688993	0.528139	0.641236	0.467865	0.490014	0.38519	0.394345	0.611952	10	0.566057	0.027557	0.166003	0.0524948
67	0.883727	0.564191	0.720312	0.627871	0.654109	0.506792	0.559095	0.428273	0.404865	0.652477	10	0.600171	0.0200717	0.141675	0.0448015
70	0.927287	0.540227	0.718564	0.491865	0.608801	0.523731	0.586267	0.407152	0.371394	0.695884	10	0.587117	0.026612	0.163132	0.0515869
73	1.02784	0.569614	0.725823	0.526005	0.721132	0.538798	0.573236	0.41008	0.427739	0.68654	10	0.620681	0.0325967	0.180546	0.0570935
76	0.95648	0.558311	0.734291	0.6078	0.622989	0.47056	0.569064	0.381327	0.419167	0.752	10	0.607199	0.0298062	0.172645	0.054595
79	1.02399	0.56254	0.753657	0.598617	0.698917	0.467028	0.484653	0.395156	0.446108	0.665251	10	0.609592	0.0349487	0.186946	0.0591174
82	1.02612	0.64992	0.850336	0.523775	0.677457	0.540524	0.606778	0.46004	0.473336	0.688339	10	0.649663	0.031212	0.176669	0.0558677
85	0.953723	0.543688	0.776004	0.606593	0.756268	0.558926	0.593695	0.443465	0.425041	0.660766	10	0.631817	0.0260157	0.161294	0.0510056
Repeat#1	39A (Quad) (January 5th, 2022)								Repeat#2									Repeat#3									Repeat#4									Repeat#5									Repeat#6
	Background	Bleached	Whole Cell	Bleached	Whole Cell	FRAP	Normalize			Background	Bleached	Whole Cell	Bleached	Whole Cell	FRAP	Normalize			Background	Bleached	Whole Cell	Bleached	Whole Cell	FRAP	Normalize			Background	Bleached	Whole Cell	Bleached	Whole Cell	FRAP	Normalize			Background	Bleached	Whole Cell	Bleached	Whole Cell	FRAP	Normalize			Background	Bleached	Whole Cell	Bleached
				Minus Back	Minus Back								Minus Back	Minus Back								Minus Back	Minus Back								Minus Back	Minus Back								Minus Back	Minus Back								Minus Back
0	0.005	16.514	14.665	16.509	14.66	1	1		0	0.005	32.358	25.534	32.353	25.529	1	1		0	0.004	38.123	17.041	38.119	17.037	1	1		0	0.004	33.559	21.259	33.555	21.255	1	1		0	0.017	35.024	22.468	35.007	22.451	1	1		0	0.017	36.983	27.565	36.966
1	0.004	5.377	13.146	5.373	13.142	0.363052	0		1	0.004	8.893	23.661	8.889	23.657	0.296492	0		1	0.004	12.544	15.678	12.54	15.674	0.357577	0		1	0.004	9.898	19.396	9.894	19.392	0.323186	0		1	0.012	10.175	19.727	10.163	19.715	0.330602	0		1	0.012	13.083	24.547	13.071
4	0.005	6.674	13.485	6.669	13.48	0.439323	0.119745		4	0.005	10.989	23.867	10.984	23.862	0.363223	0.0948546		4	0.004	13.561	15.773	13.557	15.769	0.384248	0.0415158		4	0.004	10.678	19.444	10.674	19.44	0.347804	0.036373		4	0.018	12.222	20.159	12.204	20.141	0.388599	0.0866404		4	0.018	15.471	24.857	15.453
7	0.005	7.429	13.636	7.424	13.631	0.483641	0.189324		7	0.005	12.032	23.869	12.027	23.864	0.39768	0.143833		7	0.004	15.228	15.897	15.224	15.893	0.428129	0.109822		7	0.004	12.034	19.582	12.03	19.578	0.389225	0.0975733		7	0.018	12.611	20.295	12.593	20.277	0.398296	0.101127		7	0.018	17.116	24.877	17.098
10	0.005	8.154	13.659	8.149	13.654	0.529978	0.262071		10	0.005	12.118	23.971	12.113	23.966	0.398819	0.145452		10	0.003	14.649	15.817	14.646	15.814	0.413932	0.0877228		10	0.003	12.314	19.535	12.311	19.532	0.399255	0.112392		10	0.018	13.175	20.171	13.157	20.153	0.418695	0.1316		10	0.018	18.124	24.938	18.106
13	0.004	8.383	13.657	8.379	13.653	0.544976	0.285618		13	0.004	12.695	23.965	12.691	23.961	0.417936	0.172627		13	0.004	14.754	15.85	14.75	15.846	0.416029	0.0909877		13	0.004	13.653	19.766	13.649	19.762	0.437496	0.168893		13	0.021	13.746	20.206	13.725	20.185	0.436078	0.157568		13	0.021	17.81	24.911	17.789
16	0.005	9.08	13.672	9.075	13.667	0.58964	0.35574		16	0.005	13.369	23.927	13.364	23.922	0.440817	0.205151		16	0.003	15.614	15.905	15.611	15.902	0.438764	0.126376		16	0.003	13.788	19.743	13.785	19.74	0.442347	0.176062		16	0.02	14.119	20.228	14.099	20.208	0.447451	0.174558		16	0.02	18.95	24.967	18.93
19	0.003	9.657	13.657	9.654	13.654	0.627857	0.41574		19	0.003	13.364	23.949	13.361	23.946	0.440276	0.204382		19	0.004	16.246	15.926	16.242	15.922	0.455925	0.15309		19	0.004	13.398	19.609	13.394	19.605	0.43276	0.161896		19	0.017	14.508	20.42	14.491	20.403	0.455497	0.186577		19	0.017	20.066	24.906	20.049
22	0.005	9.617	13.691	9.612	13.686	0.623664	0.409157		22	0.005	13.631	23.912	13.626	23.907	0.449741	0.217836		22	0.002	16.316	15.899	16.314	15.897	0.458666	0.157357		22	0.002	13.737	19.669	13.735	19.667	0.442379	0.176108		22	0.017	14.952	20.426	14.935	20.409	0.469315	0.20722		22	0.017	19.471	24.86	19.454
25	0.004	9.937	13.607	9.933	13.603	0.648424	0.44803		25	0.004	13.914	23.877	13.91	23.873	0.459769	0.23209		25	0.003	16.439	15.829	16.436	15.826	0.464169	0.165923		25	0.003	14.042	19.628	14.039	19.625	0.453138	0.192005		25	0.017	15.167	20.286	15.15	20.269	0.479359	0.222225		25	0.017	20.372	24.83	20.355
28	0.004	10.223	13.651	10.219	13.647	0.664943	0.473965		28	0.004	13.898	23.999	13.894	23.995	0.456905	0.228019		28	0.002	16.702	15.835	16.7	15.833	0.471417	0.177204		28	0.002	14.483	19.558	14.481	19.556	0.469054	0.21552		28	0.019	15.214	20.387	15.195	20.368	0.478446	0.220861		28	0.019	20.256	24.59	20.237
31	0.006	10.983	13.677	10.977	13.671	0.713012	0.549432		31	0.006	14.995	23.93	14.989	23.924	0.494377	0.281283		31	0.004	17.789	15.801	17.785	15.797	0.503189	0.22666		31	0.004	14.729	19.48	14.725	19.476	0.478916	0.230092		31	0.018	15.698	20.511	15.68	20.493	0.490706	0.239176		31	0.018	20.008	24.862	19.99
34	0.005	10.537	13.739	10.532	13.734	0.680968	0.499125		34	0.005	15.075	24.005	15.07	24	0.495474	0.282844		34	0.004	17.912	15.782	17.908	15.778	0.507279	0.233027		34	0.004	15.339	19.485	15.335	19.481	0.498628	0.259216		34	0.018	16.214	20.513	16.196	20.495	0.506805	0.263225		34	0.018	20.57	24.985	20.552
37	0.006	10.463	13.639	10.457	13.633	0.681128	0.499376		37	0.006	15.139	23.889	15.133	23.883	0.499983	0.289252		37	0.004	17.614	15.714	17.61	15.71	0.500997	0.223248		37	0.004	15.042	19.515	15.038	19.511	0.488219	0.243837		37	0.016	16.183	20.422	16.167	20.406	0.508104	0.265166		37	0.016	22.041	24.893	22.025
40	0.005	10.909	13.701	10.904	13.696	0.706977	0.539958		40	0.005	14.893	23.88	14.888	23.875	0.492053	0.277981		40	0.004	19.351	15.7	19.347	15.696	0.550904	0.300935		40	0.004	15.669	19.484	15.665	19.48	0.509384	0.275109		40	0.02	16.675	20.494	16.655	20.474	0.521702	0.28548		40	0.02	22.182	24.816	22.162
43	0.007	10.274	13.721	10.267	13.714	0.664802	0.473744		43	0.007	14.759	23.8	14.752	23.793	0.489239	0.27398		43	0.003	18.526	15.752	18.523	15.749	0.525666	0.261649		43	0.003	15.78	19.662	15.777	19.659	0.508355	0.273588		43	0.014	16.54	20.426	16.526	20.412	0.519234	0.281793		43	0.014	20.645	24.619	20.631
46	0.006	10.634	13.643	10.628	13.637	0.692063	0.516544		46	0.006	14.898	23.914	14.892	23.908	0.491506	0.277203		46	0.004	19.474	15.822	19.47	15.818	0.550131	0.299731		46	0.004	15.669	19.698	15.665	19.694	0.503849	0.266931		46	0.019	17.484	20.439	17.465	20.42	0.548521	0.325545		46	0.019	22.603	24.682	22.584
49	0.005	11.04	13.665	11.035	13.66	0.717356	0.556253		49	0.005	15.417	23.879	15.412	23.874	0.509393	0.302628		49	0.003	19.228	15.792	19.225	15.789	0.544206	0.290508		49	0.003	16.212	19.548	16.209	19.545	0.525321	0.298656		49	0.015	18.151	20.545	18.136	20.53	0.566544	0.352468		49	0.015	21.851	24.553	21.836
52	0.005	11.057	13.697	11.052	13.692	0.716782	0.555352		52	0.005	15.61	23.847	15.605	23.842	0.516464	0.31268		52	0.003	19.053	15.853	19.05	15.85	0.537177	0.279567		52	0.003	16.508	19.625	16.505	19.622	0.532815	0.309728		52	0.016	16.984	20.332	16.968	20.316	0.53564	0.306302		52	0.016	21.405	24.773	21.389
55	0.005	11.274	13.628	11.269	13.623	0.734558	0.583259		55	0.005	16.358	23.889	16.353	23.884	0.540268	0.346516		55	0.004	19.982	15.869	19.978	15.865	0.562812	0.319471		55	0.004	16.237	19.516	16.233	19.512	0.526988	0.301119		55	0.019	17.667	20.423	17.648	20.404	0.554704	0.33478		55	0.019	21.479	24.567	21.46
58	0.005	11.737	13.577	11.732	13.572	0.767611	0.635153		58	0.005	16.572	23.792	16.567	23.787	0.549571	0.359738		58	0.006	20.789	15.906	20.783	15.9	0.584202	0.352766		58	0.006	16.669	19.515	16.663	19.509	0.541031	0.321868		58	0.022	18.183	20.415	18.161	20.393	0.571136	0.359328		58	0.022	22.008	24.705	21.986
61	0.006	11.657	13.552	11.651	13.546	0.763775	0.62913		61	0.006	16.572	23.816	16.566	23.81	0.549007	0.358937		61	0.004	20.421	15.91	20.417	15.906	0.573697	0.336414		61	0.004	16.508	19.528	16.504	19.524	0.535457	0.313632		61	0.013	18.333	20.393	18.32	20.38	0.576504	0.367347		61	0.013	22.24	24.684	22.227
64	0.007	11.457	13.545	11.45	13.538	0.751042	0.609139		64	0.007	17.337	23.724	17.33	23.717	0.576578	0.398128		64	0.004	21.088	15.893	21.084	15.889	0.593073	0.366575		64	0.004	16.703	19.52	16.699	19.516	0.542005	0.323307		64	0.021	18.238	20.506	18.217	20.485	0.570324	0.358116		64	0.021	22.149	24.483	22.128
67	0.005	11.251	13.571	11.246	13.566	0.736138	0.585741		67	0.005	17.075	23.701	17.07	23.696	0.568431	0.386547		67	0.003	20.263	15.913	20.26	15.91	0.569142	0.329324		67	0.003	17.322	19.575	17.319	19.572	0.56052	0.350664		67	0.017	19.016	20.379	18.999	20.362	0.598399	0.400057		67	0.017	21.917	24.441	21.9
70	0.005	12.337	13.518	12.332	13.513	0.810392	0.702317		70	0.005	17.487	23.623	17.482	23.618	0.584073	0.408782		70	0.002	20.526	15.922	20.524	15.92	0.576196	0.340305		70	0.002	16.932	19.664	16.93	19.662	0.545423	0.328357		70	0.021	18.873	20.397	18.852	20.376	0.593361	0.392531		70	0.021	22.537	24.388	22.516
73	0.005	11.549	13.574	11.544	13.569	0.755478	0.616103		73	0.005	17.364	23.692	17.359	23.687	0.578274	0.400539		73	0.002	20.965	15.827	20.963	15.825	0.592054	0.364989		73	0.002	17.788	19.605	17.786	19.603	0.574724	0.37165		73	0.02	18.206	20.323	18.186	20.303	0.574457	0.36429		73	0.02	22.182	24.454	22.162
76	0.005	12.143	13.591	12.138	13.586	0.793357	0.675574		76	0.005	17.674	23.722	17.669	23.717	0.587857	0.41416		76	0.004	21.333	15.743	21.329	15.739	0.605682	0.386203		76	0.004	17.746	19.506	17.742	19.502	0.576272	0.373936		76	0.016	19.151	20.242	19.135	20.226	0.606735	0.41251		76	0.016	23.554	24.478	23.538
79	0.004	12.183	13.623	12.179	13.619	0.794108	0.676752		79	0.004	17.305	23.66	17.301	23.656	0.577097	0.398866		79	0.002	22.175	15.822	22.173	15.82	0.626426	0.418492		79	0.002	17.805	19.492	17.803	19.49	0.578609	0.37739		79	0.021	19.294	20.273	19.273	20.252	0.610326	0.417874		79	0.021	22.752	24.318	22.731
82	0.005	12.229	13.584	12.224	13.579	0.79939	0.685045		82	0.005	17.332	23.673	17.327	23.668	0.577672	0.399683		82	0.004	21	15.851	20.996	15.847	0.592163	0.365158		82	0.004	17.822	19.57	17.818	19.566	0.576847	0.374787		82	0.02	19.294	20.361	19.274	20.341	0.607688	0.413932		82	0.02	22.868	24.37	22.848
85	0.005	12.829	13.648	12.824	13.643	0.834693	0.74047		85	0.005	17.856	23.66	17.851	23.655	0.595469	0.42498		85	0.004	21.105	15.94	21.101	15.936	0.591801	0.364594		85	0.004	18.517	19.645	18.513	19.641	0.597059	0.40465		85	0.022	19.698	20.371	19.676	20.349	0.620118	0.432502		85	0.022	22.446	24.485	22.424
	1	2	3	4	5	6	7	8	9	10	Count	Average	variance	Std. Dev	SE
0	1	1	1	1	1	1	1	1	1	1	10	1	0	0	0
1	0	0	0	0	0	0	0	0	0	0	10	0	0	0	0
4	0.119745	0.0948546	0.0415158	0.036373	0.0866404	0.110461	0.14014	0.0750384	0.0843171	0.133735	10	0.0922821	0.00124397	0.03527	0.0111533
7	0.189324	0.143833	0.109822	0.0975733	0.101127	0.191626	0.263221	0.0625293	0.112449	0.160748	10	0.143225	0.0035117	0.0592596	0.0187395
10	0.262071	0.145452	0.0877228	0.112392	0.1316	0.239537	0.336506	0.186759	0.133367	0.274213	10	0.190962	0.00681016	0.0825237	0.0260963
13	0.285618	0.172627	0.0909877	0.168893	0.157568	0.224879	0.356145	0.194722	0.151758	0.346004	10	0.21492	0.00768642	0.0876722	0.0277244
16	0.35574	0.205151	0.126376	0.176062	0.174558	0.279387	0.42271	0.155005	0.200002	0.342125	10	0.243712	0.00999351	0.0999675	0.0316125
19	0.41574	0.204382	0.15309	0.161896	0.186577	0.337138	0.407983	0.247383	0.19942	0.365963	10	0.267957	0.0106741	0.103316	0.0326713
22	0.409157	0.217836	0.157357	0.176108	0.20722	0.309381	0.545513	0.32484	0.199144	0.351155	10	0.289771	0.0150772	0.122789	0.0388294
25	0.44803	0.23209	0.165923	0.192005	0.222225	0.355429	0.499239	0.32306	0.22345	0.379814	10	0.304126	0.0130637	0.114297	0.0361437
28	0.473965	0.228019	0.177204	0.21552	0.220861	0.359479	0.503411	0.36746	0.271904	0.413636	10	0.323146	0.013526	0.116301	0.0367777
31	0.549432	0.281283	0.22666	0.230092	0.239176	0.336006	0.514307	0.336196	0.306617	0.394243	10	0.341401	0.0129835	0.113945	0.0360326
34	0.499125	0.282844	0.233027	0.259216	0.263225	0.358927	0.534216	0.425476	0.302172	0.425016	10	0.358324	0.0114596	0.107049	0.033852
37	0.499376	0.289252	0.223248	0.243837	0.265166	0.435787	0.683343	0.460371	0.313583	0.489361	10	0.390332	0.0217418	0.147451	0.0466281
40	0.539958	0.277981	0.300935	0.275109	0.28548	0.44619	0.534651	0.464052	0.307159	0.549947	10	0.398146	0.0142711	0.119462	0.0377771
43	0.473744	0.27398	0.261649	0.273588	0.281793	0.377863	0.625476	0.471971	0.344195	0.4977	10	0.388196	0.0153543	0.123912	0.0391845
46	0.516544	0.277203	0.299731	0.266931	0.325545	0.473294	0.616908	0.427209	0.341368	0.48699	10	0.403172	0.0140036	0.118337	0.0374214
49	0.556253	0.302628	0.290508	0.298656	0.352468	0.441384	0.690568	0.443662	0.364846	0.481354	10	0.422233	0.0165972	0.12883	0.0407397
52	0.555352	0.31268	0.279567	0.309728	0.306302	0.409341	0.621776	0.507632	0.332754	0.491662	10	0.412679	0.0150405	0.12264	0.0387821
55	0.583259	0.346516	0.319471	0.301119	0.33478	0.422006	0.669711	0.563037	0.336378	0.512672	10	0.438895	0.0175983	0.132658	0.0419503
58	0.635153	0.359738	0.352766	0.321868	0.359328	0.442434	0.665028	0.480156	0.382579	0.594652	10	0.45937	0.0164798	0.128374	0.0405953
61	0.62913	0.358937	0.336414	0.313632	0.367347	0.455043	0.665595	0.421425	0.379438	0.577216	10	0.450418	0.0163549	0.127886	0.0404412
64	0.609139	0.398128	0.366575	0.323307	0.358116	0.459554	0.648877	0.468614	0.436046	0.611503	10	0.467986	0.0136114	0.116668	0.0368936
67	0.585741	0.386547	0.329324	0.350664	0.400057	0.449756	0.658949	0.533925	0.40954	0.516255	10	0.462076	0.0116276	0.107831	0.0340992
70	0.702317	0.408782	0.340305	0.328357	0.392531	0.483592	0.642808	0.490721	0.394211	0.614937	10	0.479856	0.0174289	0.132019	0.0417479
73	0.616103	0.400539	0.364989	0.37165	0.36429	0.462555	0.655369	0.584903	0.392107	0.631609	10	0.484411	0.0150859	0.122825	0.0388406
76	0.675574	0.41416	0.386203	0.373936	0.41251	0.530792	0.640377	0.517813	0.413891	0.547725	10	0.491298	0.0116219	0.107805	0.0340909
79	0.676752	0.398866	0.418492	0.37739	0.417874	0.497819	0.701165	0.578579	0.421305	0.614257	10	0.51025	0.0149705	0.122354	0.0386917
82	0.685045	0.399683	0.365158	0.374787	0.413932	0.50124	0.768244	0.552062	0.413742	0.604605	10	0.50785	0.0197786	0.140636	0.0444731
85	0.74047	0.42498	0.364594	0.40465	0.432502	0.474463	0.714653	0.583263	0.466032	0.635058	10	0.524067	0.0180778	0.134454	0.042518
Repeat#1	39A (Quad+H166A) (September 8th, 2022)								Repeat#2									Repeat#3									Repeat#4									Repeat#5									Repeat#6
	Background	Bleached	Whole Cell	Bleached	Whole Cell	FRAP	Normalize			Background	Bleached	Whole Cell	Bleached	Whole Cell	FRAP	Normalize			Background	Bleached	Whole Cell	Bleached	Whole Cell	FRAP	Normalize			Background	Bleached	Whole Cell	Bleached	Whole Cell	FRAP	Normalize			Background	Bleached	Whole Cell	Bleached	Whole Cell	FRAP	Normalize			Background	Bleached	Whole Cell	Bleached
				Minus Back	Minus Back								Minus Back	Minus Back								Minus Back	Minus Back								Minus Back	Minus Back								Minus Back	Minus Back								Minus Back
0	0.066	50.5	27.155	50.434	27.089	1	1		0	0.168	46.984	33.433	46.816	33.265	1	1		0	0.168	36.149	19.903	35.981	19.735	1	1		0	0	41.039	31.215	41.039	31.215	1	1		0	0.013	27.634	22.262	27.621	22.249	1	1		0	0.013	32.326	26.648	32.313
1	0.064	11.736	24.216	11.672	24.152	0.259574	0		1	0.185	6.812	29.174	6.627	28.989	0.162434	0		1	0.185	6.03	17.049	5.845	16.864	0.190102	0		1	0.0003556	11.825	27.677	11.8246	27.6766	0.324968	0		1	0.013	4.563	21.27	4.55	21.257	0.172417	0		1	0.013	8.854	25.2	8.841
4	0.068	14.914	25.215	14.846	25.147	0.317098	0.0776893		4	0.2	8.361	30.502	8.161	30.302	0.191366	0.0345432		4	0.2	7.403	17.79	7.203	17.59	0.224601	0.042596		4	0.001	13.502	28.846	13.501	28.845	0.35601	0.045985		4	0.014	5.183	21.396	5.169	21.382	0.194728	0.0269595		4	0.014	9.91	25.694	9.896
7	0.061	16.8	25.385	16.739	25.324	0.355031	0.128922		7	0.203	8.937	30.742	8.734	30.539	0.203213	0.0486876		7	0.203	8.313	18.224	8.11	18.021	0.246835	0.0700484		7	0.0005333	13.502	29.068	13.5015	29.0675	0.353297	0.0419667		7	0.016	5.521	21.524	5.505	21.508	0.206171	0.0407865		7	0.016	9.82	25.95	9.804
10	0.069	17.864	25.326	17.795	25.257	0.37843	0.160524		10	0.22	8.974	30.875	8.754	30.655	0.202908	0.0483229		10	0.22	9.209	18.481	8.989	18.261	0.269992	0.0986414		10	0.0001778	14.153	29.127	14.1528	29.1268	0.369587	0.0660982		10	0.014	5.38	21.646	5.366	21.632	0.199814	0.0331042		10	0.014	10.326	26.025	10.312
13	0.068	18.393	25.342	18.325	25.274	0.389439	0.175392		13	0.261	9.435	30.891	9.174	30.63	0.212816	0.0601533		13	0.261	9.776	18.477	9.515	18.216	0.286497	0.11902		13	0	14.009	29.046	14.009	29.046	0.366849	0.0620424		13	0.014	5.451	21.737	5.437	21.723	0.201609	0.035274		13	0.014	10.438	25.91	10.424
16	0.06	19.571	25.421	19.511	25.361	0.413221	0.207512		16	0.294	9.644	31.012	9.35	30.718	0.216278	0.064286		16	0.294	10.164	18.624	9.87	18.33	0.295337	0.129936		16	0.0001778	14.24	29.186	14.2398	29.1858	0.371107	0.0683503		16	0.012	5.042	21.627	5.03	21.615	0.187449	0.0181639		16	0.012	10.191	26.046	10.179
19	0.068	19.414	25.424	19.346	25.356	0.409808	0.202901		19	0.323	9.791	30.822	9.468	30.499	0.22058	0.0694224		19	0.323	10.239	18.608	9.916	18.285	0.297444	0.132537		19	0	14.044	29.269	14.044	29.269	0.364964	0.0592492		19	0.019	6.014	21.619	5.995	21.6	0.223566	0.0618056		19	0.019	10.461	26.317	10.442
22	0.061	20.571	25.402	20.51	25.341	0.434722	0.23655		22	0.326	9.628	30.802	9.302	30.476	0.216876	0.0650003		22	0.326	10.925	18.726	10.599	18.4	0.315945	0.15538		22	0	14.454	29.196	14.454	29.196	0.376557	0.0764246		22	0.014	5.62	21.734	5.606	21.72	0.207905	0.042881		22	0.014	10.607	26.223	10.593
25	0.076	20.257	25.461	20.181	25.385	0.427007	0.22613		25	0.334	9.524	30.978	9.19	30.644	0.21309	0.0604801		25	0.334	11.94	18.642	11.606	18.308	0.347701	0.19459		25	0.0003556	14.039	29.133	14.0386	29.1326	0.366532	0.0615726		25	0.014	5.775	21.638	5.761	21.624	0.214602	0.050973		25	0.014	10.427	26.24	10.413
28	0.066	21.107	25.466	21.041	25.4	0.444941	0.250351		28	0.322	9.785	31.051	9.463	30.729	0.218813	0.0673132		28	0.322	11.657	18.853	11.335	18.531	0.335495	0.17952		28	0	14.231	29.046	14.231	29.046	0.372662	0.0706545		28	0.017	5.662	21.779	5.645	21.762	0.208947	0.0441404		28	0.017	10.517	26.189	10.5
31	0.062	22.507	25.449	22.445	25.387	0.474873	0.290777		31	0.305	10.058	31.091	9.753	30.786	0.225101	0.0748208		31	0.305	11.373	18.894	11.068	18.589	0.326571	0.1685		31	0	14.987	29.118	14.987	29.118	0.391489	0.0985446		31	0.017	5.761	21.678	5.744	21.661	0.213603	0.0497662		31	0.017	10.978	26.36	10.961
34	0.068	21.986	25.456	21.918	25.388	0.463705	0.275694		34	0.23	10.126	31.235	9.896	31.005	0.226789	0.0768352		34	0.23	12.313	19.071	12.083	18.841	0.351751	0.199591		34	0	15	29.23	15	29.23	0.390327	0.0968235		34	0.015	6.479	21.584	6.464	21.569	0.241403	0.0833581		34	0.015	10.809	26.261	10.794
37	0.078	22.186	25.393	22.108	25.315	0.469074	0.282945		37	0.198	9.812	31.311	9.614	31.113	0.219561	0.0682061		37	0.198	12.239	18.985	12.041	18.787	0.351535	0.199325		37	0	15.445	29.275	15.445	29.275	0.401289	0.113063		37	0.016	5.634	21.822	5.618	21.806	0.207528	0.0424258		37	0.016	10.876	26.182	10.86
40	0.075	22.457	25.473	22.382	25.398	0.473335	0.2887		40	0.216	10.183	31.266	9.967	31.05	0.228085	0.0783827		40	0.216	12.731	19.07	12.515	18.854	0.364075	0.214808		40	0	15.022	29.21	15.022	29.21	0.391168	0.0980681		40	0.017	5.93	21.795	5.913	21.778	0.218706	0.0559327		40	0.017	10.831	26.156	10.814
43	0.08	22.686	25.284	22.606	25.204	0.481752	0.300068		43	0.244	10.424	31.271	10.18	31.027	0.233132	0.0844084		43	0.244	12.716	19.16	12.472	18.916	0.361635	0.211796		43	0	15.148	29.197	15.148	29.197	0.394624	0.103189		43	0.016	6.254	21.778	6.238	21.762	0.230897	0.070663		43	0.016	10.674	26.35	10.658
46	0.08	23.471	25.352	23.391	25.272	0.49714	0.32085		46	0.242	10.586	31.302	10.344	31.06	0.236636	0.0885921		46	0.242	12.94	19.244	12.698	19.002	0.366522	0.217829		46	0.0001778	14.393	29.148	14.3928	29.1478	0.375583	0.0749816		46	0.015	6.535	21.761	6.52	21.746	0.241512	0.0834903		46	0.015	11.517	26.449	11.502
49	0.064	23.564	25.387	23.5	25.323	0.498451	0.32262		49	0.252	10.545	31.062	10.293	30.81	0.23738	0.0894803		49	0.252	13.254	19.11	13.002	18.858	0.378162	0.232202		49	0.0001778	15.651	29.208	15.6508	29.2078	0.407572	0.12237		49	0.017	5.845	21.789	5.828	21.772	0.215622	0.0522056		49	0.017	11.483	26.44	11.466
52	0.065	25.207	25.417	25.142	25.352	0.532669	0.368834		52	0.252	10.356	30.966	10.104	30.714	0.233749	0.0851458		52	0.252	13.433	19.292	13.181	19.04	0.379704	0.234106		52	0.0001778	15.406	29.075	15.4058	29.0748	0.403027	0.115637		52	0.019	6.197	21.744	6.178	21.725	0.229065	0.06845		52	0.019	11.517	26.496	11.498
55	0.07	22.971	25.274	22.901	25.204	0.488039	0.308559		55	0.249	10.482	31.033	10.233	30.784	0.236195	0.0880662		55	0.249	14.299	19.251	14.05	19.002	0.405547	0.266014		55	0.0005333	15.943	29.152	15.9425	29.1515	0.41597	0.13481		55	0.018	5.873	21.778	5.855	21.76	0.21674	0.053557		55	0.018	11.393	26.526	11.375
58	0.07	24.471	25.38	24.401	25.31	0.517827	0.34879		58	0.248	10.455	31.03	10.207	30.782	0.23561	0.0873679		58	0.248	14.433	19.371	14.185	19.123	0.406853	0.267627		58	0.0007111	14.537	29.089	14.5363	29.0883	0.380104	0.0816778		58	0.019	5.592	21.725	5.573	21.706	0.206814	0.0415632		58	0.019	11.775	26.461	11.756
61	0.07	25.336	25.326	25.266	25.256	0.53733	0.37513		61	0.272	10.927	31.178	10.655	30.906	0.244965	0.0985366		61	0.272	14.418	19.392	14.146	19.12	0.405798	0.266324		61	0.0007111	16	29.054	15.9993	29.0533	0.418863	0.139096		61	0.015	6.127	21.787	6.112	21.772	0.226129	0.064902		61	0.015	11.416	26.542	11.401
64	0.07	24.5	25.393	24.43	25.323	0.518177	0.349262		64	0.283	10.864	31.275	10.581	30.992	0.242589	0.0956994		64	0.283	14.597	19.321	14.314	19.038	0.412386	0.274458		64	0	15.441	29.088	15.441	29.088	0.403764	0.116729		64	0.018	6.394	21.703	6.376	21.685	0.236843	0.0778478		64	0.018	11.494	26.705	11.476
67	0.075	24.386	25.202	24.311	25.127	0.519675	0.351285		67	0.292	10.435	31.258	10.143	30.966	0.232742	0.0839431		67	0.292	15.925	19.466	15.633	19.174	0.447191	0.317434		67	0.0003556	15.371	28.964	15.3706	28.9636	0.40365	0.11656		67	0.014	5.662	21.666	5.648	21.652	0.21012	0.045558		67	0.014	11.326	26.719	11.312
70	0.067	24.5	25.189	24.433	25.122	0.522387	0.354948		70	0.318	11.141	31.317	10.823	30.999	0.248081	0.102257		70	0.318	15.836	19.462	15.518	19.144	0.444597	0.314231		70	0.0003556	15.389	28.872	15.3886	28.8716	0.405411	0.119168		70	0.018	5.93	21.776	5.912	21.758	0.21887	0.0561309		70	0.018	11.562	26.715	11.544
73	0.067	25.321	25.226	25.254	25.159	0.539146	0.377582		73	0.321	10.712	31.222	10.391	30.901	0.238934	0.0913361		73	0.321	15.313	19.617	14.992	19.296	0.426144	0.291446		73	0	15.109	29.003	15.109	29.003	0.396241	0.105584		73	0.016	5.789	21.687	5.773	21.671	0.214582	0.0509496		73	0.016	11.652	26.831	11.636
76	0.067	24.664	25.327	24.597	25.26	0.52302	0.355803		76	0.319	10.916	31.353	10.597	31.034	0.242627	0.0957448		76	0.319	15.567	19.471	15.248	19.152	0.436679	0.304454		76	0.0001778	15.31	29.033	15.3098	29.0328	0.401095	0.112775		76	0.017	6.408	21.713	6.391	21.696	0.23728	0.0783756		76	0.017	11.618	26.647	11.601
79	0.065	24.993	25.268	24.928	25.203	0.531257	0.366928		79	0.323	10.728	31.217	10.405	30.894	0.23931	0.0917852		79	0.323	15.269	19.487	14.946	19.164	0.427763	0.293445		79	0	15.393	28.985	15.393	28.985	0.40394	0.116989		79	0.024	6.338	21.645	6.314	21.621	0.235234	0.0759038		79	0.024	11.685	26.737	11.661
82	0.067	26.464	25.313	26.397	25.246	0.561606	0.407916		82	0.347	10.639	31.575	10.292	31.228	0.234179	0.0856595		82	0.347	16.015	19.406	15.668	19.059	0.450897	0.322009		82	0.002	15.585	29.002	15.583	29	0.408714	0.124062		82	0.016	6.366	21.74	6.35	21.724	0.235453	0.0761691		82	0.016	12.27	26.737	12.254
85	0.068	25.879	25.213	25.811	25.145	0.551344	0.394057		85	0.34	10.89	31.487	10.55	31.147	0.240674	0.0934137		85	0.34	16.448	19.436	16.108	19.096	0.462661	0.336535		85	0.0001778	15.332	28.898	15.3318	28.8978	0.403548	0.116409		85	0.019	6.225	21.742	6.206	21.723	0.230125	0.0697301		85	0.019	12.022	26.981	12.003
	1	2	3	4	5	6	7	8	9	10	Count	Average	variance	Std. Dev	SE
0	1	1	1	1	1	1	1	1	1	1	10	1	0	0	0
1	0	0	0	0	0	0	0	0	0	0	10	0	0	0	0
4	0.0776893	0.0345432	0.042596	0.045985	0.0269595	0.0398345	0.0292897	0.0307935	0.0111014	0.0577914	10	0.0396584	0.000334763	0.0182965	0.00578587
7	0.128922	0.0486876	0.0700484	0.0419667	0.0407865	0.0313422	0.0159189	0.0417334	0.0209291	0.0328639	10	0.0473198	0.00104741	0.0323636	0.0102343
10	0.160524	0.0483229	0.0986414	0.0660982	0.0331042	0.0526968	0.0294452	0.100659	0.0282672	0.0763829	10	0.0694142	0.00172492	0.0415322	0.0131336
13	0.175392	0.0601533	0.11902	0.0620424	0.035274	0.0597552	0.042531	0.112328	0.0314849	0.0453742	10	0.0743355	0.00215885	0.0464635	0.014693
16	0.207512	0.064286	0.129936	0.0683503	0.0181639	0.0463651	0.0297118	0.116986	0.0276003	0.0476049	10	0.0756516	0.00351039	0.0592485	0.018736
19	0.202901	0.0694224	0.132537	0.0592492	0.0618056	0.0534121	0.0324773	0.0885478	0.0501181	0.0657072	10	0.0816178	0.00253865	0.050385	0.0159331
22	0.23655	0.0650003	0.15538	0.0764246	0.042881	0.0616585	0.0359031	0.114742	0.0528599	0.154319	10	0.0995719	0.00419143	0.0647413	0.020473
25	0.22613	0.0604801	0.19459	0.0615726	0.050973	0.0533939	0.0504054	0.143575	0.0563785	0.120541	10	0.101804	0.00434679	0.0659302	0.020849
28	0.250351	0.0673132	0.17952	0.0706545	0.0441404	0.0581997	0.0300899	0.136046	0.032499	0.0893548	10	0.0958169	0.00515639	0.071808	0.0227077
31	0.290777	0.0748208	0.1685	0.0985446	0.0497662	0.0754768	0.0351117	0.167608	0.0553964	0.114975	10	0.113098	0.00601431	0.077552	0.0245241
34	0.275694	0.0768352	0.199591	0.0968235	0.0833581	0.0698803	0.0551275	0.185587	0.0701798	0.150407	10	0.126348	0.00537156	0.0732909	0.0231766
37	0.282945	0.0682061	0.199325	0.113063	0.0424258	0.0742643	0.0367118	0.18026	0.0681053	0.140628	10	0.120593	0.00637409	0.0798379	0.025247
40	0.2887	0.0783827	0.214808	0.0980681	0.0559327	0.0727204	0.0568195	0.176413	0.0584282	0.133201	10	0.123347	0.00633654	0.0796024	0.0251725
43	0.300068	0.0844084	0.211796	0.103189	0.070663	0.0622962	0.0496746	0.218815	0.0493457	0.153216	10	0.130347	0.00754432	0.0868581	0.0274669
46	0.32085	0.0885921	0.217829	0.0749816	0.0834903	0.0975534	0.0392233	0.233682	0.0290837	0.133866	10	0.131915	0.00902757	0.0950135	0.0300459
49	0.32262	0.0894803	0.232202	0.12237	0.0522056	0.0961833	0.0530105	0.221583	0.0748347	0.245758	10	0.151025	0.00919789	0.0959056	0.030328
52	0.368834	0.0851458	0.234106	0.115637	0.06845	0.0965586	0.0665478	0.197285	0.10088	0.170742	10	0.150419	0.00909964	0.0953921	0.0301656
55	0.308559	0.0880662	0.266014	0.13481	0.053557	0.0905876	0.0414668	0.230078	0.0603118	0.211489	10	0.148494	0.00949911	0.0974634	0.0308206
58	0.34879	0.0873679	0.267627	0.0816778	0.0415632	0.108542	0.0325931	0.231683	0.0570703	0.181178	10	0.143809	0.0116781	0.108065	0.0341732
61	0.37513	0.0985366	0.266324	0.139096	0.064902	0.0913679	0.061625	0.279055	0.0797317	0.151013	10	0.160678	0.0117695	0.108487	0.0343067
64	0.349262	0.0956994	0.274458	0.116729	0.0778478	0.0916389	0.0590399	0.221712	0.0709736	0.0932049	10	0.145057	0.0100562	0.10028	0.0317114
67	0.351285	0.0839431	0.317434	0.11656	0.045558	0.0841797	0.0458625	0.235795	0.0826991	0.24702	10	0.161034	0.0133558	0.115567	0.0365456
70	0.354948	0.102257	0.314231	0.119168	0.0561309	0.0944063	0.0598221	0.281674	0.0756213	0.223606	10	0.168186	0.0130244	0.114125	0.0360894
73	0.377582	0.0913361	0.291446	0.105584	0.0509496	0.0961787	0.0642362	0.269145	0.0888567	0.26345	10	0.169876	0.0137925	0.117441	0.0371382
76	0.355803	0.0957448	0.304454	0.112775	0.0783756	0.0981508	0.0598535	0.255209	0.0686034	0.275554	10	0.170452	0.0128623	0.113412	0.035864
79	0.366928	0.0917852	0.293445	0.116989	0.0759038	0.0991861	0.070086	0.26081	0.0861028	0.202086	10	0.166332	0.0114421	0.106968	0.0338261
82	0.407916	0.0856595	0.322009	0.124062	0.0761691	0.124775	0.0688947	0.297086	0.0793579	0.186882	10	0.177281	0.0149031	0.122078	0.0386045
85	0.394057	0.0934137	0.336535	0.116409	0.0697301	0.109223	0.0748188	0.303029	0.0714035	0.224752	10	0.179337	0.0154472	0.124287	0.0393029
Repeat#1	39A (Quad+N110A) (January 5th, 2022)								Repeat#2									Repeat#3									Repeat#4									Repeat#5									Repeat#6
	Background	Bleached	Whole Cell	Bleached	Whole Cell	FRAP	Normalize			Background	Bleached	Whole Cell	Bleached	Whole Cell	FRAP	Normalize			Background	Bleached	Whole Cell	Bleached	Whole Cell	FRAP	Normalize			Background	Bleached	Whole Cell	Bleached	Whole Cell	FRAP	Normalize			Background	Bleached	Whole Cell	Bleached	Whole Cell	FRAP	Normalize			Background	Bleached	Whole Cell	Bleached
				Minus Back	Minus Back								Minus Back	Minus Back								Minus Back	Minus Back								Minus Back	Minus Back								Minus Back	Minus Back								Minus Back
0	0.421	45.512	26.639	45.091	26.218	1	1		0	0.421	32.246	19.921	31.825	19.5	1	1		0	0.003	30.463	20.552	30.46	20.549	1	1		0	0.003	35.967	27.03	35.964	27.027	1	1		0	0.035	26.507	14.804	26.472	14.769	1	1		0	0.035	48.987	26.745	48.952
1	0.384	8.009	22.706	7.625	22.322	0.198617	0		1	0.384	4.456	16.724	4.072	16.34	0.152694	0		1	0.005	11.876	18.931	11.871	18.926	0.423145	0		1	0.005	9.205	24.628	9.2	24.623	0.280787	0		1	0.036	3.257	13.228	3.221	13.192	0.136221	0		1	0.036	9.213	22.867	9.177
4	0.393	12.231	23.282	11.838	22.889	0.300719	0.127408		4	0.393	7.287	17.232	6.894	16.839	0.250854	0.11585		4	0.003	14.686	19.33	14.683	19.327	0.51252	0.154936		4	0.003	11.725	25.206	11.722	25.203	0.349526	0.0955754		4	0.037	4.309	13.222	4.272	13.185	0.180765	0.0515692		4	0.037	10.896	22.997	10.859
7	0.402	14.364	23.452	13.962	23.05	0.352198	0.191644		7	0.402	8.923	17.351	8.521	16.949	0.308044	0.183346		7	0.006	15.628	19.609	15.622	19.603	0.537619	0.198446		7	0.006	12.982	25.46	12.976	25.454	0.383102	0.14226		7	0.039	5.059	13.245	5.02	13.206	0.212079	0.0878204		7	0.039	11.948	23.322	11.909
10	0.401	14.87	23.422	14.469	23.021	0.365447	0.208177		10	0.401	9.386	17.267	8.985	16.866	0.326417	0.205029		10	0.006	17.198	19.804	17.192	19.798	0.585822	0.282007		10	0.006	12.897	25.641	12.891	25.635	0.377905	0.135035		10	0.043	5.404	13.187	5.361	13.144	0.227553	0.105735		10	0.043	12.248	23.502	12.205
13	0.398	16.265	23.542	15.867	23.144	0.398626	0.24958		13	0.398	9.776	17.408	9.378	17.01	0.33781	0.218476		13	0.002	17.727	19.805	17.725	19.803	0.603832	0.313228		13	0.002	13.136	25.697	13.134	25.695	0.38413	0.143689		13	0.047	5.511	13.361	5.464	13.314	0.228964	0.107368		13	0.047	12.909	23.363	12.862
16	0.4	17.207	23.509	16.807	23.109	0.422882	0.279847		16	0.4	9.967	17.474	9.567	17.074	0.343326	0.224986		16	0.006	18.165	20.044	18.159	20.038	0.611362	0.326281		16	0.006	14.245	25.963	14.239	25.957	0.412244	0.18278		16	0.041	5.647	13.255	5.606	13.214	0.236692	0.116315		16	0.041	13.557	23.511	13.516
19	0.391	17.028	23.507	16.637	23.116	0.418477	0.274351		19	0.391	10.768	17.469	10.377	17.078	0.372307	0.25919		19	0.006	18.496	20.187	18.49	20.181	0.618095	0.337953		19	0.006	14.78	26.028	14.774	26.022	0.426665	0.202831		19	0.038	6.099	13.21	6.061	13.172	0.256718	0.1395		19	0.038	14.304	23.266	14.266
22	0.41	18.46	23.569	18.05	23.159	0.453176	0.31765		22	0.41	11.04	17.424	10.63	17.014	0.382819	0.271596		22	0.003	18.835	20.256	18.832	20.253	0.627289	0.353892		22	0.003	14.454	26.21	14.451	26.207	0.414391	0.185765		22	0.045	6.397	13.261	6.352	13.216	0.268148	0.152732		22	0.045	14.296	23.515	14.251
25	0.374	18.59	23.603	18.216	23.229	0.455966	0.321131		25	0.374	12.165	17.508	11.791	17.134	0.421656	0.317432		25	0.004	19.223	20.252	19.219	20.248	0.640338	0.376513		25	0.004	15.165	26.303	15.161	26.299	0.43323	0.211958		25	0.035	6.82	13.251	6.785	13.216	0.286427	0.173894		25	0.035	13.643	23.466	13.608
28	0.404	19.519	23.712	19.115	23.308	0.476847	0.347187		28	0.404	12.456	17.394	12.052	16.99	0.434642	0.332758		28	0.004	19.033	20.388	19.029	20.384	0.629778	0.358206		28	0.004	15.344	26.343	15.34	26.339	0.437679	0.218145		28	0.035	6.404	13.258	6.369	13.223	0.268723	0.153398		28	0.035	15.578	23.397	15.543
31	0.419	19.889	23.545	19.47	23.126	0.489525	0.363008		31	0.419	12.099	17.356	11.68	16.937	0.422545	0.318481		31	0.003	20.339	20.531	20.336	20.528	0.668313	0.425007		31	0.003	16.366	26.54	16.363	26.537	0.463384	0.253885		31	0.04	7.092	13.407	7.052	13.367	0.294336	0.18305		31	0.04	15.248	23.329	15.208
34	0.421	19.978	23.51	19.557	23.089	0.492501	0.366721		34	0.421	12.982	17.401	12.561	16.98	0.453266	0.354738		34	0.006	19.058	20.632	19.052	20.626	0.623141	0.346701		34	0.006	16.234	26.534	16.228	26.528	0.459717	0.248786		34	0.04	7.04	13.337	7	13.297	0.293703	0.182318		34	0.04	16.522	23.551	16.482
37	0.412	20.512	23.714	20.1	23.302	0.501548	0.37801		37	0.412	12.871	17.4	12.459	16.988	0.449373	0.350144		37	0.003	19.603	20.785	19.6	20.782	0.636253	0.36943		37	0.003	16.41	26.611	16.407	26.608	0.46339	0.253893		37	0.034	7.721	13.317	7.687	13.283	0.322868	0.216082		37	0.034	17.122	23.546	17.088
40	0.405	21.549	23.648	21.144	23.243	0.528938	0.412189		40	0.405	13.853	17.374	13.448	16.969	0.485588	0.392885		40	0.004	21.174	20.634	21.17	20.63	0.692281	0.466557		40	0.004	16.363	26.546	16.359	26.542	0.463183	0.253606		40	0.045	7.548	13.288	7.503	13.243	0.316092	0.208237		40	0.045	16.7	23.642	16.655
43	0.406	22.13	23.876	21.724	23.47	0.538191	0.423735		43	0.406	13.136	17.325	12.73	16.919	0.46102	0.36389		43	0.008	21.165	20.602	21.157	20.594	0.693065	0.467917		43	0.008	16.824	26.39	16.816	26.382	0.47901	0.275612		43	0.044	8.011	13.383	7.967	13.339	0.333224	0.228071		43	0.044	17.526	23.57	17.482
46	0.404	21.778	23.752	21.374	23.348	0.532287	0.416368		46	0.404	14.846	17.406	14.442	17.002	0.520467	0.43405		46	0.008	20.983	20.616	20.975	20.608	0.686637	0.456773		46	0.008	17.015	26.413	17.007	26.405	0.484029	0.28259		46	0.044	8.154	13.327	8.11	13.283	0.340635	0.23665		46	0.044	17.022	23.838	16.978
49	0.415	22.438	23.703	22.023	23.288	0.549862	0.438299		49	0.415	13.86	17.337	13.445	16.922	0.486828	0.394348		49	0.003	21.198	20.57	21.195	20.567	0.695222	0.471655		49	0.003	17.542	26.653	17.539	26.65	0.494581	0.297261		49	0.049	9.103	13.295	9.054	13.246	0.381347	0.283783		49	0.049	16.948	23.495	16.899
52	0.408	21.812	23.843	21.404	23.435	0.531055	0.414831		52	0.408	14.033	17.299	13.625	16.891	0.494251	0.403109		52	0.007	20.612	20.751	20.605	20.744	0.670102	0.428109		52	0.007	17.722	26.57	17.715	26.563	0.50118	0.306437		52	0.042	8.585	13.246	8.543	13.204	0.360968	0.260191		52	0.042	17.452	23.64	17.41
55	0.416	22.13	23.746	21.714	23.33	0.541171	0.427454		55	0.416	15.379	17.407	14.963	16.991	0.539593	0.456622		55	0.004	20.744	20.691	20.74	20.687	0.676351	0.438942		55	0.004	17.703	26.519	17.699	26.515	0.501634	0.307068		55	0.05	8.533	13.272	8.483	13.222	0.357945	0.256691		55	0.05	16.543	23.615	16.493
58	0.416	21.883	23.778	21.467	23.362	0.534283	0.418858		58	0.416	16.647	17.433	16.231	17.017	0.584425	0.509533		58	0.004	21.752	20.758	21.748	20.754	0.706933	0.491957		58	0.004	17.52	26.503	17.516	26.499	0.496747	0.300273		58	0.047	9.478	13.317	9.431	13.27	0.396507	0.301334		58	0.047	18.265	23.716	18.218
61	0.413	22.83	23.835	22.417	23.422	0.556497	0.446579		61	0.413	16.199	17.433	15.786	17.02	0.568301	0.490505		61	0.005	20.653	20.608	20.648	20.603	0.676096	0.4385		61	0.005	17.608	26.446	17.603	26.441	0.500309	0.305226		61	0.046	9.452	13.302	9.406	13.256	0.395874	0.300601		61	0.046	17.735	23.631	17.689
64	0.409	23.466	23.868	23.057	23.459	0.571483	0.465278		64	0.409	16.143	17.521	15.734	17.112	0.563384	0.484701		64	0.005	21.843	20.568	21.838	20.563	0.716452	0.508459		64	0.005	18.722	26.674	18.717	26.669	0.527423	0.342926		64	0.039	9.585	13.277	9.546	13.238	0.402312	0.308055		64	0.039	18.143	23.786	18.104
67	0.413	23.87	23.792	23.457	23.379	0.583386	0.480132		67	0.413	16.04	17.526	15.627	17.113	0.55952	0.480141		67	0.006	22.76	20.642	22.754	20.636	0.743863	0.555977		67	0.006	18.004	26.627	17.998	26.621	0.508077	0.316026		67	0.047	9.868	13.321	9.821	13.274	0.41278	0.320173		67	0.047	17.9	23.613	17.853
70	0.423	24.16	23.739	23.737	23.316	0.591945	0.490812		70	0.423	16.158	17.487	15.735	17.064	0.565005	0.486614		70	0.005	22.223	20.579	22.218	20.574	0.728529	0.529395		70	0.005	18.271	26.685	18.266	26.68	0.514502	0.32496		70	0.042	9.305	13.378	9.263	13.336	0.387517	0.290926		70	0.042	18.27	23.636	18.228
73	0.427	24.515	23.612	24.088	23.185	0.604092	0.505969		73	0.427	16.57	17.466	16.143	17.039	0.580506	0.504908		73	0.009	21.215	20.577	21.206	20.568	0.695549	0.472222		73	0.009	18.326	26.748	18.317	26.739	0.514801	0.325375		73	0.05	9.382	13.313	9.332	13.263	0.392552	0.296755		73	0.05	18.887	23.642	18.837
76	0.402	23.895	23.795	23.493	23.393	0.583932	0.480812		76	0.402	16.621	17.435	16.219	17.033	0.583444	0.508376		76	0.004	21.636	20.541	21.632	20.537	0.710592	0.498301		76	0.004	18.978	26.686	18.974	26.682	0.534405	0.352633		76	0.045	10.375	13.276	10.33	13.231	0.435584	0.346574		76	0.045	19.074	23.619	19.029
79	0.408	24.343	23.906	23.935	23.498	0.59226	0.491204		79	0.408	16.945	17.276	16.537	16.868	0.600702	0.528744		79	0.009	22.107	20.606	22.098	20.597	0.723785	0.521171		79	0.009	18.821	26.577	18.812	26.568	0.532116	0.34945		79	0.048	9.607	13.279	9.559	13.231	0.403073	0.308936		79	0.048	18.622	23.502	18.574
82	0.405	24.481	23.812	24.076	23.407	0.598065	0.498448		82	0.405	16.235	17.305	15.83	16.9	0.573932	0.49715		82	0.005	22.215	20.624	22.21	20.619	0.726678	0.526185		82	0.005	19.044	26.656	19.039	26.651	0.536859	0.356045		82	0.049	9.971	13.142	9.922	13.093	0.42279	0.331762		82	0.049	19.574	23.512	19.525
85	0.412	24.735	23.871	24.323	23.459	0.602861	0.504433		85	0.412	16.309	17.347	15.897	16.935	0.57517	0.498611		85	0.005	22.388	20.59	22.383	20.585	0.733547	0.538094		85	0.005	19.092	26.719	19.087	26.714	0.536944	0.356162		85	0.051	9.915	13.26	9.864	13.209	0.416627	0.324627		85	0.051	20.626	23.669	20.575
	1	2	3	4	5	6	7	8	9	10	Count	Average	variance	Std. Dev	SE
0	1	1	1	1	1	1	1	1	1	1	10	1	0	0	0
1	0	0	0	0	0	0	0	0	0	0	10	0	0	0	0
4	0.127408	0.11585	0.154936	0.0955754	0.0515692	0.0496233	0.0648041	0.0425868	0.068461	0.0391435	10	0.0809956	0.00161609	0.0402006	0.0127126
7	0.191644	0.183346	0.198446	0.14226	0.0878204	0.0765572	0.103471	0.117992	0.114409	0.0679197	10	0.128387	0.00233724	0.048345	0.015288
10	0.208177	0.205029	0.282007	0.135035	0.105735	0.082694	0.129824	0.169983	0.137944	0.070943	10	0.152737	0.00418655	0.0647036	0.0204611
13	0.24958	0.218476	0.313228	0.143689	0.107368	0.104619	0.167852	0.173178	0.159634	0.118388	10	0.175601	0.00450655	0.0671309	0.0212286
16	0.279847	0.224986	0.326281	0.18278	0.116315	0.121564	0.178691	0.174939	0.158198	0.131363	10	0.189497	0.00475954	0.0689894	0.0218164
19	0.274351	0.25919	0.337953	0.202831	0.1395	0.148325	0.209197	0.175748	0.219984	0.130712	10	0.209779	0.00436862	0.0660955	0.0209012
22	0.31765	0.271596	0.353892	0.185765	0.152732	0.143452	0.213596	0.236031	0.186337	0.165062	10	0.222611	0.00511804	0.0715405	0.0226231
25	0.321131	0.317432	0.376513	0.211958	0.173894	0.124979	0.208136	0.285444	0.212315	0.149178	10	0.238098	0.00685103	0.0827709	0.0261745
28	0.347187	0.332758	0.358206	0.218145	0.153398	0.184067	0.213817	0.300519	0.210528	0.172086	10	0.249071	0.00601978	0.0775872	0.0245352
31	0.363008	0.318481	0.425007	0.253885	0.18305	0.175471	0.233388	0.272333	0.223555	0.164116	10	0.261229	0.00730324	0.085459	0.0270245
34	0.366721	0.354738	0.346701	0.248786	0.182318	0.209035	0.258066	0.301007	0.227035	0.170421	10	0.266483	0.00522396	0.072277	0.022856
37	0.37801	0.350144	0.36943	0.253893	0.216082	0.227028	0.288759	0.308832	0.246217	0.177151	10	0.281555	0.00474447	0.0688801	0.0217818
40	0.412189	0.392885	0.466557	0.253606	0.208237	0.212373	0.292002	0.353614	0.255111	0.17631	10	0.302288	0.00971187	0.0985488	0.0311639
43	0.423735	0.36389	0.467917	0.275612	0.228071	0.238431	0.292746	0.386045	0.27662	0.217559	10	0.317063	0.00767067	0.0875823	0.027696
46	0.416368	0.43405	0.456773	0.28259	0.23665	0.217777	0.288058	0.345799	0.289322	0.230635	10	0.319802	0.00782333	0.0884496	0.0279702
49	0.438299	0.394348	0.471655	0.297261	0.283783	0.222824	0.316912	0.372504	0.265633	0.203321	10	0.326654	0.00807631	0.0898683	0.0284189
52	0.414831	0.403109	0.428109	0.306437	0.260191	0.234714	0.333081	0.354371	0.293046	0.214352	10	0.324224	0.00574273	0.0757808	0.023964
55	0.427454	0.456622	0.438942	0.307068	0.256691	0.208238	0.351155	0.441544	0.303659	0.222704	10	0.341408	0.00910215	0.0954052	0.0301698
58	0.418858	0.509533	0.491957	0.300273	0.301334	0.257026	0.351009	0.401439	0.3139	0.261128	10	0.360646	0.00828272	0.0910095	0.0287797
61	0.446579	0.490505	0.4385	0.305226	0.300601	0.243266	0.36094	0.3684	0.337474	0.26194	10	0.355343	0.00675806	0.0822074	0.0259963
64	0.465278	0.484701	0.508459	0.342926	0.308055	0.251904	0.384795	0.382561	0.313484	0.266874	10	0.370904	0.00823549	0.0907496	0.0286975
67	0.480132	0.480141	0.555977	0.316026	0.320173	0.248552	0.377889	0.37942	0.350002	0.273648	10	0.378196	0.00979506	0.09897	0.0312971
70	0.490812	0.486614	0.529395	0.32496	0.290926	0.259033	0.344506	0.401021	0.332596	0.251603	10	0.371147	0.0101347	0.100671	0.031835
73	0.505969	0.504908	0.472222	0.325375	0.296755	0.27712	0.359496	0.391482	0.307996	0.265438	10	0.370676	0.00871832	0.0933719	0.0295268
76	0.480812	0.508376	0.498301	0.352633	0.346574	0.283239	0.378696	0.40261	0.352844	0.24769	10	0.385177	0.0078173	0.0884155	0.0279594
79	0.491204	0.528744	0.521171	0.34945	0.308936	0.272567	0.383276	0.408303	0.303187	0.292316	10	0.385916	0.00955518	0.0977506	0.0309114
82	0.498448	0.49715	0.526185	0.356045	0.331762	0.300683	0.378135	0.467344	0.336301	0.295561	10	0.398762	0.0079409	0.0891117	0.0281796
85	0.504433	0.498611	0.538094	0.356162	0.324627	0.327939	0.399993	0.406338	0.338246	0.292178	10	0.398662	0.00755084	0.0868956	0.0274788
[truncated: 35 more columns]

## Sheet: Repeat 2
Repeat#1	39A (F184L+L160A) (September 28th, 2023)								Repeat#2									Repeat#3									Repeat#4									Repeat#5									Repeat#6
	Background	Bleached	Whole Cell	Bleached	Whole Cell	FRAP	Normalize			Background	Bleached	Whole Cell	Bleached	Whole Cell	FRAP	Normalize			Background	Bleached	Whole Cell	Bleached	Whole Cell	FRAP	Normalize			Background	Bleached	Whole Cell	Bleached	Whole Cell	FRAP	Normalize			Background	Bleached	Whole Cell	Bleached	Whole Cell	FRAP	Normalize			Background	Bleached	Whole Cell	Bleached
				Minus Back	Minus Back								Minus Back	Minus Back								Minus Back	Minus Back								Minus Back	Minus Back								Minus Back	Minus Back								Minus Back
0	0	17.78	14.964	17.78	14.964	1	1		0	0	10.69	8.568	10.69	8.568	1	1		0	0	7.686	5.981	7.686	5.981	1	1		0	0	11.613	9.592	11.613	9.592	1	1		0	0	8.392	7.369	8.392	7.369	1	1		0	0.0008699	6.368	4.452	6.36713
1	0	0.165	11.665	0.165	11.665	0.0119046	0		1	0	0.283	6.633	0.283	6.633	0.0341962	0		1	0	0.002	4.698	0.002	4.698	0.000331276	0		1	0	0.127	7.498	0.127	7.498	0.0139902	0		1	0	0.06	5.426	0.06	5.426	0.0097099	0		1	0.001	0.117	3.756	0.116
4	0	0.56	12.201	0.56	12.201	0.0386286	0.0270459		4	0	0.521	6.947	0.521	6.947	0.0601094	0.0268307		4	0	0.008	4.895	0.008	4.895	0.00127178	0.000940812		4	0	0.34	7.93	0.34	7.93	0.0354136	0.0217274		4	0	0.16	5.762	0.16	5.762	0.0243831	0.0148171		4	0	0.223	3.947	0.223
7	0	0.686	11.917	0.686	11.917	0.0484477	0.0369834		7	0	0.67	7.027	0.67	7.027	0.0764199	0.0437187		7	0	0.016	4.945	0.016	4.945	0.00251783	0.00218728		7	0	0.395	8.041	0.395	8.041	0.0405744	0.0269614		7	0	0.226	5.88	0.226	5.88	0.03375	0.0242759		7	0.0008699	0.299	3.981	0.29813
10	0	0.763	12.249	0.763	12.249	0.0524252	0.0410088		10	0	0.776	7.015	0.776	7.015	0.0886616	0.0563939		10	0	0.037	4.962	0.037	4.962	0.00580254	0.00547308		10	0	0.488	8.073	0.488	8.073	0.0499286	0.0364484		10	0	0.268	5.868	0.268	5.868	0.040104	0.0306921		10	0.000435	0.278	3.968	0.277565
13	0	0.878	12.386	0.878	12.386	0.0596595	0.0483302		13	0	0.888	7.099	0.888	7.099	0.100258	0.0684005		13	0	0.028	4.959	0.028	4.959	0.00439377	0.00406384		13	0	0.533	8.075	0.533	8.075	0.0545192	0.0411041		13	0	0.259	5.887	0.259	5.887	0.0386321	0.0292058		13	0.000435	0.352	3.974	0.351565
16	0	0.921	12.335	0.921	12.335	0.06284	0.0515491		16	0	0.868	7.12	0.868	7.12	0.0977106	0.0657632		16	0.0002793	0.043	4.962	0.0427207	4.96172	0.00670007	0.00637091		16	0	0.551	8.105	0.551	8.105	0.0561518	0.0427598		16	0	0.287	5.94	0.287	5.94	0.0424266	0.0330375		16	0.0008699	0.319	3.993	0.31813
19	0	0.987	12.357	0.987	12.357	0.0672233	0.0559852		19	0	0.874	7.094	0.874	7.094	0.0987466	0.0668359		19	0	0.049	4.952	0.049	4.952	0.00769997	0.00737113		19	0	0.607	8.081	0.607	8.081	0.0620424	0.048734		19	0	0.281	5.921	0.281	5.921	0.041673	0.0322765		19	0.000435	0.356	4.004	0.355565
22	0	1.007	12.381	1.007	12.381	0.0684526	0.0572292		22	0	0.976	7.126	0.976	7.126	0.109776	0.0782554		22	0	0.051	4.94	0.051	4.94	0.00803372	0.007705		22	0	0.653	8.024	0.653	8.024	0.0672182	0.0539833		22	0	0.29	5.919	0.29	5.919	0.0430222	0.0336389		22	0.0008699	0.442	4.007	0.44113
25	0	1.097	12.291	1.097	12.291	0.0751165	0.0639735		25	0	1.042	7.046	1.042	7.046	0.11853	0.0873194		25	0	0.071	4.934	0.071	4.934	0.0111978	0.0108701		25	0	0.639	8.007	0.639	8.007	0.0659167	0.0526633		25	0	0.287	5.873	0.287	5.873	0.0429106	0.0335263		25	0.001	0.409	3.982	0.408
28	0	1.082	12.29	1.082	12.29	0.0740954	0.0629401		28	0	1.051	6.991	1.051	6.991	0.120494	0.0893532		28	0	0.082	4.927	0.082	4.927	0.012951	0.0126239		28	0	0.697	8.063	0.697	8.063	0.0714004	0.0582248		28	0	0.336	5.894	0.336	5.894	0.0500579	0.0407436		28	0.002	0.44	3.991	0.438
31	0	1.133	12.264	1.133	12.264	0.0777524	0.0666411		31	0	1.129	7.06	1.129	7.06	0.128171	0.0973025		31	0	0.087	4.929	0.087	4.929	0.0137352	0.0134083		31	0	0.739	8.043	0.739	8.043	0.0758911	0.0627793		31	0	0.356	5.907	0.356	5.907	0.0529208	0.0436346		31	0.0008699	0.458	4.008	0.45713
34	0	1.18	12.159	1.18	12.159	0.0816771	0.0706131		34	0.0004216	1.101	7.103	1.10058	7.10258	0.124196	0.0931861		34	0	0.079	4.92	0.079	4.92	0.012495	0.0121677		34	0	0.746	8.016	0.746	8.016	0.076868	0.06377		34	0	0.321	5.889	0.321	5.889	0.0478637	0.0385279		34	0.001	0.452	4.011	0.451
37	0	1.217	12.125	1.217	12.125	0.0844743	0.073444		37	0	1.148	7.031	1.148	7.031	0.130866	0.100092		37	0	0.105	4.906	0.105	4.906	0.0166546	0.0163288		37	0	0.809	8.06	0.809	8.06	0.0829045	0.0698922		37	0	0.397	5.897	0.397	5.897	0.0591156	0.0498902		37	0.001	0.503	4.01	0.502
40	0	1.27	12.15	1.27	12.15	0.0879718	0.0769836		40	0	1.157	6.991	1.157	6.991	0.132647	0.101936		40	0	0.104	4.928	0.104	4.928	0.0164224	0.0160964		40	0	0.831	8.029	0.831	8.029	0.0854878	0.0725121		40	0	0.403	5.864	0.403	5.864	0.0603468	0.0511334		40	0.0008699	0.503	4.004	0.50213
43	0	1.243	12.032	1.243	12.032	0.0869459	0.0759454		43	0	1.168	6.873	1.168	6.873	0.136207	0.105622		43	0	0.112	4.902	0.112	4.902	0.0177794	0.0174539		43	0	0.806	8.022	0.806	8.022	0.0829883	0.0699772		43	0	0.395	5.904	0.395	5.904	0.0587481	0.049519		43	0.000435	0.481	3.983	0.480565
46	0	1.322	11.935	1.322	11.935	0.0932234	0.0822985		46	0	1.223	6.982	1.223	6.982	0.140394	0.109958		46	0	0.108	4.908	0.108	4.908	0.0171235	0.0167978		46	0	0.888	7.969	0.888	7.969	0.0920394	0.0791567		46	0	0.396	5.852	0.396	5.852	0.0594202	0.0501977		46	0.001	0.481	4.012	0.48
49	0	1.281	11.962	1.281	11.962	0.0901283	0.0791662		49	0	1.178	6.896	1.178	6.896	0.136915	0.106355		49	0	0.131	4.901	0.131	4.901	0.0207998	0.0204753		49	0	0.872	7.984	0.872	7.984	0.0902113	0.0773026		49	0	0.406	5.85	0.406	5.85	0.0609415	0.051734		49	0.001	0.493	3.955	0.492
52	0	1.332	11.852	1.332	11.852	0.0945864	0.0836779		52	0	1.196	6.971	1.196	6.971	0.137511	0.106973		52	0.0002793	0.142	4.891	0.141721	4.89072	0.0225493	0.0222254		52	0	0.836	7.992	0.836	7.992	0.0864004	0.0734376		52	0	0.387	5.908	0.387	5.908	0.0575193	0.0482782		52	0.002	0.517	3.961	0.515
55	0	1.389	11.829	1.389	11.829	0.0988258	0.0879684		55	0	1.214	6.937	1.214	6.937	0.140265	0.109824		55	0	0.141	4.908	0.141	4.908	0.0223557	0.0220317		55	0	0.949	8.004	0.949	8.004	0.0979318	0.0851327		55	0	0.431	5.856	0.431	5.856	0.0646278	0.0554564		55	0	0.499	3.97	0.499
58	0	1.402	11.842	1.402	11.842	0.0996412	0.0887936		58	0	1.198	6.944	1.198	6.944	0.138277	0.107766		58	0	0.128	4.892	0.128	4.892	0.0203609	0.0200363		58	0	0.952	7.967	0.952	7.967	0.0986977	0.0859094		58	0	0.474	5.858	0.474	5.858	0.0710513	0.0619429		58	0.001	0.507	3.985	0.506
61	0	1.486	11.689	1.486	11.689	0.106993	0.0962345		61	0.0004216	1.235	6.844	1.23458	6.84358	0.14459	0.114302		61	0	0.16	4.884	0.16	4.884	0.0254928	0.0251699		61	0	0.926	7.98	0.926	7.98	0.0958457	0.083017		61	0	0.417	5.897	0.417	5.897	0.0620938	0.0528975		61	0	0.505	3.996	0.505
64	0	1.435	11.711	1.435	11.711	0.103127	0.0923218		64	0	1.334	6.923	1.334	6.923	0.154441	0.124503		64	0.000838	0.148	4.878	0.147162	4.87716	0.0234802	0.0231566		64	0	1.005	7.988	1.005	7.988	0.103918	0.0912043		64	0	0.465	5.877	0.465	5.877	0.0694769	0.060353		64	0.000435	0.526	4.019	0.525565
67	0	1.529	11.663	1.529	11.663	0.110335	0.0996162		67	0	1.268	6.962	1.268	6.962	0.145978	0.115739		67	0	0.168	4.863	0.168	4.863	0.026883	0.0265606		67	0	0.986	7.93	0.986	7.93	0.1027	0.089968		67	0	0.494	5.872	0.494	5.872	0.0738727	0.0647919		67	0.0008699	0.556	4.006	0.55513
70	0	1.557	11.598	1.557	11.598	0.112985	0.102298		70	0	1.316	7.036	1.316	7.036	0.14991	0.119811		70	0	0.156	4.876	0.156	4.876	0.0248963	0.0245731		70	0	1.081	7.961	1.081	7.961	0.112156	0.0995588		70	0	0.486	5.882	0.486	5.882	0.0725528	0.0634591		70	0.0008699	0.597	3.995	0.59613
73	0	1.516	11.58	1.516	11.58	0.110181	0.0994604		73	0	1.35	6.915	1.35	6.915	0.156474	0.126608		73	0	0.19	4.875	0.19	4.875	0.0303286	0.0300073		73	0	1.029	7.975	1.029	7.975	0.106574	0.093897		73	0	0.41	5.887	0.41	5.887	0.0611551	0.0519497		73	0.003	0.538	4.01	0.535
76	0	1.572	11.593	1.572	11.593	0.114123	0.10345		76	0	1.318	6.966	1.318	6.966	0.151647	0.121609		76	0	0.174	4.876	0.174	4.876	0.0277689	0.0274467		76	0	1.055	7.908	1.055	7.908	0.110192	0.0975669		76	0	0.472	5.867	0.472	5.867	0.070643	0.0615305		76	0.003	0.579	4.001	0.576
79	0	1.606	11.457	1.606	11.457	0.117975	0.107348		79	0	1.354	6.953	1.354	6.953	0.15608	0.1262		79	0	0.208	4.858	0.208	4.858	0.033318	0.0329977		79	0	1.072	7.928	1.072	7.928	0.111685	0.0990813		79	0	0.459	5.849	0.459	5.849	0.0689087	0.0597793		79	0.000435	0.575	3.997	0.574565
82	0	1.632	11.417	1.632	11.417	0.120305	0.109707		82	0	1.377	6.912	1.377	6.912	0.159673	0.12992		82	0	0.189	4.839	0.189	4.839	0.0303934	0.0300721		82	0	1.115	7.946	1.115	7.946	0.115902	0.103358		82	0	0.542	5.838	0.542	5.838	0.0815226	0.0725169		82	0.001	0.571	4.011	0.57
85	0	1.688	11.266	1.688	11.266	0.126101	0.115572		85	0	1.393	6.869	1.393	6.869	0.16254	0.132888		85	0	0.204	4.868	0.204	4.868	0.0326102	0.0322896		85	0	1.09	7.934	1.09	7.934	0.113475	0.100896		85	0	0.551	5.856	0.551	5.856	0.0826216	0.0736266		85	0.0008699	0.552	3.986	0.55113
	1	2	3	4	5	6	7	8	9	10	Count	Average	variance	Std. Dev	SE
0	1	1	1	1	1	1	1	1	1	1	10	1	0	0	0
1	0	0	0	0	0	0	0	0	0	0	10	0	0	0	0
4	0.0270459	0.0268307	0.000940812	0.0217274	0.0148171	0.0182961	0.0475331	0.00393101	0.0267575	0.0510472	10	0.0238927	0.000262961	0.0162161	0.00512798
7	0.0369834	0.0437187	0.00218728	0.0269614	0.0242759	0.0314474	0.0588708	0.0060686	0.0447637	0.0688495	10	0.0344126	0.000443709	0.0210644	0.00666115
10	0.0410088	0.0563939	0.00547308	0.0364484	0.0306921	0.0279133	0.0683986	0.00876413	0.0540262	0.0849379	10	0.0414056	0.000631752	0.0251347	0.00794828
13	0.0483302	0.0684005	0.00406384	0.0411041	0.0292058	0.0411442	0.0826349	0.00965276	0.0582136	0.0865313	10	0.0469281	0.000782447	0.0279723	0.0088456
16	0.0515491	0.0657632	0.00637091	0.0427598	0.0330375	0.0348661	0.0872481	0.0137716	0.0665521	0.0881202	10	0.0490039	0.000793409	0.0281675	0.00890735
19	0.0559852	0.0668359	0.00737113	0.048734	0.0322765	0.0413844	0.0979794	0.0139553	0.0649175	0.0983287	10	0.0527768	0.000956531	0.0309278	0.00978024
22	0.0572292	0.0782554	0.007705	0.0539833	0.0336389	0.0566047	0.090106	0.0193499	0.069773	0.103832	10	0.0570477	0.000922968	0.0303804	0.00960712
25	0.0639735	0.0873194	0.0108701	0.0526633	0.0335263	0.0511551	0.101903	0.021827	0.0734954	0.106239	10	0.0602972	0.00106013	0.0325596	0.0102962
28	0.0629401	0.0893532	0.0126239	0.0582248	0.0407436	0.0563819	0.107135	0.0270782	0.0740686	0.122843	10	0.0651392	0.00118782	0.0344648	0.0108987
31	0.0666411	0.0973025	0.0134083	0.0627793	0.0436346	0.059438	0.117041	0.0275244	0.0780676	0.120018	10	0.0685855	0.00126468	0.0355623	0.0112458
34	0.0706131	0.0931861	0.0121677	0.06377	0.0385279	0.0582874	0.126273	0.026861	0.0802385	0.121571	10	0.0691496	0.00142598	0.0377622	0.0119414
37	0.073444	0.100092	0.0163288	0.0698922	0.0498902	0.067397	0.11651	0.0316092	0.0835088	0.130078	10	0.073875	0.00127644	0.0357272	0.0112979
40	0.0769836	0.101936	0.0160964	0.0725121	0.0511334	0.0675514	0.12393	0.0369739	0.0852196	0.13268	10	0.0765016	0.00134216	0.0366354	0.0115851
43	0.0759454	0.105622	0.0174539	0.0699772	0.049519	0.0641452	0.122297	0.0332435	0.0890948	0.132614	10	0.0759913	0.00139237	0.0373145	0.0117999
46	0.0822985	0.109958	0.0167978	0.0791567	0.0501977	0.0634333	0.133631	0.0377403	0.0927194	0.139104	10	0.0805036	0.00159725	0.0399656	0.0126382
49	0.0791662	0.106355	0.0204753	0.0773026	0.051734	0.0668344	0.141225	0.0375652	0.0949115	0.144842	10	0.0820411	0.00168361	0.0410318	0.0129754
52	0.0836779	0.106973	0.0222254	0.0734376	0.0482782	0.0708731	0.133203	0.038861	0.0933716	0.138968	10	0.0809869	0.00148677	0.0385586	0.0121933
55	0.0879684	0.109824	0.0220317	0.0851327	0.0554564	0.067736	0.13362	0.0424087	0.0941041	0.140169	10	0.0838451	0.00145023	0.0380819	0.0120426
58	0.0887936	0.107766	0.0200363	0.0859094	0.0619429	0.0686758	0.134517	0.042536	0.102408	0.145863	10	0.0858448	0.00153414	0.0391681	0.012386
61	0.0962345	0.114302	0.0251699	0.083017	0.0528975	0.0682244	0.139788	0.046498	0.106061	0.145168	10	0.0877361	0.00159483	0.0399353	0.0126287
64	0.0923218	0.124503	0.0231566	0.0912043	0.060353	0.0713739	0.159237	0.0451504	0.100401	0.157151	10	0.0924851	0.00202801	0.0450334	0.0142408
67	0.0996162	0.115739	0.0265606	0.089968	0.0647919	0.0769618	0.153159	0.0480567	0.0984455	0.152242	10	0.0925542	0.00169039	0.0411144	0.0130015
70	0.102298	0.119811	0.0245731	0.0995588	0.0634591	0.084569	0.155134	0.0514857	0.10897	0.151914	10	0.0961773	0.00174258	0.0417443	0.0132007
73	0.0994604	0.126608	0.0300073	0.093897	0.0519497	0.073326	0.157662	0.0452118	0.109151	0.151717	10	0.0938989	0.00193084	0.0439414	0.0138955
76	0.10345	0.121609	0.0274467	0.0975669	0.0615305	0.0808682	0.16694	0.0480852	0.109345	0.148537	10	0.0965379	0.00189935	0.0435815	0.0137817
79	0.107348	0.1262	0.0329977	0.0990813	0.0597793	0.0806486	0.159665	0.0509558	0.112719	0.161891	10	0.0991285	0.00190807	0.0436814	0.0138133
82	0.109707	0.12992	0.0300721	0.103358	0.0725169	0.079491	0.166317	0.0580736	0.111591	0.164522	10	0.102557	0.00193937	0.0440383	0.0139261
85	0.115572	0.132888	0.0322896	0.100896	0.0736266	0.0767416	0.169617	0.0579618	0.11138	0.156591	10	0.102756	0.00189065	0.0434816	0.0137501
Repeat#1	39A (F184L+V159A) (September 28th, 2023)								Repeat#2									Repeat#3									Repeat#4									Repeat#5									Repeat#6
	Background	Bleached	Whole Cell	Bleached	Whole Cell	FRAP	Normalize			Background	Bleached	Whole Cell	Bleached	Whole Cell	FRAP	Normalize			Background	Bleached	Whole Cell	Bleached	Whole Cell	FRAP	Normalize			Background	Bleached	Whole Cell	Bleached	Whole Cell	FRAP	Normalize			Background	Bleached	Whole Cell	Bleached	Whole Cell	FRAP	Normalize			Background	Bleached	Whole Cell	Bleached
				Minus Back	Minus Back								Minus Back	Minus Back								Minus Back	Minus Back								Minus Back	Minus Back								Minus Back	Minus Back								Minus Back
0	0	7.405	6.389	7.405	6.389	1	1		0	0.0003905	7.381	8.634	7.38061	8.63361	1	1		0	0	2.688	3.622	2.688	3.622	1	1		0	0	4.077	6.172	4.077	6.172	1	1		0	0.001	10.233	13.313	10.232	13.312	1	1		0	0.002	5.986	7.968	5.984
1	0.0003016	0.652	5.713	0.651698	5.7127	0.0984268	0		1	0	0.811	7.921	0.811	7.921	0.119768	0		1	0	0.188	3.289	0.188	3.289	0.0770217	0		1	0	0.582	5.606	0.582	5.606	0.157165	0		1	0.000366	2.67	12.326	2.66963	12.3256	0.28179	0		1	0.0007389	1.019	7.311	1.01826
4	0	1.519	5.854	1.519	5.854	0.223879	0.139148		4	0.0007809	2.119	8.142	2.11822	8.14122	0.304356	0.209704		4	0.000601	0.483	3.379	0.482399	3.3784	0.192404	0.125011		4	0	1.008	5.778	1.008	5.778	0.2641	0.126875		4	0	3.712	12.652	3.712	12.652	0.381708	0.139122		4	0.001	2.195	7.414	2.194
7	0.0003016	1.802	5.925	1.8017	5.9247	0.262376	0.181848		7	0.0007809	2.462	8.109	2.46122	8.10822	0.355079	0.267328		7	0.001	0.635	3.396	0.634	3.395	0.251634	0.189183		7	0	1.178	5.782	1.178	5.782	0.308427	0.179468		7	0.0007321	4.255	12.746	4.25427	12.7453	0.434269	0.212304		7	0.0009852	2.445	7.506	2.44401
10	0	2.094	5.894	2.094	5.894	0.306531	0.230823		10	0	2.709	8.168	2.709	8.168	0.387966	0.30469		10	0	0.778	3.421	0.778	3.421	0.30644	0.248563		10	0	1.331	5.782	1.331	5.782	0.348486	0.226997		10	0.000366	4.448	12.756	4.44763	12.7556	0.453638	0.239273		10	0.0004926	2.675	7.529	2.67451
13	0	2.239	5.923	2.239	5.923	0.326152	0.252587		13	0	2.858	8.156	2.858	8.156	0.409907	0.329616		13	0	0.826	3.429	0.826	3.429	0.324587	0.268225		13	0.0003054	1.413	5.786	1.41269	5.78569	0.369639	0.252095		13	0.001	4.794	12.7	4.793	12.699	0.491044	0.291356		13	0.001	2.981	7.6	2.98
16	0	2.544	5.905	2.544	5.905	0.371711	0.303119		16	0	3.058	8.094	3.058	8.094	0.441951	0.366021		16	0	0.879	3.413	0.879	3.413	0.347034	0.292544		16	0.0003054	1.516	5.742	1.51569	5.74169	0.399629	0.287677		16	0.000366	4.767	12.763	4.76663	12.7626	0.485908	0.284204		16	0.001	3.099	7.599	3.098
19	0.0003016	2.605	5.894	2.6047	5.8937	0.381309	0.313765		19	0	3.247	8.165	3.247	8.165	0.465186	0.392417		19	0.000601	0.924	3.436	0.923399	3.4354	0.362186	0.308961		19	0	1.505	5.72	1.505	5.72	0.398314	0.286117		19	0	4.93	12.715	4.93	12.715	0.504444	0.310013		19	0.001	3.096	7.574	3.095
22	0	2.644	5.893	2.644	5.893	0.387109	0.320198		22	0	3.113	8.133	3.113	8.133	0.447743	0.3726		22	0	0.84	3.436	0.84	3.436	0.329416	0.273457		22	0	1.637	5.757	1.637	5.757	0.430465	0.324263		22	0.001	5.133	12.73	5.132	12.729	0.524536	0.337987		22	0.001	3.214	7.496	3.213
25	0	3.004	5.895	3.004	5.895	0.439667	0.378494		25	0	3.172	8.086	3.172	8.086	0.458881	0.385254		25	0	0.952	3.41	0.952	3.41	0.376185	0.324128		25	0.0003054	1.626	5.761	1.62569	5.76069	0.427218	0.32041		25	0.001	5.461	12.694	5.46	12.693	0.559643	0.386869		25	0.0009852	3.272	7.575	3.27101
28	0	2.967	5.885	2.967	5.885	0.43499	0.373306		28	0	3.387	8.063	3.387	8.063	0.491381	0.422177		28	0	0.992	3.424	0.992	3.424	0.390389	0.339517		28	0	1.713	5.726	1.713	5.726	0.452888	0.350868		28	0.0007321	5.221	12.707	5.22027	12.7063	0.534512	0.351878		28	0.0007389	3.197	7.544	3.19626
31	0.0003016	3.016	5.888	3.0157	5.8877	0.441927	0.381001		31	0.0007809	3.404	8.152	3.40322	8.15122	0.488391	0.418779		31	0	1.042	3.429	1.042	3.429	0.409467	0.360188		31	0	1.708	5.755	1.708	5.755	0.449291	0.3466		31	0	5.333	12.705	5.333	12.705	0.546109	0.368025		31	0.0004926	3.442	7.557	3.44151
34	0.0003016	3.129	5.893	3.1287	5.8927	0.458097	0.398936		34	0	3.509	8.122	3.509	8.122	0.505383	0.438083		34	0.000601	1.062	3.417	1.0614	3.4164	0.418629	0.370114		34	0	1.727	5.74	1.727	5.74	0.455476	0.353938		34	0.0007321	5.539	12.659	5.53827	12.6583	0.569223	0.400208		34	0.001	3.284	7.51	3.283
37	0	3.241	5.91	3.241	5.91	0.473151	0.415633		37	0	3.619	8.112	3.619	8.112	0.521868	0.456812		37	0	1.132	3.405	1.132	3.405	0.44797	0.401903		37	0	1.743	5.736	1.743	5.736	0.460017	0.359325		37	0.000366	5.655	12.706	5.65463	12.7056	0.579016	0.413844		37	0.002	3.565	7.522	3.563
40	0	3.256	5.886	3.256	5.886	0.477279	0.420212		40	0.0007809	3.663	8.094	3.66222	8.09322	0.529326	0.465284		40	0.000601	1.087	3.396	1.0864	3.3954	0.431139	0.383669		40	0.0003054	1.546	5.749	1.54569	5.74869	0.407042	0.296473		40	0.000366	5.818	12.712	5.81763	12.7116	0.595426	0.436691		40	0.0009852	3.401	7.497	3.40001
43	0	3.268	5.899	3.268	5.899	0.477982	0.420992		43	0	3.744	8.079	3.744	8.079	0.542099	0.479795		43	0	1.076	3.41	1.076	3.41	0.425184	0.377216		43	0	1.792	5.712	1.792	5.712	0.474936	0.377026		43	0.0007321	5.894	12.687	5.89327	12.6863	0.604373	0.449149		43	0.002	3.43	7.429	3.428
46	0.0003016	3.319	5.895	3.3187	5.8947	0.485751	0.42961		46	0	3.61	8.136	3.61	8.136	0.519035	0.453593		46	0	1.146	3.403	1.146	3.403	0.453776	0.408194		46	0	1.934	5.73	1.934	5.73	0.51096	0.419768		46	0.000366	6.106	12.736	6.10563	12.7356	0.623725	0.476093		46	0.0004926	3.502	7.449	3.50151
49	0	3.468	5.881	3.468	5.881	0.508787	0.45516		49	0	3.811	8.079	3.811	8.079	0.5518	0.490816		49	0	1.14	3.415	1.14	3.415	0.449814	0.403902		49	0	1.989	5.732	1.989	5.732	0.525308	0.436791		49	0.001	5.77	12.726	5.769	12.725	0.589828	0.428897		49	0.001	3.49	7.432	3.489
52	0	3.599	5.847	3.599	5.847	0.531076	0.479882		52	0	3.985	8.105	3.985	8.105	0.575143	0.517335		52	0.000601	1.087	3.405	1.0864	3.4044	0.43	0.382434		52	0.0003054	1.71	5.709	1.70969	5.70869	0.453385	0.351457		52	0.001	6.236	12.709	6.235	12.708	0.638325	0.496422		52	0.001	3.514	7.55	3.513
55	0.0006031	3.724	5.867	3.7234	5.8664	0.547615	0.498228		55	0.0003905	3.985	8.088	3.98461	8.08761	0.576323	0.518675		55	0	1.166	3.418	1.166	3.418	0.459669	0.414579		55	0	2.066	5.709	2.066	5.709	0.547842	0.463528		55	0.0007321	6.158	12.734	6.15727	12.7333	0.629116	0.4836		55	0.002	3.596	7.527	3.594
58	0.0003016	3.626	5.892	3.6257	5.8917	0.530957	0.47975		58	0	3.922	8.104	3.922	8.104	0.56612	0.507084		58	0	1.25	3.409	1.25	3.409	0.494086	0.451867		58	0	2	5.726	2	5.726	0.528766	0.440895		58	0.0007321	6.333	12.666	6.33227	12.6653	0.650471	0.513333		58	0.0009852	3.798	7.522	3.79701
61	0	3.935	5.9	3.935	5.9	0.575441	0.529091		61	0.0003905	3.997	8.085	3.99661	8.08461	0.578273	0.520891		61	0.000601	1.202	3.402	1.2014	3.4014	0.475936	0.432204		61	0	1.918	5.681	1.918	5.681	0.511104	0.419938		61	0.001	6.185	12.654	6.184	12.653	0.635856	0.492984		61	0.0007389	3.577	7.428	3.57626
64	0	4.012	5.859	4.012	5.859	0.590806	0.546134		64	0	4.128	8.083	4.128	8.083	0.597403	0.542624		64	0	1.216	3.413	1.216	3.413	0.480083	0.436697		64	0	2.172	5.708	2.172	5.708	0.576051	0.496997		64	0.001	6.382	12.681	6.381	12.68	0.654715	0.519242		64	0.001	3.697	7.547	3.696
67	0.0003016	3.969	5.88	3.9687	5.8797	0.582373	0.536779		67	0	4.186	8.058	4.186	8.058	0.607676	0.554295		67	0	1.219	3.4	1.219	3.4	0.483108	0.439974		67	0	2.011	5.692	2.011	5.692	0.53485	0.448113		67	0.000366	6.279	12.585	6.27863	12.5846	0.649094	0.511416		67	0.0004926	3.82	7.553	3.81951
70	0	4.039	5.828	4.039	5.828	0.597946	0.554053		70	0.0003905	4.096	8.09	4.09561	8.08961	0.592231	0.536748		70	0	1.194	3.369	1.194	3.369	0.477554	0.433956		70	0.0003054	2.071	5.694	2.07069	5.69369	0.550563	0.466756		70	0.000366	6.379	12.633	6.37863	12.6326	0.656926	0.522321		70	0.0004926	3.661	7.429	3.66051
73	0.0006031	3.894	5.852	3.8934	5.8514	0.574086	0.527588		73	0.0003905	4.102	8.057	4.10161	8.05661	0.595528	0.540494		73	0.000601	1.199	3.374	1.1984	3.3734	0.478688	0.435185		73	0	2.175	5.707	2.175	5.707	0.576948	0.498061		73	0.0007321	6.658	12.619	6.65727	12.6183	0.686403	0.563363		73	0.001	3.683	7.491	3.682
76	0.0003016	4.061	5.863	4.0607	5.8627	0.597601	0.55367		76	0.0007809	4.337	8.028	4.33622	8.02722	0.631897	0.581811		76	0.000601	1.348	3.379	1.3474	3.3784	0.537408	0.498806		76	0	2.126	5.696	2.126	5.696	0.565039	0.483931		76	0.000366	6.579	12.539	6.57863	12.5386	0.682603	0.558072		76	0.0009852	3.752	7.51	3.75101
79	0	4.055	5.849	4.055	5.849	0.59816	0.55429		79	0.0003905	4.064	8.046	4.06361	8.04561	0.590817	0.535142		79	0.000601	1.365	3.385	1.3644	3.3844	0.543224	0.505107		79	0	2.251	5.702	2.251	5.702	0.597632	0.522601		79	0.000366	6.464	12.564	6.46363	12.5636	0.669336	0.5396		79	0.0004926	3.567	7.492	3.56651
82	0.0003016	4.366	5.82	4.3657	5.8197	0.647234	0.608721		82	0	4.369	8.032	4.369	8.032	0.636295	0.586808		82	0.000601	1.253	3.407	1.2524	3.4064	0.495412	0.453304		82	0	2.199	5.693	2.199	5.693	0.584749	0.507316		82	0.001	6.794	12.582	6.793	12.581	0.702472	0.585737		82	0.0007389	3.697	7.516	3.69626
85	0	4.417	5.862	4.417	5.862	0.650114	0.611916		85	0	4.419	8.038	4.419	8.038	0.643097	0.594535		85	0.000601	1.25	3.411	1.2494	3.4104	0.493645	0.451391		85	0	2.347	5.724	2.347	5.724	0.620724	0.55		85	0.002	6.788	12.641	6.786	12.639	0.698528	0.580246		85	0.001	3.656	7.517	3.655
	1	2	3	4	5	6	7	8	9	10	Count	Average	variance	Std. Dev	SE
0	1	1	1	1	1	1	1	1	1	1	10	1	0	0	0
1	0	0	0	0	0	0	0	0	0	0	10	0	0	0	0
4	0.139148	0.209704	0.125011	0.126875	0.139122	0.256046	0.257106	0.13447	0.228149	0.24495	10	0.186058	0.0033377	0.0577728	0.0182694
7	0.181848	0.267328	0.189183	0.179468	0.212304	0.304557	0.297861	0.200594	0.323817	0.315177	10	0.247214	0.00359633	0.0599694	0.018964
10	0.230823	0.30469	0.248563	0.226997	0.239273	0.352931	0.349666	0.195835	0.374305	0.387107	10	0.291019	0.00498792	0.0706252	0.0223337
13	0.252587	0.329616	0.268225	0.252095	0.291356	0.413245	0.39026	0.226185	0.414269	0.432341	10	0.327018	0.00624402	0.0790191	0.024988
16	0.303119	0.366021	0.292544	0.287677	0.284204	0.43871	0.371974	0.229509	0.449375	0.474435	10	0.349757	0.0069109	0.0831318	0.0262886
19	0.313765	0.392417	0.308961	0.286117	0.310013	0.440262	0.396242	0.233564	0.468409	0.475108	10	0.362486	0.00693701	0.0832887	0.0263382
22	0.320198	0.3726	0.273457	0.324263	0.337987	0.472942	0.383205	0.263023	0.494515	0.473154	10	0.371534	0.00702902	0.0838392	0.0265123
25	0.378494	0.385254	0.324128	0.32041	0.386869	0.478152	0.420526	0.271496	0.52522	0.507089	10	0.399764	0.00701482	0.0837545	0.0264855
28	0.373306	0.422177	0.339517	0.350868	0.351878	0.464834	0.435803	0.262068	0.552606	0.540858	10	0.409391	0.00848335	0.0921051	0.0291262
31	0.381001	0.418779	0.360188	0.3466	0.368025	0.516659	0.45609	0.290267	0.547421	0.55773	10	0.424276	0.00840976	0.0917047	0.0289996
34	0.398936	0.438083	0.370114	0.353938	0.400208	0.486871	0.484639	0.283762	0.558878	0.547989	10	0.432342	0.00770789	0.0877946	0.0277631
37	0.415633	0.456812	0.401903	0.359325	0.413844	0.546676	0.458509	0.305755	0.570922	0.549439	10	0.447882	0.00752898	0.0867697	0.027439
40	0.420212	0.465284	0.383669	0.296473	0.436691	0.51362	0.463224	0.34382	0.595865	0.593687	10	0.451254	0.00963021	0.0981336	0.0310326
43	0.420992	0.479795	0.377216	0.377026	0.449149	0.526666	0.47219	0.319906	0.618927	0.616923	10	0.465879	0.00994726	0.0997359	0.0315393
46	0.42961	0.453593	0.408194	0.419768	0.476093	0.540616	0.49973	0.319952	0.609667	0.599194	10	0.475642	0.0080606	0.0897809	0.0283912
49	0.45516	0.490816	0.403902	0.436791	0.428897	0.539675	0.491575	0.326973	0.612914	0.616798	10	0.48035	0.00827717	0.0909789	0.0287701
52	0.479882	0.517335	0.382434	0.351457	0.496422	0.532877	0.503726	0.361119	0.619504	0.63816	10	0.488292	0.00988733	0.0994351	0.0314441
55	0.498228	0.518675	0.414579	0.463528	0.4836	0.552894	0.486712	0.332878	0.636326	0.642671	10	0.503009	0.0087779	0.0936905	0.0296275
58	0.47975	0.507084	0.451867	0.440895	0.513333	0.597421	0.478157	0.345399	0.643872	0.651897	10	0.510968	0.00920959	0.0959666	0.0303473
61	0.529091	0.520891	0.432204	0.419938	0.492984	0.559262	0.492631	0.382142	0.640685	0.676996	10	0.514682	0.008751	0.0935468	0.0295821
64	0.546134	0.542624	0.436697	0.496997	0.519242	0.572812	0.514115	0.330641	0.659163	0.676634	10	0.529506	0.010038	0.10019	0.0316827
67	0.536779	0.554295	0.439974	0.448113	0.511416	0.598847	0.524128	0.353708	0.654501	0.659301	10	0.528106	0.00931427	0.0965105	0.0305193
70	0.554053	0.536748	0.433956	0.466756	0.522321	0.577664	0.520904	0.362434	0.664255	0.667532	10	0.530662	0.00903056	0.0950292	0.0300509
73	0.527588	0.540494	0.435185	0.498061	0.563363	0.575742	0.526567	0.40084	0.67533	0.68288	10	0.542605	0.0081033	0.0900183	0.0284663
76	0.55367	0.581811	0.498806	0.483931	0.558072	0.588728	0.539577	0.391054	0.673304	0.690441	10	0.555939	0.00772483	0.087891	0.0277936
79	0.55429	0.535142	0.505107	0.522601	0.5396	0.550386	0.570685	0.382643	0.68196	0.67297	10	0.551539	0.00711792	0.0843678	0.0266794
82	0.608721	0.586808	0.453304	0.507316	0.585737	0.576143	0.568796	0.408421	0.694948	0.676271	10	0.566647	0.00805742	0.0897631	0.0283856
85	0.611916	0.594535	0.451391	0.55	0.580246	0.567092	0.578048	0.428317	0.712111	0.669569	10	0.574322	0.00744464	0.0862823	0.0272849
Repeat#1	39A (C223V+F241A) (October 4th, 2023)								Repeat#2									Repeat#3									Repeat#4									Repeat#5									Repeat#6
	Background	Bleached	Whole Cell	Bleached	Whole Cell	FRAP	Normalize			Background	Bleached	Whole Cell	Bleached	Whole Cell	FRAP	Normalize			Background	Bleached	Whole Cell	Bleached	Whole Cell	FRAP	Normalize			Background	Bleached	Whole Cell	Bleached	Whole Cell	FRAP	Normalize			Background	Bleached	Whole Cell	Bleached	Whole Cell	FRAP	Normalize			Background	Bleached	Whole Cell	Bleached
				Minus Back	Minus Back								Minus Back	Minus Back								Minus Back	Minus Back								Minus Back	Minus Back								Minus Back	Minus Back								Minus Back
0	0	4.747	2.282	4.747	2.282	1	1		0	0.003	2.759	2.428	2.756	2.425	1	1		0	0	4.435	2.255	4.435	2.255	1	1		0	0.001	4.974	2.358	4.973	2.357	1	1		0	0.002	4.138	4.133	4.136	4.131	1	1		0	0	5.837	2.69	5.837
1	0	0	1.8	0	1.8	0	0		1	0.004	0	2.112	-0.004	2.108	-0.00166964	0		1	0	0.023	1.68	0.023	1.68	0.006961	0		1	0.001	0.019	1.858	0.018	1.857	0.00459411	0		1	0	0	3.297	0	3.297	0	0		1	0	0.034	2.21	0.034
4	0	0.006	1.911	0.006	1.911	0.00150934	0.00150934		4	0.007	0	2.208	-0.007	2.201	-0.0027984	-0.00112689		4	0	0.03	1.788	0.03	1.788	0.00853113	0.00158114		4	0.0007032	0.045	1.97	0.0442968	1.9693	0.0106611	0.00609499		4	0.005	0.007	3.488	0.002	3.483	0.000573523	0.000573523		4	0	0.055	2.327	0.055
7	0	0.011	1.958	0.011	1.958	0.0027007	0.0027007		7	0.002	0.003	2.237	0.001	2.235	0.000393691	0.00205989		7	0.0005061	0.055	1.86	0.0544939	1.85949	0.0149007	0.00799534		7	0.001	0.041	1.997	0.04	1.996	0.00949818	0.0049267		7	0	0.015	3.558	0.015	3.558	0.00421076	0.00421076		7	0	0.059	2.361	0.059
10	0	0.025	1.967	0.025	1.967	0.00610987	0.00610987		10	0.004	0.012	2.25	0.008	2.246	0.0031341	0.00479573		10	0	0.06	1.849	0.06	1.849	0.0164994	0.00960523		10	0.002	0.041	2.013	0.039	2.011	0.00919165	0.00461876		10	0.007	0.025	3.607	0.018	3.6	0.00499396	0.00499396		10	0	0.052	2.347	0.052
13	0	0.025	1.994	0.025	1.994	0.00602714	0.00602714		13	0.005	0.006	2.262	0.001	2.257	0.000389853	0.00205606		13	0	0.065	1.841	0.065	1.841	0.017952	0.011068		13	0.002	0.049	2.003	0.047	2.001	0.0111325	0.00656854		13	0.003	0.019	3.61	0.016	3.607	0.00443046	0.00443046		13	0	0.074	2.362	0.074
16	0	0.032	2.001	0.032	2.001	0.00768775	0.00768775		16	0.004	0.015	2.265	0.011	2.261	0.0042808	0.00594052		16	0	0.06	1.837	0.06	1.837	0.0166071	0.00971377		16	0.003	0.022	2.009	0.019	2.006	0.00448915	-0.000105451		16	0.003	0.03	3.626	0.027	3.623	0.00744338	0.00744338		16	0	0.084	2.345	0.084
19	0	0.032	1.986	0.032	1.986	0.00774582	0.00774582		19	0.006	0.014	2.255	0.008	2.249	0.00312992	0.00479156		19	0	0.037	1.829	0.037	1.829	0.0102859	0.00334818		19	0.001	0.037	1.992	0.036	1.991	0.00856983	0.00399407		19	0.004	0.034	3.614	0.03	3.61	0.0083002	0.0083002		19	0	0.093	2.346	0.093
22	0	0.027	2.003	0.027	2.003	0.00648006	0.00648006		22	0.012	0.026	2.266	0.014	2.254	0.00546521	0.00712295		22	0	0.06	1.837	0.06	1.837	0.0166071	0.00971377		22	0.001	0.039	1.979	0.038	1.978	0.00910539	0.00453209		22	0.008	0.112	3.79	0.104	3.782	0.0274654	0.0274654		22	0	0.087	2.362	0.087
25	0	0.037	2.012	0.037	2.012	0.00884036	0.00884036		25	0.008	0.022	2.267	0.014	2.259	0.00545311	0.00711087		25	0	0.069	1.827	0.069	1.827	0.0192028	0.0123276		25	0.0007032	0.024	2.002	0.0232968	2.0013	0.00551729	0.000927438		25	0	0.082	3.818	0.082	3.818	0.0214512	0.0214512		25	0	0.112	2.359	0.112
28	0	0.04	2.008	0.04	2.008	0.00957619	0.00957619		28	0.005	0.022	2.273	0.017	2.268	0.00659536	0.00825122		28	0	0.06	1.834	0.06	1.834	0.0166343	0.00974112		28	0	0.05	2.012	0.05	2.012	0.0117783	0.00721736		28	0.003	0.077	3.809	0.074	3.806	0.0194195	0.0194195		28	0	0.107	2.359	0.107
31	0	0.058	2.007	0.058	2.007	0.0138924	0.0138924		31	0.011	0.018	2.278	0.007	2.267	0.00271693	0.00437926		31	0	0.081	1.823	0.081	1.823	0.0225918	0.0157404		31	0.001	0.054	2.003	0.053	2.002	0.0125474	0.00798997		31	0.004	0.103	3.81	0.099	3.806	0.0259801	0.0259801		31	0.001	0.101	2.354	0.1
34	0	0.052	2.037	0.052	2.037	0.0122718	0.0122718		34	0.007	0.043	2.282	0.036	2.275	0.0139237	0.0155673		34	0	0.076	1.813	0.076	1.813	0.0213142	0.0144538		34	0.004	0.037	2.008	0.033	2.004	0.00780472	0.00322542		34	0	0.126	3.804	0.126	3.804	0.033083	0.033083		34	0	0.129	2.376	0.129
37	0	0.056	2.021	0.056	2.021	0.0133204	0.0133204		37	0.007	0.05	2.27	0.043	2.263	0.0167192	0.0183582		37	0	0.09	1.809	0.09	1.809	0.0252963	0.0184638		37	0.001	0.037	1.998	0.036	1.997	0.00854408	0.0039682		37	0.002	0.109	3.729	0.107	3.727	0.0286747	0.0286747		37	0	0.107	2.364	0.107
40	0	0.07	2.011	0.07	2.011	0.0167333	0.0167333		40	0.011	0.048	2.278	0.037	2.267	0.0143609	0.0160039		40	0.0005061	0.085	1.787	0.0844939	1.78649	0.0240479	0.0172067		40	0.001	0.037	1.998	0.036	1.997	0.00854408	0.0039682		40	0.001	0.124	3.752	0.123	3.751	0.0327516	0.0327516		40	0	0.147	2.37	0.147
43	0	0.052	2.027	0.052	2.027	0.0123324	0.0123324		43	0.005	0.025	2.282	0.02	2.277	0.00772858	0.00938255		43	0	0.106	1.826	0.106	1.826	0.029516	0.0227131		43	0.0007032	0.03	2.002	0.0292968	2.0013	0.00693825	0.00235495		43	0	0.129	3.734	0.129	3.734	0.0345056	0.0345056		43	0	0.162	2.375	0.162
46	0	0.052	2.034	0.052	2.034	0.0122899	0.0122899		46	0.003	0.032	2.274	0.029	2.271	0.011236	0.0128842		46	0	0.101	1.79	0.101	1.79	0.0286894	0.0218807		46	0.002	0.049	1.992	0.047	1.99	0.011194	0.00663036		46	0.0005571	0.135	3.738	0.134443	3.73744	0.0359284	0.0359284		46	0.0006566	0.178	2.359	0.177343
49	0	0.079	2.024	0.079	2.024	0.0187635	0.0187635		49	0.006	0.017	2.268	0.011	2.262	0.0042789	0.00593863		49	0	0.076	1.777	0.076	1.777	0.021746	0.0148886		49	0.0007032	0.056	1.999	0.0552968	1.9983	0.0131154	0.0085606		49	0	0.135	3.714	0.135	3.714	0.036305	0.036305		49	0	0.153	2.367	0.153
52	0	0.078	2.032	0.078	2.032	0.018453	0.018453		52	0.004	0.032	2.269	0.028	2.265	0.0108773	0.0125261		52	0	0.088	1.777	0.088	1.777	0.0251796	0.0183463		52	0.002	0.056	2.006	0.054	2.004	0.0127714	0.00821499		52	0	0.116	3.703	0.116	3.703	0.0312881	0.0312881		52	0	0.158	2.359	0.158
55	0	0.076	2.016	0.076	2.016	0.0181226	0.0181226		55	0.006	0.034	2.276	0.028	2.27	0.0108534	0.0125021		55	0	0.101	1.785	0.101	1.785	0.0287697	0.0219616		55	0.0007032	0.062	1.999	0.0612968	1.9983	0.0145385	0.00999026		55	0	0.131	3.717	0.131	3.717	0.0352009	0.0352009		55	0	0.167	2.365	0.167
58	0	0.096	2.02	0.096	2.02	0.0228463	0.0228463		58	0.01	0.034	2.27	0.024	2.26	0.00934405	0.0109953		58	0	0.099	1.769	0.099	1.769	0.0284551	0.0216448		58	0.0007032	0.067	2.001	0.0662968	2.0003	0.0157087	0.0111658		58	0.0005571	0.141	3.699	0.140443	3.69844	0.0379276	0.0379276		58	0	0.166	2.365	0.166
61	0	0.111	2.029	0.111	2.029	0.0262989	0.0262989		61	0.014	0.029	2.272	0.015	2.258	0.00584521	0.00750232		61	0	0.104	1.794	0.104	1.794	0.0294757	0.0226725		61	0	0.064	2.015	0.064	2.015	0.0150538	0.010508		61	0.002	0.138	3.731	0.136	3.729	0.0364268	0.0364268		61	0.0006566	0.18	2.374	0.179343
64	0	0.11	2.022	0.11	2.022	0.0261522	0.0261522		64	0.01	0.045	2.278	0.035	2.268	0.0135787	0.0152229		64	0	0.131	1.77	0.131	1.77	0.0376314	0.0308854		64	0.001	0.056	1.985	0.055	1.984	0.013139	0.00858432		64	0.0005571	0.155	3.713	0.154443	3.71244	0.0415511	0.0415511		64	0	0.204	2.376	0.204
67	0	0.111	2.039	0.111	2.039	0.0261699	0.0261699		67	0.007	0.054	2.278	0.047	2.271	0.0182101	0.0198466		67	0	0.127	1.792	0.127	1.792	0.0360345	0.0292773		67	0.002	0.064	2.011	0.062	2.009	0.0146269	0.0100791		67	0.003	0.141	3.777	0.138	3.774	0.0365218	0.0365218		67	0	0.2	2.368	0.2
70	0	0.087	2.048	0.087	2.048	0.0204214	0.0204214		70	0.011	0.063	2.271	0.052	2.26	0.0202454	0.0218786		70	0	0.127	1.793	0.127	1.793	0.0360144	0.0292571		70	0.001	0.067	1.995	0.066	1.994	0.0156877	0.0111448		70	0	0.146	3.774	0.146	3.774	0.038639	0.038639		70	0	0.226	2.368	0.226
73	0	0.096	2.04	0.096	2.04	0.0226223	0.0226223		73	0.006	0.045	2.278	0.039	2.272	0.0151039	0.0167456		73	0	0.15	1.795	0.15	1.795	0.0424893	0.0357774		73	0.001	0.056	1.985	0.055	1.984	0.013139	0.00858432		73	0	0.163	3.815	0.163	3.815	0.0426744	0.0426744		73	0	0.199	2.369	0.199
76	0	0.085	2.044	0.085	2.044	0.019991	0.019991		76	0.007	0.041	2.278	0.034	2.271	0.0131733	0.0148182		76	0	0.124	1.799	0.124	1.799	0.0350464	0.0282823		76	0.003	0.064	1.998	0.061	1.995	0.014492	0.00994356		76	0.006	0.132	3.775	0.126	3.769	0.0333902	0.0333902		76	0	0.249	2.372	0.249
79	0	0.115	2.046	0.115	2.046	0.0270202	0.0270202		79	0.007	0.045	2.278	0.038	2.271	0.0147231	0.0163654		79	0	0.108	1.819	0.108	1.819	0.0301887	0.0233905		79	0.002	0.075	1.988	0.073	1.986	0.0174215	0.0128866		79	0.002	0.153	3.794	0.151	3.792	0.0397725	0.0397725		79	0.0006566	0.181	2.378	0.180343
82	0	0.12	2.049	0.12	2.049	0.0281537	0.0281537		82	0.012	0.062	2.277	0.05	2.265	0.0194238	0.0210583		82	0	0.124	1.812	0.124	1.812	0.034795	0.0280291		82	0.001	0.073	1.998	0.072	1.997	0.0170882	0.0125517		82	0	0.148	3.779	0.148	3.779	0.0391165	0.0391165		82	0	0.235	2.377	0.235
85	0	0.092	2.043	0.092	2.043	0.0216479	0.0216479		85	0.004	0.065	2.283	0.061	2.279	0.0235515	0.0251791		85	0	0.141	1.813	0.141	1.813	0.0395434	0.0328108		85	0	0.08	1.992	0.08	1.992	0.0190345	0.014507		85	0.008	0.149	3.762	0.141	3.754	0.0375145	0.0375145		85	0	0.206	2.363	0.206
	1	2	3	4	5	6	7	8	9	10	Count	Average	variance	Std. Dev	SE
0	1	1	1	1	1	1	1	1	1	1	10	1	0	0	0
1	0	0	0	0	0	0	0	0	0	0	10	0	0	0	0
4	0.00150934	-0.00112689	0.00158114	0.00609499	0.000573523	0.00382964	0.0105254	0.00848593	0.0123546	0.0133037	10	0.00571314	2.71347e-05	0.0052091	0.00164726
7	0.0027007	0.00205989	0.00799534	0.0049267	0.00421076	0.00445801	0.0211495	0.0162328	0.0154912	0.015001	10	0.00942259	4.72556e-05	0.00687427	0.00217383
10	0.00610987	0.00479573	0.00960523	0.00461876	0.00499396	0.00314287	0.0206288	0.0124914	0.0130235	0.0160539	10	0.0095464	3.40359e-05	0.00583403	0.00184488
13	0.00602714	0.00205606	0.011068	0.00656854	0.00443046	0.00740067	0.0321173	0.012842	0.0167391	0.0160539	10	0.0115303	7.61644e-05	0.00872722	0.00275979
16	0.00768775	0.00594052	0.00971377	-0.000105451	0.00744338	0.00948538	0.0304475	0.0150591	0.0197506	0.0163925	10	0.0121815	7.36525e-05	0.0085821	0.0027139
19	0.00774582	0.00479156	0.00334818	0.00399407	0.0083002	0.0112589	0.0328116	0.0134585	0.0218483	0.0161219	10	0.0123679	8.568e-05	0.00925635	0.00292711
22	0.00648006	0.00712295	0.00971377	0.00453209	0.0274654	0.00995523	0.0350666	0.0160581	0.0199082	0.0190883	10	0.0155391	9.94091e-05	0.00997041	0.00315292
25	0.00884036	0.00711087	0.0123276	0.000927438	0.0214512	0.0148958	0.0365797	0.0145586	0.0203871	0.0212313	10	0.015831	9.70899e-05	0.00985342	0.00311592
28	0.00957619	0.00825122	0.00974112	0.00721736	0.0194195	0.0139121	0.0385426	0.0166092	0.0229331	0.0216025	10	0.0167805	9.06194e-05	0.00951942	0.00301031
31	0.0138924	0.00437926	0.0157404	0.00798997	0.0259801	0.0125849	0.0445626	0.019847	0.0275388	0.0195241	10	0.019204	0.000132057	0.0114916	0.00363396
34	0.0122718	0.0155673	0.0144538	0.00322542	0.033083	0.0180591	0.0460218	0.0192459	0.0202975	0.0268481	10	0.0209074	0.000142545	0.0119392	0.00377551
37	0.0133204	0.0183582	0.0184638	0.0039682	0.0286747	0.0138675	0.0458872	0.0197132	0.0240868	0.0240995	10	0.021044	0.000123598	0.0111175	0.00351566
40	0.0167333	0.0160039	0.0172067	0.0039682	0.0327516	0.021648	0.0508478	0.0310234	0.0259782	0.0249248	10	0.0241086	0.000157897	0.0125657	0.00397362
43	0.0123324	0.00938255	0.0227131	0.00235495	0.0345056	0.0245188	0.054263	0.0183666	0.0265603	0.0232597	10	0.0228257	0.000207945	0.0144203	0.00456009
46	0.0122899	0.0128842	0.0218807	0.00663036	0.0359284	0.0277622	0.0551768	0.0256666	0.0256335	0.0275148	10	0.0251367	0.000188911	0.0137445	0.00434638
49	0.0187635	0.00593863	0.0148886	0.0085606	0.036305	0.022861	0.0539776	0.0237887	0.0268113	0.027612	10	0.0239507	0.000194151	0.0139338	0.00440626
52	0.018453	0.0125261	0.0183463	0.00821499	0.0312881	0.0239465	0.0522664	0.0227016	0.0248999	0.0222107	10	0.0234854	0.000144301	0.0120125	0.0037987
55	0.0181226	0.0125021	0.0219616	0.00999026	0.0352009	0.025634	0.0604854	0.0253089	0.0237426	0.02421	10	0.0257158	0.000199874	0.0141377	0.00447073
58	0.0228463	0.0109953	0.0216448	0.0111658	0.0379276	0.0254377	0.0585177	0.0310972	0.0254328	0.0264163	10	0.0271482	0.000187487	0.0136926	0.00432998
61	0.0262989	0.00750232	0.0226725	0.010508	0.0364268	0.0279327	0.0658765	0.0273419	0.0326738	0.0279247	10	0.0285158	0.00025363	0.0159258	0.00503617
64	0.0261522	0.0152229	0.0308854	0.00858432	0.0415511	0.0327101	0.0598567	0.028897	0.0364979	0.0229347	10	0.0303292	0.000201895	0.014209	0.00449327
67	0.0261699	0.0198466	0.0292773	0.0100791	0.0365218	0.0320607	0.071643	0.0282464	0.0330406	0.031147	10	0.0318032	0.000253018	0.0159065	0.00503009
70	0.0204214	0.0218786	0.0292571	0.0111448	0.038639	0.0371568	0.0688315	0.0241946	0.0370938	0.0321802	10	0.0320798	0.000243671	0.01561	0.0049363
73	0.0226223	0.0167456	0.0357774	0.00858432	0.0426744	0.0318482	0.0689739	0.0307759	0.0349417	0.0315885	10	0.0324532	0.000263612	0.0162361	0.00513431
76	0.019991	0.0148182	0.0282823	0.00994356	0.0333902	0.0415827	0.0714681	0.0237633	0.0351282	0.0287595	10	0.0307127	0.000295865	0.0172007	0.00543935
79	0.0270202	0.0163654	0.0233905	0.0128866	0.0397725	0.0280689	0.0727308	0.0258768	0.0366687	0.0236825	10	0.0306463	0.000283744	0.0168447	0.00532676
82	0.0281537	0.0210583	0.0280291	0.0125517	0.0391165	0.0387465	0.0708595	0.0258131	0.0373438	0.0330177	10	0.033469	0.000242336	0.0155672	0.00492277
85	0.0216479	0.0251791	0.0328108	0.014507	0.0375145	0.0333222	0.0747156	0.0372919	0.0353374	0.0330273	10	0.0345354	0.000254784	0.0159619	0.00504761
Repeat#1	39A (C223V+K240A) (October 4th, 2023)								Repeat#2									Repeat#3									Repeat#4									Repeat#5									Repeat#6
	Background	Bleached	Whole Cell	Bleached	Whole Cell	FRAP	Normalize			Background	Bleached	Whole Cell	Bleached	Whole Cell	FRAP	Normalize			Background	Bleached	Whole Cell	Bleached	Whole Cell	FRAP	Normalize			Background	Bleached	Whole Cell	Bleached	Whole Cell	FRAP	Normalize			Background	Bleached	Whole Cell	Bleached	Whole Cell	FRAP	Normalize			Background	Bleached	Whole Cell	Bleached
				Minus Back	Minus Back								Minus Back	Minus Back								Minus Back	Minus Back								Minus Back	Minus Back								Minus Back	Minus Back								Minus Back
0	0.226	7.953	6.878	7.727	6.652	1	1		0	0.017	4.267	4.852	4.25	4.835	1	1		0	0	9.006	8.066	9.006	8.066	1	1		0	0	3.918	4.457	3.918	4.457	1	1		0	0	4.415	7.349	4.415	7.349	1	1		0	0.0006158	6.435	6.745	6.43438
1	0.208	1.12	6.087	0.912	5.879	0.133547	0		1	0.019	0.433	4.355	0.414	4.336	0.108622	0		1	0	2.705	6.956	2.705	6.956	0.348284	0		1	0	1.216	3.983	1.216	3.983	0.347297	0		1	0	0.588	6.723	0.588	6.723	0.145583	0		1	0	0.952	6.207	0.952
4	0.215	2.01	6.234	1.795	6.019	0.256733	0.142173		4	0.02	0.977	4.457	0.957	4.437	0.245375	0.153417		4	0	4.259	7.05	4.259	7.05	0.541059	0.295796		4	0	1.744	4.093	1.744	4.093	0.484711	0.21053		4	0	1.619	6.884	1.619	6.884	0.391475	0.287788		4	0	2.193	6.319	2.193
7	0.235	2.263	6.285	2.028	6.05	0.288572	0.178919		7	0.017	1.243	4.487	1.226	4.47	0.312026	0.22819		7	0	4.602	7.182	4.602	7.182	0.573888	0.34617		7	0	1.82	4.16	1.82	4.16	0.497687	0.230411		7	0	1.896	6.926	1.896	6.926	0.455673	0.362926		7	0.0006158	2.546	6.354	2.54538
10	0.229	2.737	6.306	2.508	6.077	0.355287	0.255918		10	0.021	1.327	4.474	1.306	4.453	0.333655	0.252455		10	0	4.946	7.279	4.946	7.279	0.608567	0.399381		10	0	1.933	4.183	1.933	4.183	0.525681	0.2733		10	0	1.902	6.944	1.902	6.944	0.45593	0.363227		10	0.0006158	2.729	6.366	2.72838
13	0.204	2.777	6.347	2.573	6.143	0.360579	0.262025		13	0.018	1.553	4.501	1.535	4.483	0.389536	0.315145		13	0	5.187	7.293	5.187	7.293	0.636995	0.443002		13	0	2.137	4.197	2.137	4.197	0.57922	0.355327		13	0	2	6.982	2	6.982	0.476813	0.387667		13	0	2.947	6.354	2.947
16	0.216	2.767	6.3	2.551	6.084	0.360963	0.262468		16	0.015	1.607	4.509	1.592	4.494	0.403012	0.330263		16	0	5.337	7.297	5.337	7.297	0.655057	0.470716		16	0	2.149	4.168	2.149	4.168	0.586526	0.366519		16	0	2.149	6.944	2.149	6.944	0.515139	0.432524		16	0.001	3.145	6.355	3.144
19	0.189	2.91	6.328	2.721	6.139	0.381568	0.286249		19	0.017	1.59	4.531	1.573	4.514	0.396437	0.322888		19	0	5.319	7.34	5.319	7.34	0.649023	0.461457		19	0	2.168	4.173	2.168	4.173	0.591002	0.373378		19	0	2.256	6.981	2.256	6.981	0.537922	0.459188		19	0	3.237	6.34	3.237
22	0.206	3.037	6.337	2.831	6.131	0.397512	0.30465		22	0.013	1.75	4.509	1.737	4.496	0.439522	0.371223		22	0	5.783	7.31	5.783	7.31	0.708536	0.552775		22	0	2.351	4.167	2.351	4.167	0.641811	0.451222		22	0	2.189	6.953	2.189	6.953	0.524048	0.442951		22	0.001	3.246	6.389	3.245
25	0.199	3.193	6.335	2.994	6.136	0.420057	0.33067		25	0.013	1.67	4.525	1.657	4.512	0.417793	0.346846		25	0	5.747	7.329	5.747	7.329	0.7023	0.543206		25	0	2.32	4.2	2.32	4.2	0.628372	0.430632		25	0	2.189	6.954	2.189	6.954	0.523973	0.442863		25	0.0006158	3.208	6.396	3.20738
28	0.196	3.277	6.363	3.081	6.167	0.43009	0.342249		28	0.011	1.74	4.492	1.729	4.481	0.438963	0.370595		28	0	6.054	7.275	6.054	7.275	0.745308	0.609197		28	0	2.375	4.17	2.375	4.17	0.647897	0.460546		28	0	2.399	6.936	2.399	6.936	0.57573	0.503439		28	0	3.208	6.389	3.208
31	0.168	3.32	6.341	3.152	6.173	0.439573	0.353195		31	0.02	1.803	4.478	1.783	4.458	0.455008	0.388596		31	0	6.127	7.319	6.127	7.319	0.74976	0.616029		31	0	2.357	4.178	2.357	4.178	0.641755	0.451136		31	0	2.223	6.944	2.223	6.944	0.532877	0.453285		31	0.001	3.386	6.42	3.385
34	0.173	3.41	6.352	3.237	6.179	0.450989	0.36637		34	0.013	1.84	4.443	1.827	4.43	0.469183	0.404498		34	0	6.127	7.321	6.127	7.321	0.749555	0.615715		34	0	2.433	4.164	2.433	4.164	0.664675	0.486252		34	0	2.521	6.985	2.521	6.985	0.600764	0.532739		34	0	3.382	6.424	3.382
37	0.177	3.383	6.323	3.206	6.146	0.449068	0.364153		37	0.017	1.897	4.435	1.88	4.418	0.484105	0.421239		37	0	6.127	7.261	6.127	7.261	0.755749	0.625219		37	0.0005744	2.466	4.183	2.46543	4.18243	0.670567	0.495278		37	0	2.524	6.987	2.524	6.987	0.601307	0.533374		37	0	3.517	6.426	3.517
40	0.178	3.723	6.343	3.545	6.165	0.495022	0.41719		40	0.016	1.923	4.431	1.907	4.415	0.491391	0.429413		40	0	6.03	7.254	6.03	7.254	0.744502	0.607961		40	0	2.622	4.176	2.622	4.176	0.71425	0.562205		40	0	2.47	6.98	2.47	6.98	0.589032	0.519008		40	0	3.415	6.405	3.415
43	0.162	3.807	6.342	3.645	6.18	0.507751	0.43188		43	0.016	1.893	4.433	1.877	4.417	0.483442	0.420495		43	0	6.373	7.302	6.373	7.302	0.781679	0.665006		43	0	2.466	4.175	2.466	4.175	0.671916	0.497345		43	0	2.521	6.989	2.521	6.989	0.60042	0.532336		43	0	3.522	6.402	3.522
46	0.182	3.78	6.338	3.598	6.156	0.503157	0.426579		46	0.018	2.033	4.424	2.015	4.406	0.520281	0.461823		46	0.000774	6.048	7.336	6.04723	7.33523	0.738361	0.598539		46	0	2.405	4.185	2.405	4.185	0.653729	0.469481		46	0	2.488	6.939	2.488	6.939	0.596831	0.528135		46	0.001	3.609	6.388	3.608
49	0.161	3.577	6.362	3.416	6.201	0.474239	0.393204		49	0.013	1.893	4.404	1.88	4.391	0.487082	0.424578		49	0	6.373	7.295	6.373	7.295	0.782429	0.666156		49	0.0005744	2.497	4.178	2.49643	4.17743	0.679811	0.509441		49	0	2.494	6.953	2.494	6.953	0.597065	0.528409		49	0.0006158	3.517	6.388	3.51638
52	0.173	3.61	6.339	3.437	6.166	0.479863	0.399694		52	0.019	2.047	4.401	2.028	4.382	0.526506	0.468806		52	0	6.373	7.308	6.373	7.308	0.781037	0.664021		52	0	2.601	4.177	2.601	4.177	0.70836	0.553181		52	0	2.662	6.963	2.662	6.963	0.636369	0.574411		52	0	3.749	6.352	3.749
55	0.153	3.857	6.337	3.704	6.184	0.515636	0.44098		55	0.014	2.113	4.385	2.099	4.371	0.54631	0.491024		55	0.000774	6.482	7.313	6.48123	7.31223	0.793842	0.683668		55	0	2.674	4.166	2.674	4.166	0.730164	0.586586		55	0	2.622	6.943	2.622	6.943	0.628613	0.565332		55	0	3.884	6.385	3.884
58	0.149	4.047	6.335	3.898	6.186	0.542467	0.471947		58	0.017	2.14	4.422	2.123	4.405	0.548292	0.493247		58	0	6.663	7.285	6.663	7.285	0.819156	0.722511		58	0	2.5	4.165	2.5	4.165	0.682815	0.514044		58	0	2.698	6.946	2.698	6.946	0.646554	0.58633		58	0	3.836	6.396	3.836
61	0.141	3.93	6.296	3.789	6.155	0.529954	0.457505		61	0.015	2.087	4.42	2.072	4.405	0.53512	0.478471		61	0	6.651	7.272	6.651	7.272	0.819142	0.72249		61	0	2.537	4.184	2.537	4.184	0.689774	0.524706		61	0	2.723	6.973	2.723	6.973	0.650018	0.590385		61	0	3.903	6.386	3.903
64	0.148	3.97	6.313	3.822	6.165	0.533702	0.461832		64	0.014	2.157	4.413	2.143	4.399	0.554212	0.499889		64	0	6.687	7.197	6.687	7.197	0.832159	0.742462		64	0	2.665	4.197	2.665	4.197	0.722331	0.574586		64	0	2.64	6.988	2.64	6.988	0.628852	0.565613		64	0	3.836	6.378	3.836
67	0.137	4.127	6.326	3.99	6.189	0.555001	0.486413		67	0.015	2.157	4.409	2.142	4.394	0.554584	0.500306		67	0	7.018	7.255	7.018	7.255	0.866368	0.794953		67	0	2.613	4.169	2.613	4.169	0.712994	0.56028		67	0	2.698	6.955	2.698	6.955	0.645717	0.585351		67	0	3.686	6.373	3.686
70	0.151	4.283	6.323	4.132	6.172	0.576336	0.511037		70	0.011	2.107	4.382	2.096	4.371	0.545529	0.490148		70	0	6.548	7.281	6.548	7.281	0.80546	0.701495		70	0	2.619	4.19	2.619	4.19	0.711049	0.557301		70	0	2.674	6.948	2.674	6.948	0.640618	0.579383		70	0	3.841	6.387	3.841
73	0.109	4.087	6.293	3.978	6.184	0.553779	0.485003		73	0.013	2.183	4.382	2.17	4.369	0.565048	0.512045		73	0	6.777	7.279	6.777	7.279	0.833858	0.74507		73	0.001	2.695	4.21	2.694	4.209	0.72811	0.583439		73	0	2.671	6.95	2.671	6.95	0.639715	0.578326		73	0	4.145	6.423	4.145
76	0.105	4.233	6.265	4.128	6.16	0.5769	0.511687		76	0.013	2.24	4.365	2.227	4.352	0.582155	0.531237		76	0	7	7.214	7	7.214	0.869057	0.799079		76	0	2.613	4.165	2.613	4.165	0.713678	0.561329		76	0	2.683	6.96	2.683	6.96	0.641666	0.58061		76	0	3.903	6.433	3.903
79	0.097	4.31	6.246	4.213	6.149	0.589832	0.526613		79	0.013	2.183	4.328	2.17	4.315	0.572119	0.519978		79	0	6.801	7.196	6.801	7.196	0.846463	0.764411		79	0	2.875	4.186	2.875	4.186	0.781298	0.664929		79	0	2.744	6.945	2.744	6.945	0.657672	0.599343		79	0	3.908	6.414	3.908
82	0.102	4.44	6.267	4.338	6.165	0.605756	0.544991		82	0.014	2.273	4.332	2.259	4.318	0.59517	0.545838		82	0	6.928	7.222	6.928	7.222	0.859165	0.783901		82	0.0005744	2.744	4.189	2.74343	4.18843	0.74511	0.609486		82	0	2.884	6.997	2.884	6.997	0.68609	0.632603		82	0	3.787	6.37	3.787
85	0.097	4.447	6.229	4.35	6.132	0.610701	0.550698		85	0.014	2.297	4.331	2.283	4.317	0.601633	0.553088		85	0	6.928	7.231	6.928	7.231	0.858096	0.782261		85	0	2.848	4.18	2.848	4.18	0.775072	0.655389		85	0	2.899	6.986	2.899	6.986	0.690744	0.63805		85	0	3.899	6.366	3.899
	1	2	3	4	5	6	7	8	9	10	Count	Average	variance	Std. Dev	SE
0	1	1	1	1	1	1	1	1	1	1	10	1	0	0	0
1	0	0	0	0	0	0	0	0	0	0	10	0	0	0	0
4	0.142173	0.153417	0.295796	0.21053	0.287788	0.241892	0.315975	0.234013	0.203722	0.276103	10	0.236141	0.0035127	0.059268	0.0187422
7	0.178919	0.22819	0.34617	0.230411	0.362926	0.308819	0.411802	0.338623	0.276041	0.34786	10	0.302976	0.0052885	0.0727221	0.0229967
10	0.255918	0.252455	0.399381	0.2733	0.363227	0.343783	0.430506	0.396464	0.29073	0.434449	10	0.344021	0.00509206	0.0713586	0.0225656
13	0.262025	0.315145	0.443002	0.355327	0.387667	0.387714	0.481809	0.423776	0.326278	0.428294	10	0.381104	0.00447865	0.0669227	0.0211628
16	0.262468	0.330263	0.470716	0.366519	0.432524	0.426437	0.48988	0.478904	0.343513	0.458238	10	0.405946	0.00579887	0.0761503	0.0240808
19	0.286249	0.322888	0.461457	0.373378	0.459188	0.446122	0.535419	0.478062	0.35165	0.445364	10	0.415978	0.00614181	0.0783697	0.0247827
22	0.30465	0.371223	0.552775	0.451222	0.442951	0.442895	0.509946	0.549107	0.357954	0.488355	10	0.447108	0.00680802	0.0825107	0.0260922
25	0.33067	0.346846	0.543206	0.430632	0.442863	0.434816	0.566404	0.590513	0.374849	0.52836	10	0.458916	0.00872348	0.0933995	0.0295355
28	0.342249	0.370595	0.609197	0.460546	0.503439	0.435563	0.551764	0.621458	0.39508	0.526165	10	0.481606	0.00944624	0.0971918	0.0307347
31	0.353195	0.388596	0.616029	0.451136	0.453285	0.467071	0.590017	0.612327	0.403009	0.520479	10	0.485514	0.00905874	0.0951774	0.0300977
34	0.36637	0.404498	0.615715	0.486252	0.532739	0.465975	0.599998	0.680914	0.417561	0.509546	10	0.507957	0.0101966	0.100978	0.0319321
37	0.364153	0.421239	0.625219	0.495278	0.533374	0.492009	0.585955	0.582971	0.430179	0.559492	10	0.508987	0.00704629	0.0839422	0.0265448
40	0.41719	0.429413	0.607961	0.562205	0.519008	0.474361	0.622282	0.640461	0.437852	0.570477	10	0.528121	0.00710973	0.0843192	0.0266641
43	0.43188	0.420495	0.665006	0.497345	0.532336	0.495547	0.706548	0.661146	0.412778	0.554122	10	0.53772	0.0115777	0.1076	0.034026
46	0.426579	0.461823	0.598539	0.469481	0.528135	0.513978	0.644042	0.698521	0.442249	0.549341	10	0.533269	0.0081485	0.0902691	0.0285456
49	0.393204	0.424578	0.666156	0.509441	0.528409	0.496022	0.666143	0.66745	0.429954	0.605978	10	0.538734	0.0113769	0.106662	0.0337296
52	0.399694	0.468806	0.664021	0.553181	0.574411	0.54559	0.678638	0.701214	0.468322	0.574294	10	0.562817	0.00976027	0.0987941	0.0312414
55	0.44098	0.491024	0.683668	0.586586	0.565332	0.568188	0.69866	0.643197	0.467948	0.608751	10	0.575433	0.00773732	0.0879621	0.027816
58	0.471947	0.493247	0.722511	0.514044	0.58633	0.557508	0.683187	0.656409	0.47288	0.581033	10	0.57391	0.00799974	0.0894413	0.0282838
61	0.457505	0.478471	0.72249	0.524706	0.590385	0.571785	0.682401	0.72665	0.480528	0.599643	10	0.583456	0.0101114	0.100555	0.0317984
64	0.461832	0.499889	0.742462	0.574586	0.565613	0.559622	0.713925	0.697201	0.467662	0.604274	10	0.588706	0.0101722	0.100858	0.031894
67	0.486413	0.500306	0.794953	0.56028	0.585351	0.530815	0.720478	0.732789	0.485642	0.633502	10	0.603053	0.0126313	0.112389	0.0355405
70	0.511037	0.490148	0.701495	0.557301	0.579383	0.559541	0.704081	0.748229	0.482061	0.615518	10	0.59488	0.0089846	0.0947871	0.0299743
73	0.485003	0.512045	0.74507	0.583439	0.578326	0.614445	0.760528	0.708944	0.520008	0.632142	10	0.613995	0.00956327	0.097792	0.0309245
76	0.511687	0.531237	0.799079	0.561329	0.58061	0.566208	0.732026	0.739518	0.513387	0.64481	10	0.617989	0.010927	0.104532	0.0330561
79	0.526613	0.519978	0.764411	0.664929	0.599343	0.569426	0.731003	0.665173	0.539631	0.650207	10	0.623071	0.00735805	0.0857791	0.0271257
82	0.544991	0.545838	0.783901	0.609486	0.632603	0.550958	0.796086	0.733019	0.529028	0.640075	10	0.636598	0.0103033	0.101505	0.0320987
85	0.550698	0.553088	0.782261	0.655389	0.63805	0.573398	0.783443	0.741352	0.547378	0.681368	10	0.650643	0.00893875	0.094545	0.0298977
Repeat#1	39A (Quad) (October 5th, 2023)								Repeat#2									Repeat#3									Repeat#4									Repeat#5									Repeat#6
	Background	Bleached	Whole Cell	Bleached	Whole Cell	FRAP	Normalize			Background	Bleached	Whole Cell	Bleached	Whole Cell	FRAP	Normalize			Background	Bleached	Whole Cell	Bleached	Whole Cell	FRAP	Normalize			Background	Bleached	Whole Cell	Bleached	Whole Cell	FRAP	Normalize			Background	Bleached	Whole Cell	Bleached	Whole Cell	FRAP	Normalize			Background	Bleached	Whole Cell	Bleached
				Minus Back	Minus Back								Minus Back	Minus Back								Minus Back	Minus Back								Minus Back	Minus Back								Minus Back	Minus Back								Minus Back
0	0	9.967	7.154	9.967	7.154	1	1		0	0	20.438	15.215	20.438	15.215	1	1		0	0.001	10.764	9.035	10.763	9.034	1	1		0	0	3.242	5.327	3.242	5.327	1	1		0	0	14.993	14.235	14.993	14.235	1	1		0	0	11.354	11.359	11.354
1	0	2.113	5.843	2.113	5.843	0.259566	0		1	0	2.804	12.203	2.804	12.203	0.171059	0		1	0.0009021	1.118	8.274	1.1171	8.2731	0.113337	0		1	0	0.54	4.667	0.54	4.667	0.190119	0		1	0	2.931	12.979	2.931	12.979	0.214409	0		1	0.001	0.937	9.915	0.936
4	0	3.201	6.033	3.201	6.033	0.380835	0.163781		4	0.0005203	5.854	12.739	5.85348	12.7385	0.342082	0.206315		4	0.0004511	2.508	8.417	2.50755	8.41655	0.25007	0.154212		4	0	1.242	4.873	1.242	4.873	0.418789	0.28235		4	0.0006427	4.931	13.215	4.93036	13.2144	0.354243	0.177998		4	0	2.552	10.238	2.552
7	0	3.588	6.164	3.588	6.164	0.417806	0.213712		7	0	6.964	12.81	6.964	12.81	0.404709	0.281866		7	0.001	3.079	8.466	3.078	8.465	0.305203	0.216391		7	0	1.508	4.906	1.508	4.906	0.505061	0.388874		7	0.001	5.65	13.305	5.649	13.304	0.403142	0.240243		7	0	3.122	10.346	3.122
10	0	3.985	6.27	3.985	6.27	0.456189	0.265551		10	0	7.053	12.693	7.053	12.693	0.41366	0.292664		10	0.001	3.354	8.495	3.353	8.494	0.331336	0.245864		10	0	1.472	4.975	1.472	4.975	0.486166	0.365544		10	0.0006427	6.412	13.371	6.41136	13.3704	0.455277	0.306607		10	0	3.376	10.321	3.376
13	0	3.938	6.163	3.938	6.163	0.458636	0.268855		13	0	7.448	12.908	7.448	12.908	0.429551	0.311834		13	0.001	3.768	8.419	3.767	8.418	0.375607	0.295795		13	0	1.754	4.941	1.754	4.941	0.58329	0.485467		13	0	6.755	13.345	6.755	13.345	0.480591	0.33883		13	0.0005882	3.648	10.266	3.64741
16	0	4.139	6.184	4.139	6.184	0.480408	0.29826		16	0	7.904	12.896	7.904	12.896	0.456274	0.344072		16	0.004	3.754	8.485	3.75	8.481	0.371134	0.29075		16	0	1.601	4.916	1.601	4.916	0.535117	0.425987		16	0	6.898	13.385	6.898	13.385	0.489298	0.349914		16	0	3.744	10.271	3.744
19	0	4.365	6.211	4.365	6.211	0.504437	0.330713		19	0	8.096	12.878	8.096	12.878	0.468011	0.35823		19	0.0009021	3.955	8.496	3.9541	8.4951	0.390684	0.312799		19	0	1.609	4.895	1.609	4.895	0.540099	0.432137		19	0.0006427	6.974	13.361	6.97336	13.3604	0.495556	0.357879		19	0	3.987	10.328	3.987
22	0	4.445	6.202	4.445	6.202	0.514428	0.344206		22	0.0005203	8.281	12.756	8.28048	12.7555	0.483273	0.376642		22	0.002	4.343	8.498	4.341	8.496	0.428866	0.355862		22	0	1.839	4.884	1.839	4.884	0.618694	0.529182		22	0	7.31	13.325	7.31	13.325	0.520858	0.390087		22	0	4.213	10.392	4.213
25	0	4.464	6.089	4.464	6.089	0.526214	0.360124		25	0	8.285	12.777	8.285	12.777	0.482722	0.375978		25	0.0009021	4.687	8.472	4.6861	8.4711	0.464321	0.395849		25	0	1.746	4.842	1.746	4.842	0.592501	0.496841		25	0.0006427	7.332	13.328	7.33136	13.3274	0.522287	0.391906		25	0	4.376	10.325	4.376
28	0	4.445	6.155	4.445	6.155	0.518356	0.349511		28	0	8.281	12.819	8.281	12.819	0.480908	0.37379		28	0.001	4.722	8.485	4.721	8.484	0.467068	0.398947		28	0	1.915	4.929	1.915	4.929	0.638381	0.553491		28	0	7.898	13.313	7.898	13.313	0.563262	0.444064		28	0	4.441	10.255	4.441
31	0	4.631	6.212	4.631	6.212	0.535091	0.372113		31	0.0005203	8.708	12.843	8.70748	12.8425	0.504751	0.402552		31	0.0009021	4.862	8.476	4.8611	8.4751	0.481434	0.415149		31	0	1.75	4.892	1.75	4.892	0.587789	0.491022		31	0.0006427	7.88	13.368	7.87936	13.3674	0.559647	0.439463		31	0.0005882	4.448	10.268	4.44741
34	0	5.029	6.195	5.029	6.195	0.582673	0.436375		34	0	8.74	12.413	8.74	12.413	0.524165	0.425973		34	0.002	4.9	8.413	4.898	8.411	0.488785	0.42344		34	0	1.903	4.951	1.903	4.951	0.631561	0.545071		34	0	7.938	13.33	7.938	13.33	0.565392	0.446776		34	0.001	4.58	10.337	4.579
37	0	4.898	6.211	4.898	6.211	0.566033	0.413902		37	0	9.075	12.395	9.075	12.395	0.545047	0.451163		37	0.002	4.583	8.362	4.581	8.36	0.45994	0.390907		37	0	1.895	4.965	1.895	4.965	0.627133	0.539603		37	0.0006427	7.916	13.363	7.91536	13.3624	0.562414	0.442985		37	0	4.672	10.352	4.672
40	0	5.058	6.254	5.058	6.254	0.580504	0.433446		40	0	9.203	12.499	9.203	12.499	0.548135	0.454889		40	0.0004511	4.772	8.36	4.77155	8.35955	0.479097	0.412513		40	0	1.887	4.861	1.887	4.861	0.637846	0.552831		40	0	8.442	13.331	8.442	13.331	0.601245	0.492414		40	0	4.791	10.336	4.791
43	0	5.04	6.241	5.04	6.241	0.579643	0.432283		43	0	9.263	12.646	9.263	12.646	0.545296	0.451464		43	0.003	5.165	8.413	5.162	8.41	0.515192	0.453222		43	0	2.069	4.855	2.069	4.855	0.70023	0.62986		43	0	8.434	13.275	8.434	13.275	0.603209	0.494914		43	0.0005882	4.809	10.36	4.80841
46	0	5.022	6.129	5.022	6.129	0.588128	0.443742		46	0	9.452	12.639	9.452	12.639	0.55673	0.465258		46	0.003	5.248	8.404	5.245	8.401	0.524036	0.463197		46	0	2.012	4.828	2.012	4.828	0.684747	0.610742		46	0.0006427	8.799	13.312	8.79836	13.3114	0.62755	0.525898		46	0.0005882	4.989	10.399	4.98841
49	0	5.066	6.062	5.066	6.062	0.599838	0.459557		49	0	9.473	12.618	9.473	12.618	0.558895	0.46787		49	0.002	5.372	8.39	5.37	8.388	0.537357	0.47822		49	0	2.065	4.874	2.065	4.874	0.696152	0.624824		49	0	8.701	13.282	8.701	13.282	0.621977	0.518805		49	0	5.046	10.361	5.046
52	0.0007728	5.113	6.18	5.11223	6.17923	0.593828	0.45144		52	0	9.715	12.705	9.715	12.705	0.569248	0.480359		52	0.0004511	5.423	8.403	5.42255	8.40255	0.541675	0.483091		52	0	2.206	4.948	2.206	4.948	0.732564	0.669783		52	0.0006427	8.843	13.33	8.84236	13.3294	0.629836	0.528809		52	0.0005882	5.137	10.35	5.13641
55	0	5.212	6.215	5.212	6.215	0.601932	0.462386		55	0	9.598	12.653	9.598	12.653	0.564704	0.474877		55	0.0009021	5.494	8.345	5.4931	8.3441	0.552567	0.495374		55	0	2.081	4.991	2.081	4.991	0.6851	0.611178		55	0	8.741	13.332	8.741	13.332	0.622493	0.519461		55	0	5.239	10.358	5.239
58	0	5.069	6.238	5.069	6.238	0.583259	0.437166		58	0	9.537	12.454	9.537	12.454	0.570081	0.481364		58	0.002	5.528	8.397	5.526	8.395	0.552506	0.495306		58	0	2.065	4.891	2.065	4.891	0.693733	0.621836		58	0	8.876	13.372	8.876	13.372	0.630217	0.529293		58	0.0005882	5.226	10.414	5.22541
61	0	5.219	6.202	5.219	6.202	0.604004	0.465184		61	0	9.922	12.481	9.922	12.481	0.591812	0.507579		61	0.002	5.827	8.434	5.825	8.432	0.579845	0.52614		61	0	2.274	4.852	2.274	4.852	0.770086	0.716114		61	0.0006427	8.65	13.413	8.64936	13.4124	0.612277	0.506456		61	0.0005882	5.554	10.44	5.55341
64	0	5.245	6.095	5.245	6.095	0.61767	0.48364		64	0	9.911	12.443	9.911	12.443	0.592961	0.508965		64	0.0009021	5.626	8.461	5.6251	8.4601	0.558086	0.501599		64	0	2.286	4.936	2.286	4.936	0.760976	0.704865		64	0.0006427	9.318	13.402	9.31736	13.4014	0.660105	0.567338		64	0	5.489	10.399	5.489
67	0	5.248	6.063	5.248	6.063	0.621285	0.488523		67	0	9.619	12.451	9.619	12.451	0.575121	0.487444		67	0.0004511	5.821	8.434	5.82055	8.43355	0.579296	0.52552		67	0	2.21	4.916	2.21	4.916	0.738669	0.677322		67	0	8.92	13.411	8.92	13.411	0.631499	0.530925		67	0	5.554	10.358	5.554
70	0	5.055	6.049	5.055	6.049	0.599822	0.459535		70	0	9.822	12.175	9.822	12.175	0.600571	0.518146		70	0.0009021	5.823	8.451	5.8221	8.4501	0.578315	0.524414		70	0	2.214	4.861	2.214	4.861	0.748379	0.689311		70	0	9.223	13.412	9.223	13.412	0.652901	0.558169		70	0	5.565	10.355	5.565
73	0	5.27	6.102	5.27	6.102	0.619902	0.486655		73	0	10.228	12.336	10.228	12.336	0.617234	0.538247		73	0.0009021	5.927	8.459	5.9261	8.4581	0.588089	0.535437		73	0	2.125	4.844	2.125	4.844	0.720816	0.655278		73	0	9.259	13.395	9.259	13.395	0.656282	0.562472		73	0	5.624	10.356	5.624
76	0	5.193	6.112	5.193	6.112	0.609845	0.473072		76	0	10.082	12.467	10.082	12.467	0.60203	0.519906		76	0.0009021	6.215	8.455	6.2141	8.4541	0.616961	0.567999		76	0	2.222	4.798	2.222	4.798	0.760945	0.704827		76	0	9.799	13.411	9.799	13.411	0.693728	0.610139		76	0	5.756	10.406	5.756
79	0	5.241	6.053	5.241	6.053	0.621481	0.488788		79	0	10.569	12.335	10.569	12.335	0.637864	0.563135		79	0.0009021	6.203	8.441	6.2021	8.4401	0.616791	0.567808		79	0	2.21	4.826	2.21	4.826	0.752445	0.694331		79	0	9.219	13.33	9.219	13.33	0.656633	0.562919		79	0	5.759	10.298	5.759
82	0	5.31	6.079	5.31	6.079	0.62697	0.496201		82	0	10.445	12.319	10.445	12.319	0.631199	0.555094		82	0.001	6.124	8.401	6.123	8.4	0.611831	0.562214		82	0	2.177	4.822	2.177	4.822	0.741824	0.681217		82	0	9.759	13.415	9.759	13.415	0.690691	0.606272		82	0.001	5.722	10.328	5.721
85	0	5.292	6.106	5.292	6.106	0.622082	0.489599		85	0	10.281	12.182	10.281	12.182	0.628276	0.551568		85	0	6.348	8.452	6.348	8.452	0.630412	0.583169		85	0	2.274	4.826	2.274	4.826	0.774235	0.721237		85	0	9.788	13.382	9.788	13.382	0.694451	0.611059		85	0	5.824	10.359	5.824
	1	2	3	4	5	6	7	8	9	10	Count	Average	variance	Std. Dev	SE
0	1	1	1	1	1	1	1	1	1	1	10	1	0	0	0
1	0	0	0	0	0	0	0	0	0	0	10	0	0	0	0
4	0.163781	0.206315	0.154212	0.28235	0.177998	0.171083	0.115825	0.106066	0.205759	0.226104	10	0.180949	0.00272715	0.0522221	0.0165141
7	0.213712	0.281866	0.216391	0.388874	0.240243	0.229075	0.175546	0.171864	0.27857	0.328879	10	0.252502	0.00465611	0.0682357	0.021578
10	0.265551	0.292664	0.245864	0.365544	0.306607	0.257072	0.212705	0.214907	0.34419	0.376395	10	0.28815	0.00351106	0.0592542	0.0187378
13	0.268855	0.311834	0.295795	0.485467	0.33883	0.288239	0.221506	0.258961	0.443609	0.419758	10	0.333285	0.00765598	0.0874984	0.0276694
16	0.29826	0.344072	0.29075	0.425987	0.349914	0.298415	0.234758	0.284497	0.393952	0.430716	10	0.335132	0.00427394	0.0653753	0.0206735
19	0.330713	0.35823	0.312799	0.432137	0.357879	0.322186	0.262837	0.285894	0.481179	0.469329	10	0.361318	0.00569767	0.0754829	0.0238698
22	0.344206	0.376642	0.355862	0.529182	0.390087	0.343586	0.27283	0.298092	0.532817	0.52581	10	0.396911	0.00950071	0.0974716	0.0308232
25	0.360124	0.375978	0.395849	0.496841	0.391906	0.363934	0.289547	0.319086	0.463926	0.554572	10	0.401176	0.00662677	0.081405	0.0257425
28	0.349511	0.37379	0.398947	0.553491	0.444064	0.374132	0.299032	0.32961	0.56234	0.554555	10	0.423947	0.00989597	0.0994785	0.0314579
31	0.372113	0.402552	0.415149	0.491022	0.439463	0.374244	0.337565	0.351009	0.594957	0.572986	10	0.435106	0.00815844	0.0903241	0.028563
34	0.436375	0.425973	0.42344	0.545071	0.446776	0.385133	0.34734	0.371537	0.647508	0.595718	10	0.462487	0.0100116	0.100058	0.0316411
37	0.413902	0.451163	0.390907	0.539603	0.442985	0.394302	0.358122	0.382916	0.596872	0.600041	10	0.457081	0.00805563	0.0897532	0.0283824
40	0.433446	0.454889	0.412513	0.552831	0.492414	0.407794	0.392826	0.408597	0.645097	0.666058	10	0.486646	0.0102395	0.10119	0.0319992
43	0.432283	0.451464	0.453222	0.62986	0.494914	0.408493	0.378141	0.400221	0.670463	0.644963	10	0.496402	0.0121267	0.110121	0.0348234
46	0.443742	0.465258	0.463197	0.610742	0.525898	0.425694	0.376519	0.407059	0.650875	0.656193	10	0.502518	0.0105738	0.102829	0.0325174
49	0.459557	0.46787	0.47822	0.624824	0.518805	0.433749	0.403135	0.425683	0.692969	0.669222	10	0.517403	0.0112463	0.106048	0.0335355
52	0.45144	0.480359	0.483091	0.669783	0.528809	0.444003	0.41286	0.436347	0.670283	0.707418	10	0.528439	0.0123775	0.111254	0.0351817
55	0.462386	0.474877	0.495374	0.611178	0.519461	0.45449	0.411837	0.439095	0.699679	0.667051	10	0.523543	0.0100661	0.10033	0.0317271
58	0.437166	0.481364	0.495306	0.621836	0.529293	0.450075	0.424369	0.490703	0.668245	0.697832	10	0.529619	0.00966549	0.0983132	0.0310894
61	0.465184	0.507579	0.52614	0.716114	0.506456	0.483406	0.421637	0.502664	0.675326	0.693553	10	0.549806	0.0109465	0.104626	0.0330855
64	0.48364	0.508965	0.501599	0.704865	0.567338	0.478847	0.438193	0.50272	0.732618	0.715146	10	0.563393	0.0123713	0.111226	0.0351728
67	0.488523	0.487444	0.52552	0.677322	0.530925	0.488088	0.452789	0.548813	0.709017	0.761994	10	0.567043	0.0117194	0.108256	0.0342336
70	0.459535	0.518146	0.524414	0.689311	0.558169	0.489433	0.464118	0.52905	0.71911	0.757717	10	0.5709	0.0120208	0.109639	0.034671
73	0.486655	0.538247	0.535437	0.655278	0.562472	0.49567	0.476553	0.522249	0.725955	0.727385	10	0.57259	0.00911562	0.0954757	0.0301921
76	0.473072	0.519906	0.567999	0.704827	0.610139	0.506802	0.472868	0.514764	0.746827	0.787563	10	0.590477	0.0136207	0.116708	0.0369062
79	0.488788	0.563135	0.567808	0.694331	0.562919	0.513533	0.488083	0.530024	0.708502	0.752309	10	0.586943	0.00924463	0.096149	0.030405
82	0.496201	0.555094	0.562214	0.681217	0.606272	0.507732	0.508684	0.575042	0.768917	0.768464	10	0.602984	0.0105725	0.102823	0.0325154
85	0.489599	0.551568	0.583169	0.721237	0.611059	0.516827	0.507162	0.530975	0.738982	0.770028	10	0.60206	0.0109025	0.104415	0.0330189
Repeat#1	39A (Quad+H166A) (September 27th, 2023)								Repeat#2									Repeat#3									Repeat#4									Repeat#5									Repeat#6
	Background	Bleached	Whole Cell	Bleached	Whole Cell	FRAP	Normalize			Background	Bleached	Whole Cell	Bleached	Whole Cell	FRAP	Normalize			Background	Bleached	Whole Cell	Bleached	Whole Cell	FRAP	Normalize			Background	Bleached	Whole Cell	Bleached	Whole Cell	FRAP	Normalize			Background	Bleached	Whole Cell	Bleached	Whole Cell	FRAP	Normalize			Background	Bleached	Whole Cell	Bleached
				Minus Back	Minus Back								Minus Back	Minus Back								Minus Back	Minus Back								Minus Back	Minus Back								Minus Back	Minus Back								Minus Back
0	0	6.745	5.749	6.745	5.749	1	1		0	0	9.878	9.095	9.878	9.095	1	1		0	0	2.932	2.825	2.932	2.825	1	1		0	0	2.879	3.558	2.879	3.558	1	1		0	0	4.108	4.158	4.108	4.158	1	1		0	0.0008157	2.332	3.227	2.33118
1	0	0.095	4.281	0.095	4.281	0.0189142	0		1	0	0.774	7.271	0.774	7.271	0.0980123	0		1	0	0.1	2.39	0.1	2.39	0.0403141	0		1	0	0.103	2.994	0.103	2.994	0.0425157	0		1	0	0.437	3.566	0.437	3.566	0.124038	0		1	0	0.179	2.934	0.179
4	0	0.291	4.492	0.291	4.492	0.0552158	0.0370015		4	0	1.41	7.633	1.41	7.633	0.170082	0.0799006		4	0	0.242	2.492	0.242	2.492	0.0935668	0.0554898		4	0	0.196	3.14	0.196	3.14	0.077142	0.0361638		4	0.0005744	0.801	3.617	0.800426	3.61643	0.224024	0.114145		4	0	0.401	2.984	0.401
7	0	0.399	4.587	0.399	4.587	0.0741403	0.0562908		7	0	1.609	7.652	1.609	7.652	0.193604	0.105979		7	0	0.3	2.489	0.3	2.489	0.116132	0.0790026		7	0	0.213	3.197	0.213	3.197	0.0823382	0.0415907		7	0	0.962	3.767	0.962	3.767	0.258484	0.153484		7	0	0.431	3.047	0.431
10	0	0.472	4.586	0.472	4.586	0.087724	0.0701363		10	0	1.841	7.702	1.841	7.702	0.220082	0.135334		10	0	0.358	2.5	0.358	2.5	0.137974	0.101762		10	0	0.257	3.216	0.257	3.216	0.0987601	0.0587418		10	0	1.12	3.762	1.12	3.762	0.301338	0.202406		10	0	0.493	3.098	0.493
13	0	0.473	4.543	0.473	4.543	0.0887419	0.0711739		13	0	1.84	7.787	1.84	7.787	0.217561	0.132539		13	0	0.373	2.484	0.373	2.484	0.144681	0.108751		13	0	0.285	3.197	0.285	3.197	0.110171	0.0706592		13	0	1.133	3.77	1.133	3.77	0.304188	0.20566		13	0.0008157	0.551	3.085	0.550184
16	0	0.526	4.55	0.526	4.55	0.0985337	0.0811544		16	0	1.882	7.704	1.882	7.704	0.224925	0.140703		16	0	0.421	2.494	0.421	2.494	0.162645	0.12747		16	0	0.359	3.192	0.359	3.192	0.138994	0.100762		16	0	1.203	3.738	1.203	3.738	0.325747	0.230272		16	0	0.569	3.068	0.569
19	0	0.519	4.564	0.519	4.564	0.0969242	0.0795139		19	0	1.931	7.714	1.931	7.714	0.230482	0.146864		19	0	0.46	2.496	0.46	2.496	0.177569	0.143021		19	0	0.406	3.204	0.406	3.204	0.156602	0.119152		19	0	1.19	3.817	1.19	3.817	0.315558	0.218639		19	0	0.573	3.066	0.573
22	0	0.607	4.509	0.607	4.509	0.114741	0.0976742		22	0	2.039	7.702	2.039	7.702	0.243752	0.161576		22	0	0.412	2.496	0.412	2.496	0.15904	0.123714		22	0	0.429	3.205	0.429	3.205	0.165422	0.128364		22	0	1.247	3.791	1.247	3.791	0.332941	0.238484		22	0	0.606	3.045	0.606
25	0	0.562	4.45	0.562	4.45	0.107643	0.0904396		25	0	2.085	7.66	2.085	7.66	0.250617	0.169187		25	0	0.451	2.517	0.451	2.517	0.172643	0.137887		25	0	0.441	3.204	0.441	3.204	0.170102	0.133252		25	0	1.244	3.814	1.244	3.814	0.330137	0.235283		25	0	0.613	3.089	0.613
28	0	0.659	4.506	0.659	4.506	0.124654	0.107778		28	0	2.112	7.732	2.112	7.732	0.251499	0.170165		28	0	0.498	2.489	0.498	2.489	0.192779	0.158869		28	0	0.426	3.189	0.426	3.189	0.165089	0.128016		28	0	1.377	3.848	1.377	3.848	0.362204	0.271891		28	0	0.668	3.056	0.668
31	0	0.687	4.469	0.687	4.469	0.131026	0.114273		31	0	2.109	7.637	2.109	7.637	0.254266	0.173232		31	0	0.501	2.481	0.501	2.481	0.194565	0.160731		31	0	0.507	3.2	0.507	3.2	0.195804	0.160095		31	0	1.43	3.826	1.43	3.826	0.378308	0.290275		31	0	0.606	3.037	0.606
34	0	0.706	4.58	0.706	4.58	0.131386	0.11464		34	0	2.224	7.598	2.224	7.598	0.269506	0.190129		34	0	0.533	2.494	0.533	2.494	0.205914	0.172556		34	0	0.522	3.214	0.522	3.214	0.200719	0.165228		34	0	1.434	3.803	1.434	3.803	0.38166	0.294102		34	0.0008157	0.704	3.084	0.703184
37	0	0.744	4.579	0.744	4.579	0.138488	0.121879		37	0	2.298	7.604	2.298	7.604	0.278254	0.199827		37	0	0.575	2.463	0.575	2.463	0.224935	0.192377		37	0	0.546	3.197	0.546	3.197	0.211064	0.176032		37	0	1.443	3.718	1.443	3.718	0.392836	0.30686		37	0	0.639	3.037	0.639
40	0	0.748	4.612	0.748	4.612	0.138236	0.121623		40	0	2.286	7.562	2.286	7.562	0.278338	0.199921		40	0	0.558	2.468	0.558	2.468	0.217843	0.184986		40	0	0.554	3.202	0.554	3.202	0.213822	0.178913		40	0	1.456	3.739	1.456	3.739	0.394149	0.308359		40	0	0.704	3.041	0.704
43	0	0.823	4.587	0.823	4.587	0.152926	0.136595		43	0	2.265	7.624	2.265	7.624	0.273539	0.1946		43	0	0.56	2.478	0.56	2.478	0.217742	0.184881		43	0	0.566	3.19	0.566	3.19	0.219275	0.184608		43	0	1.475	3.643	1.475	3.643	0.409814	0.326243		43	0.0008157	0.777	3.03	0.776184
46	0	0.821	4.586	0.821	4.586	0.152588	0.136251		46	0	2.302	7.565	2.302	7.565	0.280175	0.201957		46	0	0.579	2.461	0.579	2.461	0.226684	0.194199		46	0	0.582	3.193	0.582	3.193	0.225262	0.190861		46	0	1.525	3.629	1.525	3.629	0.425341	0.343968		46	0	0.766	3.084	0.766
49	0	0.879	4.581	0.879	4.581	0.163546	0.14742		49	0	2.437	7.709	2.437	7.709	0.291066	0.214031		49	0	0.598	2.472	0.598	2.472	0.233081	0.200865		49	0	0.488	3.191	0.488	3.191	0.188998	0.152987		49	0.0005744	1.481	3.635	1.48043	3.63443	0.412292	0.329071		49	0	0.741	3.066	0.741
52	0	0.918	4.601	0.918	4.601	0.170059	0.154059		52	0	2.414	7.666	2.414	7.666	0.289936	0.212779		52	0	0.638	2.475	0.638	2.475	0.24837	0.216796		52	0	0.651	3.203	0.651	3.203	0.251182	0.217932		52	0	1.544	3.593	1.544	3.593	0.434955	0.354943		52	0	0.777	3.071	0.777
55	0	0.921	4.583	0.921	4.583	0.171285	0.155309		55	0	2.371	7.703	2.371	7.703	0.283404	0.205536		55	0	0.608	2.467	0.608	2.467	0.237459	0.205427		55	0	0.588	3.189	0.588	3.189	0.22787	0.193585		55	0	1.598	3.607	1.598	3.607	0.44842	0.370315		55	0	0.814	3.107	0.814
58	0	0.981	4.548	0.981	4.548	0.183848	0.168114		58	0	2.432	7.646	2.432	7.646	0.292862	0.216023		58	0	0.566	2.484	0.566	2.484	0.219543	0.186758		58	0	0.582	3.203	0.582	3.203	0.224559	0.190127		58	0	1.627	3.626	1.627	3.626	0.454165	0.376874		58	0	0.77	3.047	0.77
61	0	0.999	4.507	0.999	4.507	0.188925	0.173288		61	0	2.515	7.611	2.515	7.611	0.30425	0.228648		61	0	0.509	2.491	0.509	2.491	0.196879	0.163141		61	0	0.638	3.18	0.638	3.18	0.247946	0.214553		61	0.0005744	1.693	3.588	1.69243	3.58743	0.477508	0.403522		61	0	0.766	3.007	0.766
64	0	1.026	4.701	1.026	4.701	0.186023	0.170331		64	0	2.477	7.695	2.477	7.695	0.296381	0.219925		64	0	0.573	2.483	0.573	2.483	0.222348	0.18968		64	0	0.654	3.181	0.654	3.181	0.254085	0.220963		64	0	1.636	3.506	1.636	3.506	0.472308	0.397586		64	0	0.752	2.939	0.752
67	0	0.976	4.713	0.976	4.713	0.176507	0.160631		67	0	2.459	7.622	2.459	7.622	0.297046	0.220661		67	0	0.558	2.5	0.558	2.5	0.215055	0.182081		67	0	0.657	3.171	0.657	3.171	0.256055	0.223021		67	0	1.759	3.56	1.759	3.56	0.500115	0.42933		67	0	0.839	2.917	0.839
70	0	0.994	4.728	0.994	4.728	0.179192	0.163368		70	0	2.576	7.592	2.576	7.592	0.312409	0.237693		70	0	0.529	2.503	0.529	2.503	0.203634	0.17018		70	0.0002504	0.61	3.165	0.60975	3.16475	0.238109	0.204279		70	0.001	1.718	3.596	1.717	3.595	0.483421	0.410272		70	0	0.777	3.005	0.777
73	0	0.976	4.767	0.976	4.767	0.174508	0.158593		73	0	2.65	7.602	2.65	7.602	0.320961	0.247174		73	0	0.555	2.495	0.555	2.495	0.214327	0.181323		73	0	0.746	3.197	0.746	3.197	0.288377	0.256778		73	0	1.734	3.638	1.734	3.638	0.482437	0.409149		73	0	0.792	3.008	0.792
76	0	1.021	4.741	1.021	4.741	0.183555	0.167815		76	0	2.475	7.612	2.475	7.612	0.299371	0.223239		76	0	0.553	2.505	0.553	2.505	0.212702	0.17963		76	0	0.69	3.204	0.69	3.204	0.266147	0.233561		76	0.0005744	1.687	3.705	1.68643	3.70443	0.460787	0.384434		76	0	0.898	2.938	0.898
79	0	1.079	4.715	1.079	4.715	0.195052	0.179533		79	0	2.611	7.552	2.611	7.552	0.318331	0.244259		79	0	0.475	2.498	0.475	2.498	0.183213	0.148901		79	0	0.743	3.184	0.743	3.184	0.28839	0.256792		79	0	1.677	3.71	1.677	3.71	0.457523	0.380708		79	0	0.788	2.956	0.788
82	0	1.094	4.743	1.094	4.743	0.196596	0.181107		82	0	2.676	7.55	2.676	7.55	0.326342	0.25314		82	0	0.576	2.487	0.576	2.487	0.223152	0.190519		82	0	0.712	3.186	0.712	3.186	0.276184	0.244044		82	0	1.728	3.677	1.728	3.677	0.475668	0.401422		82	0	0.781	2.983	0.781
85	0	1.084	4.711	1.084	4.711	0.196122	0.180624		85	0	2.696	7.548	2.696	7.548	0.328868	0.255941		85	0	0.602	2.5	0.602	2.5	0.232012	0.199751		85	0	0.719	3.2	0.719	3.2	0.277679	0.245605		85	0	1.709	3.633	1.709	3.633	0.476136	0.401956		85	0	0.81	3.041	0.81
	1	2	3	4	5	6	7	8	9	10	Count	Average	variance	Std. Dev	SE
0	1	1	1	1	1	1	1	1	1	1	10	1	0	0	0
1	0	0	0	0	0	0	0	0	0	0	10	0	0	0	0
4	0.0370015	0.0799006	0.0554898	0.0361638	0.114145	0.110909	0.0515303	0.0513701	0.0283212	0.0735326	10	0.0638364	0.000913622	0.0302262	0.00955836
7	0.0562908	0.105979	0.0790026	0.0415907	0.153484	0.121592	0.0936746	0.0701193	0.0425942	0.104394	10	0.0868721	0.00129441	0.0359779	0.0113772
10	0.0701363	0.135334	0.101762	0.0587418	0.202406	0.148322	0.071759	0.102695	0.0574257	0.120762	10	0.106934	0.00213725	0.0462304	0.0146193
13	0.0711739	0.132539	0.108751	0.0706592	0.20566	0.177426	0.102714	0.102282	0.0865959	0.126949	10	0.118475	0.00194347	0.0440848	0.0139408
16	0.0811544	0.140703	0.12747	0.100762	0.230272	0.188118	0.11189	0.123953	0.0732815	0.135742	10	0.131334	0.00226561	0.0475984	0.0150519
19	0.0795139	0.146864	0.143021	0.119152	0.218639	0.190273	0.124284	0.117437	0.0634767	0.144903	10	0.134756	0.00213577	0.0462144	0.0146143
22	0.0976742	0.161576	0.123714	0.128364	0.238484	0.208603	0.133162	0.119865	0.0948042	0.151521	10	0.145777	0.00215076	0.0463763	0.0146655
25	0.0904396	0.169187	0.137887	0.133252	0.235283	0.207743	0.133259	0.128137	0.0988464	0.165186	10	0.149922	0.00206174	0.0454064	0.0143588
28	0.107778	0.170165	0.158869	0.128016	0.271891	0.238186	0.139674	0.131758	0.108493	0.146472	10	0.16013	0.0029482	0.0542973	0.0171703
31	0.114273	0.173232	0.160731	0.160095	0.290275	0.209395	0.148156	0.148958	0.0971929	0.154014	10	0.165632	0.00284484	0.053337	0.0168666
34	0.11464	0.190129	0.172556	0.165228	0.294102	0.252522	0.153984	0.123358	0.087303	0.172802	10	0.172663	0.00387979	0.062288	0.0196972
37	0.121879	0.199827	0.192377	0.176032	0.30686	0.225819	0.165453	0.143625	0.0950945	0.181922	10	0.180889	0.00343028	0.0585686	0.018521
40	0.121623	0.199921	0.184986	0.178913	0.308359	0.25771	0.164104	0.138741	0.0988093	0.176443	10	0.182961	0.00386861	0.0621982	0.0196688
43	0.136595	0.1946	0.184881	0.184608	0.326243	0.295094	0.151269	0.15766	0.0859622	0.175061	10	0.189197	0.00512466	0.0715868	0.0226377
46	0.136251	0.201957	0.194199	0.190861	0.343968	0.283218	0.172779	0.147578	0.104117	0.203646	10	0.197857	0.00494301	0.0703065	0.0222329
49	0.14742	0.214031	0.200865	0.152987	0.329071	0.273098	0.187858	0.179823	0.100181	0.198219	10	0.198355	0.00418553	0.0646957	0.0204586
52	0.154059	0.212779	0.216796	0.217932	0.354943	0.290222	0.17539	0.168235	0.108157	0.186631	10	0.208514	0.00494761	0.0703392	0.0222432
55	0.155309	0.205536	0.205427	0.193585	0.370315	0.303791	0.169449	0.163927	0.113958	0.184558	10	0.206585	0.00570232	0.0755137	0.0238795
58	0.168114	0.216023	0.186758	0.190127	0.376874	0.289762	0.190388	0.163869	0.0935027	0.205366	10	0.208078	0.0058893	0.0767417	0.0242679
61	0.173288	0.228648	0.163141	0.214553	0.403522	0.292832	0.181141	0.162885	0.114068	0.203172	10	0.213725	0.00670973	0.081913	0.0259032
64	0.170331	0.219925	0.18968	0.220963	0.397586	0.294541	0.179479	0.169644	0.154898	0.198659	10	0.219571	0.00548332	0.0740495	0.0234165
67	0.160631	0.220661	0.182081	0.223021	0.42933	0.34254	0.189196	0.201466	0.117806	0.196066	10	0.22628	0.00841353	0.0917253	0.0290061
70	0.163368	0.237693	0.17018	0.204279	0.410272	0.298622	0.217289	0.184165	0.115621	0.213019	10	0.221451	0.00676096	0.0822251	0.0260019
73	0.158593	0.247174	0.181323	0.256778	0.409149	0.305769	0.21828	0.150946	0.128238	0.225901	10	0.228215	0.0070048	0.0836947	0.0264666
76	0.167815	0.223239	0.17963	0.233561	0.384434	0.369787	0.232957	0.16546	0.147386	0.219834	10	0.23241	0.00676634	0.0822578	0.0260122
79	0.179533	0.244259	0.148901	0.256792	0.380708	0.310725	0.198224	0.193487	0.117786	0.221233	10	0.225165	0.0060058	0.0774971	0.0245067
82	0.181107	0.25314	0.190519	0.244044	0.401422	0.303531	0.212305	0.183746	0.120174	0.214527	10	0.230451	0.00602511	0.0776216	0.0245461
85	0.180624	0.255941	0.199751	0.245605	0.401956	0.310398	0.209106	0.184815	0.129845	0.227338	10	0.234538	0.00584582	0.076458	0.0241781
Repeat#1	39A (Quad+N110A) (September 27th, 2023)								Repeat#2									Repeat#3									Repeat#4									Repeat#5									Repeat#6
	Background	Bleached	Whole Cell	Bleached	Whole Cell	FRAP	Normalize			Background	Bleached	Whole Cell	Bleached	Whole Cell	FRAP	Normalize			Background	Bleached	Whole Cell	Bleached	Whole Cell	FRAP	Normalize			Background	Bleached	Whole Cell	Bleached	Whole Cell	FRAP	Normalize			Background	Bleached	Whole Cell	Bleached	Whole Cell	FRAP	Normalize			Background	Bleached	Whole Cell	Bleached
				Minus Back	Minus Back								Minus Back	Minus Back								Minus Back	Minus Back								Minus Back	Minus Back								Minus Back	Minus Back								Minus Back
0	0.0002969	9.734	8.348	9.7337	8.3477	1	1		0	0.0009947	3.142	3.644	3.14101	3.64301	1	1		0	0.005	9.618	7.32	9.613	7.315	1	1		0	0.0002177	4.347	5.318	4.34678	5.31778	1	1		0	0	4.875	4.696	4.875	4.696	1	1		0	0.0002716	4.397	5.987	4.39673
1	0	0.748	7.26	0.748	7.26	0.0883596	0		1	0.001	0.2	3.14	0.199	3.139	0.073528	0		1	0.005	0.854	5.851	0.849	5.846	0.110511	0		1	0	1.377	4.61	1.377	4.61	0.365423	0		1	0.0004437	1.255	4.02	1.25456	4.01956	0.300653	0		1	0.0005432	1.068	5.249	1.06746
4	0	1.793	7.461	1.793	7.461	0.206097	0.129149		4	0.0003316	0.34	3.245	0.339668	3.24467	0.121416	0.0516885		4	0.008	2.025	6.121	2.017	6.113	0.251077	0.15803		4	0.0002177	1.839	4.878	1.83878	4.87778	0.46118	0.150899		4	0.0004437	2.032	4.201	2.03156	4.20056	0.465882	0.236261		4	0	1.984	5.483	1.984
7	0.0008907	2.486	7.49	2.48511	7.48911	0.28458	0.215239		7	0.002	0.51	3.218	0.508	3.216	0.183206	0.118382		7	0.007	2.549	6.2	2.542	6.193	0.312342	0.226907		7	0.0002177	2.249	4.943	2.24878	4.94278	0.556594	0.301258		7	0	2.245	4.271	2.245	4.271	0.506338	0.29411		7	0	2.154	5.555	2.154
10	0	2.717	7.447	2.717	7.447	0.312894	0.246297		10	0.0006631	0.57	3.236	0.569337	3.23534	0.204099	0.140934		10	0.011	2.745	6.199	2.734	6.188	0.336205	0.253734		10	0	2.339	5.014	2.339	5.014	0.570701	0.323488		10	0	2.407	4.306	2.407	4.306	0.538463	0.340045		10	0	2.352	5.598	2.352
13	0.0002969	2.833	7.384	2.8327	7.3837	0.329015	0.263981		13	0.0003316	0.628	3.227	0.627668	3.22667	0.225615	0.164157		13	0.011	3.089	6.186	3.078	6.175	0.379304	0.302188		13	0	2.544	5.03	2.544	5.03	0.618745	0.399199		13	0	2.426	4.317	2.426	4.317	0.54133	0.344146		13	0.0002716	2.379	5.582	2.37873
16	0	3.12	7.357	3.12	7.357	0.3637	0.302027		16	0.0003316	0.735	3.267	0.734668	3.26667	0.260842	0.20218		16	0.015	3.243	6.162	3.228	6.147	0.3996	0.325006		16	0	2.413	5.017	2.413	5.017	0.588404	0.351386		16	0	2.681	4.327	2.681	4.327	0.596848	0.42353		16	0	2.337	5.592	2.337
19	0.0002969	3.177	7.368	3.1767	7.3677	0.369771	0.308687		19	0.0006631	0.736	3.179	0.735337	3.17834	0.268335	0.210268		19	0.013	3.395	6.126	3.382	6.113	0.420993	0.349057		19	0	2.585	5.022	2.585	5.022	0.629719	0.416491		19	0.0004437	2.569	4.319	2.56856	4.31856	0.572933	0.389335		19	0.0008148	2.621	5.573	2.62019
22	0	3.368	7.379	3.368	7.379	0.391438	0.332454		22	0.0003316	0.785	3.165	0.784668	3.16467	0.287574	0.231033		22	0.011	3.594	6.16	3.583	6.149	0.443402	0.37425		22	0	2.716	5.013	2.716	5.013	0.662819	0.468652		22	0.0004437	2.676	4.302	2.67556	4.30156	0.599159	0.426835		22	0.0005432	2.627	5.626	2.62646
25	0.0005938	3.5	7.331	3.49941	7.33041	0.409407	0.352164		25	0.0009947	0.841	3.184	0.840005	3.18301	0.306081	0.251009		25	0.01	3.73	6.153	3.72	6.143	0.460806	0.393816		25	0	2.664	5.023	2.664	5.023	0.648834	0.446614		25	0	3.014	4.325	3.014	4.325	0.671291	0.529977		25	0	2.676	5.635	2.676
28	0	3.72	7.41	3.72	7.41	0.43054	0.375346		28	0.0006631	0.837	3.164	0.836337	3.16334	0.306639	0.251611		28	0.01	3.831	6.152	3.821	6.142	0.473394	0.407968		28	0.0002177	2.639	5.006	2.63878	5.00578	0.644903	0.440419		28	0	3.074	4.327	3.074	4.327	0.684338	0.548633		28	0.0002716	2.7	5.61	2.69973
31	0	4.024	7.375	4.024	7.375	0.467934	0.416364		31	0.0006631	0.819	3.167	0.818337	3.16634	0.299755	0.244181		31	0.012	3.944	6.164	3.932	6.152	0.486354	0.422538		31	0	2.721	4.966	2.721	4.966	0.670324	0.480479		31	0	2.986	4.321	2.986	4.321	0.66567	0.52194		31	0	2.697	5.607	2.697
34	0	4.093	7.429	4.093	7.429	0.472498	0.421371		34	0.0003316	0.948	3.187	0.947668	3.18667	0.344914	0.292924		34	0.009	4.037	6.189	4.028	6.18	0.495971	0.43335		34	0.0002177	2.779	5.007	2.77878	5.00678	0.678982	0.494124		34	0	2.977	4.335	2.977	4.335	0.66152	0.516006		34	0	2.963	5.632	2.963
37	0	4.199	7.46	4.199	7.46	0.482721	0.432584		37	0.0006631	1.08	3.296	1.07934	3.29534	0.379882	0.330667		37	0.009	4.068	6.203	4.059	6.194	0.498659	0.436372		37	0.0002177	2.861	4.995	2.86078	4.99478	0.700698	0.528344		37	0	2.917	4.34	2.917	4.34	0.647441	0.495874		37	0.0002716	2.739	5.619	2.73873
40	0	4.323	7.429	4.323	7.429	0.49905	0.450496		40	0.0003316	1.118	3.285	1.11767	3.28467	0.39465	0.346608		40	0.016	4.069	6.153	4.053	6.137	0.502546	0.440742		40	0	2.833	5.017	2.833	5.017	0.69082	0.512779		40	0	3.023	4.351	3.023	4.351	0.669272	0.52709		40	0	2.893	5.645	2.893
43	0.0002969	4.093	7.459	4.0927	7.4587	0.470583	0.419269		43	0.0009947	1.079	3.22	1.07801	3.21901	0.38841	0.339872		43	0.013	4.201	6.163	4.188	6.15	0.518188	0.458327		43	0.0004354	2.893	5.024	2.89256	5.02356	0.704423	0.534215		43	0.0004437	2.903	4.309	2.90256	4.30856	0.648937	0.498013		43	0	2.997	5.567	2.997
46	0.0005938	4.36	7.457	4.35941	7.45641	0.501403	0.453077		46	0.0009947	1.123	3.239	1.12201	3.23801	0.401891	0.354423		46	0.013	4.295	6.152	4.282	6.139	0.530768	0.47247		46	0	2.88	5.024	2.88	5.024	0.701303	0.529297		46	0	3.102	4.308	3.102	4.308	0.693617	0.561901		46	0	3.005	5.592	3.005
49	0.0002969	4.675	7.468	4.6747	7.4677	0.536854	0.491964		49	0	1.211	3.216	1.211	3.216	0.436736	0.392034		49	0.011	4.304	6.192	4.293	6.181	0.528515	0.469938		49	0	2.915	5.049	2.915	5.049	0.706311	0.537189		49	0	3.218	4.344	3.218	4.344	0.713592	0.590463		49	0.0002716	3.003	5.588	3.00273
52	0.0005938	4.661	7.449	4.66041	7.44841	0.536598	0.491684		52	0.0006631	1.174	3.198	1.17334	3.19734	0.425623	0.380039		52	0.01	4.449	6.154	4.439	6.144	0.54978	0.493845		52	0	2.874	5.04	2.874	5.04	0.69762	0.523494		52	0	3.366	4.341	3.366	4.341	0.746926	0.638129		52	0	2.963	5.592	2.963
55	0.0008907	4.691	7.314	4.69011	7.31311	0.550009	0.506394		55	0.0006631	1.148	3.152	1.14734	3.15134	0.422267	0.376416		55	0.008	4.504	6.15	4.496	6.142	0.557021	0.501985		55	0	3.049	5.05	3.049	5.05	0.738633	0.588124		55	0.0004437	3.245	4.281	3.24456	4.28056	0.730144	0.614132		55	0.0008148	3.047	5.577	3.04619
58	0	4.746	7.384	4.746	7.384	0.55122	0.507723		58	0.0006631	1.213	3.145	1.21234	3.14434	0.447183	0.40331		58	0.013	4.629	6.143	4.616	6.13	0.573008	0.519958		58	0.0002177	2.929	4.996	2.92878	4.99578	0.71721	0.554364		58	0	3.296	4.287	3.296	4.287	0.740606	0.629091		58	0	2.99	5.613	2.99
61	0.0005938	4.823	7.347	4.82241	7.34641	0.56296	0.520601		61	0.0009947	1.29	3.148	1.28901	3.14701	0.47506	0.433399		61	0.013	4.707	6.135	4.694	6.122	0.583452	0.5317		61	0.0002177	2.959	5.047	2.95878	5.04678	0.717234	0.554403		61	0.0004437	3.241	4.317	3.24056	4.31656	0.723162	0.604148		61	0.0002716	3.162	5.607	3.16173
64	0.0002969	4.967	7.386	4.9667	7.3857	0.57672	0.535694		64	0.0003316	1.262	3.124	1.26167	3.12367	0.468459	0.426274		64	0.02	4.656	6.115	4.636	6.095	0.578795	0.526465		64	0.0002177	3.145	5.032	3.14478	5.03178	0.764595	0.629036		64	0	3.12	4.35	3.12	4.35	0.690906	0.558024		64	0	3.204	5.583	3.204
67	0.0002969	4.943	7.358	4.9427	7.3577	0.576118	0.535033		67	0.0003316	1.32	3.144	1.31967	3.14367	0.486877	0.446154		67	0.014	4.696	6.096	4.682	6.082	0.585788	0.534326		67	0.0004354	3.21	5.059	3.20956	5.05856	0.776214	0.647346		67	0	3.296	4.342	3.296	4.342	0.731225	0.615677		67	0	3.185	5.583	3.185
70	0.0002969	4.902	7.332	4.9017	7.3317	0.573365	0.532014		70	0.0006631	1.336	3.167	1.33534	3.16634	0.489131	0.448586		70	0.02	4.71	6.08	4.69	6.06	0.588919	0.537846		70	0.0002177	3.183	5.031	3.18278	5.03078	0.773988	0.643838		70	0	3.292	4.325	3.292	4.325	0.733208	0.618513		70	0.0005432	3.232	5.594	3.23146
73	0	5.053	7.31	5.053	7.31	0.592817	0.553352		73	0.0009947	1.335	3.126	1.33401	3.12501	0.495106	0.455036		73	0.02	4.75	6.05	4.73	6.03	0.596897	0.546815		73	0	3.077	5.064	3.077	5.064	0.743355	0.595566		73	0.0004437	3.301	4.345	3.30056	4.34456	0.731805	0.616506		73	0	3.313	5.59	3.313
76	0.0002969	5.384	7.302	5.3837	7.3017	0.632333	0.596697		76	0	1.387	3.093	1.387	3.093	0.520101	0.482015		76	0.024	4.788	6.011	4.764	5.987	0.605505	0.556493		76	0.0004354	3.183	5.074	3.18256	5.07356	0.767409	0.63347		76	0	3.315	4.33	3.315	4.33	0.737478	0.624618		76	0	3.384	5.617	3.384
79	0	5.354	7.285	5.354	7.285	0.630286	0.594452		79	0.0003316	1.396	3.053	1.39567	3.05267	0.530266	0.492986		79	0.019	4.71	5.958	4.691	5.939	0.601046	0.551479		79	0	3.169	5.089	3.169	5.089	0.76182	0.624664		79	0	3.468	4.295	3.468	4.295	0.777803	0.682279		79	0.0002716	3.292	5.606	3.29173
82	0.0002969	5.541	7.268	5.5407	7.2677	0.653818	0.620264		82	0	1.441	3.178	1.441	3.178	0.525898	0.488271		82	0.013	4.771	6.179	4.758	6.166	0.587187	0.535899		82	0.000653	3.161	5.08	3.16035	5.07935	0.761184	0.623661		82	0	3.606	4.324	3.606	4.324	0.803329	0.718779		82	0	3.261	5.543	3.261
85	0	5.533	7.253	5.533	7.253	0.654232	0.620719		85	0.0003316	1.488	3.162	1.48767	3.16167	0.545734	0.509682		85	0.01	4.76	6.192	4.75	6.182	0.584682	0.533083		85	0	3.107	5.054	3.107	5.054	0.752088	0.609327		85	0	3.523	4.364	3.523	4.364	0.777645	0.682053		85	0	3.326	5.608	3.326
	1	2	3	4	5	6	7	8	9	10	Count	Average	variance	Std. Dev	SE
0	1	1	1	1	1	1	1	1	1	1	10	1	0	0	0
1	0	0	0	0	0	0	0	0	0	0	10	0	0	0	0
4	0.129149	0.0516885	0.15803	0.150899	0.236261	0.298404	0.252963	0.231491	0.181856	0.247823	10	0.193857	0.00535803	0.0731986	0.0231474
7	0.215239	0.118382	0.226907	0.301258	0.29411	0.347202	0.300867	0.245077	0.284288	0.316115	10	0.264944	0.00433461	0.0658377	0.0208197
10	0.246297	0.140934	0.253734	0.323488	0.340045	0.408199	0.356963	0.302076	0.30976	0.363757	10	0.304525	0.0057104	0.0755672	0.0238964
13	0.263981	0.164157	0.302188	0.399199	0.344146	0.419523	0.362827	0.336714	0.352519	0.417739	10	0.336299	0.00606336	0.0778676	0.0246239
16	0.302027	0.20218	0.325006	0.351386	0.42353	0.403997	0.429469	0.355087	0.365246	0.434676	10	0.35926	0.0051097	0.0714822	0.0226047
19	0.308687	0.210268	0.349057	0.416491	0.389335	0.502499	0.393154	0.380606	0.380383	0.441788	10	0.377227	0.00613236	0.0783094	0.0247636
22	0.332454	0.231033	0.37425	0.468652	0.426835	0.496213	0.397354	0.388407	0.405374	0.46187	10	0.398244	0.00582587	0.0763274	0.0241368
25	0.352164	0.251009	0.393816	0.446614	0.529977	0.511281	0.43583	0.467064	0.447507	0.495835	10	0.43311	0.00691503	0.0831567	0.0262964
28	0.375346	0.251611	0.407968	0.440419	0.548633	0.523275	0.473936	0.397528	0.459786	0.513589	10	0.439209	0.00757652	0.0870432	0.0275255
31	0.416364	0.244181	0.422538	0.480479	0.52194	0.5228	0.403352	0.475634	0.48502	0.556577	10	0.452889	0.00788733	0.0888106	0.0280844
34	0.421371	0.292924	0.43335	0.494124	0.516006	0.60772	0.506713	0.500909	0.526202	0.567755	10	0.486707	0.00766175	0.0875314	0.0276799
37	0.432584	0.330667	0.436372	0.528344	0.495874	0.534894	0.564754	0.495927	0.504015	0.611731	10	0.493516	0.00617716	0.0785949	0.0248539
40	0.450496	0.346608	0.440742	0.512779	0.52709	0.582087	0.552042	0.513932	0.525447	0.606493	10	0.505771	0.00574271	0.0757807	0.023964
43	0.419269	0.339872	0.458327	0.534215	0.498013	0.630788	0.512938	0.540331	0.539057	0.586638	10	0.505945	0.00696082	0.0834315	0.0263834
46	0.453077	0.354423	0.47247	0.529297	0.561901	0.62895	0.530282	0.510789	0.53599	0.601934	10	0.517911	0.00610906	0.0781605	0.0247165
49	0.491964	0.392034	0.469938	0.537189	0.590463	0.628958	0.576279	0.490483	0.550313	0.657903	10	0.538552	0.0063703	0.0798142	0.0252395
52	0.491684	0.380039	0.493845	0.523494	0.638129	0.614806	0.547714	0.530939	0.585999	0.630153	10	0.54368	0.00619996	0.0787398	0.0248997
55	0.506394	0.376416	0.501985	0.588124	0.614132	0.645729	0.578698	0.547942	0.564977	0.635364	10	0.555976	0.00633895	0.0796176	0.0251773
58	0.507723	0.40331	0.519958	0.554364	0.629091	0.620132	0.61282	0.552104	0.627628	0.66557	10	0.56927	0.00611343	0.0781884	0.0247253
61	0.520601	0.433399	0.5317	0.554403	0.604148	0.678932	0.66257	0.537752	0.628729	0.695651	10	0.584788	0.00694468	0.0833347	0.0263528
64	0.535694	0.426274	0.526465	0.629036	0.558024	0.697704	0.55418	0.556809	0.63514	0.69001	10	0.580934	0.00683786	0.0826913	0.0261493
67	0.535033	0.446154	0.534326	0.647346	0.615677	0.691295	0.66329	0.588891	0.633881	0.671623	10	0.602752	0.00592842	0.0769963	0.0243484
70	0.532014	0.448586	0.537846	0.643838	0.618513	0.704928	0.6727	0.572647	0.62804	0.647185	10	0.60063	0.00596975	0.0772642	0.0244331
73	0.553352	0.455036	0.546815	0.595566	0.616506	0.73307	0.648519	0.567799	0.661608	0.699718	10	0.607799	0.00672679	0.082017	0.0259361
76	0.596697	0.482015	0.556493	0.63347	0.624618	0.751509	0.588791	0.602086	0.627594	0.744137	10	0.620741	0.00643006	0.0801877	0.0253576
79	0.594452	0.492986	0.551479	0.624664	0.682279	0.722793	0.670224	0.598549	0.635131	0.728255	10	0.630081	0.00554017	0.0744323	0.0235376
82	0.620264	0.488271	0.535899	0.623661	0.718779	0.724868	0.698414	0.593367	0.666302	0.723754	10	0.639358	0.00680146	0.082471	0.0260796
85	0.620719	0.509682	0.533083	0.609327	0.682053	0.733853	0.600381	0.62954	0.685797	0.738323	10	0.634276	0.00593553	0.0770424	0.0243629
[truncated: 35 more columns]

## Sheet: Repeat 3
Repeat#1	39A (F184L+L160A) (September 29th, 2023)								Repeat#2									Repeat#3									Repeat#4									Repeat#5									Repeat#6
	Background	Bleached	Whole Cell	Bleached	Whole Cell	FRAP	Normalize			Background	Bleached	Whole Cell	Bleached	Whole Cell	FRAP	Normalize			Background	Bleached	Whole Cell	Bleached	Whole Cell	FRAP	Normalize			Background	Bleached	Whole Cell	Bleached	Whole Cell	FRAP	Normalize			Background	Bleached	Whole Cell	Bleached	Whole Cell	FRAP	Normalize			Background	Bleached	Whole Cell	Bleached
				Minus Back	Minus Back								Minus Back	Minus Back								Minus Back	Minus Back								Minus Back	Minus Back								Minus Back	Minus Back								Minus Back
0	0	9.803	9.155	9.803	9.155	1	1		0	0	4.988	4.556	4.988	4.556	1	1		0	0	16.075	13.027	16.075	13.027	1	1		0	0	10.084	8.999	10.084	8.999	1	1		0	0	10.084	8.999	10.084	8.999	1	1		0	0	7.442	6.129	7.442
1	0	0.095	7.578	0.095	7.578	0.0117076	0		1	0	0.012	3.753	0.012	3.753	0.00292052	0		1	0	0.653	10.878	0.653	10.878	0.0486472	0		1	0	0.129	7.116	0.129	7.116	0.0161776	0		1	0	0.129	7.116	0.129	7.116	0.0161776	0		1	0	0.08	5.164	0.08
4	0	0.232	7.916	0.232	7.916	0.0273704	0.0158484		4	0	0.045	3.952	0.045	3.952	0.0104005	0.00750186		4	0	1.09	11.441	1.09	11.441	0.0772069	0.0300201		4	0	0.299	7.542	0.299	7.542	0.035379	0.0195171		4	0	0.299	7.542	0.299	7.542	0.035379	0.0195171		4	0	0.226	5.47	0.226
7	0	0.293	8.025	0.293	8.025	0.0340975	0.0226551		7	0	0.06	4.037	0.06	4.037	0.0135753	0.010686		7	0	1.244	11.587	1.244	11.587	0.0870047	0.040319		7	0	0.39	7.621	0.39	7.621	0.0456682	0.0299755		7	0	0.39	7.621	0.39	7.621	0.0456682	0.0299755		7	0	0.372	5.542	0.372
10	0	0.373	8.092	0.373	8.092	0.0430479	0.0317116		10	0	0.053	4.043	0.053	4.043	0.0119737	0.00907973		10	0	1.319	11.613	1.319	11.613	0.0920436	0.0456155		10	0	0.412	7.629	0.412	7.629	0.0481938	0.0325426		10	0	0.412	7.629	0.412	7.629	0.0481938	0.0325426		10	0	0.435	5.564	0.435
13	0	0.423	8.103	0.423	8.103	0.0487522	0.0374834		13	0	0.074	4.095	0.074	4.095	0.0165057	0.013625		13	0	1.416	11.711	1.416	11.711	0.0979857	0.0518614		13	0	0.443	7.634	0.443	7.634	0.0517861	0.036194		13	0	0.443	7.634	0.443	7.634	0.0517861	0.036194		13	0	0.437	5.6	0.437
16	0	0.479	8.133	0.479	8.133	0.0550027	0.043808		16	0	0.095	4.097	0.095	4.097	0.0211795	0.0183124		16	0	1.395	11.713	1.395	11.713	0.096516	0.0503166		16	0	0.48	7.638	0.48	7.638	0.0560819	0.0405605		16	0	0.48	7.638	0.48	7.638	0.0560819	0.0405605		16	0	0.492	5.546	0.492
19	0	0.538	8.14	0.538	8.14	0.0617244	0.0506094		19	0	0.074	4.072	0.074	4.072	0.016599	0.0137185		19	0	1.445	11.679	1.445	11.679	0.100266	0.0542588		19	0	0.524	7.656	0.524	7.656	0.0610788	0.0456395		19	0	0.524	7.656	0.524	7.656	0.0610788	0.0456395		19	0	0.555	5.517	0.555
22	0	0.604	8.138	0.604	8.138	0.0693136	0.0582884		22	0	0.125	4.093	0.125	4.093	0.0278949	0.0250476		22	0	1.608	11.684	1.608	11.684	0.111529	0.0660973		22	0	0.552	7.607	0.552	7.607	0.0647571	0.0493782		22	0	0.552	7.607	0.552	7.607	0.0647571	0.0493782		22	0	0.636	5.56	0.636
25	0	0.614	8.171	0.614	8.171	0.0701766	0.0591617		25	0	0.126	4.116	0.126	4.116	0.027961	0.0251138		25	0	1.584	11.614	1.584	11.614	0.110527	0.0650436		25	0	0.599	7.625	0.599	7.625	0.0701049	0.054814		25	0	0.599	7.625	0.599	7.625	0.0701049	0.054814		25	0	0.681	5.558	0.681
28	0	0.67	8.175	0.67	8.175	0.0765396	0.0656		28	0	0.119	4.086	0.119	4.086	0.0266015	0.0237503		28	0	1.73	11.621	1.73	11.621	0.120641	0.0756755		28	0	0.658	7.631	0.658	7.631	0.0769495	0.0617712		28	0	0.658	7.631	0.658	7.631	0.0769495	0.0617712		28	0	0.613	5.606	0.613
31	0	0.674	8.187	0.674	8.187	0.0768837	0.0659482		31	0	0.095	4.083	0.095	4.083	0.0212521	0.0183853		31	0	1.73	11.564	1.73	11.564	0.121236	0.0763006		31	0	0.646	7.6	0.646	7.6	0.0758543	0.060658		31	0	0.646	7.6	0.646	7.6	0.0758543	0.060658		31	0	0.636	5.565	0.636
34	0	0.693	8.205	0.693	8.205	0.0788777	0.0679658		34	0	0.132	4.113	0.132	4.113	0.0293138	0.0264706		34	0	1.863	11.581	1.863	11.581	0.130365	0.0858962		34	0	0.636	7.594	0.636	7.594	0.0747391	0.0595244		34	0	0.636	7.594	0.636	7.594	0.0747391	0.0595244		34	0	0.714	5.589	0.714
37	0	0.732	8.21	0.732	8.21	0.0832659	0.072406		37	0	0.121	4.083	0.121	4.083	0.0270684	0.0242187		37	0	1.719	11.642	1.719	11.642	0.119658	0.0746419		37	0	0.664	7.624	0.664	7.624	0.0777225	0.0625569		37	0	0.664	7.624	0.664	7.624	0.0777225	0.0625569		37	0	0.741	5.587	0.741
40	0	0.684	8.18	0.684	8.18	0.0780912	0.06717		40	0	0.126	4.123	0.126	4.123	0.0279135	0.0250662		40	0	1.842	11.691	1.842	11.691	0.127683	0.0830768		40	0	0.745	7.611	0.745	7.611	0.0873526	0.0723454		40	0	0.745	7.611	0.745	7.611	0.0873526	0.0723454		40	0	0.834	5.589	0.834
43	0	0.777	8.205	0.777	8.205	0.0884386	0.0776399		43	0	0.154	4.091	0.154	4.091	0.0343834	0.031555		43	0	1.887	11.674	1.887	11.674	0.130992	0.0865558		43	0	0.761	7.613	0.761	7.613	0.0892052	0.0742284		43	0	0.761	7.613	0.761	7.613	0.0892052	0.0742284		43	0	0.754	5.571	0.754
46	0	0.812	8.207	0.812	8.207	0.0923998	0.0816481		46	0	0.171	4.091	0.171	4.091	0.0381789	0.0353617		46	0	1.835	11.683	1.835	11.683	0.127284	0.0826583		46	0	0.825	7.649	0.825	7.649	0.0962522	0.0813913		46	0	0.825	7.649	0.825	7.649	0.0962522	0.0813913		46	0	0.771	5.537	0.771
49	0	0.748	8.235	0.748	8.235	0.0848276	0.0739862		49	0	0.146	4.08	0.146	4.08	0.0326851	0.0298518		49	0	1.922	11.653	1.922	11.653	0.133662	0.0893624		49	0	0.731	7.577	0.731	7.577	0.0860957	0.0710678		49	0	0.731	7.577	0.731	7.577	0.0860957	0.0710678		49	0	0.779	5.516	0.779
52	0	0.766	8.241	0.766	8.241	0.0868057	0.0759877		52	0	0.161	4.098	0.161	4.098	0.0358849	0.0330609		52	0	1.898	11.634	1.898	11.634	0.132209	0.0878346		52	0	0.783	7.64	0.783	7.64	0.0914597	0.07652		52	0	0.783	7.64	0.783	7.64	0.0914597	0.07652		52	0	0.849	5.542	0.849
55	0	0.865	8.202	0.865	8.202	0.0984908	0.0878113		55	0	0.161	4.109	0.161	4.109	0.0357888	0.0329645		55	0	2.166	11.724	2.166	11.724	0.149719	0.10624		55	0	0.878	7.598	0.878	7.598	0.103123	0.0883753		55	0	0.878	7.598	0.878	7.598	0.103123	0.0883753		55	0	0.729	5.565	0.729
58	0	0.883	8.184	0.883	8.184	0.100761	0.0901088		58	0	0.212	4.125	0.212	4.125	0.0469428	0.0441512		58	0	2.116	11.651	2.116	11.651	0.147179	0.10357		58	0	0.853	7.545	0.853	7.545	0.100891	0.0861061		58	0	0.853	7.545	0.853	7.545	0.100891	0.0861061		58	0	0.897	5.578	0.897
61	0	0.837	8.191	0.837	8.191	0.0954306	0.0847148		61	0	0.212	4.093	0.212	4.093	0.0473098	0.0445193		61	0	2.289	11.579	2.289	11.579	0.160202	0.117259		61	0	0.881	7.508	0.881	7.508	0.104716	0.0899943		61	0	0.881	7.508	0.881	7.508	0.104716	0.0899943		61	0	0.93	5.546	0.93
64	0	0.883	8.177	0.883	8.177	0.100848	0.0901961		64	0	0.163	4.103	0.163	4.103	0.0362864	0.0334636		64	0	2.208	11.546	2.208	11.546	0.154975	0.111765		64	0	0.868	7.544	0.868	7.544	0.102678	0.0879232		64	0	0.868	7.544	0.868	7.544	0.102678	0.0879232		64	0	0.967	5.568	0.967
67	0	0.955	8.227	0.955	8.227	0.108408	0.0978459		67	0	0.2	4.065	0.2	4.065	0.0449393	0.0421419		67	0	2.253	11.619	2.253	11.619	0.15714	0.11404		67	0	0.937	7.577	0.937	7.577	0.110358	0.095729		67	0	0.937	7.577	0.937	7.577	0.110358	0.095729		67	0	0.94	5.518	0.94
70	0	0.949	8.197	0.949	8.197	0.108121	0.0975557		70	0	0.202	4.093	0.202	4.093	0.0450782	0.0422812		70	0	2.227	11.658	2.227	11.658	0.154807	0.111588		70	0	0.942	7.543	0.942	7.543	0.111447	0.0968359		70	0	0.942	7.543	0.942	7.543	0.111447	0.0968359		70	0	1.063	5.554	1.063
73	0	0.959	8.198	0.959	8.198	0.109247	0.098695		73	0	0.21	4.081	0.21	4.081	0.0470013	0.0442099		73	0	2.229	11.645	2.229	11.645	0.155119	0.111916		73	0	0.854	7.556	0.854	7.556	0.100862	0.0860768		73	0	0.854	7.556	0.854	7.556	0.100862	0.0860768		73	0	1.003	5.532	1.003
76	0	0.912	8.239	0.912	8.239	0.103376	0.0927543		76	0	0.245	4.093	0.245	4.093	0.0546741	0.0519052		76	0	2.324	11.581	2.324	11.581	0.162624	0.119805		76	0	0.938	7.556	0.938	7.556	0.110783	0.0961608		76	0	0.938	7.556	0.938	7.556	0.110783	0.0961608		76	0	1.005	5.572	1.005
79	0	0.969	8.238	0.969	8.238	0.10985	0.0993053		79	0	0.196	4.085	0.196	4.085	0.0438249	0.0410242		79	0	2.373	11.632	2.373	11.632	0.165324	0.122643		79	0	0.931	7.575	0.931	7.575	0.10968	0.0950401		79	0	0.931	7.575	0.931	7.575	0.10968	0.0950401		79	0	1.153	5.569	1.153
82	0	0.929	8.205	0.929	8.205	0.105739	0.0951456		82	0	0.177	4.091	0.177	4.091	0.0395186	0.0367052		82	0	2.265	11.599	2.265	11.599	0.158249	0.115206		82	0	1.032	7.546	1.032	7.546	0.122046	0.107609		82	0	1.032	7.546	1.032	7.546	0.122046	0.107609		82	0	1.118	5.552	1.118
85	0	0.989	8.205	0.989	8.205	0.112569	0.102056		85	0	0.259	4.069	0.259	4.069	0.0581392	0.0553805		85	0	2.295	11.632	2.295	11.632	0.15989	0.116931		85	0	1.042	7.49	1.042	7.49	0.12415	0.109748		85	0	1.042	7.49	1.042	7.49	0.12415	0.109748		85	0	1.02	5.575	1.02
	1	2	3	4	5	6	7	8	9	10	Count	Average	variance	Std. Dev	SE
0	1	1	1	1	1	1	1	1	1	1	10	1	0	0	0
1	0	0	0	0	0	0	0	0	0	0	10	0	0	0	0
4	0.0158484	0.00750186	0.0300201	0.0195171	0.0195171	0.021543	0.020511	0.0327489	0.0309038	0.0206838	10	0.0218795	5.81688e-05	0.00762684	0.00241182
7	0.0226551	0.010686	0.040319	0.0299755	0.0299755	0.043072	0.0178225	0.034943	0.0409008	0.0288951	10	0.0299245	0.000110784	0.0105254	0.00332842
10	0.0317116	0.00907973	0.0456155	0.0325426	0.0325426	0.0522962	0.0209003	0.0515784	0.0455643	0.0363124	10	0.0358144	0.000187438	0.0136908	0.00432941
13	0.0374834	0.013625	0.0518614	0.036194	0.036194	0.0521748	0.0210616	0.0604568	0.0560102	0.0467597	10	0.0411821	0.000231673	0.0152208	0.00481324
16	0.043808	0.0183124	0.0503166	0.0405605	0.0405605	0.0610816	0.0380148	0.0521747	0.056712	0.0531039	10	0.0454645	0.00014899	0.0122061	0.00385992
19	0.0506094	0.0137185	0.0542588	0.0456395	0.0456395	0.0709967	0.0413403	0.0534932	0.0711352	0.0631413	10	0.0509973	0.000278931	0.0167012	0.0052814
22	0.0582884	0.0250476	0.0660973	0.0493782	0.0493782	0.0825008	0.0416061	0.0619215	0.0630507	0.0580989	10	0.0555368	0.000238828	0.0154541	0.004887
25	0.0591617	0.0251138	0.0650436	0.054814	0.054814	0.0892893	0.0405745	0.0800991	0.067057	0.0613693	10	0.0597336	0.000331903	0.0182182	0.0057611
28	0.0656	0.0237503	0.0756755	0.0617712	0.0617712	0.0782952	0.0473212	0.0768311	0.0713535	0.071899	10	0.0634268	0.000281023	0.0167637	0.00530116
31	0.0659482	0.0183853	0.0763006	0.060658	0.060658	0.082415	0.0498346	0.0833363	0.0783212	0.0778545	10	0.0653712	0.000394451	0.0198608	0.00628053
34	0.0679658	0.0264706	0.0858962	0.0595244	0.0595244	0.0936479	0.0410184	0.089097	0.0871593	0.0725104	10	0.0682814	0.000489575	0.0221263	0.00699696
37	0.072406	0.0242187	0.0746419	0.0625569	0.0625569	0.0977175	0.0452754	0.0847704	0.0838384	0.0803157	10	0.0688298	0.000457335	0.0213854	0.00676266
40	0.06717	0.0250662	0.0830768	0.0723454	0.0723454	0.111559	0.04674	0.0911582	0.0832055	0.0871734	10	0.073984	0.000581722	0.0241189	0.00762707
43	0.0776399	0.031555	0.0865558	0.0742284	0.0742284	0.0999819	0.0528362	0.0751713	0.0809856	0.0971441	10	0.0750327	0.000407856	0.0201954	0.00638636
46	0.0816481	0.0353617	0.0826583	0.0813913	0.0813913	0.103236	0.0540481	0.0949363	0.0981359	0.0932388	10	0.0806046	0.000438142	0.0209319	0.00661923
49	0.0739862	0.0298518	0.0893624	0.0710678	0.0710678	0.104889	0.0592923	0.0800415	0.0857275	0.0821036	10	0.074739	0.00040077	0.0200192	0.00633064
52	0.0759877	0.0330609	0.0878346	0.07652	0.07652	0.114873	0.0510484	0.0948537	0.0931057	0.0898117	10	0.0793615	0.000538206	0.0231993	0.00733625
55	0.0878113	0.0329645	0.10624	0.0883753	0.0883753	0.0963561	0.0443737	0.0906256	0.0914565	0.0909652	10	0.0817543	0.000552504	0.0235054	0.00743306
58	0.0901088	0.0441512	0.10357	0.0861061	0.0861061	0.121226	0.0483916	0.0839217	0.0978838	0.0926287	10	0.0854095	0.000546469	0.0233767	0.00739236
61	0.0847148	0.0445193	0.117259	0.0899943	0.0899943	0.126964	0.0488958	0.0842176	0.0962066	0.107118	10	0.0889885	0.000694463	0.0263527	0.00833344
64	0.0901961	0.0334636	0.111765	0.0879232	0.0879232	0.131955	0.0550342	0.0849323	0.098387	0.108481	10	0.089006	0.000787692	0.0280659	0.0088752
67	0.0978459	0.0421419	0.11404	0.095729	0.095729	0.129186	0.057855	0.0873548	0.0984138	0.0949542	10	0.091325	0.000627683	0.0250536	0.00792264
70	0.0975557	0.0422812	0.111588	0.0968359	0.0968359	0.146739	0.0496933	0.0951321	0.101737	0.104151	10	0.0942549	0.000880107	0.0296666	0.0093814
73	0.098695	0.0442099	0.111916	0.0860768	0.0860768	0.138326	0.0643259	0.103776	0.105709	0.0986591	10	0.093777	0.000671877	0.0259206	0.00819681
76	0.0927543	0.0519052	0.119805	0.0961608	0.0961608	0.13754	0.0548158	0.0936548	0.0979213	0.111135	10	0.0951853	0.000686104	0.0261936	0.00828314
79	0.0993053	0.0410242	0.122643	0.0950401	0.0950401	0.159791	0.0623866	0.103712	0.110203	0.113775	10	0.100292	0.00103745	0.0322095	0.0101855
82	0.0951456	0.0367052	0.115206	0.107609	0.107609	0.155061	0.0592374	0.108485	0.108511	0.123352	10	0.101692	0.00108125	0.0328823	0.0103983
85	0.102056	0.0553805	0.116931	0.109748	0.109748	0.139704	0.0615439	0.100086	0.108761	0.106473	10	0.101043	0.000626098	0.025022	0.00791264
Repeat#1	39A (F184L+V159A) (September 29th, 2023)								Repeat#2									Repeat#3									Repeat#4									Repeat#5									Repeat#6
	Background	Bleached	Whole Cell	Bleached	Whole Cell	FRAP	Normalize			Background	Bleached	Whole Cell	Bleached	Whole Cell	FRAP	Normalize			Background	Bleached	Whole Cell	Bleached	Whole Cell	FRAP	Normalize			Background	Bleached	Whole Cell	Bleached	Whole Cell	FRAP	Normalize			Background	Bleached	Whole Cell	Bleached	Whole Cell	FRAP	Normalize			Background	Bleached	Whole Cell	Bleached
				Minus Back	Minus Back								Minus Back	Minus Back								Minus Back	Minus Back								Minus Back	Minus Back								Minus Back	Minus Back								Minus Back
0	0.0008117	9.544	11.596	9.54319	11.5952	1	1		0	0.0008442	9.594	11.069	9.59316	11.0682	1	1		0	0	16.206	16.943	16.206	16.943	1	1		0	0	14.433	11.011	14.433	11.011	1	1		0	0	25.25	16.564	25.25	16.564	1	1		0	0	19.066	12.943	19.066
1	0	2.161	10.327	2.161	10.327	0.254252	0		1	0.0004221	1.774	9.509	1.77358	9.50858	0.215203	0		1	0.0004965	5.141	14.252	5.1405	14.2515	0.377103	0		1	0	4.39	8.572	4.39	8.572	0.390708	0		1	0	3.134	13.22	3.134	13.22	0.155515	0		1	0	4.314	10.835	4.314
4	0	3.463	10.629	3.463	10.629	0.395863	0.18989		4	0.002	2.589	9.9	2.587	9.898	0.301552	0.110028		4	0.0004965	8.097	15.138	8.0965	15.1375	0.559188	0.29232		4	0	7.403	9.118	7.403	9.118	0.61941	0.375357		4	0	5.683	13.897	5.683	13.897	0.268263	0.133511		4	0	6.472	11.275	6.472
7	0	3.975	10.832	3.975	10.832	0.445875	0.256953		7	0.0004221	2.868	10.037	2.86758	10.0366	0.329643	0.145821		7	0	8.431	15.294	8.431	15.294	0.576332	0.319843		7	0	9.07	9.222	9.07	9.222	0.75033	0.590229		7	0	6.664	14.189	6.664	14.189	0.308097	0.18068		7	0	7.659	11.409	7.659
10	0.002	4.115	10.963	4.113	10.961	0.455924	0.270429		10	0.0004221	3.083	10.12	3.08258	10.1196	0.351452	0.17361		10	0	9.209	15.502	9.209	15.502	0.621068	0.391662		10	0	9.11	9.183	9.11	9.183	0.75684	0.600913		10	0	7.451	14.272	7.451	14.272	0.342479	0.221394		10	0	8.284	11.387	8.284
13	0	4.189	10.971	4.189	10.971	0.463926	0.281159		13	0.0004221	3.196	10.128	3.19558	10.1276	0.364047	0.189659		13	0	9.478	15.4	9.478	15.4	0.643444	0.427584		13	0	9.82	9.315	9.82	9.315	0.804264	0.678749		13	0	7.806	14.291	7.806	14.291	0.358319	0.240151		13	0	8.69	11.45	8.69
16	0.002	4.406	10.941	4.404	10.939	0.489163	0.315001		16	0.0008442	3.279	10.106	3.27816	10.1052	0.374283	0.202702		16	0	9.628	15.442	9.628	15.442	0.651849	0.441078		16	0	10.303	9.414	10.303	9.414	0.834948	0.729109		16	0	8.045	14.313	8.045	14.313	0.368722	0.25247		16	0	8.821	11.511	8.821
19	0.002	4.535	10.938	4.533	10.936	0.50363	0.334399		19	0	3.393	10.182	3.393	10.182	0.384472	0.215685		19	0	9.659	15.45	9.659	15.45	0.653609	0.443904		19	0	10.463	9.25	10.463	9.25	0.862948	0.775064		19	0	8.373	14.275	8.373	14.275	0.384777	0.271481		19	0	9.017	11.479	9.017
22	0.002	4.776	10.891	4.774	10.889	0.532695	0.373374		22	0.0008442	3.569	10.234	3.56816	10.2332	0.402298	0.238399		22	0	9.969	15.487	9.969	15.487	0.672975	0.474993		22	0	10.71	9.312	10.71	9.312	0.877438	0.798846		22	0	8.545	14.307	8.545	14.307	0.391803	0.279801		22	0	9.144	11.427	9.144
25	0.002	4.765	10.988	4.763	10.986	0.526775	0.365436		25	0	3.462	10.205	3.462	10.205	0.391406	0.224521		25	0	10.531	15.52	10.531	15.52	0.709402	0.533474		25	0	10.62	9.273	10.62	9.273	0.873724	0.79275		25	0	8.735	14.372	8.735	14.372	0.398703	0.287972		25	0	9.734	11.524	9.734
28	0.0008117	4.747	11.009	4.74619	11.0082	0.523858	0.361524		28	0	3.361	10.151	3.361	10.151	0.382009	0.212546		28	0	10.578	15.471	10.578	15.471	0.714825	0.54218		28	0	10.803	9.42	10.803	9.42	0.87491	0.794697		28	0	8.925	14.358	8.925	14.358	0.407773	0.298712		28	0	9.808	11.544	9.808
31	0.002	4.8	10.989	4.798	10.987	0.530598	0.370562		31	0.0004221	3.453	10.18	3.45258	10.1796	0.391316	0.224406		31	0	10.453	15.389	10.453	15.389	0.710142	0.534661		31	0	11.117	9.541	11.117	9.541	0.888922	0.817694		31	0	9.306	14.419	9.306	14.419	0.423381	0.317195		31	0	9.773	11.514	9.773
34	0.0008117	4.986	11.006	4.98519	11.0052	0.550387	0.397098		34	0.002	3.531	10.179	3.529	10.177	0.400079	0.235572		34	0	10.872	15.36	10.872	15.36	0.740002	0.582599		34	0.000672	11.103	9.561	11.1023	9.56033	0.885954	0.812823		34	0	9.556	14.397	9.556	14.397	0.43542	0.33145		34	0	9.908	11.507	9.908
37	0	5.15	10.981	5.15	10.981	0.569836	0.423177		37	0.0004221	3.687	10.196	3.68658	10.1956	0.417182	0.257364		37	0	10.497	15.324	10.497	15.324	0.716156	0.544316		37	0	11.247	9.565	11.247	9.565	0.897061	0.831051		37	0	9.701	14.417	9.701	14.417	0.441413	0.338548		37	0	10.314	11.473	10.314
40	0.0008117	5.152	11.045	5.15119	11.0442	0.566706	0.418981		40	0.001	3.716	10.193	3.715	10.192	0.420546	0.261651		40	0	10.744	15.492	10.744	15.492	0.725058	0.558609		40	0	11.143	9.454	11.143	9.454	0.899201	0.834563		40	0	10.022	14.454	10.022	14.454	0.454852	0.354461		40	0	10.17	11.502	10.17
43	0.0008117	5.106	10.947	5.10519	10.9462	0.566674	0.418937		43	0.002	3.743	10.189	3.741	10.187	0.423697	0.265666		43	0	10.75	15.409	10.75	15.409	0.729371	0.565532		43	0	11.157	9.457	11.157	9.457	0.900045	0.835949		43	0	9.836	14.319	9.836	14.319	0.450619	0.349449		43	0	10.467	11.532	10.467
46	0	5.182	10.99	5.182	10.99	0.572907	0.427295		46	0.002	3.681	10.135	3.679	10.133	0.418895	0.259548		46	0	10.681	15.424	10.681	15.424	0.723985	0.556885		46	0.000672	11.353	9.518	11.3523	9.51733	0.909997	0.852283		46	0	10.019	14.323	10.019	14.323	0.458875	0.359225		46	0.0007418	10.371	11.483	10.3703
49	0.002	5.456	10.961	5.454	10.959	0.604684	0.469907		49	0.0008442	3.788	10.254	3.78716	10.2532	0.426157	0.2688		49	0.0004965	10.738	15.489	10.7375	15.4885	0.724784	0.558167		49	0	11.607	9.43	11.607	9.43	0.939028	0.899929		49	0	10.44	14.257	10.44	14.257	0.48037	0.384679		49	0	10.655	11.506	10.655
52	0.0008117	5.512	10.972	5.51119	10.9712	0.610346	0.477498		52	0.003	3.839	10.176	3.836	10.173	0.435054	0.280138		52	0	10.938	15.495	10.938	15.495	0.738008	0.579397		52	0	11.297	9.505	11.297	9.505	0.906737	0.846932		52	0	10.254	14.339	10.254	14.339	0.469114	0.37135		52	0	11.07	11.472	11.07
55	0	5.302	11.016	5.302	11.016	0.58479	0.44323		55	0.0008442	3.969	10.17	3.96816	10.1692	0.450213	0.299453		55	0.0004965	11.178	15.344	11.1775	15.3435	0.761614	0.617294		55	0.000672	11.407	9.451	11.4063	9.45033	0.920808	0.870026		55	0	10.496	14.327	10.496	14.327	0.480587	0.384936		55	0	11.044	11.529	11.044
58	0.002	5.548	10.947	5.546	10.945	0.615671	0.484639		58	0.0008442	3.929	10.147	3.92816	10.1462	0.446685	0.294957		58	0.0004965	11.059	15.265	11.0585	15.2645	0.757405	0.610538		58	0	11.477	9.375	11.477	9.375	0.933958	0.891608		58	0	10.974	14.363	10.974	14.363	0.501215	0.409362		58	0	10.852	11.492	10.852
61	0	5.438	11.048	5.438	11.048	0.598053	0.461015		61	0.0008442	4.062	10.149	4.06116	10.1482	0.461717	0.314112		61	0	11.066	15.208	11.066	15.208	0.760734	0.615883		61	0	11.38	9.376	11.38	9.376	0.925966	0.878491		61	0	10.933	14.271	10.933	14.271	0.502561	0.410956		61	0	11.144	11.476	11.144
64	0.0008117	5.516	11.008	5.51519	11.0072	0.608791	0.475414		64	0.001	3.949	10.176	3.948	10.175	0.447668	0.296211		64	0	11.331	15.301	11.331	15.301	0.774217	0.637528		64	0.000672	11.453	9.339	11.4523	9.33833	0.93561	0.89432		64	0	11.172	14.339	11.172	14.339	0.511112	0.421081		64	0	11.371	11.492	11.371
67	0.002	5.281	10.963	5.279	10.961	0.585175	0.443746		67	0.0008442	3.891	10.125	3.89016	10.1242	0.443325	0.290676		67	0	11.319	15.373	11.319	15.373	0.769775	0.630397		67	0	11.673	9.295	11.673	9.295	0.958083	0.931204		67	0	11.511	14.38	11.511	14.38	0.525119	0.437669		67	0	11.293	11.454	11.293
70	0.0008117	5.585	10.957	5.58419	10.9562	0.619277	0.489475		70	0	3.993	10.096	3.993	10.096	0.456314	0.307227		70	0	11.341	15.37	11.341	15.37	0.771422	0.633041		70	0	11.57	9.373	11.57	9.373	0.941727	0.904359		70	0	11.276	14.399	11.276	14.399	0.51372	0.42417		70	0	11.568	11.404	11.568
73	0.0008117	5.689	10.972	5.68819	10.9712	0.629948	0.503784		73	0.001	4.152	10.148	4.151	10.147	0.471986	0.327196		73	0	11.694	15.361	11.694	15.361	0.795899	0.672336		73	0.000672	11.86	9.44	11.8593	9.43933	0.958493	0.931877		73	0	11.578	14.396	11.578	14.396	0.527589	0.440593		73	0	11.83	11.461	11.83
76	0.0008117	5.486	10.928	5.48519	10.9272	0.609912	0.476917		76	0.001	4.065	10.13	4.064	10.129	0.462915	0.315638		76	0	11.566	15.324	11.566	15.324	0.789088	0.661402		76	0	11.637	9.416	11.637	9.416	0.942855	0.90621		76	0	11.813	14.427	11.813	14.427	0.537141	0.451904		76	0	11.699	11.411	11.699
79	0.002	5.217	11.002	5.215	11	0.576031	0.431485		79	0	4.024	10.149	4.024	10.149	0.457455	0.308681		79	0	11.725	15.22	11.725	15.22	0.805402	0.687592		79	0	11.547	9.43	11.547	9.43	0.934174	0.891963		79	0	11.679	14.494	11.679	14.494	0.528593	0.441782		79	0	11.572	11.386	11.572
82	0.0008117	5.495	10.997	5.49419	10.9962	0.60708	0.473119		82	0.0004221	4.138	10.129	4.13758	10.1286	0.471315	0.326342		82	0	11.881	15.235	11.881	15.235	0.815314	0.703505		82	0	11.913	9.488	11.913	9.488	0.957892	0.930891		82	0	11.731	14.475	11.731	14.475	0.531643	0.445394		82	0	12.083	11.352	12.083
85	0.002	5.452	10.933	5.45	10.931	0.605788	0.471387		85	0.001	3.987	10.15	3.986	10.149	0.453135	0.303177		85	0	11.806	15.208	11.806	15.208	0.811606	0.697552		85	0	12.04	9.308	12.04	9.308	0.986825	0.978377		85	0	11.731	14.444	11.731	14.444	0.532784	0.446745		85	0	11.825	11.397	11.825
	1	2	3	4	5	6	7	8	9	10	Count	Average	variance	Std. Dev	SE
0	1	1	1	1	1	1	1	1	1	1	10	1	0	0	0
1	0	0	0	0	0	0	0	0	0	0	10	0	0	0	0
4	0.18989	0.110028	0.29232	0.375357	0.133511	0.163602	0.213627	0.142959	0.114654	0.169868	10	0.190582	0.00710668	0.0843011	0.0266584
7	0.256953	0.145821	0.319843	0.590229	0.18068	0.254119	0.265533	0.195512	0.17458	0.192335	10	0.257561	0.0164455	0.12824	0.0405531
10	0.270429	0.17361	0.391662	0.600913	0.221394	0.306388	0.320215	0.225784	0.16734	0.237276	10	0.291501	0.0165274	0.128559	0.0406539
13	0.281159	0.189659	0.427584	0.678749	0.240151	0.335651	0.345775	0.219466	0.23194	0.256318	10	0.320645	0.0208856	0.144518	0.0457008
16	0.315001	0.202702	0.441078	0.729109	0.25247	0.342496	0.383897	0.254695	0.254093	0.277418	10	0.345296	0.0232206	0.152383	0.0481878
19	0.334399	0.215685	0.443904	0.775064	0.271481	0.360368	0.377959	0.291383	0.243497	0.278176	10	0.359192	0.025992	0.16122	0.0509824
22	0.373374	0.238399	0.474993	0.798846	0.279801	0.374033	0.417307	0.309113	0.241184	0.305884	10	0.381294	0.0273099	0.165257	0.0522588
25	0.365436	0.224521	0.533474	0.79275	0.287972	0.415396	0.40755	0.294035	0.28722	0.302047	10	0.39104	0.0277377	0.166546	0.0526666
28	0.361524	0.212546	0.54218	0.794697	0.298712	0.419998	0.440685	0.327392	0.277128	0.320542	10	0.39954	0.0279573	0.167204	0.0528746
31	0.370562	0.224406	0.534661	0.817694	0.317195	0.41923	0.445029	0.320837	0.272135	0.366392	10	0.408814	0.0285028	0.168828	0.053388
34	0.397098	0.235572	0.582599	0.812823	0.33145	0.430625	0.470293	0.342109	0.302075	0.359266	10	0.426391	0.0276692	0.166341	0.0526016
37	0.423177	0.257364	0.544316	0.831051	0.338548	0.465919	0.467347	0.337069	0.328842	0.377029	10	0.437066	0.0262205	0.161927	0.0512059
40	0.418981	0.261651	0.558609	0.834563	0.354461	0.452164	0.475084	0.39244	0.344813	0.453029	10	0.454579	0.0244512	0.156369	0.0494482
43	0.418937	0.265666	0.565532	0.835949	0.349449	0.473983	0.496369	0.372646	0.368938	0.359495	10	0.450696	0.0256472	0.160148	0.0506431
46	0.427295	0.259548	0.556885	0.852283	0.359225	0.469803	0.512078	0.404415	0.344347	0.425768	10	0.461165	0.0261234	0.161627	0.0511111
49	0.469907	0.2688	0.558167	0.899929	0.384679	0.491092	0.530166	0.415165	0.363626	0.400171	10	0.47817	0.0292188	0.170935	0.0540544
52	0.477498	0.280138	0.579397	0.846932	0.37135	0.527299	0.527396	0.420206	0.373713	0.431417	10	0.483534	0.0242073	0.155587	0.0492009
55	0.44323	0.299453	0.617294	0.870026	0.384936	0.520762	0.548086	0.411073	0.369407	0.429228	10	0.48935	0.0265488	0.162938	0.0515256
58	0.484639	0.294957	0.610538	0.891608	0.409362	0.508089	0.565739	0.423052	0.410695	0.426925	10	0.50256	0.0266253	0.163173	0.0515997
61	0.461015	0.314112	0.615883	0.878491	0.410956	0.532985	0.530192	0.43189	0.389807	0.416336	10	0.498167	0.0251593	0.158617	0.0501591
64	0.475414	0.296211	0.637528	0.89432	0.421081	0.550103	0.542603	0.455758	0.383376	0.471116	10	0.512751	0.026873	0.16393	0.0518392
67	0.443746	0.290676	0.630397	0.931204	0.437669	0.546822	0.541518	0.448392	0.365646	0.462972	10	0.509904	0.0309808	0.176014	0.0556604
70	0.489475	0.307227	0.633041	0.904359	0.42417	0.573277	0.558875	0.477272	0.423523	0.496749	10	0.528797	0.0256831	0.160259	0.0506785
73	0.503784	0.327196	0.672336	0.931877	0.440593	0.58985	0.578674	0.473129	0.41536	0.469788	10	0.540259	0.0284974	0.168812	0.0533829
76	0.476917	0.315638	0.661402	0.90621	0.451904	0.583378	0.585042	0.504893	0.396014	0.441957	10	0.532336	0.0273141	0.16527	0.0522629
79	0.431485	0.308681	0.687592	0.891963	0.441782	0.575095	0.605786	0.483418	0.416396	0.47282	10	0.531502	0.0276024	0.16614	0.052538
82	0.473119	0.326342	0.703505	0.930891	0.445394	0.619804	0.598638	0.496178	0.433107	0.48655	10	0.551353	0.0292583	0.17105	0.0540909
85	0.471387	0.303177	0.697552	0.978377	0.446745	0.594835	0.609376	0.512739	0.411404	0.503049	10	0.552864	0.0345886	0.18598	0.058812
Repeat#1	39A (C223V+F241A) (October 5th, 2023)								Repeat#2									Repeat#3									Repeat#4									Repeat#5									Repeat#6
	Background	Bleached	Whole Cell	Bleached	Whole Cell	FRAP	Normalize			Background	Bleached	Whole Cell	Bleached	Whole Cell	FRAP	Normalize			Background	Bleached	Whole Cell	Bleached	Whole Cell	FRAP	Normalize			Background	Bleached	Whole Cell	Bleached	Whole Cell	FRAP	Normalize			Background	Bleached	Whole Cell	Bleached	Whole Cell	FRAP	Normalize			Background	Bleached	Whole Cell	Bleached
				Minus Back	Minus Back								Minus Back	Minus Back								Minus Back	Minus Back								Minus Back	Minus Back								Minus Back	Minus Back								Minus Back
0	0	7.079	3.153	7.079	3.153	1	1		0	0	9.141	4.398	9.141	4.398	1	1		0	0	7.906	3.881	7.906	3.881	1	1		0	0	14.349	9.393	14.349	9.393	1	1		0	0.11	16.791	9.365	16.681	9.255	1	1		0	0	12.528	11.32	12.528
1	0	0.036	2.286	0.036	2.286	0.0070142	0		1	0	0.099	3.303	0.099	3.303	0.0144208	0		1	0	0.108	3.34	0.108	3.34	0.0158732	0		1	0	0.102	8.055	0.102	8.055	0.00828929	0		1	0.108	0.127	7.31	0.019	7.202	0.00146371	0		1	0	0.118	9.7	0.118
4	0.0009058	0.114	2.43	0.113094	2.42909	0.0207371	0.0138198		4	0	0.24	3.513	0.24	3.513	0.0328696	0.0187188		4	0	0.301	3.438	0.301	3.438	0.0429781	0.0275421		4	0	0.338	8.251	0.338	8.251	0.0268159	0.0186815		4	0.127	0.224	7.57	0.097	7.443	0.00723066	0.00577541		4	0	0.216	10.015	0.216
7	0	0.126	2.474	0.126	2.474	0.0226842	0.0157807		7	0	0.263	3.583	0.263	3.583	0.0353159	0.0212009		7	0	0.46	3.481	0.46	3.481	0.0648695	0.0497866		7	0	0.418	8.279	0.418	8.279	0.0330507	0.0249684		7	0.105	0.238	7.619	0.133	7.514	0.00982053	0.00836907		7	0	0.307	10.147	0.307
10	0.0009058	0.155	2.461	0.154094	2.46009	0.0278989	0.0210322		10	0	0.371	3.544	0.371	3.544	0.0503665	0.0364717		10	0	0.554	3.495	0.554	3.495	0.0778125	0.0629384		10	0	0.448	8.258	0.448	8.258	0.0355129	0.0274511		10	0.096	0.304	7.619	0.208	7.523	0.01534	0.0138967		10	0	0.291	10.268	0.291
13	0	0.163	2.432	0.163	2.432	0.0298522	0.0229993		13	0	0.368	3.631	0.368	3.631	0.0487622	0.0348439		13	0	0.556	3.516	0.556	3.516	0.077627	0.0627498		13	0	0.489	8.252	0.489	8.252	0.0387911	0.0307568		13	0.119	0.341	7.65	0.222	7.531	0.0163552	0.0149133		13	0	0.408	10.247	0.408
16	0	0.154	2.452	0.154	2.452	0.0279739	0.0211077		16	0	0.418	3.651	0.418	3.651	0.0550841	0.0412583		16	0	0.654	3.515	0.654	3.515	0.0913354	0.0766794		16	0	0.524	8.226	0.524	8.226	0.041699	0.0336889		16	0.152	0.359	7.696	0.207	7.544	0.0152238	0.0137803		16	0	0.386	10.243	0.386
19	0	0.183	2.481	0.183	2.481	0.0328531	0.0260214		19	0	0.452	3.552	0.452	3.552	0.0612247	0.0474888		19	0	0.661	3.525	0.661	3.525	0.0920511	0.0774066		19	0	0.51	8.217	0.51	8.217	0.0406293	0.0326103		19	0.128	0.366	7.698	0.238	7.57	0.0174436	0.0160033		19	0	0.434	9.997	0.434
22	0	0.16	2.5	0.16	2.5	0.0285057	0.0216433		22	0	0.506	3.607	0.506	3.607	0.0674941	0.0538499		22	0	0.751	3.531	0.751	3.531	0.104407	0.0899617		22	0	0.629	8.236	0.629	8.236	0.0499939	0.0420532		22	0.1	0.411	7.642	0.311	7.542	0.0228785	0.0214462		22	0	0.456	9.839	0.456
25	0	0.176	2.462	0.176	2.462	0.0318403	0.0250014		25	0	0.515	3.606	0.515	3.606	0.0687137	0.0550873		25	0	0.744	3.537	0.744	3.537	0.103258	0.0887945		25	0	0.608	8.172	0.608	8.172	0.0487032	0.0407518		25	0.125	0.406	7.643	0.281	7.518	0.0207376	0.0193021		25	0	0.511	9.8	0.511
28	0	0.194	2.461	0.194	2.461	0.0351109	0.0282952		28	0	0.608	3.713	0.608	3.713	0.0787844	0.0653054		28	0	0.826	3.548	0.826	3.548	0.114283	0.0999975		28	0	0.667	8.227	0.667	8.227	0.0530722	0.0451572		28	0.114	0.404	7.582	0.29	7.468	0.0215451	0.0201108		28	0	0.562	9.884	0.562
31	0	0.212	2.422	0.212	2.422	0.0389865	0.0321981		31	0	0.545	3.731	0.545	3.731	0.0702802	0.0566767		31	0	0.843	3.518	0.843	3.518	0.11763	0.103398		31	0	0.659	8.213	0.659	8.213	0.052525	0.0446055		31	0.104	0.458	7.552	0.354	7.448	0.0263705	0.0249433		31	0	0.557	9.806	0.557
34	0	0.227	2.36	0.227	2.36	0.0428416	0.0360805		34	0	0.65	3.711	0.65	3.711	0.0842721	0.0708734		34	0	0.888	3.498	0.888	3.498	0.124618	0.110499		34	0	0.636	8.228	0.636	8.228	0.0505994	0.0426638		34	0.086	0.445	7.535	0.359	7.449	0.0267393	0.0253127		34	0	0.561	9.979	0.561
37	0	0.218	2.392	0.218	2.392	0.0405926	0.0338156		37	0	0.636	3.66	0.636	3.66	0.083606	0.0701976		37	0	0.918	3.523	0.918	3.523	0.127914	0.113848		37	0	0.681	8.2	0.681	8.2	0.0543646	0.0464604		37	0.108	0.458	7.504	0.35	7.396	0.0262558	0.0248284		37	0	0.647	9.844	0.647
40	0	0.201	2.366	0.201	2.366	0.0378385	0.031042		40	0.001	0.626	3.709	0.625	3.708	0.0810964	0.0676513		40	0	0.865	3.513	0.865	3.513	0.120872	0.106692		40	0	0.728	8.184	0.728	8.184	0.0582302	0.0503584		40	0.098	0.537	7.521	0.439	7.423	0.0328125	0.0313947		40	0	0.629	9.696	0.629
43	0.0009058	0.227	2.378	0.226094	2.37709	0.0423638	0.0355993		43	0.001	0.642	3.695	0.641	3.694	0.0834877	0.0700775		43	0	0.881	3.529	0.881	3.529	0.122549	0.108397		43	0	0.722	8.251	0.722	8.251	0.0572814	0.0494016		43	0.093	0.542	7.494	0.449	7.401	0.0336597	0.0322432		43	0	0.639	9.821	0.639
46	0	0.256	2.384	0.256	2.384	0.0478284	0.0411025		46	0	0.677	3.744	0.677	3.744	0.086999	0.0736402		46	0	0.928	3.533	0.928	3.533	0.128941	0.114892		46	0	0.808	8.196	0.808	8.196	0.0645345	0.0567154		46	0.087	0.521	7.484	0.434	7.397	0.0325528	0.0311347		46	0	0.656	9.733	0.656
49	0	0.235	2.317	0.235	2.317	0.0451746	0.0384299		49	0	0.723	3.812	0.723	3.812	0.091253	0.0779564		49	0	0.859	3.533	0.859	3.533	0.119354	0.10515		49	0	0.791	8.187	0.791	8.187	0.0632462	0.0554163		49	0.097	0.542	7.415	0.445	7.318	0.0337382	0.0323218		49	0	0.646	9.767	0.646
52	0	0.272	2.32	0.272	2.32	0.0522195	0.0455246		52	0	0.725	3.8	0.725	3.8	0.0917943	0.0785057		52	0	0.967	3.527	0.967	3.527	0.134588	0.12063		52	0	0.821	8.141	0.821	8.141	0.0660158	0.0582091		52	0.08	0.552	7.452	0.472	7.372	0.0355231	0.0341093		52	0	0.722	9.812	0.722
55	0	0.295	2.261	0.295	2.261	0.058113	0.0514598		55	0	0.775	3.8	0.775	3.8	0.098125	0.084929		55	0	0.947	3.539	0.947	3.539	0.131358	0.117347		55	0	0.866	8.18	0.866	8.18	0.0693022	0.0615229		55	0.077	0.553	7.4	0.476	7.323	0.0360639	0.0346509		55	0	0.738	9.559	0.738
58	0	0.273	2.251	0.273	2.251	0.0540181	0.0473359		58	0	0.707	3.799	0.707	3.799	0.0895389	0.0762172		58	0	0.904	3.54	0.904	3.54	0.125358	0.111251		58	0	0.861	8.198	0.861	8.198	0.0687508	0.0609669		58	0.102	0.542	7.395	0.44	7.293	0.0334735	0.0320567		58	0	0.744	10.027	0.744
61	0	0.292	2.297	0.292	2.297	0.0566205	0.0499567		61	0	0.741	3.817	0.741	3.817	0.0934023	0.0801372		61	0	0.912	3.518	0.912	3.518	0.127258	0.113182		61	0	0.854	8.202	0.854	8.202	0.0681586	0.0603698		61	0.09	0.573	7.39	0.483	7.3	0.0367095	0.0352975		61	0	0.693	10.094	0.693
64	0	0.294	2.255	0.294	2.255	0.0580701	0.0514166		64	0.001	0.772	3.868	0.771	3.867	0.0959272	0.082699		64	0	1.006	3.528	1.006	3.528	0.139977	0.126105		64	0	0.817	8.193	0.817	8.193	0.0652772	0.0574643		64	0.109	0.544	7.422	0.435	7.313	0.0330026	0.0315851		64	0	0.789	9.974	0.789
67	0	0.251	2.234	0.251	2.234	0.0500429	0.0433327		67	0	0.769	3.846	0.769	3.846	0.0962008	0.0829766		67	0	1.078	3.488	1.078	3.488	0.151715	0.138033		67	0	0.876	8.172	0.876	8.172	0.0701711	0.0623991		67	0.098	0.591	7.417	0.493	7.319	0.0373723	0.0359612		67	0	0.765	10.026	0.765
70	0	0.328	2.242	0.328	2.242	0.0651614	0.0585579		70	0.001	0.784	3.881	0.783	3.88	0.0970938	0.0838827		70	0	1.141	3.503	1.141	3.503	0.159894	0.146344		70	0	0.91	8.153	0.91	8.153	0.0730645	0.0653167		70	0.113	0.592	7.373	0.479	7.26	0.0366061	0.0351939		70	0	0.808	10.158	0.808
73	0.0009058	0.333	2.217	0.332094	2.21609	0.066746	0.0601537		73	0	0.871	3.856	0.871	3.856	0.108678	0.0956366		73	0	1.143	3.506	1.143	3.506	0.160037	0.146489		73	0	0.909	8.159	0.909	8.159	0.0729306	0.0651816		73	0.102	0.612	7.339	0.51	7.237	0.039099	0.0376905		73	0	0.804	10.078	0.804
76	0	0.318	2.151	0.318	2.151	0.0658474	0.0592488		76	0	0.892	3.85	0.892	3.85	0.111472	0.0984712		76	0	1.178	3.507	1.178	3.507	0.164891	0.151421		76	0	0.93	8.15	0.93	8.15	0.0746978	0.0669636		76	0.079	0.665	7.278	0.586	7.199	0.0451627	0.043763		76	0	0.802	10.081	0.802
79	0	0.371	2.144	0.371	2.144	0.0770728	0.0705535		79	0	0.838	3.821	0.838	3.821	0.105518	0.0924306		79	0	1.254	3.517	1.254	3.517	0.17503	0.161724		79	0	0.898	8.113	0.898	8.113	0.0724565	0.0647036		79	0.103	0.632	7.339	0.529	7.236	0.0405613	0.0391549		79	0	0.811	9.953	0.811
82	0	0.341	2.135	0.341	2.135	0.0711391	0.0645779		82	0	0.882	3.851	0.882	3.851	0.110194	0.0971742		82	0	1.196	3.503	1.196	3.503	0.167601	0.154176		82	0	0.955	8.121	0.955	8.121	0.0769798	0.0692646		82	0.103	0.62	7.322	0.517	7.219	0.0397345	0.0383269		82	0	0.76	9.995	0.76
85	0	0.354	2.138	0.354	2.138	0.0737476	0.0672047		85	0	0.921	3.873	0.921	3.873	0.114413	0.101455		85	0	1.207	3.493	1.207	3.493	0.169627	0.156234		85	0	0.89	8.106	0.89	8.106	0.0718731	0.0641152		85	0.078	0.636	7.3	0.558	7.222	0.0428678	0.0414648		85	0	0.806	9.986	0.806
	1	2	3	4	5	6	7	8	9	10	Count	Average	variance	Std. Dev	SE
0	1	1	1	1	1	1	1	1	1	1	10	1	0	0	0
1	0	0	0	0	0	0	0	0	0	0	10	0	0	0	0
4	0.0138198	0.0187188	0.0275421	0.0186815	0.00577541	0.00859048	0.0183682	0.0228658	0.0267116	0.028507	10	0.0189581	6.09341e-05	0.00780603	0.00246848
7	0.0157807	0.0212009	0.0497866	0.0249684	0.00836907	0.0165276	0.0185124	0.0249193	0.0301684	0.033341	10	0.0243574	0.000132936	0.0115298	0.00364604
10	0.0210322	0.0364717	0.0629384	0.0274511	0.0138967	0.0147783	0.0241414	0.0291724	0.0385092	0.0412383	10	0.030963	0.000214355	0.0146409	0.00462985
13	0.0229993	0.0348439	0.0627498	0.0307568	0.0149133	0.025263	0.0225699	0.0314734	0.0419091	0.0472701	10	0.0334749	0.000196929	0.0140331	0.00443767
16	0.0211077	0.0412583	0.0766794	0.0336889	0.0137803	0.0233149	0.0258152	0.0389782	0.0470766	0.0563613	10	0.0378061	0.000353496	0.0188015	0.00594555
19	0.0260214	0.0474888	0.0774066	0.0326103	0.0160033	0.0285488	0.0206478	0.0390555	0.0481049	0.0563861	10	0.0392274	0.000346216	0.0186069	0.00588401
22	0.0216433	0.0538499	0.0899617	0.0420532	0.0214462	0.0312286	0.0296948	0.045368	0.0555029	0.0577158	10	0.0448464	0.000433852	0.0208291	0.00658675
25	0.0250014	0.0550873	0.0887945	0.0407518	0.0193021	0.0365246	0.0259214	0.0409394	0.0553156	0.0564242	10	0.0444062	0.000420421	0.0205042	0.00648399
28	0.0282952	0.0653054	0.0999975	0.0451572	0.0201108	0.0408338	0.0300193	0.0484259	0.0561851	0.0686488	10	0.0502979	0.000554755	0.0235532	0.00744819
31	0.0321981	0.0566767	0.103398	0.0446055	0.0249433	0.0407812	0.0285593	0.0486334	0.0624122	0.0723886	10	0.0514597	0.000561151	0.0236886	0.007491
34	0.0360805	0.0708734	0.110499	0.0426638	0.0253127	0.0402477	0.0296312	0.0494955	0.0536903	0.069474	10	0.0527968	0.000641966	0.0253371	0.00801228
37	0.0338156	0.0701976	0.113848	0.0464604	0.0248284	0.0489337	0.0374608	0.0467862	0.0596071	0.0725131	10	0.0554451	0.000651541	0.0255253	0.00807181
40	0.031042	0.0676513	0.106692	0.0503584	0.0313947	0.0481542	0.0421136	0.0492298	0.0608457	0.0758069	10	0.0563289	0.000520059	0.0228048	0.00721151
43	0.0355993	0.0700775	0.108397	0.0494016	0.0322432	0.0483301	0.0296012	0.0512277	0.059263	0.0756801	10	0.0559821	0.000571573	0.0239076	0.00756025
46	0.0411025	0.0736402	0.114892	0.0567154	0.0311347	0.0504634	0.0395403	0.0595029	0.0653161	0.0739281	10	0.0606235	0.000569823	0.023871	0.00754866
49	0.0384299	0.0779564	0.10515	0.0554163	0.0323218	0.0493136	0.0361699	0.0571133	0.0686759	0.0792055	10	0.0599752	0.000527535	0.0229681	0.00726316
52	0.0455246	0.0785057	0.12063	0.0582091	0.0341093	0.056113	0.0432362	0.055379	0.0659518	0.082868	10	0.0640527	0.000623683	0.0249736	0.00789736
55	0.0514598	0.084929	0.117347	0.0615229	0.0346509	0.0594215	0.0373524	0.0605569	0.0674786	0.0835537	10	0.0658273	0.000601411	0.0245237	0.00775507
58	0.0473359	0.0762172	0.111251	0.0609669	0.0320567	0.0566761	0.0375728	0.0602566	0.0687643	0.0921883	10	0.0643286	0.000585712	0.0242015	0.00765318
61	0.0499567	0.0801372	0.113182	0.0603698	0.0352975	0.05161	0.0430249	0.0585815	0.069162	0.0899726	10	0.0651294	0.000558307	0.0236285	0.00747199
64	0.0514166	0.082699	0.126105	0.0574643	0.0315851	0.0611583	0.0450506	0.0611393	0.0773996	0.0969431	10	0.0690961	0.000759882	0.027566	0.00871712
67	0.0433327	0.0829766	0.138033	0.0623991	0.0359612	0.0585964	0.0418813	0.0593143	0.0704078	0.0957919	10	0.0688694	0.00093466	0.0305722	0.00966778
70	0.0585579	0.0838827	0.146344	0.0653167	0.0351939	0.061558	0.0374278	0.0627447	0.0797654	0.0910302	10	0.0721821	0.0010067	0.0317285	0.0100334
73	0.0601537	0.0956366	0.146489	0.0651816	0.0376905	0.0617723	0.0384839	0.0691438	0.0841505	0.102857	10	0.076156	0.0010705	0.0327185	0.0103465
76	0.0592488	0.0984712	0.151421	0.0669636	0.043763	0.0615693	0.0484412	0.0707768	0.0833299	0.0992282	10	0.0783213	0.00101435	0.0318489	0.0100715
79	0.0705535	0.0924306	0.161724	0.0647036	0.0391549	0.0633302	0.0512553	0.0749909	0.0848198	0.105754	10	0.0808716	0.00118144	0.0343721	0.0108694
82	0.0645779	0.0971742	0.154176	0.0692646	0.0383269	0.0583556	0.0440146	0.0709851	0.0843762	0.0991398	10	0.0780391	0.00111983	0.0334638	0.0105822
85	0.0672047	0.101455	0.156234	0.0641152	0.0414648	0.0626268	0.038115	0.0760859	0.0858677	0.104291	10	0.079746	0.00120758	0.0347503	0.010989
Repeat#1	39A (C223V+K240A) (October 5th, 2023)								Repeat#2									Repeat#3									Repeat#4									Repeat#5									Repeat#6
	Background	Bleached	Whole Cell	Bleached	Whole Cell	FRAP	Normalize			Background	Bleached	Whole Cell	Bleached	Whole Cell	FRAP	Normalize			Background	Bleached	Whole Cell	Bleached	Whole Cell	FRAP	Normalize			Background	Bleached	Whole Cell	Bleached	Whole Cell	FRAP	Normalize			Background	Bleached	Whole Cell	Bleached	Whole Cell	FRAP	Normalize			Background	Bleached	Whole Cell	Bleached
				Minus Back	Minus Back								Minus Back	Minus Back								Minus Back	Minus Back								Minus Back	Minus Back								Minus Back	Minus Back								Minus Back
0	0	4.667	5.148	4.667	5.148	1	1		0	0	5.031	5.479	5.031	5.479	1	1		0	0	24.377	19.439	24.377	19.439	1	1		0	0	18.287	14.709	18.287	14.709	1	1		0	0.174	10.942	12.532	10.768	12.358	1	1		0	0	9.096	10.406	9.096
1	0	0.87	4.693	0.87	4.693	0.204489	0		1	0	0.719	4.805	0.719	4.805	0.162961	0		1	0	5.325	16.926	5.325	16.926	0.250876	0		1	0.0006868	3.546	12.959	3.54531	12.9583	0.220063	0		1	0.158	2.613	11.102	2.455	10.944	0.257447	0		1	0	2.817	9.493	2.817
4	0.0008117	1.406	4.838	1.40519	4.83719	0.320437	0.145753		4	0.002	1.803	5.072	1.801	5.07	0.386859	0.267489		4	0.0008811	8.706	17.639	8.70512	17.6381	0.393565	0.190474		4	0.0006868	5.856	13.342	5.85531	13.3413	0.353014	0.170464		4	0.189	4.029	11.34	3.84	11.151	0.395212	0.185529		4	0	4.13	9.773	4.13
7	0.002	1.604	4.884	1.602	4.882	0.361964	0.197955		7	0	2.101	5.089	2.101	5.089	0.449615	0.342462		7	0	9.746	17.989	9.746	17.989	0.432029	0.24182		7	0.0006868	6.769	13.365	6.76831	13.3643	0.407356	0.240139		7	0.176	4.605	11.529	4.429	11.353	0.447722	0.256244		7	0	4.304	9.844	4.304
10	0.002	1.865	4.866	1.863	4.864	0.422493	0.274044		10	0.0007728	2.193	5.063	2.19223	5.06223	0.471619	0.36875		10	0	10.526	18.03	10.526	18.03	0.465545	0.28656		10	0	6.991	13.335	6.991	13.335	0.421684	0.258509		10	0.136	5	11.5	4.864	11.364	0.491219	0.314822		10	0	4.904	9.906	4.904
13	0	2.043	4.874	2.043	4.874	0.462364	0.324162		13	0	2.268	5.037	2.268	5.037	0.490363	0.391144		13	0	10.991	18.077	10.991	18.077	0.484847	0.312326		13	0.0006868	7.755	13.402	7.75431	13.4013	0.465411	0.314574		13	0.152	5.456	11.504	5.304	11.352	0.536222	0.375427		13	0	4.983	9.819	4.983
16	0.002	2.213	4.885	2.211	4.883	0.499462	0.370798		16	0.0007728	2.5	5.081	2.49923	5.08023	0.535759	0.445378		16	0	11.408	18.086	11.408	18.086	0.502992	0.336547		16	0.0006868	8.005	13.432	8.00431	13.4313	0.479343	0.332437		16	0.155	5.398	11.546	5.243	11.391	0.52824	0.364678		16	0	5.2	9.827	5.2
19	0	2.217	4.857	2.217	4.857	0.503499	0.375871		19	0	2.649	5.064	2.649	5.064	0.569686	0.485909		19	0	11.592	17.893	11.592	17.893	0.516617	0.354736		19	0	7.958	13.374	7.958	13.374	0.478612	0.3315		19	0.14	5.733	11.54	5.593	11.4	0.563058	0.411568		19	0	5.261	9.818	5.261
22	0.0008117	2.169	4.909	2.16819	4.90819	0.487278	0.355481		22	0	2.539	5.043	2.539	5.043	0.548303	0.460364		22	0.0008811	11.877	17.729	11.8761	17.7281	0.534202	0.37821		22	0.0006868	8.398	13.43	8.39731	13.4293	0.502953	0.362709		22	0.147	5.913	11.475	5.766	11.328	0.584164	0.439991		22	0	5.322	9.87	5.322
25	0	2.222	4.898	2.222	4.898	0.50041	0.371989		25	0.003	2.706	5.016	2.703	5.013	0.587213	0.506848		25	0	12.294	17.907	12.294	17.907	0.547475	0.395927		25	0	8.676	13.426	8.676	13.426	0.519773	0.384275		25	0.169	5.904	11.467	5.735	11.298	0.582566	0.437839		25	0.0005181	5.261	9.885	5.26048
28	0.0008117	2.372	4.904	2.37119	4.90319	0.533443	0.413513		28	0	2.816	5	2.816	5	0.613352	0.538076		28	0	12.329	17.903	12.329	17.903	0.549156	0.398172		28	0.0006868	8.801	13.337	8.80031	13.3363	0.530766	0.398369		28	0.19	5.855	11.356	5.665	11.166	0.582258	0.437424		28	0	5.296	9.836	5.296
31	0.0008117	2.348	4.887	2.34719	4.88619	0.529881	0.409036		31	0	2.917	4.959	2.917	4.959	0.640603	0.570634		31	0.0008811	12.61	18.016	12.6091	18.0151	0.558138	0.410161		31	0.0006868	9.009	13.358	9.00831	13.3573	0.542457	0.413359		31	0.196	5.741	11.29	5.545	11.094	0.573623	0.425795		31	0	5.304	9.801	5.304
34	0	2.444	4.917	2.444	4.917	0.548279	0.432163		34	0.002	2.794	4.956	2.792	4.954	0.613771	0.538577		34	0	12.895	17.977	12.895	17.977	0.572002	0.428669		34	0	9.139	13.422	9.139	13.422	0.547674	0.420048		34	0.18	5.686	11.196	5.506	11.016	0.573622	0.425794		34	0	5.374	9.833	5.374
37	0	2.754	4.933	2.754	4.933	0.61582	0.517065		37	0	2.974	4.929	2.974	4.929	0.657096	0.590338		37	0	13.013	17.984	13.013	17.984	0.577012	0.435356		37	0.002	9.264	13.385	9.262	13.383	0.556663	0.431573		37	0.191	5.817	11.204	5.626	11.013	0.586283	0.442845		37	0	5.522	9.88	5.522
40	0.002	2.614	4.898	2.612	4.896	0.588481	0.482699		40	0.0007728	3.083	4.967	3.08223	4.96623	0.675904	0.612807		40	0.0008811	13.123	17.911	13.1221	17.9101	0.584251	0.445019		40	0	9.222	13.413	9.222	13.413	0.553019	0.426901		40	0.189	5.945	11.188	5.756	10.999	0.600594	0.462117		40	0	5.783	9.899	5.783
43	0.002	2.807	4.96	2.805	4.958	0.624061	0.527425		43	0.002	3.088	4.942	3.086	4.94	0.680324	0.618088		43	0	13.443	17.975	13.443	17.975	0.596377	0.461207		43	0	9.435	13.42	9.435	13.42	0.565497	0.4429		43	0.172	6.279	11.343	6.107	11.171	0.627406	0.498226		43	0	5.609	9.835	5.609
46	0.002	2.928	4.908	2.926	4.906	0.657881	0.569939		46	0.0007728	3.211	4.97	3.21023	4.96923	0.703548	0.645833		46	0.0008811	13.474	18.057	13.4731	18.0561	0.595028	0.459406		46	0.003	9.894	13.474	9.891	13.471	0.590583	0.475064		46	0.143	6.663	11.38	6.52	11.237	0.665902	0.550068		46	0	5.861	9.828	5.861
49	0.002	2.942	4.915	2.94	4.913	0.660087	0.572711		49	0.0007728	3.228	4.961	3.22723	4.96023	0.708557	0.651817		49	0.0008811	13.732	17.95	13.7311	17.9491	0.610037	0.479442		49	0	9.838	13.454	9.838	13.454	0.588161	0.471958		49	0.125	6.788	11.454	6.663	11.329	0.674981	0.562295		49	0	5.904	9.786	5.904
52	0.002	3.019	4.935	3.017	4.933	0.674629	0.590991		52	0.0007728	3.11	4.975	3.10923	4.97423	0.680728	0.61857		52	0.0008811	14.149	18.021	14.1481	18.0201	0.626087	0.500866		52	0	9.954	13.453	9.954	13.453	0.59514	0.480907		52	0.1	6.84	11.416	6.74	11.316	0.683565	0.573856		52	0	6.113	9.809	6.113
55	0.0008117	3.01	4.935	3.00919	4.93419	0.67272	0.588592		55	0.0007728	2.886	5.007	2.88523	5.00623	0.627648	0.555156		55	0	14	18.062	14	18.062	0.618096	0.490199		55	0	9.875	13.408	9.875	13.408	0.592398	0.477392		55	0.127	6.785	11.434	6.658	11.307	0.675787	0.56338		55	0	5.913	9.829	5.913
58	0.0008117	2.957	4.936	2.95619	4.93519	0.660738	0.573529		58	0.0007728	3.215	4.962	3.21423	4.96123	0.705561	0.648237		58	0	14.175	17.917	14.175	17.917	0.630887	0.507274		58	0	10.565	13.433	10.565	13.433	0.632612	0.528951		58	0.112	6.794	11.426	6.682	11.314	0.677803	0.566095		58	0	6.261	9.858	6.261
61	0.0008117	2.966	4.958	2.96519	4.95719	0.659808	0.572361		61	0.002	3.232	4.898	3.23	4.896	0.718469	0.663659		61	0.002	14.487	17.905	14.485	17.903	0.645188	0.526364		61	0.002	10.287	13.413	10.285	13.411	0.616856	0.50875		61	0.12	6.686	11.389	6.566	11.269	0.668696	0.553831		61	0	6.104	9.866	6.104
64	0.0008117	2.913	4.984	2.91219	4.98319	0.644634	0.553285		64	0	3.329	4.936	3.329	4.936	0.73449	0.682798		64	0.0008811	14.825	17.804	14.8241	17.8031	0.663998	0.551473		64	0	10.449	13.402	10.449	13.402	0.627113	0.521901		64	0.121	6.619	11.287	6.498	11.166	0.667875	0.552725		64	0	6.87	9.848	6.87
67	0.0008117	3.14	4.979	3.13919	4.97819	0.69558	0.617327		67	0.0007728	3.39	5.038	3.38923	5.03723	0.732751	0.680721		67	0.0008811	14.882	17.805	14.8811	17.8041	0.666513	0.554831		67	0	10.569	13.454	10.569	13.454	0.631863	0.527992		67	0.111	6.828	11.31	6.717	11.199	0.68835	0.580299		67	0	6.687	9.869	6.687
70	0.002	3.01	4.947	3.008	4.945	0.670984	0.58641		70	0.0007728	3.487	5.014	3.48623	5.01323	0.75733	0.710086		70	0	15.254	17.842	15.254	17.842	0.681764	0.575189		70	0	10.569	13.436	10.569	13.436	0.63271	0.529077		70	0.116	6.811	11.28	6.695	11.164	0.688246	0.580159		70	0	6.661	9.849	6.661
73	0.0008117	3.106	4.999	3.10519	4.99819	0.685293	0.604396		73	0	3.412	4.909	3.412	4.909	0.756943	0.709623		73	0	14.864	17.889	14.864	17.889	0.662588	0.549591		73	0.0006868	10.556	13.421	10.5553	13.4203	0.632629	0.528974		73	0.107	6.916	11.331	6.809	11.224	0.696224	0.590903		73	0	6.27	9.839	6.27
76	0.0008117	3.082	4.985	3.08119	4.98419	0.681906	0.600139		76	0.0007728	3.461	4.878	3.46023	4.87723	0.772643	0.728379		76	0	15.061	17.977	15.061	17.977	0.668083	0.556926		76	0	10.63	13.424	10.63	13.424	0.63693	0.534489		76	0.132	6.794	11.25	6.662	11.118	0.687687	0.579407		76	0	6.678	9.804	6.678
79	0	2.899	5.004	2.899	5.004	0.639045	0.546261		79	0.0007728	3.351	4.941	3.35023	4.94023	0.738541	0.687638		79	0	15.553	17.761	15.553	17.761	0.698297	0.59726		79	0.0006868	10.718	13.454	10.7173	13.4533	0.640763	0.539402		79	0.116	6.733	11.157	6.617	11.041	0.687806	0.579566		79	0	6.609	9.742	6.609
82	0.0008117	3.087	4.988	3.08619	4.98719	0.682602	0.601013		82	0.0007728	3.443	4.851	3.44223	4.85023	0.772902	0.728689		82	0	15.509	17.937	15.509	17.937	0.689489	0.585502		82	0	10.69	13.404	10.69	13.404	0.641481	0.540324		82	0.103	6.965	11.156	6.862	11.053	0.712498	0.612819		82	0	6.4	9.714	6.4
85	0	3.391	4.979	3.391	4.979	0.751253	0.687312		85	0.002	3.219	4.827	3.217	4.825	0.726107	0.672784		85	0	15.566	17.962	15.566	17.962	0.69106	0.587599		85	0.0006868	10.694	13.447	10.6933	13.4463	0.639661	0.537989		85	0.101	6.837	11.178	6.736	11.077	0.6979	0.59316		85	0	6.713	9.74	6.713
	1	2	3	4	5	6	7	8	9	10	Count	Average	variance	Std. Dev	SE
0	1	1	1	1	1	1	1	1	1	1	10	1	0	0	0
1	0	0	0	0	0	0	0	0	0	0	10	0	0	0	0
4	0.145753	0.267489	0.190474	0.170464	0.185529	0.217969	0.314096	0.229907	0.224759	0.192796	10	0.213924	0.00240351	0.0490256	0.0155032
7	0.197955	0.342462	0.24182	0.240139	0.256244	0.243304	0.400766	0.278422	0.290508	0.249709	10	0.274133	0.00342902	0.0585578	0.0185176
10	0.274044	0.36875	0.28656	0.258509	0.314822	0.343471	0.452951	0.339319	0.338206	0.301499	10	0.327813	0.00311979	0.0558551	0.0176629
13	0.324162	0.391144	0.312326	0.314574	0.375427	0.365003	0.489983	0.36769	0.367559	0.326766	10	0.363463	0.00276111	0.0525462	0.0166166
16	0.370798	0.445378	0.336547	0.332437	0.364678	0.402534	0.55742	0.407903	0.37878	0.34223	10	0.39387	0.00455692	0.067505	0.021347
19	0.375871	0.485909	0.354736	0.3315	0.411568	0.414135	0.550306	0.411464	0.414836	0.379625	10	0.412995	0.00407857	0.0638637	0.0201955
22	0.355481	0.460364	0.37821	0.362709	0.439991	0.41995	0.613039	0.390798	0.421275	0.393907	10	0.423572	0.00554356	0.0744551	0.0235448
25	0.371989	0.506848	0.395927	0.384275	0.437839	0.407802	0.621219	0.424653	0.448738	0.400369	10	0.439966	0.00554511	0.0744655	0.0235481
28	0.413513	0.538076	0.398172	0.398369	0.437424	0.4186	0.64267	0.451335	0.451469	0.400172	10	0.45498	0.00610503	0.0781347	0.0247084
31	0.409036	0.570634	0.410161	0.413359	0.425795	0.423344	0.660979	0.492274	0.467732	0.435435	10	0.470875	0.00699168	0.0836162	0.0264418
34	0.432163	0.538577	0.428669	0.420048	0.425794	0.432623	0.64921	0.435721	0.481451	0.466228	10	0.471048	0.00523498	0.0723532	0.0228801
37	0.517065	0.590338	0.435356	0.431573	0.442845	0.454065	0.646553	0.460569	0.485338	0.465052	10	0.492875	0.00518347	0.0719963	0.0227672
40	0.482699	0.612807	0.445019	0.426901	0.462117	0.497874	0.69121	0.528098	0.467743	0.470733	10	0.50852	0.00681697	0.0825649	0.0261093
43	0.527425	0.618088	0.461207	0.4429	0.498226	0.473816	0.731054	0.519673	0.520804	0.473944	10	0.526714	0.0075444	0.0868585	0.0274671
46	0.569939	0.645833	0.459406	0.475064	0.550068	0.51893	0.710544	0.496222	0.53618	0.495945	10	0.545813	0.0062193	0.0788625	0.0249385
49	0.572711	0.651817	0.479442	0.471958	0.562295	0.530973	0.702384	0.547872	0.523806	0.481322	10	0.552458	0.00567026	0.0753012	0.0238123
52	0.590991	0.61857	0.500866	0.480907	0.573856	0.565427	0.715228	0.531445	0.531044	0.501438	10	0.560977	0.00483714	0.0695496	0.0219935
55	0.588592	0.555156	0.490199	0.477392	0.56338	0.527988	0.702596	0.554751	0.514399	0.522482	10	0.549693	0.00403993	0.0635605	0.0200996
58	0.573529	0.648237	0.507274	0.528951	0.566095	0.586064	0.737392	0.536343	0.543685	0.538733	10	0.57663	0.0047122	0.0686454	0.0217076
61	0.572361	0.663659	0.526364	0.50875	0.553831	0.557611	0.762724	0.568343	0.564667	0.527052	10	0.580536	0.00586181	0.0765625	0.0242112
64	0.553285	0.682798	0.551473	0.521901	0.552725	0.694288	0.753753	0.581471	0.53994	0.545656	10	0.597729	0.00656771	0.0810414	0.0256275
67	0.617327	0.680721	0.554831	0.527992	0.580299	0.659601	0.77294	0.586574	0.554886	0.541635	10	0.607681	0.00588027	0.0766829	0.0242493
70	0.58641	0.710086	0.575189	0.529077	0.580159	0.657412	0.760006	0.636881	0.56326	0.553614	10	0.615209	0.00553216	0.0743785	0.0235205
73	0.604396	0.709623	0.549591	0.528974	0.590903	0.589773	0.771196	0.58194	0.564465	0.560359	10	0.605122	0.00577951	0.0760231	0.0240406
76	0.600139	0.728379	0.556926	0.534489	0.579407	0.665792	0.805349	0.609546	0.574764	0.576126	10	0.623092	0.00727944	0.0853197	0.0269804
79	0.546261	0.687638	0.59726	0.539402	0.579566	0.661033	0.821105	0.601103	0.602107	0.555124	10	0.61906	0.00729603	0.0854168	0.0270112
82	0.601013	0.728689	0.585502	0.540324	0.612819	0.627155	0.793312	0.627836	0.576201	0.572162	10	0.626501	0.00596639	0.0772424	0.0244262
85	0.687312	0.672784	0.587599	0.537989	0.59316	0.679768	0.803419	0.622549	0.617208	0.569078	10	0.637086	0.00585727	0.0765328	0.0242018
Repeat#1	39A (Quad) (October 6th, 2023)								Repeat#2									Repeat#3									Repeat#4									Repeat#5									Repeat#6
	Background	Bleached	Whole Cell	Bleached	Whole Cell	FRAP	Normalize			Background	Bleached	Whole Cell	Bleached	Whole Cell	FRAP	Normalize			Background	Bleached	Whole Cell	Bleached	Whole Cell	FRAP	Normalize			Background	Bleached	Whole Cell	Bleached	Whole Cell	FRAP	Normalize			Background	Bleached	Whole Cell	Bleached	Whole Cell	FRAP	Normalize			Background	Bleached	Whole Cell	Bleached
				Minus Back	Minus Back								Minus Back	Minus Back								Minus Back	Minus Back								Minus Back	Minus Back								Minus Back	Minus Back								Minus Back
0	0	7.182	8.596	7.182	8.596	1	1		0	0	4.392	5.493	4.392	5.493	1	1		0	0	13.488	8.71	13.488	8.71	1	1		0	0.009	6.657	6.694	6.648	6.685	1	1		0	0.006	11.336	11.667	11.33	11.661	1	1		0	0	7.145	6.431	7.145
1	0	2.186	7.887	2.186	7.887	0.331733	0		1	0.0006566	1.471	4.94	1.47034	4.93934	0.372303	0		1	0.0008897	3.093	7.526	3.09211	7.52511	0.265346	0		1	0.005	2.213	5.898	2.208	5.893	0.376767	0		1	0.004	4.252	10.713	4.248	10.709	0.408264	0		1	0	1.031	5.7	1.031
4	0	3.119	8.071	3.119	8.071	0.462529	0.195724		4	0	1.875	5.142	1.875	5.142	0.456054	0.133426		4	0	5.008	7.823	5.008	7.823	0.413392	0.201517		4	0.006	3.011	6.1	3.005	6.094	0.495852	0.191077		4	0.004	6.049	10.998	6.045	10.994	0.565909	0.26641		4	0	1.662	5.919	1.662
7	0	3.54	8.084	3.54	8.084	0.524117	0.287884		7	0	2.157	5.179	2.157	5.179	0.520897	0.236728		7	0.0008897	6.21	8.003	6.20911	8.00211	0.501067	0.320859		7	0.009	3.571	6.231	3.562	6.222	0.575671	0.319148		7	0.002	6.84	11.079	6.838	11.077	0.63535	0.383761		7	0	2.061	5.965	2.061
10	0	3.734	8.134	3.734	8.134	0.549441	0.32578		10	0	2.357	5.19	2.357	5.19	0.567988	0.311751		10	0	6.746	7.999	6.746	7.999	0.544605	0.380122		10	0.009	3.851	6.215	3.842	6.206	0.622524	0.394326		10	0.003	7.056	11.137	7.053	11.134	0.651971	0.411851		10	0	2.132	6.001	2.132
13	0	3.915	8.143	3.915	8.143	0.575438	0.364681		13	0	2.502	5.154	2.502	5.154	0.607142	0.374127		13	0	6.984	7.979	6.984	7.979	0.565232	0.4082		13	0.014	4.224	6.309	4.21	6.295	0.672507	0.474525		13	0.004	7.405	11.182	7.401	11.178	0.681447	0.461664		13	0	2.246	6.027	2.246
16	0	4.09	8.088	4.09	8.088	0.605248	0.409289		16	0	2.522	5.155	2.522	5.155	0.611876	0.38167		16	0	7.359	8.067	7.359	8.067	0.589084	0.440667		16	0.007	4.112	6.279	4.105	6.272	0.658139	0.451471		16	0.004	7.56	11.124	7.556	11.12	0.699348	0.491914		16	0	2.224	5.994	2.224
19	0	4.22	8.144	4.22	8.144	0.620191	0.431651		19	0	2.647	5.142	2.647	5.142	0.643827	0.432571		19	0.0008897	7.988	8.001	7.98711	8.00011	0.64471	0.516384		19	0.009	4.246	6.283	4.237	6.274	0.679085	0.485081		19	0.002	7.78	11.184	7.778	11.182	0.715903	0.519892		19	0	2.368	6.029	2.368
22	0	4.496	8.116	4.496	8.116	0.663033	0.49576		22	0	2.725	5.136	2.725	5.136	0.663573	0.46403		22	0.0008897	7.847	7.999	7.84611	7.99811	0.633487	0.501108		22	0.006	4.448	6.274	4.442	6.268	0.712623	0.538893		22	0.002	7.674	11.212	7.672	11.21	0.704383	0.500424		22	0	2.482	5.976	2.482
25	0	4.935	8.174	4.935	8.174	0.722609	0.58491		25	0	2.722	5.13	2.722	5.13	0.663618	0.464101		25	0	8.04	8.049	8.04	8.049	0.645037	0.51683		25	0.005	4.567	6.315	4.562	6.31	0.727003	0.561967		25	0.006	8.097	11.143	8.091	11.137	0.747721	0.573663		25	0	2.544	5.983	2.544
28	0	4.99	8.18	4.99	8.18	0.730127	0.596159		28	0	2.843	5.12	2.843	5.12	0.694471	0.513254		28	0	8.44	8.06	8.44	8.06	0.676204	0.559254		28	0.012	4.556	6.322	4.544	6.31	0.724135	0.557364		28	0.003	8.201	11.084	8.198	11.081	0.761439	0.596844		28	0	2.588	5.978	2.588
31	0	4.826	8.217	4.826	8.217	0.702951	0.555493		31	0	2.843	5.122	2.843	5.122	0.6942	0.512822		31	0	8.452	8.025	8.452	8.025	0.680119	0.564583		31	0.004	4.504	6.278	4.5	6.274	0.721238	0.552716		31	0.0008554	8.095	11.055	8.09414	11.0541	0.753619	0.58363		31	0	2.618	6	2.618
34	0	5.094	8.189	5.094	8.189	0.744525	0.617704		34	0	2.745	5.114	2.745	5.114	0.671319	0.47637		34	0.002	8.399	7.971	8.397	7.969	0.680442	0.565022		34	0.005	5.004	6.306	4.999	6.301	0.797782	0.675533		34	0.002	7.984	11.092	7.982	11.09	0.740775	0.561924		34	0	2.697	5.974	2.697
37	0	5.053	8.132	5.053	8.132	0.743709	0.616484		37	0	2.792	5.11	2.792	5.11	0.683348	0.495533		37	0.0008897	8.476	7.989	8.47511	7.98811	0.685128	0.571401		37	0.008	4.657	6.275	4.649	6.267	0.745951	0.592369		37	0.003	7.944	11.04	7.941	11.037	0.740508	0.561474		37	0	2.706	5.979	2.706
40	0	5.189	8.123	5.189	8.123	0.764572	0.647703		40	0	2.863	5.112	2.863	5.112	0.700451	0.522781		40	0.0008897	8.54	8.041	8.53911	8.04011	0.685837	0.572367		40	0.003	4.757	6.297	4.754	6.294	0.759526	0.614151		40	0.003	8.287	11.161	8.284	11.158	0.764117	0.60137		40	0	2.728	6.005	2.728
43	0	5.119	8.138	5.119	8.138	0.752867	0.630188		43	0	3.027	5.099	3.027	5.099	0.742463	0.589711		43	0	9.056	7.994	9.056	7.994	0.731548	0.634587		43	0.009	5.164	6.368	5.155	6.359	0.815174	0.70344		43	0.005	7.896	11.125	7.891	11.12	0.730354	0.544313		43	0	2.825	5.949	2.825
46	0	5.506	8.181	5.506	8.181	0.805528	0.708991		46	0	3.102	5.115	3.102	5.115	0.758479	0.615226		46	0	9.012	8.012	9.012	8.012	0.726358	0.627523		46	0.007	5.097	6.294	5.09	6.287	0.814113	0.701738		46	0.002	8.185	11.146	8.183	11.144	0.755749	0.587229		46	0	2.912	5.964	2.912
49	0	5.453	8.157	5.453	8.157	0.800122	0.7009		49	0	3.031	5.12	3.031	5.12	0.740395	0.586416		49	0	9.137	8.029	9.137	8.029	0.734874	0.639114		49	0.009	4.951	6.312	4.942	6.303	0.788435	0.660536		49	0.002	8.468	11.173	8.466	11.171	0.779996	0.628205		49	0	2.996	5.977	2.996
52	0	5.421	8.127	5.421	8.127	0.798363	0.698268		52	0	2.965	5.14	2.965	5.14	0.721454	0.556242		52	0.002	9.242	8	9.24	7.998	0.746038	0.654311		52	0.007	5.004	6.298	4.997	6.291	0.79873	0.677055		52	0.004	8.324	11.132	8.32	11.128	0.769506	0.610478		52	0	2.912	5.986	2.912
55	0	5.663	8.109	5.663	8.109	0.835854	0.75437		55	0	3.098	5.136	3.098	5.136	0.754403	0.608734		55	0	9.234	7.957	9.234	7.957	0.749396	0.658881		55	0.006	5.015	6.285	5.009	6.279	0.802178	0.682588		55	0.0008554	9.025	11.15	9.02414	11.1491	0.833049	0.717862		55	0	3.281	5.987	3.281
58	0	5.649	8.115	5.649	8.115	0.833171	0.750355		58	0	3.302	5.157	3.302	5.157	0.800806	0.682659		58	0.0008897	9.504	7.986	9.50311	7.98511	0.76852	0.684914		58	0.005	4.858	6.27	4.853	6.265	0.778932	0.645288		58	0.004	8.938	11.204	8.934	11.2	0.820982	0.69747		58	0	3.162	6.013	3.162
61	0	5.54	8.1	5.54	8.1	0.818608	0.728563		61	0	3.114	5.142	3.114	5.142	0.757415	0.613531		61	0	9.48	7.937	9.48	7.937	0.771299	0.688695		61	0.005	4.966	6.263	4.961	6.258	0.797157	0.674532		61	0.003	8.664	11.157	8.661	11.154	0.799178	0.660621		61	0	3.189	6.042	3.189
64	0	5.373	8.105	5.373	8.105	0.793441	0.690904		64	0	3.149	5.131	3.149	5.131	0.76757	0.62971		64	0	9.609	7.953	9.609	7.953	0.780221	0.700841		64	0.005	5.291	6.284	5.286	6.279	0.846539	0.753767		64	0.006	8.597	11.169	8.591	11.163	0.792079	0.648626		64	0	3.338	6.001	3.338
67	0	5.133	8.082	5.133	8.082	0.760157	0.641097		67	0	3.357	5.152	3.357	5.152	0.814935	0.705167		67	0.0008897	9.673	8.045	9.67211	8.04411	0.776451	0.695708		67	0.005	5.313	6.3	5.308	6.295	0.847902	0.755953		67	0.002	8.627	11.143	8.625	11.141	0.796784	0.656577		67	0	3.232	5.98	3.232
70	0	5.366	8.083	5.366	8.083	0.794564	0.692584		70	0	3.188	5.143	3.188	5.143	0.775263	0.641966		70	0.002	9.621	7.942	9.619	7.94	0.782312	0.703686		70	0.007	5.101	6.298	5.094	6.291	0.814235	0.701933		70	0.003	8.514	11.043	8.511	11.04	0.793446	0.650935		70	0	3.211	6.012	3.211
73	0	5.847	8.13	5.847	8.13	0.860783	0.791674		73	0	3.365	5.156	3.365	5.156	0.816243	0.707252		73	0	9.573	7.94	9.573	7.94	0.778571	0.698594		73	0.003	5.078	6.255	5.075	6.252	0.816258	0.705179		73	0.006	8.488	10.99	8.482	10.984	0.794774	0.65318		73	0	3.382	6.012	3.382
76	0	5.777	8.061	5.777	8.061	0.857757	0.787147		76	0	3.306	5.136	3.306	5.136	0.805054	0.689427		76	0	9.996	7.885	9.996	7.885	0.818644	0.753141		76	0.004	4.862	6.272	4.858	6.268	0.779361	0.645977		76	0.0008554	8.884	11.084	8.88314	11.0831	0.824916	0.704118		76	0	3.342	6.023	3.342
79	0	5.523	8.079	5.523	8.079	0.818217	0.727978		79	0	3.388	5.166	3.388	5.166	0.820231	0.713606		79	0.0008897	10.157	7.959	10.1561	7.95811	0.824115	0.760589		79	0.006	5.239	6.25	5.233	6.244	0.842749	0.747685		79	0.003	9.208	11.129	9.205	11.126	0.851512	0.749063		79	0	3.307	6.047	3.307
82	0	5.627	8.093	5.627	8.093	0.832182	0.748876		82	0	3.22	5.15	3.22	5.15	0.78198	0.652667		82	0.002	10.016	7.941	10.014	7.939	0.81454	0.747555		82	0.006	5.362	6.274	5.356	6.268	0.859255	0.774169		82	0.003	8.947	11.124	8.944	11.121	0.82774	0.70889		82	0	3.614	6.017	3.614
85	0	6.104	8.099	6.104	8.099	0.902057	0.853438		85	0	3.51	5.145	3.51	5.145	0.853236	0.766186		85	0.0008897	9.839	7.916	9.83811	7.91511	0.802648	0.731368		85	0.007	5.459	6.266	5.452	6.259	0.875914	0.800899		85	0.003	8.977	11.076	8.974	11.073	0.834116	0.719666		85	0	3.596	6.052	3.596
	1	2	3	4	5	6	7	8	9	10	Count	Average	variance	Std. Dev	SE
0	1	1	1	1	1	1	1	1	1	1	10	1	0	0	0
1	0	0	0	0	0	0	0	0	0	0	10	0	0	0	0
4	0.195724	0.133426	0.201517	0.191077	0.26641	0.107417	0.378616	0.140921	0.145626	0.268432	10	0.202916	0.00671808	0.0819639	0.0259193
7	0.287884	0.236728	0.320859	0.319148	0.383761	0.177002	0.56264	0.21826	0.23096	0.343573	10	0.308082	0.0120855	0.109934	0.0347642
10	0.32578	0.311751	0.380122	0.394326	0.411851	0.187494	0.659622	0.24482	0.325531	0.334145	10	0.357544	0.0158183	0.125771	0.0397723
13	0.364681	0.374127	0.4082	0.474525	0.461664	0.206181	0.680314	0.269837	0.330185	0.375189	10	0.39449	0.0166234	0.128932	0.0407718
16	0.409289	0.38167	0.440667	0.451471	0.491914	0.204441	0.739537	0.267343	0.326377	0.488375	10	0.420108	0.0214986	0.146624	0.0463666
19	0.431651	0.432571	0.516384	0.485081	0.519892	0.227804	0.698064	0.313461	0.401362	0.522639	10	0.454891	0.0164573	0.128286	0.0405676
22	0.49576	0.46403	0.501108	0.538893	0.500424	0.252058	0.727325	0.316891	0.410079	0.519172	10	0.472574	0.0167154	0.129288	0.0408845
25	0.58491	0.464101	0.51683	0.561967	0.573663	0.262676	0.791434	0.31903	0.46338	0.688028	10	0.522602	0.0248491	0.157636	0.0498489
28	0.596159	0.513254	0.559254	0.557364	0.596844	0.270972	0.765891	0.341021	0.463944	0.601537	10	0.526624	0.019839	0.140851	0.044541
31	0.555493	0.512822	0.564583	0.552716	0.58363	0.27464	0.699567	0.339285	0.490636	0.607838	10	0.518121	0.0157849	0.125638	0.0397302
34	0.617704	0.47637	0.565022	0.675533	0.561924	0.290899	0.724493	0.390903	0.458355	0.668376	10	0.542958	0.0189934	0.137816	0.0435814
37	0.616484	0.495533	0.571401	0.592369	0.561474	0.292112	0.789043	0.378639	0.57077	0.566632	10	0.543446	0.0181181	0.134603	0.0425653
40	0.647703	0.522781	0.572367	0.614151	0.60137	0.293944	0.764187	0.415839	0.463963	0.624682	10	0.552099	0.0177686	0.133299	0.0421528
43	0.630188	0.589711	0.634587	0.70344	0.544313	0.316071	0.751625	0.428468	0.600538	0.646802	10	0.584574	0.0165394	0.128606	0.0406687
46	0.708991	0.615226	0.627523	0.701738	0.587229	0.33047	0.828144	0.410274	0.664727	0.637038	10	0.611136	0.0209328	0.144682	0.0457524
49	0.7009	0.586416	0.639114	0.660536	0.628205	0.344437	0.785229	0.483348	0.604842	0.689918	10	0.612295	0.0151314	0.12301	0.0388991
52	0.698268	0.556242	0.654311	0.677055	0.610478	0.328541	0.799702	0.480189	0.568309	0.686304	10	0.60594	0.0173993	0.131907	0.0417125
55	0.75437	0.608734	0.658881	0.682588	0.717862	0.394715	0.888853	0.44699	0.598543	0.717632	10	0.646917	0.0209892	0.144877	0.045814
58	0.750355	0.682659	0.684914	0.645288	0.69747	0.370891	0.839794	0.497323	0.583077	0.745644	10	0.649742	0.018388	0.135602	0.0428813
61	0.728563	0.613531	0.688695	0.674532	0.660621	0.372982	0.78714	0.523825	0.576904	0.797991	10	0.642478	0.0164288	0.128175	0.0405324
64	0.690904	0.62971	0.700841	0.753767	0.648626	0.403553	0.875667	0.519318	0.615523	0.782294	10	0.66202	0.017936	0.133925	0.0423509
67	0.641097	0.705167	0.695708	0.755953	0.656577	0.386596	0.857107	0.541834	0.711954	0.814569	10	0.676656	0.0182524	0.135102	0.0427229
70	0.692584	0.641966	0.703686	0.701933	0.650935	0.379748	0.849277	0.5162	0.68798	0.831457	10	0.665577	0.0188945	0.137457	0.0434678
73	0.791674	0.707252	0.698594	0.705179	0.65318	0.410327	0.810467	0.557323	0.614831	0.798064	10	0.674689	0.0152902	0.123654	0.0391027
76	0.787147	0.689427	0.753141	0.645977	0.704118	0.402082	0.811987	0.558144	0.672189	0.795178	10	0.681939	0.0157172	0.125368	0.039645
79	0.727978	0.713606	0.760589	0.747685	0.749063	0.393492	0.723807	0.549701	0.726393	0.942491	10	0.70348	0.0206446	0.143682	0.0454363
82	0.748876	0.652667	0.747555	0.774169	0.70889	0.451277	0.79964	0.554038	0.679927	0.834663	10	0.69517	0.0137634	0.117318	0.0370991
85	0.853438	0.766186	0.731368	0.800899	0.719666	0.444345	0.852425	0.530194	0.672063	0.824303	10	0.719489	0.018815	0.137168	0.0433763
Repeat#1	39A (Quad+H166A) (October 4th, 2023)								Repeat#2									Repeat#3									Repeat#4									Repeat#5									Repeat#6
	Background	Bleached	Whole Cell	Bleached	Whole Cell	FRAP	Normalize			Background	Bleached	Whole Cell	Bleached	Whole Cell	FRAP	Normalize			Background	Bleached	Whole Cell	Bleached	Whole Cell	FRAP	Normalize			Background	Bleached	Whole Cell	Bleached	Whole Cell	FRAP	Normalize			Background	Bleached	Whole Cell	Bleached	Whole Cell	FRAP	Normalize			Background	Bleached	Whole Cell	Bleached
				Minus Back	Minus Back								Minus Back	Minus Back								Minus Back	Minus Back								Minus Back	Minus Back								Minus Back	Minus Back								Minus Back
0	0	7.796	6.374	7.796	6.374	1	1		0	0	6.3	4.68	6.3	4.68	1	1		0	0	3.605	3.879	3.605	3.879	1	1		0	0	6.888	6.275	6.888	6.275	1	1		0	0	7.289	7.106	7.289	7.106	1	1		0	0	8.213	9.794	8.213
1	0	0.418	5.192	0.418	5.192	0.0658236	0		1	0	0.181	3.835	0.181	3.835	0.0350605	0		1	0	0.035	3.309	0.035	3.309	0.0113811	0		1	0	0.089	4.94	0.089	4.94	0.0164128	0		1	0	0.222	5.622	0.222	5.622	0.0384963	0		1	0	0.498	8.234	0.498
4	0	0.969	5.38	0.969	5.38	0.147259	0.0871734		4	0	0.429	3.997	0.429	3.997	0.0797312	0.0462938		4	0	0.054	3.398	0.054	3.398	0.0170996	0.00578425		4	0	0.372	5.13	0.372	5.13	0.0660612	0.0504768		4	0	0.667	5.947	0.667	5.947	0.109342	0.0736817		4	0	0.953	8.447	0.953
7	0	1.166	5.484	1.166	5.484	0.173837	0.115624		7	0	0.511	4.052	0.511	4.052	0.0936821	0.0607516		7	0	0.068	3.411	0.068	3.411	0.0214507	0.0101855		7	0	0.487	5.226	0.487	5.226	0.0848946	0.0696245		7	0.0006013	0.908	6.001	0.907399	6.0004	0.147426	0.113291		7	0	1.145	8.64	1.145
10	0	1.283	5.511	1.283	5.511	0.190343	0.133293		10	0	0.576	4.117	0.576	4.117	0.103931	0.0713733		10	0	0.095	3.437	0.095	3.437	0.0297412	0.0185714		10	0	0.543	5.189	0.543	5.189	0.0953316	0.0802356		10	0	0.936	6.017	0.936	6.017	0.151654	0.117688		10	0	1.27	8.712	1.27
13	0	1.354	5.489	1.354	5.489	0.201681	0.14543		13	0	0.55	4.114	0.55	4.114	0.0993125	0.0665865		13	0	0.113	3.46	0.113	3.46	0.0351412	0.0240336		13	0	0.571	5.256	0.571	5.256	0.0989695	0.0839343		13	0	1.019	6.077	1.019	6.077	0.163472	0.129979		13	0	1.426	8.803	1.426
16	0	1.395	5.527	1.395	5.527	0.20636	0.150439		16	0	0.592	4.099	0.592	4.099	0.107287	0.0748513		16	0	0.133	3.472	0.133	3.472	0.041218	0.0301803		16	0	0.651	5.285	0.651	5.285	0.112216	0.0974023		16	0	1.062	6.087	1.062	6.087	0.17009	0.136862		16	0	1.411	8.797	1.411
19	0	1.453	5.51	1.453	5.51	0.215603	0.160333		19	0	0.67	4.107	0.67	4.107	0.121187	0.0892556		19	0	0.141	3.476	0.141	3.476	0.0436469	0.0326373		19	0	0.716	5.28	0.716	5.28	0.123538	0.108912		19	0	1.137	6.121	1.137	6.121	0.18109	0.148303		19	0.0005187	1.553	8.779	1.55248
22	0	1.547	5.518	1.547	5.518	0.229218	0.174907		22	0	0.638	4.138	0.638	4.138	0.114534	0.0823614		22	0	0.153	3.463	0.153	3.463	0.0475394	0.0365745		22	0	0.751	5.227	0.751	5.227	0.13089	0.116388		22	0	1.288	6.071	1.288	6.071	0.20683	0.175073		22	0	1.594	8.781	1.594
25	0	1.495	5.525	1.495	5.525	0.221233	0.166359		25	0	0.775	4.143	0.775	4.143	0.138961	0.107675		25	0	0.15	3.485	0.15	3.485	0.046313	0.035334		25	0	0.743	5.226	0.743	5.226	0.129521	0.114996		25	0	1.115	6.103	1.115	6.103	0.17811	0.145204		25	0	1.547	8.802	1.547
28	0	1.539	5.5	1.539	5.5	0.228779	0.174437		28	0	0.631	4.13	0.631	4.13	0.113497	0.0812865		28	0	0.177	3.485	0.177	3.485	0.0546493	0.0437663		28	0	0.716	5.269	0.716	5.269	0.123796	0.109175		28	0	1.197	6.093	1.197	6.093	0.191523	0.159153		28	0	1.677	8.805	1.677
31	0	1.71	5.472	1.71	5.472	0.2555	0.203041		31	0	0.704	4.143	0.704	4.143	0.12623	0.0944822		31	0	0.191	3.48	0.191	3.48	0.0590566	0.0482243		31	0	0.829	5.323	0.829	5.323	0.141879	0.12756		31	0.0006013	1.205	6.121	1.2044	6.1204	0.191844	0.159487		31	0	1.738	8.826	1.738
34	0	1.72	5.425	1.72	5.425	0.25922	0.207024		34	0	0.711	4.143	0.711	4.143	0.127485	0.0957829		34	0	0.216	3.493	0.216	3.493	0.066538	0.0557918		34	0	0.815	5.243	0.815	5.243	0.141611	0.127288		34	0	1.25	6.137	1.25	6.137	0.198569	0.166481		34	0	1.623	8.844	1.623
37	0	1.65	5.438	1.65	5.438	0.248076	0.195094		37	0	0.748	4.124	0.748	4.124	0.134737	0.103299		37	0	0.201	3.49	0.201	3.49	0.0619705	0.0511718		37	0	0.849	5.203	0.849	5.203	0.148653	0.134447		37	0	1.284	6.116	1.284	6.116	0.20467	0.172827		37	0	1.674	8.813	1.674
40	0	1.674	5.414	1.674	5.414	0.2528	0.200151		40	0	0.766	4.126	0.766	4.126	0.137913	0.106589		40	0	0.166	3.488	0.166	3.488	0.051209	0.0402863		40	0	0.791	5.237	0.791	5.237	0.137599	0.123208		40	0	1.288	6.14	1.288	6.14	0.204505	0.172656		40	0	1.753	8.768	1.753
43	0	1.7	5.377	1.7	5.377	0.258493	0.206245		43	0	0.789	4.133	0.789	4.133	0.141813	0.110632		43	0	0.254	3.49	0.254	3.49	0.078311	0.0677004		43	0	0.801	5.263	0.801	5.263	0.13865	0.124277		43	0	1.353	6.163	1.353	6.163	0.214024	0.182556		43	0	1.664	8.766	1.664
46	0	1.743	5.393	1.743	5.393	0.264245	0.212403		46	0	0.888	4.148	0.888	4.148	0.15903	0.128474		46	0	0.206	3.47	0.206	3.47	0.0638781	0.0531014		46	0	0.85	5.256	0.85	5.256	0.147328	0.133099		46	0	1.37	6.123	1.37	6.123	0.218129	0.186825		46	0	1.753	8.83	1.753
49	0	1.799	5.373	1.799	5.373	0.27375	0.222577		49	0	0.901	4.144	0.901	4.144	0.161514	0.131048		49	0	0.242	3.451	0.242	3.451	0.0754545	0.0648109		49	0	0.859	5.235	0.859	5.235	0.149485	0.135293		49	0	1.393	6.123	1.393	6.123	0.221791	0.190633		49	0	1.764	8.804	1.764
52	0	1.743	5.355	1.743	5.355	0.26612	0.21441		52	0	0.814	4.11	0.814	4.11	0.147125	0.116137		52	0	0.263	3.494	0.263	3.494	0.080993	0.0704132		52	0	0.888	5.276	0.888	5.276	0.153331	0.139202		52	0	1.4	6.107	1.4	6.107	0.22349	0.1924		52	0	1.864	8.786	1.864
55	0	1.776	5.337	1.776	5.337	0.272073	0.220782		55	0	0.878	4.129	0.878	4.129	0.157963	0.127368		55	0	0.262	3.52	0.262	3.52	0.080089	0.0694989		55	0	0.959	5.271	0.959	5.271	0.165747	0.151826		55	0	1.404	6.094	1.404	6.094	0.224606	0.193561		55	0	1.834	8.794	1.834
58	0	1.72	5.347	1.72	5.347	0.263002	0.211072		58	0	0.911	4.116	0.911	4.116	0.164418	0.134057		58	0	0.228	3.49	0.228	3.49	0.0702949	0.059592		58	0	0.996	5.232	0.996	5.232	0.173425	0.159632		58	0	1.442	6.099	1.442	6.099	0.230496	0.199687		58	0	2.017	8.799	2.017
61	0	1.858	5.331	1.858	5.331	0.284956	0.234572		61	0	0.876	4.138	0.876	4.138	0.15726	0.12664		61	0	0.257	3.492	0.257	3.492	0.0791906	0.06859		61	0	0.942	5.208	0.942	5.208	0.164778	0.150841		61	0	1.461	6.109	1.461	6.109	0.233151	0.202448		61	0	1.891	8.763	1.891
64	0	1.892	5.302	1.892	5.302	0.291757	0.241853		64	0	0.839	4.128	0.839	4.128	0.150983	0.120134		64	0	0.248	3.494	0.248	3.494	0.0763736	0.0657407		64	0	0.983	5.147	0.983	5.147	0.173988	0.160205		64	0	1.509	6.095	1.509	6.095	0.241364	0.21099		64	0	2.074	8.792	2.074
67	0	1.831	5.286	1.831	5.286	0.283205	0.232699		67	0	0.899	4.157	0.899	4.157	0.160652	0.130154		67	0	0.257	3.492	0.257	3.492	0.0791906	0.06859		67	0	0.992	5.138	0.992	5.138	0.175889	0.162137		67	0	1.444	6.038	1.444	6.038	0.233148	0.202445		67	0	2.066	8.747	2.066
70	0	1.873	5.305	1.873	5.305	0.288664	0.238542		70	0	0.867	4.123	0.867	4.123	0.156211	0.125552		70	0	0.212	3.473	0.212	3.473	0.0656819	0.0549259		70	0	1.03	5.181	1.03	5.181	0.181111	0.167446		70	0	1.555	6.077	1.555	6.077	0.249459	0.219409		70	0	1.968	8.752	1.968
73	0	1.823	5.328	1.823	5.328	0.279745	0.228995		73	0	0.878	4.123	0.878	4.123	0.158193	0.127606		73	0	0.207	3.486	0.207	3.486	0.0638936	0.053117		73	0	1.04	5.16	1.04	5.16	0.183613	0.169991		73	0	1.588	6.09	1.588	6.09	0.254209	0.224349		73	0	1.828	8.761	1.828
76	0	1.934	5.243	1.934	5.243	0.30159	0.252379		76	0	0.872	4.137	0.872	4.137	0.15658	0.125935		76	0	0.29	3.483	0.29	3.483	0.0895899	0.0791091		76	0	1.127	5.152	1.127	5.152	0.199282	0.185921		76	0	1.547	6.082	1.547	6.082	0.247971	0.217862		76	0	1.949	8.735	1.949
79	0	1.893	5.236	1.893	5.236	0.295591	0.245957		79	0	0.993	4.175	0.993	4.175	0.176684	0.14677		79	0	0.272	3.483	0.272	3.483	0.0840291	0.0734843		79	0	1.026	5.086	1.026	5.086	0.183777	0.170157		79	0	1.613	6.052	1.613	6.052	0.259832	0.230197		79	0	1.962	8.778	1.962
82	0	1.993	5.181	1.993	5.181	0.31451	0.266209		82	0	0.947	4.129	0.947	4.129	0.170377	0.140233		82	0	0.281	3.493	0.281	3.493	0.086561	0.0760453		82	0	1.112	5.094	1.112	5.094	0.198869	0.1855		82	0	1.602	6.057	1.602	6.057	0.257847	0.228133		82	0	1.96	8.788	1.96
85	0	1.977	5.206	1.977	5.206	0.310487	0.261902		85	0	0.982	4.145	0.982	4.145	0.175992	0.146052		85	0	0.257	3.485	0.257	3.485	0.0793496	0.0687509		85	0	1.123	5.059	1.123	5.059	0.202225	0.188913		85	0	1.566	6.025	1.566	6.025	0.253391	0.223499		85	0	2	8.771	2
	1	2	3	4	5	6	7	8	9	10	Count	Average	variance	Std. Dev	SE
0	1	1	1	1	1	1	1	1	1	1	10	1	0	0	0
1	0	0	0	0	0	0	0	0	0	0	10	0	0	0	0
4	0.0871734	0.0462938	0.00578425	0.0504768	0.0736817	0.0672672	0.0627906	0.0478139	0.0132055	0.0371344	10	0.0491622	0.000654505	0.0255833	0.00809015
7	0.115624	0.0607516	0.0101855	0.0696245	0.113291	0.0925881	0.0750376	0.0588421	0.0248206	0.0445395	10	0.0665305	0.00120536	0.0347183	0.0109789
10	0.133293	0.0713733	0.0185714	0.0802356	0.117688	0.10962	0.0866465	0.0672245	0.0238765	0.049957	10	0.0758486	0.00145259	0.0381129	0.0120524
13	0.14543	0.0665865	0.0240336	0.0839343	0.129979	0.130459	0.0970399	0.0824376	0.0421264	0.0570195	10	0.0859046	0.00161811	0.0402257	0.0127205
16	0.150439	0.0748513	0.0301803	0.0974023	0.136862	0.12841	0.105002	0.0840134	0.0402149	0.0618297	10	0.0909205	0.0016346	0.0404302	0.0127852
19	0.160333	0.0892556	0.0326373	0.108912	0.148303	0.149558	0.112813	0.0837463	0.0397174	0.0652518	10	0.0990528	0.00204696	0.0452433	0.0143072
22	0.174907	0.0823614	0.0365745	0.116388	0.175073	0.155569	0.117188	0.0915581	0.0475349	0.0689745	10	0.106613	0.00250912	0.0500911	0.0158402
25	0.166359	0.107675	0.035334	0.114996	0.145204	0.14815	0.123254	0.0918488	0.0538031	0.0719809	10	0.10586	0.00182375	0.0427054	0.0135046
28	0.174437	0.0812865	0.0437663	0.109175	0.159153	0.167048	0.116214	0.0925645	0.0523567	0.0742316	10	0.107023	0.0022101	0.0470117	0.0148664
31	0.203041	0.0944822	0.0482243	0.12756	0.159487	0.175348	0.126815	0.0936598	0.0585602	0.0751274	10	0.116231	0.00264056	0.0513864	0.0162498
34	0.207024	0.0957829	0.0557918	0.127288	0.166481	0.158121	0.126476	0.100438	0.059941	0.0795176	10	0.117686	0.00239624	0.0489514	0.0154798
37	0.195094	0.103299	0.0511718	0.134447	0.172827	0.166388	0.130855	0.101935	0.0628812	0.0818164	10	0.120071	0.00233016	0.0482717	0.0152648
40	0.200151	0.106589	0.0402863	0.123208	0.172656	0.179221	0.142464	0.103699	0.0623105	0.083096	10	0.121368	0.00274333	0.0523768	0.016563
43	0.206245	0.110632	0.0677004	0.124277	0.182556	0.166231	0.138345	0.109923	0.0632396	0.0876342	10	0.125678	0.00230167	0.0479757	0.0151713
46	0.212403	0.128474	0.0531014	0.133099	0.186825	0.177417	0.149849	0.102482	0.0699959	0.0839172	10	0.129756	0.0027853	0.0527759	0.0166892
49	0.222577	0.131048	0.0648109	0.135293	0.190633	0.179776	0.14818	0.116365	0.0705099	0.0900978	10	0.134929	0.00271201	0.052077	0.0164682
52	0.21441	0.116137	0.0704132	0.139202	0.1924	0.194931	0.152782	0.114425	0.0757995	0.0876353	10	0.135814	0.00269093	0.0518742	0.0164041
55	0.220782	0.127368	0.0694989	0.151826	0.193561	0.190299	0.153751	0.111913	0.0734018	0.0909863	10	0.138339	0.00277583	0.0526862	0.0166608
58	0.211072	0.134057	0.059592	0.159632	0.199687	0.216876	0.15879	0.111913	0.0731255	0.0872747	10	0.141202	0.00330994	0.0575321	0.0181932
61	0.234572	0.12664	0.06859	0.150841	0.202448	0.199607	0.15155	0.122887	0.0763499	0.0994403	10	0.143293	0.0030896	0.0555842	0.0175773
64	0.241853	0.120134	0.0657407	0.160205	0.21099	0.225442	0.158655	0.12224	0.080408	0.0935716	10	0.147924	0.00386375	0.0621591	0.0196564
67	0.232699	0.130154	0.06859	0.162137	0.202445	0.225827	0.163655	0.118952	0.081207	0.0930154	10	0.147868	0.00351029	0.0592477	0.0187358
70	0.238542	0.125552	0.0549259	0.167446	0.219409	0.211262	0.164265	0.117846	0.0864305	0.106463	10	0.149214	0.00372436	0.0610276	0.0192986
73	0.228995	0.127606	0.053117	0.169991	0.224349	0.190428	0.172881	0.132445	0.0886939	0.10158	10	0.149009	0.00340163	0.0583235	0.0184435
76	0.252379	0.125935	0.0791091	0.185921	0.217862	0.209029	0.169947	0.125507	0.090252	0.107784	10	0.156372	0.00348997	0.059076	0.0186815
79	0.245957	0.14677	0.0734843	0.170157	0.230197	0.209528	0.172776	0.128642	0.0981978	0.0995159	10	0.157522	0.00345506	0.0587798	0.0185878
82	0.266209	0.140233	0.0760453	0.1855	0.228133	0.208909	0.167936	0.126781	0.095853	0.11248	10	0.160808	0.00377076	0.0614065	0.0194184
85	0.261902	0.146052	0.0687509	0.188913	0.223499	0.215325	0.181316	0.133916	0.106354	0.110464	10	0.163649	0.00368525	0.0607063	0.019197
Repeat#1	39A (Quad+N110A) (October 4th, 2023)								Repeat#2									Repeat#3									Repeat#4									Repeat#5									Repeat#6
	Background	Bleached	Whole Cell	Bleached	Whole Cell	FRAP	Normalize			Background	Bleached	Whole Cell	Bleached	Whole Cell	FRAP	Normalize			Background	Bleached	Whole Cell	Bleached	Whole Cell	FRAP	Normalize			Background	Bleached	Whole Cell	Bleached	Whole Cell	FRAP	Normalize			Background	Bleached	Whole Cell	Bleached	Whole Cell	FRAP	Normalize			Background	Bleached	Whole Cell	Bleached
				Minus Back	Minus Back								Minus Back	Minus Back								Minus Back	Minus Back								Minus Back	Minus Back								Minus Back	Minus Back								Minus Back
0	0	9.477	6.447	9.477	6.447	1	1		0	0	2.593	2.992	2.593	2.992	1	1		0	0.143	4.51	6.675	4.367	6.532	1	1		0	0	10.815	8.327	10.815	8.327	1	1		0	0.0008333	7.346	11.054	7.34517	11.0532	1	1		0	0	9.928	10.196	9.928
1	0	0.794	5.855	0.794	5.855	0.092253	0		1	0.0003018	0.313	2.649	0.312698	2.6487	0.136223	0		1	0.135	1.113	6.224	0.978	6.089	0.240246	0		1	0	1.311	7.455	1.311	7.455	0.1354	0		1	0.0008333	1.425	9.858	1.42417	9.85717	0.217417	0		1	0	1.354	9.294	1.354
4	0	1.813	5.921	1.813	5.921	0.2083	0.127841		4	0	0.813	2.704	0.813	2.704	0.346931	0.243937		4	0.122	1.717	6.307	1.595	6.185	0.38573	0.191489		4	0	2.444	7.562	2.444	7.562	0.248844	0.13121		4	0	2.421	10.089	2.421	10.089	0.361104	0.183605		4	0	2.906	9.451	2.906
7	0	2.2	5.942	2.2	5.942	0.25187	0.175839		7	0	1.017	2.764	1.017	2.764	0.424563	0.333812		7	0.147	1.907	6.362	1.76	6.215	0.423579	0.241306		7	0.000646	2.685	7.674	2.68435	7.67335	0.26935	0.154927		7	0.002	2.817	10.179	2.815	10.177	0.41624	0.25406		7	0	3.233	9.461	3.233
10	0	2.321	5.967	2.321	5.967	0.26461	0.189873		10	0	1.007	2.794	1.007	2.794	0.415874	0.323754		10	0.135	2	6.32	1.865	6.185	0.451027	0.277433		10	0	3.023	7.671	3.023	7.671	0.303423	0.194336		10	0.0008333	2.925	10.215	2.92417	10.2142	0.430808	0.272676		10	0	3.472	9.464	3.472
13	0	2.417	5.945	2.417	5.945	0.276574	0.203053		13	0	1.16	2.821	1.16	2.821	0.474476	0.391597		13	0.14	2.073	6.352	1.933	6.212	0.46544	0.296404		13	0.000646	2.947	7.703	2.94635	7.70235	0.294526	0.184046		13	0	2.8	10.201	2.8	10.201	0.413048	0.249981		13	0	3.583	9.491	3.583
16	0	2.57	5.942	2.57	5.942	0.29423	0.222504		16	0	1.177	2.824	1.177	2.824	0.480918	0.399055		16	0.127	2.15	6.376	2.023	6.249	0.484226	0.321131		16	0	3.093	7.673	3.093	7.673	0.310368	0.202369		16	0	3.279	10.293	3.279	10.293	0.479385	0.334748		16	0	3.771	9.498	3.771
19	0	2.498	5.896	2.498	5.896	0.288218	0.215881		19	0	1.223	2.849	1.223	2.849	0.495328	0.415738		19	0.145	2.227	6.373	2.082	6.228	0.500029	0.34193		19	0.000646	2.957	7.664	2.95635	7.66335	0.29703	0.186942		19	0	3.025	10.186	3.025	10.186	0.446896	0.293233		19	0	3.693	9.501	3.693
22	0	2.753	5.826	2.753	5.826	0.321457	0.252497		22	0	1.19	2.835	1.19	2.835	0.484343	0.40302		22	0.136	2.316	6.349	2.18	6.213	0.524829	0.374573		22	0.000646	3.295	7.687	3.29435	7.68635	0.329998	0.225074		22	0	3.429	10.228	3.429	10.228	0.504501	0.366841		22	0	3.812	9.491	3.812
25	0	2.7	5.773	2.7	5.773	0.318163	0.248868		25	0	1.32	2.852	1.32	2.852	0.534052	0.460569		25	0.12	2.231	6.328	2.111	6.208	0.508627	0.353248		25	0.000646	3.457	7.686	3.45635	7.68535	0.346271	0.243895		25	0	3.104	10.207	3.104	10.207	0.457624	0.306941		25	0	3.986	9.495	3.986
28	0.0005015	2.804	5.799	2.8035	5.7985	0.328906	0.260704		28	0	1.307	2.859	1.307	2.859	0.527498	0.452981		28	0.151	2.381	6.334	2.23	6.183	0.539472	0.393846		28	0	3.722	7.695	3.722	7.695	0.372417	0.274136		28	0	3.379	10.244	3.379	10.244	0.496368	0.356449		28	0	4.029	9.523	4.029
31	0	2.885	5.751	2.885	5.751	0.341263	0.274317		31	0.0003018	1.277	2.831	1.2767	2.8307	0.52042	0.444787		31	0.143	2.368	6.336	2.225	6.193	0.537393	0.391109		31	0	3.344	7.73	3.344	7.73	0.33308	0.228638		31	0	3.367	10.263	3.367	10.263	0.493689	0.353026		31	0	4.098	9.508	4.098
34	0	2.783	5.743	2.783	5.743	0.329656	0.26153		34	0.0003018	1.303	2.85	1.3027	2.8497	0.527478	0.452958		34	0.148	2.344	6.335	2.196	6.187	0.530903	0.382567		34	0	3.556	7.704	3.556	7.704	0.355392	0.254444		34	0.0008333	3.533	10.257	3.53217	10.2562	0.518252	0.384413		34	0	3.916	9.552	3.916
37	0	2.928	5.718	2.928	5.718	0.348348	0.282122		37	0	1.31	2.844	1.31	2.844	0.531497	0.457611		37	0.123	2.591	6.264	2.468	6.141	0.601131	0.475002		37	0.000646	3.695	7.745	3.69435	7.74435	0.367295	0.268211		37	0	3.392	10.263	3.392	10.263	0.497355	0.35771		37	0	4.202	9.568	4.202
40	0.0005015	3.045	5.946	3.0445	5.9455	0.348349	0.282122		40	0	1.45	2.86	1.45	2.86	0.585007	0.51956		40	0.13	2.502	6.299	2.372	6.169	0.575126	0.440774		40	0	3.652	7.7	3.652	7.7	0.365176	0.26576		40	0.0008333	3.529	10.207	3.52817	10.2062	0.520201	0.386904		40	0	4.149	9.546	4.149
43	0	3	5.926	3	5.926	0.344387	0.277758		43	0	1.507	2.89	1.507	2.89	0.601692	0.538876		43	0.107	2.393	6.273	2.286	6.166	0.554544	0.413683		43	0.001	3.639	7.695	3.638	7.694	0.36406	0.264469		43	0	3.575	10.251	3.575	10.251	0.524801	0.392782		43	0	4.409	9.57	4.409
46	0	3.045	5.919	3.045	5.919	0.349966	0.283904		46	0	1.507	2.845	1.507	2.845	0.611209	0.549895		46	0.148	2.579	6.288	2.431	6.14	0.592215	0.463267		46	0	3.864	7.7	3.864	7.7	0.386374	0.290279		46	0	3.679	10.215	3.679	10.215	0.541972	0.414722		46	0	4.399	9.584	4.399
49	0	3.253	5.895	3.253	5.895	0.375394	0.311916		49	0	1.43	2.868	1.43	2.868	0.575329	0.508355		49	0.142	2.648	6.301	2.506	6.159	0.608603	0.484837		49	0	3.646	7.708	3.646	7.708	0.364198	0.264629		49	0	3.696	10.216	3.696	10.216	0.544423	0.417854		49	0	4.364	9.591	4.364
52	0	3.226	5.832	3.226	5.832	0.376299	0.312914		52	0	1.473	2.859	1.473	2.859	0.594494	0.530543		52	0.131	2.644	6.276	2.513	6.145	0.611693	0.488905		52	0	3.818	7.704	3.818	7.704	0.381577	0.284729		52	0	3.925	10.199	3.925	10.199	0.579118	0.462189		52	0	4.587	9.554	4.587
55	0.0005015	3.357	5.818	3.3565	5.8175	0.392498	0.330758		55	0	1.517	2.88	1.517	2.88	0.607788	0.545934		55	0.136	2.745	6.26	2.609	6.124	0.637238	0.522528		55	0	3.805	7.695	3.805	7.695	0.380722	0.283741		55	0	3.667	10.184	3.667	10.184	0.541848	0.414564		55	0	4.63	9.522	4.63
58	0	3.14	5.762	3.14	5.762	0.370718	0.306765		58	0	1.497	2.866	1.497	2.866	0.602705	0.540049		58	0.134	2.571	6.27	2.437	6.136	0.594064	0.465701		58	0.000646	3.944	7.71	3.94335	7.70935	0.393831	0.298903		58	0	3.871	10.196	3.871	10.196	0.571319	0.452222		58	0	4.644	9.546	4.644
61	0.0005015	3.168	5.726	3.1675	5.7255	0.376348	0.312967		61	0	1.53	2.889	1.53	2.889	0.611087	0.549753		61	0.149	2.656	6.322	2.507	6.173	0.607465	0.483339		61	0.000646	4.003	7.751	4.00235	7.75035	0.397609	0.303272		61	0.0008333	3.925	10.203	3.92417	10.2022	0.578815	0.461802		61	0	4.681	9.551	4.681
64	0.0005015	3.326	5.842	3.3255	5.8415	0.387275	0.325004		64	0.0003018	1.53	2.869	1.5297	2.8687	0.61529	0.554619		64	0.134	2.64	6.277	2.506	6.143	0.610188	0.486923		64	0.000646	3.983	7.701	3.98235	7.70035	0.398191	0.303945		64	0.002	3.883	10.147	3.881	10.145	0.575674	0.457788		64	0	4.738	9.563	4.738
67	0	3.243	5.829	3.243	5.829	0.378477	0.315313		67	0	1.553	2.858	1.553	2.858	0.627001	0.568177		67	0.15	2.623	6.254	2.473	6.104	0.606	0.481411		67	0	4.023	7.71	4.023	7.71	0.401752	0.308064		67	0	3.671	10.209	3.671	10.209	0.541111	0.413622		67	0	4.732	9.553	4.732
70	0	3.396	5.789	3.396	5.789	0.399072	0.338		70	0	1.487	2.852	1.487	2.852	0.601618	0.53879		70	0.142	2.794	6.249	2.652	6.107	0.649544	0.538724		70	0	4.07	7.686	4.07	7.686	0.407714	0.31496		70	0	3.75	10.148	3.75	10.148	0.556078	0.432748		70	0	4.736	9.55	4.736
73	0	3.394	5.778	3.394	5.778	0.399596	0.338578		73	0	1.62	2.872	1.62	2.872	0.650863	0.595802		73	0.144	2.628	6.229	2.484	6.085	0.610596	0.487461		73	0.000646	4.046	7.708	4.04535	7.70735	0.404123	0.310806		73	0.0008333	4.05	10.19	4.04917	10.1892	0.598015	0.486335		73	0	4.92	9.605	4.92
76	0	3.402	5.948	3.402	5.948	0.38909	0.327004		76	0	1.457	2.873	1.457	2.873	0.585171	0.51975		76	0.143	2.733	6.211	2.59	6.068	0.638436	0.524104		76	0	4.142	7.707	4.142	7.707	0.413796	0.321995		76	0.0008333	3.975	10.163	3.97417	10.1622	0.588498	0.474174		76	0	5.025	9.519	5.025
79	0.0005015	3.481	5.933	3.4805	5.9325	0.399108	0.33804		79	0	1.517	2.879	1.517	2.879	0.607999	0.546178		79	0.148	2.656	6.235	2.508	6.087	0.616293	0.494959		79	0.002	4.334	7.698	4.332	7.696	0.433397	0.344664		79	0	3.771	10.143	3.771	10.143	0.559468	0.437079		79	0	5.059	9.593	5.059
82	0.0005015	3.487	5.863	3.4865	5.8625	0.40457	0.344057		82	0.0003018	1.503	2.891	1.5027	2.8907	0.59983	0.53672		82	0.161	2.87	6.212	2.709	6.051	0.669645	0.565182		82	0.000646	4.116	7.665	4.11535	7.66435	0.413422	0.321562		82	0	3.967	10.161	3.967	10.161	0.587504	0.472904		82	0	4.892	9.59	4.892
85	0	3.523	5.839	3.523	5.839	0.410451	0.350536		85	0	1.51	2.902	1.51	2.902	0.600397	0.537377		85	0.145	2.814	6.252	2.669	6.107	0.653708	0.544205		85	0.000646	4.156	7.692	4.15535	7.69135	0.415975	0.324515		85	0	4.012	10.179	4.012	10.179	0.593118	0.480078		85	0	4.982	9.609	4.982
	1	2	3	4	5	6	7	8	9	10	Count	Average	variance	Std. Dev	SE
0	1	1	1	1	1	1	1	1	1	1	10	1	0	0	0
1	0	0	0	0	0	0	0	0	0	0	10	0	0	0	0
4	0.127841	0.243937	0.191489	0.13121	0.183605	0.195398	0.099637	0.0501483	0.148637	0.0970974	10	0.1469	0.00331013	0.0575337	0.0181938
7	0.175839	0.333812	0.241306	0.154927	0.25406	0.236747	0.131173	0.092964	0.195968	0.129678	10	0.194647	0.0052632	0.0725479	0.0229417
10	0.189873	0.323754	0.277433	0.194336	0.272676	0.267114	0.167987	0.119453	0.225273	0.153365	10	0.219126	0.00421107	0.0648927	0.0205209
13	0.203053	0.391597	0.296404	0.184046	0.249981	0.279978	0.167486	0.145596	0.219396	0.169903	10	0.230744	0.00566762	0.0752836	0.0238068
16	0.222504	0.399055	0.321131	0.202369	0.334748	0.303547	0.187313	0.152553	0.268843	0.181428	10	0.257349	0.00647708	0.0804803	0.0254501
19	0.215881	0.415738	0.34193	0.186942	0.293233	0.29348	0.215065	0.18429	0.273311	0.201175	10	0.262105	0.00575786	0.0758805	0.0239955
22	0.252497	0.40302	0.374573	0.225074	0.366841	0.309117	0.225442	0.161826	0.274414	0.200421	10	0.279323	0.00661575	0.0813373	0.0257211
25	0.248868	0.460569	0.353248	0.243895	0.306941	0.331044	0.267459	0.205074	0.302183	0.212078	10	0.293136	0.00585839	0.0765401	0.0242041
28	0.260704	0.452981	0.393846	0.274136	0.356449	0.335007	0.257881	0.222414	0.293365	0.220132	10	0.306691	0.00584489	0.0764519	0.0241762
31	0.274317	0.444787	0.391109	0.228638	0.353026	0.344577	0.268432	0.188887	0.304957	0.238615	10	0.303734	0.00631235	0.0794503	0.0251244
34	0.26153	0.452958	0.382567	0.254444	0.384413	0.319169	0.271686	0.242522	0.311311	0.237864	10	0.311846	0.00532807	0.0729936	0.0230826
37	0.282122	0.457611	0.475002	0.268211	0.35771	0.35444	0.288413	0.232222	0.321031	0.244031	10	0.328079	0.00705665	0.0840039	0.0265644
40	0.282122	0.51956	0.440774	0.26576	0.386904	0.348957	0.279822	0.259856	0.307199	0.245118	10	0.333607	0.00813922	0.0902176	0.0285293
43	0.277758	0.538876	0.413683	0.264469	0.392782	0.380451	0.287493	0.238172	0.342971	0.259976	10	0.339663	0.00872441	0.0934046	0.0295371
46	0.283904	0.549895	0.463267	0.290279	0.414722	0.378379	0.315054	0.234391	0.329356	0.262922	10	0.352217	0.00980704	0.0990305	0.0313162
49	0.311916	0.508355	0.484837	0.264629	0.417854	0.373567	0.284595	0.281708	0.347047	0.281106	10	0.355561	0.0078381	0.088533	0.0279966
52	0.312914	0.530543	0.488905	0.284729	0.462189	0.403884	0.293388	0.270923	0.361483	0.298118	10	0.370707	0.00900105	0.0948739	0.0300017
55	0.330758	0.545934	0.522528	0.283741	0.414564	0.411286	0.279046	0.265765	0.36898	0.29012	10	0.371272	0.0102657	0.10132	0.0320402
58	0.306765	0.540049	0.465701	0.298903	0.452222	0.411581	0.318542	0.300391	0.373248	0.308883	10	0.377628	0.00736393	0.0858133	0.0271366
61	0.312967	0.549753	0.483339	0.303272	0.461802	0.415952	0.32361	0.30584	0.380373	0.309626	10	0.384653	0.00791946	0.0889914	0.0281415
64	0.325004	0.554619	0.486923	0.303945	0.457788	0.422407	0.336862	0.272569	0.400883	0.294788	10	0.385579	0.00881896	0.0939093	0.0296967
67	0.315313	0.568177	0.481411	0.308064	0.413622	0.422275	0.325858	0.292735	0.382659	0.314191	10	0.38243	0.00808855	0.0899364	0.0284404
70	0.338	0.53879	0.538724	0.31496	0.432748	0.422969	0.355832	0.322078	0.404859	0.312757	10	0.398172	0.007423	0.0861569	0.0272452
73	0.338578	0.595802	0.487461	0.310806	0.486335	0.442675	0.357647	0.334599	0.418021	0.322515	10	0.409444	0.00872208	0.0933921	0.0295332
76	0.327004	0.51975	0.524104	0.321995	0.474174	0.461585	0.333172	0.263618	0.416187	0.328679	10	0.397027	0.00875287	0.0935568	0.0295852
79	0.33804	0.546178	0.494959	0.344664	0.437079	0.460948	0.333568	0.322342	0.413184	0.338398	10	0.402936	0.00630024	0.0793741	0.0251003
82	0.344057	0.53672	0.565182	0.321562	0.472904	0.440116	0.371041	0.315193	0.42186	0.33302	10	0.412166	0.00818878	0.0904919	0.028616
85	0.350536	0.537377	0.544205	0.324515	0.480078	0.450209	0.376639	0.27942	0.409487	0.34515	10	0.409761	0.00821962	0.0906621	0.0286699
[truncated: 35 more columns]
