# Supplementary material for: Protein thermal sensing regulates physiological amyloid aggregation
Source: Nat Commun. 2024 Feb 9;15:1222. doi: 10.1038/s41467-024-45536-0 (PMC10858206; doi:10.1038/s41467-024-45536-0)
Supplement: Supplementary file 4 — Source Data [file 41467_2024_45536_MOESM4_ESM.zip › Suppl.Fig7d.xlsx]

## Sheet: Statistics
ROA1(1-190)+ROA0(181-305)										ROA0(1-181)+ROA1(190-320)										ROA1(F34D)
	Repeat 1	Repeat 2	Repeat 3	Count	Average	variance	Std. Dev	SE			Repeat 1	Repeat 2	Repeat 3	Count	Average	variance	Std. Dev	SE			Repeat 1	Repeat 2	Repeat 3	Count	Average	variance	Std. Dev	SE
0	1	1	1	3	1	0	0	0		0	1	1	1	3	1	0	0	0		0	1	1	1	3	1	0	0	0
1	0	0	0	3	0	0	0	0		1	0	0	0	3	0	0	0	0		1	0	0	0	3	0	0	0	0
4	0.357911	0.478929	0.550396	3	0.462412	0.00946723	0.0972997	0.056176		4	0.0212584	0.0549714	0.0450345	3	0.0404214	0.000300102	0.0173235	0.0100017		4	0.0221302	0.0535468	0.0609587	3	0.0455452	0.000424931	0.0206139	0.0119014
7	0.535892	0.652589	0.698822	3	0.629101	0.00705034	0.0839663	0.048478		7	0.0275864	0.0726393	0.0530818	3	0.0511025	0.000510378	0.0225915	0.0130432		7	0.0296671	0.0647733	0.071247	3	0.0552291	0.00050054	0.0223728	0.0129169
10	0.62866	0.729233	0.789094	3	0.715662	0.00657288	0.0810733	0.0468077		10	0.0334331	0.0779876	0.0581108	3	0.0565105	0.000498198	0.0223204	0.0128867		10	0.0352652	0.0705064	0.0716604	3	0.059144	0.00042798	0.0206877	0.011944
13	0.689372	0.791437	0.84521	3	0.77534	0.0062657	0.0791562	0.0457008		13	0.0284094	0.0813779	0.0618892	3	0.0572255	0.000717727	0.0267904	0.0154675		13	0.0393492	0.0732926	0.0770611	3	0.0632343	0.000431425	0.0207708	0.011992
16	0.736312	0.816572	0.862034	3	0.804973	0.00405245	0.0636588	0.0367534		16	0.0265688	0.0870149	0.0648759	3	0.0594865	0.000935217	0.0305813	0.0176561		16	0.0405693	0.0793974	0.079106	3	0.0663576	0.000498797	0.0223338	0.0128944
19	0.778077	0.840398	0.87111	3	0.829862	0.00224705	0.047403	0.0273682		19	0.0367393	0.0897431	0.0694825	3	0.0653216	0.000715336	0.0267458	0.0154417		19	0.0476931	0.0795889	0.0823063	3	0.0698627	0.000370467	0.0192475	0.0111126
22	0.800874	0.855756	0.868634	3	0.841755	0.00129487	0.0359843	0.0207756		22	0.0416369	0.0908332	0.0680034	3	0.0668245	0.000606111	0.0246193	0.014214		22	0.0403077	0.0807766	0.0817694	3	0.0676179	0.00055963	0.0236565	0.0136581
25	0.817747	0.873007	0.881765	3	0.857506	0.00120478	0.0347099	0.0200398		25	0.0363771	0.0927024	0.0718935	3	0.066991	0.000811158	0.0284808	0.0164434		25	0.0368684	0.0840059	0.0829245	3	0.0679329	0.000724048	0.0269081	0.0155354
28	0.8395	0.885461	0.895639	3	0.873533	0.000894596	0.0299098	0.0172684		28	0.0337922	0.0965903	0.0682765	3	0.0662197	0.000989074	0.0314495	0.0181574		28	0.045367	0.0835238	0.091767	3	0.0735526	0.000612808	0.024755	0.0142923
31	0.835421	0.892296	0.90991	3	0.879209	0.00151558	0.0389305	0.0224765		31	0.0369436	0.0919257	0.0693301	3	0.0660665	0.000763747	0.027636	0.0159556		31	0.0436778	0.0832246	0.0929756	3	0.0732927	0.000681551	0.0261065	0.0150726
34	0.840239	0.903295	0.904524	3	0.882686	0.00135171	0.0367656	0.0212266		34	0.0493114	0.0940613	0.0774157	3	0.0735961	0.000511581	0.0226182	0.0130586		34	0.046625	0.084785	0.0902869	3	0.073899	0.000565468	0.0237796	0.0137291
37	0.860795	0.911392	0.929468	3	0.900552	0.0012671	0.0355964	0.0205516		37	0.0514498	0.0944422	0.0752998	3	0.0737306	0.000463932	0.0215391	0.0124356		37	0.0451057	0.0905387	0.0913344	3	0.0756596	0.000700315	0.0264635	0.0152787
40	0.870116	0.91564	0.912473	3	0.89941	0.000646087	0.0254182	0.0146752		40	0.0563573	0.101335	0.07621	3	0.0779674	0.000508057	0.0225401	0.0130135		40	0.0561222	0.0913502	0.0942764	3	0.080583	0.000450886	0.0212341	0.0122595
43	0.862772	0.921324	0.898894	3	0.89433	0.000872716	0.0295418	0.017056		43	0.0477445	0.0994254	0.0776907	3	0.0749535	0.000673348	0.025949	0.0149816		43	0.0483462	0.0925183	0.0944348	3	0.0784331	0.000679835	0.0260737	0.0150536
46	0.879379	0.932802	0.921404	3	0.911195	0.000791666	0.0281366	0.0162447		46	0.052135	0.102735	0.0781876	3	0.077686	0.00064029	0.025304	0.0146092		46	0.0423091	0.0929493	0.0937111	3	0.0763232	0.000867862	0.0294595	0.0170084
49	0.878237	0.928603	0.91719	3	0.90801	0.000697393	0.0264082	0.0152468		49	0.0466249	0.100534	0.0806005	3	0.0759198	0.000742978	0.0272576	0.0157372		49	0.0458915	0.0920573	0.0922674	3	0.0767387	0.000713673	0.0267147	0.0154237
52	0.897376	0.932674	0.931569	3	0.92054	0.000402728	0.0200681	0.0115863		52	0.0479785	0.101536	0.0793399	3	0.0762848	0.000724109	0.0269093	0.0155361		52	0.0487712	0.0991208	0.0967758	3	0.0815559	0.000807503	0.0284166	0.0164063
55	0.871509	0.937478	0.937382	3	0.915456	0.00144851	0.0380593	0.0219735		55	0.0497141	0.106742	0.0813062	3	0.0792542	0.000816212	0.0285694	0.0164946		55	0.0490048	0.0977842	0.0961062	3	0.0809651	0.000766799	0.0276911	0.0159875
58	0.898267	0.942903	0.927569	3	0.922913	0.000514347	0.0226792	0.0130939		58	0.0599379	0.104057	0.0840531	3	0.0826826	0.000488026	0.0220913	0.0127544		58	0.0544935	0.099469	0.0984092	3	0.0841239	0.000658752	0.0256662	0.0148184
61	0.89369	0.949814	0.940449	3	0.927985	0.000904014	0.0300668	0.0173591		61	0.057603	0.109446	0.0864236	3	0.0844909	0.000674727	0.0259755	0.014997		61	0.0489623	0.096921	0.0978446	3	0.0812426	0.000781731	0.0279595	0.0161424
64	0.893122	0.953321	0.931668	3	0.926037	0.000929751	0.0304918	0.0176045		64	0.0543643	0.108119	0.0830034	3	0.0818289	0.000723426	0.0268966	0.0155287		64	0.0489451	0.100241	0.0981237	3	0.0824365	0.000842374	0.0290237	0.0167568
67	0.900061	0.954718	0.931708	3	0.928829	0.000753054	0.0274418	0.0158435		67	0.0742377	0.10935	0.0872662	3	0.0902846	0.000315047	0.0177496	0.0102477		67	0.0576123	0.100566	0.105425	3	0.0878676	0.000692438	0.0263142	0.0151925
70	0.90484	0.951432	0.932063	3	0.929445	0.000547825	0.0234057	0.0135133		70	0.075618	0.110349	0.0870133	3	0.0909935	0.000313442	0.0177043	0.0102216		70	0.0490735	0.103566	0.106963	3	0.0865343	0.00105537	0.0324865	0.0187561
73	0.896367	0.959957	0.94601	3	0.934111	0.0011171	0.033423	0.0192968		73	0.0685968	0.114083	0.0848206	3	0.0891669	0.000531422	0.0230526	0.0133094		73	0.0491858	0.102491	0.108124	3	0.0866001	0.0010578	0.0325239	0.0187777
76	0.918149	0.949321	0.933964	3	0.933811	0.000242943	0.0155866	0.00899895		76	0.0680862	0.112178	0.0910469	3	0.090437	0.000486299	0.0220522	0.0127318		76	0.0593523	0.1061	0.107507	3	0.0909862	0.000751022	0.0274048	0.0158222
79	0.92409	0.961325	0.94407	3	0.943162	0.000347232	0.0186341	0.0107584		79	0.0697245	0.114556	0.0927476	3	0.0923426	0.00050258	0.0224183	0.0129432		79	0.0562416	0.109268	0.110112	3	0.0918736	0.000952407	0.0308611	0.0178177
82	0.910634	0.962411	0.942033	3	0.938359	0.000680337	0.0260833	0.0150592		82	0.0834159	0.118091	0.0891993	3	0.0969021	0.000345091	0.0185766	0.0107252		82	0.0554777	0.108468	0.107955	3	0.0906338	0.000927026	0.0304471	0.0175786
85	0.924454	0.975561	0.938156	3	0.946057	0.000699795	0.0264536	0.015273		85	0.0803322	0.120237	0.0921791	3	0.0975827	0.000419992	0.0204937	0.0118321		85	0.0507656	0.115941	0.10339	3	0.0900321	0.00119577	0.03458	0.0199648
	Average					Standard Error
	ROA1(1-190)+ROA0(181-305)	ROA0(1-181)+ROA1(190-320)	ROA1(F34D)			ROA1(1-190)+ROA0(181-305)	ROA0(1-181)+ROA1(190-320)	ROA1(F34D)
0	1	1	1		0	0	0	0
1	0	0	0		1	0	0	0
4	0.462412	0.0404214	0.0455452		4	0.056176	0.0100017	0.0119014
7	0.629101	0.0511025	0.0552291		7	0.048478	0.0130432	0.0129169
10	0.715662	0.0565105	0.059144		10	0.0468077	0.0128867	0.011944
13	0.77534	0.0572255	0.0632343		13	0.0457008	0.0154675	0.011992
16	0.804973	0.0594865	0.0663576		16	0.0367534	0.0176561	0.0128944
19	0.829862	0.0653216	0.0698627		19	0.0273682	0.0154417	0.0111126
22	0.841755	0.0668245	0.0676179		22	0.0207756	0.014214	0.0136581
25	0.857506	0.066991	0.0679329		25	0.0200398	0.0164434	0.0155354
28	0.873533	0.0662197	0.0735526		28	0.0172684	0.0181574	0.0142923
31	0.879209	0.0660665	0.0732927		31	0.0224765	0.0159556	0.0150726
34	0.882686	0.0735961	0.073899		34	0.0212266	0.0130586	0.0137291
37	0.900552	0.0737306	0.0756596		37	0.0205516	0.0124356	0.0152787
40	0.89941	0.0779674	0.080583		40	0.0146752	0.0130135	0.0122595
43	0.89433	0.0749535	0.0784331		43	0.017056	0.0149816	0.0150536
46	0.911195	0.077686	0.0763232		46	0.0162447	0.0146092	0.0170084
49	0.90801	0.0759198	0.0767387		49	0.0152468	0.0157372	0.0154237
52	0.92054	0.0762848	0.0815559		52	0.0115863	0.0155361	0.0164063
55	0.915456	0.0792542	0.0809651		55	0.0219735	0.0164946	0.0159875
58	0.922913	0.0826826	0.0841239		58	0.0130939	0.0127544	0.0148184
61	0.927985	0.0844909	0.0812426		61	0.0173591	0.014997	0.0161424
64	0.926037	0.0818289	0.0824365		64	0.0176045	0.0155287	0.0167568
67	0.928829	0.0902846	0.0878676		67	0.0158435	0.0102477	0.0151925
70	0.929445	0.0909935	0.0865343		70	0.0135133	0.0102216	0.0187561
73	0.934111	0.0891669	0.0866001		73	0.0192968	0.0133094	0.0187777
76	0.933811	0.090437	0.0909862		76	0.00899895	0.0127318	0.0158222
79	0.943162	0.0923426	0.0918736		79	0.0107584	0.0129432	0.0178177
82	0.938359	0.0969021	0.0906338		82	0.0150592	0.0107252	0.0175786
85	0.946057	0.0975827	0.0900321		85	0.015273	0.0118321	0.0199648

## Sheet: Repeat 1
Repeat#1	ROA1(1-190)+ROA0(181-305) 4h HS (February 11th, 2023)								Repeat#2									Repeat#3									Repeat#4									Repeat#5									Repeat#6
	Background	Bleached	Whole Cell	Bleached	Whole Cell	FRAP	Normalize			Background	Bleached	Whole Cell	Bleached	Whole Cell	FRAP	Normalize			Background	Bleached	Whole Cell	Bleached	Whole Cell	FRAP	Normalize			Background	Bleached	Whole Cell	Bleached	Whole Cell	FRAP	Normalize			Background	Bleached	Whole Cell	Bleached	Whole Cell	FRAP	Normalize			Background	Bleached	Whole Cell	Bleached
				Minus Back	Minus Back								Minus Back	Minus Back								Minus Back	Minus Back								Minus Back	Minus Back								Minus Back	Minus Back								Minus Back
0	0.014	20.09	20.408	20.076	20.394	1	1		0	0.014	29.995	22.068	29.981	22.054	1	1		0	0.013	38.245	32.329	38.232	32.316	1	1		0	0.013	32.19	25.36	32.177	25.347	1	1		0	0.074	25.5	16.371	25.426	16.297	1	1		0	0.074	35.306	23.732	35.232
1	0.015	5.709	18.44	5.694	18.425	0.313932	0		1	0.015	8.782	19.728	8.767	19.713	0.327144	0		1	0.013	9.113	28.92	9.1	28.907	0.26609	0		1	0.013	4.509	20.956	4.496	20.943	0.16911	0		1	0.079	12.278	14.276	12.199	14.197	0.550754	0		1	0.079	9.484	19.806	9.405
4	0.029	9.261	18.92	9.232	18.891	0.496439	0.266019		4	0.029	14.668	20.38	14.639	20.351	0.529136	0.3002		4	0.007	16.792	29.755	16.785	29.748	0.476929	0.287282		4	0.007	10.119	22.001	10.112	21.994	0.362171	0.232355		4	0.081	16.75	14.563	16.669	14.482	0.737752	0.41625		4	0.081	17.887	20.35	17.806
7	0.023	11.321	19.224	11.298	19.201	0.597727	0.413655		7	0.023	17.295	20.705	17.272	20.682	0.614315	0.426794		7	0.012	21.623	30.39	21.611	30.378	0.601321	0.456774		7	0.012	13.792	22.728	13.78	22.716	0.477857	0.371587		7	0.074	19.511	14.707	19.437	14.633	0.851384	0.669188		7	0.074	21.944	20.647	21.87
10	0.013	12.295	19.343	12.282	19.33	0.64545	0.483214		10	0.013	19.491	20.903	19.478	20.89	0.685878	0.533152		10	0.015	23.981	30.836	23.966	30.821	0.657263	0.532999		10	0.015	15.704	23.242	15.689	23.227	0.532088	0.436854		10	0.066	20.072	14.775	20.006	14.709	0.87178	0.714588		10	0.066	24.831	20.855	24.765
13	0.021	13.855	19.504	13.834	19.483	0.721302	0.593775		13	0.021	19.836	20.951	19.815	20.93	0.696412	0.548806		13	0.018	26.151	31.176	26.133	31.158	0.708941	0.603414		13	0.018	17.726	23.476	17.708	23.458	0.594647	0.512147		13	0.075	20.928	14.835	20.853	14.76	0.905549	0.789756		13	0.075	25.597	20.896	25.522
16	0.015	14.868	19.505	14.853	19.49	0.774154	0.670812		16	0.015	21.355	21.208	21.34	21.193	0.740702	0.61463		16	0.018	27.604	31.267	27.586	31.249	0.746179	0.654153		16	0.018	19.243	23.728	19.225	23.71	0.638728	0.565199		16	0.076	21.039	14.868	20.963	14.792	0.908356	0.796005		16	0.076	26.879	20.897	26.803
19	0.024	14.774	19.621	14.75	19.597	0.764588	0.656868		19	0.024	22.441	21.141	22.417	21.117	0.780884	0.674349		19	0.012	28.943	31.363	28.931	31.351	0.780014	0.700255		19	0.012	20.938	23.776	20.926	23.764	0.693662	0.631313		19	0.074	22.078	14.79	22.004	14.716	0.958388	0.907374		19	0.074	27.613	20.871	27.539
22	0.019	15.453	19.614	15.434	19.595	0.800126	0.708668		22	0.019	23.545	21.187	23.526	21.168	0.817541	0.728829		22	0.009	29.057	31.409	29.048	31.4	0.781947	0.702888		22	0.009	21.735	23.783	21.726	23.774	0.719877	0.662865		22	0.074	21.939	14.761	21.865	14.687	0.954214	0.898084		22	0.074	26.677	20.864	26.603
25	0.02	15.44	19.655	15.42	19.635	0.797772	0.705236		25	0.02	23.191	21.176	23.171	21.156	0.805661	0.711173		25	0.016	29.453	31.358	29.437	31.342	0.793885	0.719154		25	0.016	22.088	23.929	22.072	23.913	0.727091	0.671546		25	0.078	22.05	14.691	21.972	14.613	0.96374	0.919287		25	0.078	28.177	20.911	28.099
28	0.024	15.91	19.63	15.886	19.606	0.823097	0.742149		28	0.024	24.223	21.296	24.199	21.272	0.836817	0.757477		28	0.014	29.264	31.447	29.25	31.433	0.786558	0.709171		28	0.014	22.071	23.957	22.057	23.943	0.725686	0.669856		28	0.079	22.622	14.781	22.543	14.702	0.982799	0.961712		28	0.079	28.024	20.882	27.945
31	0.017	15.821	19.611	15.804	19.594	0.819349	0.736687		31	0.017	23.732	21.363	23.715	21.346	0.817237	0.728377		31	0.01	29.66	31.466	29.65	31.456	0.796731	0.723033		31	0.01	23.018	23.85	23.008	23.84	0.760245	0.711448		31	0.077	22.3	14.775	22.223	14.698	0.969112	0.931245		31	0.077	28.694	21.005	28.617
34	0.013	15.897	19.567	15.884	19.554	0.825182	0.745188		34	0.013	24.568	21.334	24.555	21.321	0.847176	0.772872		34	0.011	30.358	31.461	30.347	31.45	0.815616	0.748765		34	0.011	23.358	23.977	23.347	23.966	0.767391	0.720048		34	0.082	22.95	14.751	22.868	14.669	0.999211	0.998244		34	0.082	28.468	20.849	28.386
37	0.013	16.526	19.748	16.513	19.735	0.849991	0.781349		37	0.013	24.491	21.408	24.478	21.395	0.841598	0.764583		37	0.01	31.491	31.378	31.481	31.368	0.848305	0.793306		37	0.01	23.841	24.031	23.831	24.021	0.781506	0.737036		37	0.081	23.422	14.823	23.341	14.742	1.01483	1.03301		37	0.081	28.548	20.854	28.467
40	0.024	16.936	19.683	16.912	19.659	0.873894	0.81619		40	0.024	26.014	21.399	25.99	21.375	0.89442	0.843086		40	0.013	30.358	31.305	30.345	31.292	0.81968	0.754302		40	0.013	23.774	23.918	23.761	23.905	0.782991	0.738824		40	0.084	22.65	14.802	22.566	14.718	0.982733	0.961564		40	0.084	29.089	20.9	29.005
43	0.021	16.56	19.761	16.539	19.74	0.851113	0.782985		43	0.021	24.418	21.524	24.397	21.503	0.8346	0.754183		43	0.012	29.811	31.356	29.799	31.344	0.803596	0.732387		43	0.012	24.009	23.72	23.997	23.708	0.797339	0.756092		43	0.079	22.583	14.738	22.504	14.659	0.983977	0.964334		43	0.079	29.726	20.829	29.647
46	0.029	17.047	19.624	17.018	19.595	0.882244	0.82836		46	0.029	25.218	21.311	25.189	21.282	0.870642	0.807748		46	0.008	30.717	31.527	30.709	31.519	0.823538	0.759559		46	0.008	23.885	23.965	23.877	23.957	0.785106	0.741369		46	0.069	22.789	14.768	22.72	14.699	0.990718	0.979339		46	0.069	29.645	20.969	29.576
49	0.024	15.821	19.674	15.797	19.65	0.816652	0.732756		49	0.024	25.682	21.501	25.658	21.477	0.878801	0.819873		49	0.012	30.623	31.416	30.611	31.404	0.823916	0.760075		49	0.012	24.469	24.036	24.457	24.024	0.801934	0.761623		49	0.074	22.644	14.709	22.57	14.635	0.988481	0.97436		49	0.074	30.016	20.798	29.942
52	0.024	16.38	19.655	16.356	19.631	0.846369	0.776071		52	0.024	25.964	21.349	25.94	21.325	0.894792	0.84364		52	0.016	31.509	31.725	31.493	31.709	0.839503	0.781312		52	0.016	24.81	24.148	24.794	24.132	0.809346	0.770543		52	0.08	23.256	14.705	23.176	14.625	1.01572	1.03498		52	0.08	28.089	20.693	28.009
55	0.024	16.504	19.705	16.48	19.681	0.850619	0.782266		55	0.024	25.073	21.401	25.049	21.377	0.861956	0.794838		55	0.017	31.264	31.767	31.247	31.75	0.831869	0.770911		55	0.017	24.982	24.196	24.965	24.179	0.813344	0.775354		55	0.075	21.911	14.682	21.836	14.607	0.958168	0.906884		55	0.075	30.25	20.838	30.175
58	0.015	17.363	19.619	17.348	19.604	0.898938	0.852695		58	0.015	26.568	21.452	26.553	21.437	0.911152	0.867954		58	0.015	31.604	31.589	31.589	31.574	0.845662	0.789704		58	0.015	25.137	24.188	25.122	24.173	0.818662	0.781755		58	0.07	22.778	14.739	22.708	14.669	0.99222	0.982682		58	0.07	30.048	20.812	29.978
61	0.022	16.397	19.2	16.375	19.178	0.867368	0.806678		61	0.022	26.882	21.295	26.86	21.273	0.928792	0.894171		61	0.012	32.623	31.539	32.611	31.527	0.874323	0.828757		61	0.012	25.084	24.088	25.072	24.076	0.820324	0.783755		61	0.074	23	14.624	22.926	14.55	1.00994	1.02212		61	0.074	29.242	20.762	29.168
64	0.019	16.043	19.481	16.024	19.462	0.83639	0.761525		64	0.019	27.095	21.374	27.076	21.355	0.932666	0.899928		64	0.015	32.868	31.578	32.853	31.563	0.879807	0.836229		64	0.015	25.841	24.163	25.826	24.148	0.842475	0.810414		64	0.069	22.817	14.756	22.748	14.687	0.99275	0.983861		64	0.069	29.21	20.818	29.141
67	0.009	16.457	19.596	16.448	19.587	0.853042	0.785797		67	0.009	26.1	21.353	26.091	21.344	0.8992	0.85019		67	0.009	32.189	31.483	32.18	31.474	0.864221	0.814992		67	0.009	25.301	23.99	25.292	23.981	0.830801	0.796364		67	0.07	23.311	14.629	23.241	14.559	1.02318	1.0516		67	0.07	28.653	20.833	28.583
70	0.034	16.974	19.583	16.94	19.549	0.880266	0.825478		70	0.034	26.741	21.358	26.707	21.324	0.921293	0.883025		70	0.015	33.66	31.433	33.645	31.418	0.905175	0.870795		70	0.015	26.412	23.987	26.397	23.972	0.867424	0.840441		70	0.068	22.517	14.621	22.449	14.553	0.988722	0.974895		70	0.068	28.516	20.827	28.448
73	0.022	15.876	19.579	15.854	19.557	0.823497	0.742732		73	0.022	26.959	21.532	26.937	21.51	0.921192	0.882875		73	0.008	33.604	31.601	33.596	31.593	0.89885	0.862177		73	0.008	26.757	24.085	26.749	24.077	0.875157	0.849748		73	0.073	23.211	14.593	23.138	14.52	1.02138	1.0476		73	0.073	27.758	20.736	27.685
76	0.026	17.111	19.486	17.085	19.46	0.891861	0.842379		76	0.026	28.009	21.426	27.983	21.4	0.961882	0.943349		76	0.008	31.358	31.732	31.35	31.724	0.835296	0.775579		76	0.008	26.403	24.109	26.395	24.101	0.862716	0.834774		76	0.07	23.378	14.592	23.308	14.522	1.02875	1.06399		76	0.07	28.645	20.711	28.575
79	0.03	17.085	19.63	17.055	19.6	0.883936	0.830828		79	0.03	26.386	21.426	26.356	21.396	0.906125	0.860483		79	0.018	33.528	31.679	33.51	31.661	0.894624	0.856418		79	0.018	26.434	24.239	26.416	24.221	0.859124	0.830452		79	0.076	23.767	14.685	23.691	14.609	1.03942	1.08775		79	0.076	29.177	20.848	29.101
82	0.013	16.671	19.581	16.658	19.568	0.864772	0.802894		82	0.013	26.723	21.445	26.71	21.432	0.916753	0.876278		82	0.012	32.264	31.583	32.252	31.571	0.863493	0.814		82	0.012	26.389	24.257	26.377	24.245	0.857007	0.827904		82	0.068	23.383	14.61	23.315	14.542	1.02764	1.06152		82	0.068	29.266	20.704	29.198
85	0.023	17.479	19.484	17.456	19.461	0.911181	0.87054		85	0.023	26.832	21.285	26.809	21.262	0.927508	0.892262		85	0.017	32.962	31.675	32.945	31.658	0.879623	0.835979		85	0.017	26.5	24.138	26.483	24.121	0.864874	0.837372		85	0.068	23	14.793	22.932	14.725	0.998197	0.995987		85	0.068	29.339	20.799	29.271
	1	2	3	4	5	6	7	8	9	10	Count	Average	variance	Std. Dev	SE
0	1	1	1	1	1	1	1	1	1	1	10	1	0	0	0
1	0	0	0	0	0	0	0	0	0	0	10	0	0	0	0
4	0.266019	0.3002	0.287282	0.232355	0.41625	0.396781	0.412465	0.448862	0.455359	0.363532	10	0.357911	0.00646864	0.0804279	0.0254335
7	0.413655	0.426794	0.456774	0.371587	0.669188	0.579069	0.560376	0.716457	0.642475	0.522546	10	0.535892	0.0138304	0.117603	0.0371892
10	0.483214	0.533152	0.532999	0.436854	0.714588	0.705702	0.698104	0.820407	0.765794	0.595789	10	0.62866	0.0167791	0.129534	0.0409623
13	0.593775	0.548806	0.603414	0.512147	0.789756	0.739803	0.819263	0.865389	0.734084	0.687285	10	0.689372	0.0144636	0.120265	0.0380311
16	0.670812	0.61463	0.654153	0.565199	0.796005	0.80057	0.805988	0.870183	0.87083	0.714747	10	0.736312	0.0115728	0.107577	0.0340189
19	0.656868	0.674349	0.700255	0.631313	0.907374	0.836992	0.777943	0.964106	0.89667	0.7349	10	0.778077	0.0137523	0.11727	0.0370841
22	0.708668	0.728829	0.702888	0.662865	0.898084	0.792965	0.868597	0.977841	0.907807	0.760196	10	0.800874	0.0112051	0.105854	0.033474
25	0.705236	0.711173	0.719154	0.671546	0.919287	0.861281	0.884631	0.944475	0.94134	0.819348	10	0.817747	0.0114587	0.107046	0.0338508
28	0.742149	0.757477	0.709171	0.669856	0.961712	0.855891	0.98824	1.00064	0.892332	0.817538	10	0.8395	0.0142818	0.119507	0.0377913
31	0.736687	0.728377	0.723033	0.711448	0.931245	0.879681	0.847416	0.996576	0.979238	0.820512	10	0.835421	0.0119299	0.109224	0.0345397
34	0.745188	0.772872	0.748765	0.720048	0.998244	0.879165	0.829596	0.980068	0.914732	0.813709	10	0.840239	0.00986507	0.099323	0.0314087
37	0.781349	0.764583	0.793306	0.737036	1.03301	0.882626	0.893665	0.984965	0.907517	0.829899	10	0.860795	0.00946769	0.0973021	0.0307696
40	0.81619	0.843086	0.754302	0.738824	0.961564	0.905357	0.962802	0.938557	0.945146	0.835336	10	0.870116	0.00711195	0.0843324	0.0266682
43	0.782985	0.754183	0.732387	0.756092	0.964334	0.940294	0.952802	0.957287	0.981805	0.805551	10	0.862772	0.010816	0.104	0.0328877
46	0.82836	0.807748	0.759559	0.741369	0.979339	0.92681	0.985976	0.982633	0.949904	0.832092	10	0.879379	0.00917926	0.0958085	0.0302973
49	0.732756	0.819873	0.760075	0.761623	0.97436	0.956124	0.946855	0.952886	1.02228	0.855535	10	0.878237	0.0109981	0.104872	0.0331634
52	0.776071	0.84364	0.781312	0.770543	1.03498	0.871187	1.00948	0.97325	1.01373	0.899564	10	0.897376	0.010961	0.104695	0.0331074
55	0.782266	0.794838	0.770911	0.775354	0.906884	0.964527	0.952724	0.875929	0.995671	0.895988	10	0.871509	0.00730478	0.085468	0.0270274
58	0.852695	0.867954	0.789704	0.781755	0.982682	0.9566	0.952968	0.941196	1.0332	0.823919	10	0.898267	0.00749495	0.0865734	0.0273769
61	0.806678	0.894171	0.828757	0.783755	1.02212	0.921655	0.839024	0.910734	1.03152	0.898485	10	0.89369	0.00704988	0.0839636	0.0265516
64	0.761525	0.899928	0.836229	0.810414	0.983861	0.916275	0.89666	0.960511	0.9881	0.87772	10	0.893122	0.00555811	0.0745527	0.0235756
67	0.785797	0.85019	0.814992	0.796364	1.0516	0.888796	0.867833	0.983516	1.09056	0.870963	10	0.900061	0.0113071	0.106335	0.0336261
70	0.825478	0.883025	0.870795	0.840441	0.974895	0.882635	0.8964	0.939554	1.05102	0.884159	10	0.90484	0.00450599	0.0671267	0.0212273
73	0.742732	0.882875	0.862177	0.849748	1.0476	0.852452	0.866888	0.980357	1.02673	0.852112	10	0.896367	0.00875608	0.0935739	0.0295907
76	0.842379	0.943349	0.775579	0.834774	1.06399	0.89645	0.91855	1.02965	1.00857	0.868198	10	0.918149	0.00872189	0.093391	0.0295328
79	0.830828	0.860483	0.856418	0.830452	1.08775	0.912837	0.922591	1.02143	1.06025	0.857847	10	0.92409	0.00949012	0.0974172	0.030806
82	0.802894	0.876278	0.814	0.827904	1.06152	0.926599	0.92529	1.00208	0.990897	0.878877	10	0.910634	0.00755785	0.0869359	0.0274915
85	0.87054	0.892262	0.835979	0.837372	0.995987	0.923673	0.945798	1.0565	1.00828	0.878154	10	0.924454	0.00572593	0.0756699	0.0239289
Repeat#1	ROA0(1-181)+ROA1(190-320) 4h HS (January 20th, 2023)								Repeat#2									Repeat#3									Repeat#4									Repeat#5									Repeat#6
	Background	Bleached	Whole Cell	Bleached	Whole Cell	FRAP	Normalize			Background	Bleached	Whole Cell	Bleached	Whole Cell	FRAP	Normalize			Background	Bleached	Whole Cell	Bleached	Whole Cell	FRAP	Normalize			Background	Bleached	Whole Cell	Bleached	Whole Cell	FRAP	Normalize			Background	Bleached	Whole Cell	Bleached	Whole Cell	FRAP	Normalize			Background	Bleached	Whole Cell	Bleached
				Minus Back	Minus Back								Minus Back	Minus Back								Minus Back	Minus Back								Minus Back	Minus Back								Minus Back	Minus Back								Minus Back
0	0.189	29.039	10.118	28.85	9.929	1	1		0	0.189	39.881	17.64	39.692	17.451	1	1		0	0.004	29.8	14.633	29.796	14.629	1	1		0	0.004	19.616	8.516	19.612	8.512	1	1		0	0.006	20.255	9.922	20.249	9.916	1	1		0	0.006	14.571	9.099	14.565
1	0.172	4.987	8.994	4.815	8.822	0.18784	0		1	0.172	4.678	16.096	4.506	15.924	0.12441	0		1	0.005	8.333	11.622	8.328	11.617	0.351968	0		1	0.005	1.402	5.495	1.397	5.49	0.110442	0		1	0.005	2.804	8.147	2.799	8.142	0.168347	0		1	0.005	3.082	7.87	3.077
4	0.182	5.078	9.067	4.896	8.885	0.189646	0.00222324		4	0.182	4.559	16.107	4.377	15.925	0.120841	-0.00407642		4	0.006	8.55	12.257	8.544	12.251	0.34241	-0.0147496		4	0.006	1.594	5.895	1.588	5.889	0.117036	0.00741256		4	0.004	3.588	8.564	3.584	8.56	0.205035	0.0441144		4	0.004	3.531	8.155	3.527
7	0.177	5.416	9.052	5.239	8.875	0.203161	0.0188637		7	0.177	5.831	16.11	5.654	15.933	0.156018	0.0360991		7	0.006	8.783	12.635	8.777	12.629	0.341219	-0.0165867		7	0.006	1.817	6.204	1.811	6.198	0.126817	0.0184079		7	0.003	3.412	8.624	3.409	8.621	0.193643	0.0304171		7	0.003	3.449	8.416	3.446
10	0.17	5.442	9.057	5.272	8.887	0.204164	0.0200995		10	0.17	5.169	16.135	4.999	15.965	0.137668	0.0151409		10	0.008	9.15	12.892	9.142	12.884	0.348375	-0.00554452		10	0.008	2.058	6.297	2.05	6.289	0.141476	0.0348868		10	0.008	3.471	8.7	3.463	8.692	0.195104	0.0321733		10	0.008	3.469	8.457	3.461
13	0.179	5.299	9.026	5.12	8.847	0.199174	0.0139555		13	0.179	5.254	16.108	5.075	15.929	0.140076	0.017892		13	0.004	9.15	13.017	9.146	13.013	0.345073	-0.0106408		13	0.004	2.04	6.466	2.036	6.462	0.136748	0.029572		13	0.007	3.686	8.686	3.679	8.679	0.207584	0.0471793		13	0.007	3.388	8.666	3.381
16	0.186	5.273	9.09	5.087	8.904	0.196624	0.010815		16	0.186	4.441	16.059	4.255	15.873	0.117858	-0.00748367		16	0.009	8.867	13.213	8.858	13.204	0.329372	-0.0348688		16	0.009	2.094	6.471	2.085	6.462	0.140039	0.0332717		16	0.007	3.725	8.626	3.718	8.619	0.211245	0.0515813		16	0.007	3.633	8.666	3.626
19	0.175	5.636	9.054	5.461	8.879	0.211674	0.0293462		19	0.175	5.102	16.031	4.927	15.856	0.136617	0.0139417		19	0.006	9.333	13.276	9.327	13.27	0.345086	-0.0106196		19	0.006	2.067	6.399	2.061	6.393	0.139921	0.0331391		19	0.006	3.392	8.586	3.386	8.58	0.193256	0.0299513		19	0.006	3.857	8.723	3.851
22	0.167	5.948	8.975	5.781	8.808	0.225884	0.0468425		22	0.167	5.085	16.123	4.918	15.956	0.135513	0.0126806		22	0.005	9.267	13.233	9.262	13.228	0.343769	-0.0126518		22	0.005	2.33	6.438	2.325	6.433	0.156863	0.0521839		22	0.008	3.549	8.603	3.541	8.595	0.20175	0.0401646		22	0.008	3.673	8.683	3.665
25	0.18	5.857	9.086	5.677	8.906	0.219379	0.0388336		25	0.18	5.237	16.139	5.057	15.959	0.139317	0.0170249		25	0.005	8.983	13.217	8.978	13.212	0.333632	-0.0282952		25	0.005	2.071	6.428	2.066	6.423	0.139605	0.0327842		25	0.008	3.686	8.516	3.678	8.508	0.211698	0.0521268		25	0.008	3.796	8.831	3.788
28	0.15	5.494	8.956	5.344	8.806	0.208856	0.0258765		28	0.15	4.847	16.134	4.697	15.984	0.129197	0.00546682		28	0.005	9.1	13.213	9.095	13.208	0.338082	-0.0214279		28	0.005	2.272	6.527	2.267	6.522	0.150862	0.0454387		28	0.004	3.588	8.587	3.584	8.583	0.204485	0.0434537		28	0.004	3.367	8.759	3.363
31	0.182	5.896	9.005	5.714	8.823	0.222886	0.0431517		31	0.182	5.22	15.989	5.038	15.807	0.140128	0.0179514		31	0.007	9.5	13.207	9.493	13.2	0.353091	0.00173213		31	0.007	2.246	6.55	2.239	6.543	0.148521	0.0428064		31	0.002	3.667	8.589	3.665	8.587	0.209009	0.0488935		31	0.002	3.327	8.783	3.325
34	0.183	5.935	8.998	5.752	8.815	0.224572	0.0452275		34	0.183	5.288	16.024	5.105	15.841	0.141687	0.0197317		34	0.007	9.433	13.269	9.426	13.262	0.34896	-0.00464272		34	0.007	2.321	6.517	2.314	6.51	0.154274	0.0492738		34	0.01	4	8.538	3.99	8.528	0.229118	0.0730725		34	0.01	3.816	8.81	3.806
37	0.164	5.805	8.971	5.641	8.807	0.220439	0.0401378		37	0.164	5.373	15.871	5.209	15.707	0.145807	0.0244369		37	0.007	9.767	13.296	9.76	13.289	0.36059	0.0133053		37	0.007	2.223	6.577	2.216	6.57	0.146391	0.0404122		37	0.004	3.667	8.377	3.663	8.373	0.214234	0.0551762		37	0.004	3.918	8.958	3.914
40	0.17	5.948	8.867	5.778	8.697	0.228648	0.0502461		40	0.17	5.983	15.868	5.813	15.698	0.162807	0.0438525		40	0.008	9.567	13.242	9.559	13.234	0.354632	0.00411074		40	0.008	2.335	6.579	2.327	6.571	0.1537	0.0486291		40	0.007	3.686	8.398	3.679	8.391	0.214708	0.0557464		40	0.007	4.02	9.009	4.013
43	0.168	5.987	8.923	5.819	8.755	0.228745	0.0503654		43	0.168	5.169	15.91	5.001	15.742	0.139674	0.017432		43	0.007	9.5	13.259	9.493	13.252	0.351705	-0.000405889		43	0.007	2.214	6.521	2.207	6.514	0.14705	0.0411529		43	0.007	4	8.344	3.993	8.337	0.234543	0.079596		43	0.007	3.531	9.05	3.524
46	0.179	5.325	8.873	5.146	8.694	0.203709	0.0195386		46	0.179	5.695	15.801	5.516	15.622	0.15524	0.0352107		46	0.006	9.867	13.204	9.861	13.198	0.366834	0.0229399		46	0.006	2.214	6.555	2.208	6.549	0.14633	0.0403439		46	0.005	3.667	8.204	3.662	8.199	0.218721	0.0605712		46	0.005	4	9.018	3.995
49	0.179	6.13	8.787	5.951	8.608	0.237929	0.0616734		49	0.179	5.915	15.88	5.736	15.701	0.16062	0.0413544		49	0.01	9.05	13.08	9.04	13.07	0.339586	-0.0191077		49	0.01	2.183	6.553	2.173	6.543	0.144143	0.0378849		49	0.006	3.353	8.11	3.347	8.104	0.20225	0.0407665		49	0.006	3.735	9.181	3.729
52	0.16	5.961	8.792	5.801	8.632	0.231287	0.0534951		52	0.16	5.407	15.934	5.247	15.774	0.146247	0.0249393		52	0.008	9.317	13.152	9.309	13.144	0.347722	-0.00655244		52	0.008	2.339	6.564	2.331	6.556	0.154317	0.0493221		52	0.006	3.471	8.152	3.465	8.146	0.208301	0.0480422		52	0.006	3.918	9.115	3.912
55	0.179	5.403	8.841	5.224	8.662	0.20756	0.0242811		55	0.179	5.983	15.748	5.804	15.569	0.163902	0.0451029		55	0.007	9.25	13.271	9.243	13.264	0.342133	-0.0151768		55	0.007	2.379	6.578	2.372	6.571	0.156673	0.0519704		55	0.005	3.529	8.07	3.524	8.065	0.213976	0.0548654		55	0.005	3.776	9.252	3.771
58	0.163	6.247	8.745	6.084	8.582	0.243983	0.0691282		58	0.163	5.61	15.741	5.447	15.578	0.153732	0.0334874		58	0.008	9.4	13.352	9.392	13.344	0.345564	-0.00988222		58	0.008	2.406	6.566	2.398	6.558	0.158704	0.0542539		58	0.009	3.765	8.192	3.756	8.183	0.224774	0.0678494		58	0.009	3.898	9.151	3.889
61	0.17	6.247	8.722	6.077	8.552	0.244558	0.0698351		61	0.17	5.424	15.582	5.254	15.412	0.149882	0.0290905		61	0.008	9.567	13.502	9.559	13.494	0.347799	-0.00643348		61	0.008	2.268	6.599	2.26	6.591	0.148822	0.043145		61	0.003	3.784	8.268	3.781	8.265	0.224025	0.066949		61	0.003	3.612	9.111	3.609
64	0.164	5.649	8.672	5.485	8.508	0.221875	0.0419066		64	0.164	5.983	15.503	5.819	15.339	0.166789	0.0484007		64	0.008	9.417	13.322	9.409	13.314	0.34697	-0.00771327		64	0.008	2.379	6.494	2.371	6.486	0.158659	0.0542033		64	0.004	3.451	8.186	3.447	8.182	0.206307	0.0456448		64	0.004	3.612	9.118	3.608
67	0.165	6.883	8.701	6.718	8.536	0.27086	0.102221		67	0.165	6.576	15.639	6.411	15.474	0.182155	0.0659492		67	0.006	9.4	13.34	9.394	13.334	0.345897	-0.00936866		67	0.006	2.496	6.576	2.49	6.57	0.164492	0.0607602		67	0.007	3.529	8.149	3.522	8.142	0.211832	0.0522875		67	0.007	4.02	9.22	4.013
70	0.172	6.338	8.675	6.166	8.503	0.249569	0.0760058		70	0.172	6.915	15.63	6.743	15.458	0.191786	0.0769491		70	0.008	9.8	13.44	9.792	13.432	0.357921	0.00918628		70	0.008	2.562	6.509	2.554	6.501	0.17051	0.0675261		70	0.006	3.647	8.194	3.641	8.188	0.217759	0.0594143		70	0.006	4	9.166	3.994
73	0.186	5.519	8.695	5.333	8.509	0.215701	0.0343047		73	0.186	5.644	15.606	5.458	15.42	0.15562	0.0356446		73	0.007	9.6	13.313	9.593	13.306	0.353968	0.00308549		73	0.007	2.643	6.491	2.636	6.484	0.176446	0.0741989		73	0.005	3.549	7.865	3.544	7.86	0.220803	0.0630741		73	0.005	4.184	9.347	4.179
76	0.182	6.13	8.707	5.948	8.525	0.240124	0.0643765		76	0.182	6.085	15.639	5.903	15.457	0.167905	0.0496753		76	0.008	9	13.436	8.992	13.428	0.328777	-0.0357869		76	0.008	2.397	6.497	2.389	6.489	0.159789	0.0554743		76	0.005	3.667	7.893	3.662	7.888	0.227344	0.0709403		76	0.005	4.224	9.234	4.219
79	0.168	6.208	8.631	6.04	8.463	0.245625	0.0711492		79	0.168	6.678	15.393	6.51	15.225	0.187993	0.0726167		79	0.01	9.4	13.47	9.39	13.46	0.342513	-0.0145904		79	0.01	2.482	6.472	2.472	6.462	0.166032	0.0624916		79	0.005	3.49	7.822	3.485	7.817	0.218321	0.0600903		79	0.005	3.918	9.298	3.913
82	0.177	6.532	8.654	6.355	8.477	0.258008	0.0863963		82	0.177	6.915	15.563	6.738	15.386	0.192541	0.0778109		82	0.01	9.4	13.272	9.39	13.262	0.347627	-0.00669934		82	0.01	2.661	6.473	2.651	6.463	0.178027	0.0759758		82	0.006	3.686	7.717	3.68	7.711	0.233706	0.0785897		82	0.006	3.816	9.282	3.81
85	0.187	6.325	8.628	6.138	8.441	0.250261	0.0768572		85	0.187	6.712	15.538	6.525	15.351	0.186879	0.071345		85	0.006	9.95	13.456	9.944	13.45	0.362991	0.0170092		85	0.006	2.746	6.426	2.74	6.42	0.185236	0.08408		85	0.004	3.529	7.817	3.525	7.813	0.22094	0.0632393		85	0.004	3.918	9.303	3.914
	1	2	3	4	5	6	7	8	9	10	Count	Average	variance	Std. Dev	SE
0	1	1	1	1	1	1	1	1	1	1	10	1	0	0	0
1	0	0	0	0	0	0	0	0	0	0	10	0	0	0	0
4	0.00222324	-0.00407642	-0.0147496	0.00741256	0.0441144	0.0342659	0.0552839	0.0613973	0.00796066	0.0187522	10	0.0212584	0.000681783	0.026111	0.00825701
7	0.0188637	0.0360991	-0.0165867	0.0184079	0.0304171	0.0151808	0.0793597	0.0698923	0.000394904	0.0238353	10	0.0275864	0.000841076	0.0290013	0.00917102
10	0.0200995	0.0151409	-0.00554452	0.0348868	0.0321733	0.0152057	0.104481	0.0582232	0.0334675	0.0261974	10	0.0334331	0.00089803	0.0299671	0.00947644
13	0.0139555	0.017892	-0.0106408	0.029572	0.0471793	-0.000632902	0.0812537	0.0712151	0.0048619	0.0294386	10	0.0284094	0.000913551	0.030225	0.00955799
16	0.010815	-0.00748367	-0.0348688	0.0332717	0.0515813	0.0227401	0.078632	0.0464329	0.0331521	0.0314157	10	0.0265688	0.00100439	0.0316921	0.0100219
19	0.0293462	0.0139417	-0.0106196	0.0331391	0.0299513	0.0417606	0.0672839	0.066083	0.0443966	0.0521102	10	0.0367393	0.000554493	0.0235477	0.00744643
22	0.0468425	0.0126806	-0.0126518	0.0521839	0.0401646	0.0258158	0.085152	0.0849464	0.0320021	0.0492327	10	0.0416369	0.000899594	0.0299932	0.00948469
25	0.0388336	0.0170249	-0.0282952	0.0327842	0.0521268	0.0314777	0.106403	0.0477904	0.0225215	0.0431039	10	0.0363771	0.00112435	0.0335314	0.0106036
28	0.0258765	0.00546682	-0.0214279	0.0454387	0.0434537	-0.00586805	0.0816246	0.0639913	0.0436181	0.0557485	10	0.0337922	0.00105497	0.0324803	0.0102712
31	0.0431517	0.0179514	0.00173213	0.0428064	0.0488935	-0.0103824	0.0957247	0.0649451	0.0121588	0.0524545	10	0.0369436	0.00101669	0.0318855	0.0100831
34	0.0452275	0.0197317	-0.00464272	0.0492738	0.0730725	0.0340943	0.0959997	0.0883349	0.0261738	0.0658487	10	0.0493114	0.00101225	0.031816	0.0100611
37	0.0401378	0.0244369	0.0133053	0.0404122	0.0551762	0.0379133	0.108265	0.0728507	0.0534292	0.068572	10	0.0514498	0.000734957	0.0271101	0.00857297
40	0.0502461	0.0438525	0.00411074	0.0486291	0.0557464	0.0450726	0.125902	0.101669	0.0329766	0.0553685	10	0.0563573	0.00117202	0.0342347	0.010826
43	0.0503654	0.017432	-0.000405889	0.0411529	0.079596	-0.00126658	0.111144	0.0806962	0.042073	0.056658	10	0.0477445	0.00132457	0.0363946	0.011509
46	0.0195386	0.0352107	0.0229399	0.0403439	0.0605712	0.0429734	0.134331	0.0849108	0.0365954	0.0439352	10	0.052135	0.00118162	0.0343747	0.0108702
49	0.0616734	0.0413544	-0.0191077	0.0378849	0.0407665	0.0125592	0.111952	0.0891725	0.0363545	0.0536396	10	0.0466249	0.00134209	0.0366345	0.0115848
52	0.0534951	0.0249393	-0.00655244	0.0493221	0.0480422	0.0315875	0.125895	0.0683054	0.0336441	0.0511064	10	0.0479785	0.00116719	0.0341642	0.0108037
55	0.0242811	0.0451029	-0.0151768	0.0519704	0.0548654	0.013697	0.138588	0.0854561	0.042143	0.0562141	10	0.0497141	0.00172037	0.0414774	0.0131163
58	0.0691282	0.0334874	-0.00988222	0.0542539	0.0678494	0.0282286	0.128452	0.112775	0.050129	0.0649575	10	0.0599379	0.0015963	0.0399537	0.0126345
61	0.0698351	0.0290905	-0.00643348	0.043145	0.066949	0.00414529	0.140331	0.119517	0.0465474	0.0629025	10	0.057603	0.00211611	0.0460012	0.0145469
64	0.0419066	0.0484007	-0.00771327	0.0542033	0.0456448	0.00383917	0.138826	0.104202	0.0513497	0.062984	10	0.0543643	0.00181935	0.0426538	0.0134883
67	0.102221	0.0659492	-0.00936866	0.0607602	0.0522875	0.0366387	0.157033	0.129866	0.0675179	0.0794719	10	0.0742377	0.00221567	0.0470709	0.0148851
70	0.0760058	0.0769491	0.00918628	0.0675261	0.0594143	0.0370072	0.155057	0.128197	0.0582065	0.0886318	10	0.075618	0.0017535	0.0418748	0.013242
73	0.0343047	0.0356446	0.00308549	0.0741989	0.0630741	0.0463487	0.172357	0.123625	0.0660928	0.0672365	10	0.0685968	0.00232365	0.0482043	0.0152435
76	0.0643765	0.0496753	-0.0357869	0.0554743	0.0709403	0.0544536	0.156048	0.124096	0.0597749	0.0818098	10	0.0680862	0.00251414	0.0501412	0.015856
79	0.0711492	0.0726167	-0.0145904	0.0624916	0.0600903	0.0246521	0.169579	0.123199	0.0399981	0.0880591	10	0.0697245	0.00259404	0.0509317	0.016106
82	0.0863963	0.0778109	-0.00669934	0.0759758	0.0785897	0.0161169	0.21327	0.151906	0.0601493	0.0806425	10	0.0834159	0.00387456	0.0622459	0.0196839
85	0.0768572	0.071345	0.0170092	0.08408	0.0632393	0.0245165	0.207785	0.130292	0.0504494	0.0777488	10	0.0803322	0.00301822	0.0549384	0.017373
Repeat#1	ROA1(F34D) 4h HS (January 13th, 2023)								Repeat#2									Repeat#3									Repeat#4									Repeat#5									Repeat#6
	Background	Bleached	Whole Cell	Bleached	Whole Cell	FRAP	Normalize			Background	Bleached	Whole Cell	Bleached	Whole Cell	FRAP	Normalize			Background	Bleached	Whole Cell	Bleached	Whole Cell	FRAP	Normalize			Background	Bleached	Whole Cell	Bleached	Whole Cell	FRAP	Normalize			Background	Bleached	Whole Cell	Bleached	Whole Cell	FRAP	Normalize			Background	Bleached	Whole Cell	Bleached
				Minus Back	Minus Back								Minus Back	Minus Back								Minus Back	Minus Back								Minus Back	Minus Back								Minus Back	Minus Back								Minus Back
0	0.005	40.874	14.718	40.869	14.713	1	1		0	0.005	30.811	8.841	30.806	8.836	1	1		0	0.006	26.276	7.715	26.27	7.709	1	1		0	0.006	29.628	13.511	29.622	13.505	1	1		0	0.006	18.567	8.855	18.561	8.849	1	1		0	0.159	45.722	18.732	45.563
1	0.006	5.189	12.31	5.183	12.304	0.15165	0		1	0.006	3.074	7.166	3.068	7.16	0.122903	0		1	0.004	4.241	6.389	4.237	6.385	0.194731	0		1	0.004	5.824	10.867	5.82	10.863	0.244261	0		1	0.004	4.717	7.019	4.713	7.015	0.320304	0		1	0.142	4.636	15.774	4.494
4	0.005	6.232	12.871	6.227	12.866	0.174238	0.0266258		4	0.005	3.758	7.53	3.753	7.525	0.143052	0.0229717		4	0.004	4.966	6.572	4.962	6.568	0.221698	0.0334878		4	0.004	6.42	11.373	6.416	11.369	0.25729	0.0172401		4	0.004	5	7.301	4.996	7.297	0.326416	0.00899142		4	0.175	5.668	16.436	5.493
7	0.007	6.621	13.199	6.614	13.192	0.180493	0.0339993		7	0.007	4.074	7.628	4.067	7.621	0.153067	0.0343911		7	0.004	5	6.657	4.996	6.653	0.220365	0.0318328		7	0.004	6.867	11.586	6.863	11.582	0.270154	0.0342617		7	0.004	4.992	7.468	4.988	7.464	0.318601	-0.00250523		7	0.156	6.316	16.607	6.16
10	0.007	6.747	13.264	6.74	13.257	0.18303	0.0369894		10	0.007	4.011	7.681	4.004	7.674	0.149655	0.0305011		10	0.004	5.086	6.752	5.082	6.748	0.221003	0.0326245		10	0.004	6.973	11.643	6.969	11.639	0.272983	0.0380052		10	0.004	5.675	7.516	5.671	7.512	0.359912	0.0582736		10	0.165	6.182	16.716	6.017
13	0.009	7.032	13.259	7.023	13.25	0.190816	0.046167		13	0.009	4.358	7.679	4.349	7.67	0.162635	0.0452995		13	0.005	5.121	6.771	5.116	6.766	0.221889	0.0337256		13	0.005	7.33	11.68	7.325	11.675	0.286043	0.0552865		13	0.005	5.5	7.6	5.495	7.595	0.344931	0.0362327		13	0.143	6.321	16.834	6.178
16	0.005	6.853	13.252	6.848	13.247	0.186103	0.0406119		16	0.005	4.389	7.704	4.384	7.699	0.163326	0.0460877		16	0.006	4.586	6.737	4.58	6.731	0.199675	0.00613941		16	0.006	7.404	11.702	7.398	11.696	0.288375	0.0583721		16	0.006	5.575	7.529	5.569	7.523	0.352922	0.0479892		16	0.164	5.786	16.584	5.622
19	0.007	7.158	13.329	7.151	13.322	0.193243	0.0490287		19	0.007	4.379	7.681	4.372	7.674	0.16341	0.046183		19	0.006	4.81	6.758	4.804	6.752	0.208789	0.0174578		19	0.006	7.239	11.8	7.233	11.794	0.2796	0.0467617		19	0.006	5.592	7.49	5.586	7.484	0.355844	0.0522882		19	0.177	6.305	16.712	6.128
22	0.007	6.284	13.328	6.277	13.321	0.169638	0.0212034		22	0.007	4.589	7.667	4.582	7.66	0.171572	0.0554888		22	0.008	4.81	6.802	4.802	6.794	0.207412	0.0157477		22	0.008	7.484	11.709	7.476	11.701	0.291291	0.0622305		22	0.008	5.525	7.493	5.517	7.485	0.351402	0.0457523		22	0.154	6.235	16.783	6.081
25	0.007	6.884	13.27	6.877	13.263	0.186666	0.0412752		25	0.007	4.442	7.719	4.435	7.712	0.164948	0.0479364		25	0.007	4.448	6.769	4.441	6.762	0.192727	-0.00248829		25	0.007	7.303	11.838	7.296	11.831	0.281154	0.048817		25	0.007	5.35	7.461	5.343	7.454	0.341734	0.031529		25	0.156	5.952	16.571	5.796
28	0.005	6.347	13.281	6.342	13.276	0.171975	0.0239588		28	0.005	4.632	7.698	4.627	7.693	0.172514	0.0565626		28	0.005	4.845	6.804	4.84	6.799	0.2089	0.017595		28	0.005	7.399	11.782	7.394	11.777	0.286236	0.0555428		28	0.005	5.6	7.44	5.595	7.435	0.358767	0.0565876		28	0.154	6.599	16.623	6.445
31	0.007	6.547	13.229	6.54	13.222	0.178069	0.0311415		31	0.007	4.347	7.668	4.34	7.661	0.162489	0.0451332		31	0.006	4.983	6.847	4.977	6.841	0.213494	0.0233003		31	0.006	7.622	11.805	7.616	11.799	0.294281	0.0661871		31	0.006	5.5	7.469	5.494	7.463	0.350968	0.0451147		31	0.154	6.979	16.659	6.825
34	0.006	7.063	13.25	7.057	13.244	0.191826	0.0473583		34	0.006	4.558	7.724	4.552	7.718	0.169168	0.0527476		34	0.008	5.052	6.831	5.044	6.823	0.216939	0.0275782		34	0.008	7.404	11.789	7.396	11.781	0.286217	0.0555166		34	0.008	5.8	7.446	5.792	7.438	0.371249	0.0749523		34	0.149	6.075	16.724	5.926
37	0.008	6.516	13.28	6.508	13.272	0.17653	0.0293276		37	0.008	4.589	7.699	4.581	7.691	0.170843	0.0546578		37	0.006	4.69	6.802	4.684	6.796	0.202256	0.0093445		37	0.006	7.718	11.787	7.712	11.781	0.298446	0.0716979		37	0.006	5.467	7.46	5.461	7.454	0.349282	0.0426328		37	0.153	7	16.687	6.847
40	0.006	6.684	13.238	6.678	13.232	0.181689	0.0354086		40	0.006	4.653	7.652	4.647	7.646	0.174325	0.058627		40	0.006	5.293	6.828	5.287	6.822	0.227424	0.0405981		40	0.006	7.622	11.768	7.616	11.762	0.295207	0.067412		40	0.006	5.825	7.439	5.819	7.433	0.37323	0.0778676		40	0.146	6.941	16.752	6.795
43	0.005	6.8	13.32	6.795	13.315	0.18372	0.0378025		43	0.005	4.137	7.675	4.132	7.67	0.15452	0.0360475		43	0.009	5.362	6.843	5.353	6.834	0.229858	0.0436216		43	0.009	7.5	11.761	7.491	11.752	0.290608	0.0613278		43	0.009	5.417	7.494	5.408	7.485	0.344459	0.0355379		43	0.161	6.578	16.49	6.417
46	0.006	7	13.302	6.994	13.296	0.18937	0.0444632		46	0.006	4.432	7.713	4.426	7.707	0.16472	0.0476766		46	0.007	4.569	6.825	4.562	6.818	0.196352	0.00201327		46	0.007	7.489	11.808	7.482	11.801	0.289054	0.0592711		46	0.007	5.242	7.406	5.235	7.399	0.337316	0.0250281		46	0.158	7.139	16.6	6.981
49	0.006	6.779	13.375	6.773	13.369	0.182385	0.0362294		49	0.006	4.558	7.739	4.552	7.733	0.16884	0.0523735		49	0.008	4.517	6.847	4.509	6.839	0.193475	-0.00155956		49	0.008	7.543	11.813	7.535	11.805	0.291003	0.0618499		49	0.008	5.483	7.498	5.475	7.49	0.348494	0.041474		49	0.159	7.545	16.724	7.386
52	0.006	6.537	13.237	6.531	13.231	0.177703	0.0307101		52	0.006	4.337	7.69	4.331	7.684	0.161667	0.0441957		52	0.008	5.103	6.79	5.095	6.782	0.220457	0.0319472		52	0.008	7.745	11.774	7.737	11.766	0.299795	0.0734831		52	0.008	5.583	7.511	5.575	7.503	0.354244	0.0499342		52	0.145	7.337	16.881	7.192
55	0.005	6.484	13.361	6.479	13.356	0.174638	0.0270974		55	0.005	4.674	7.72	4.669	7.715	0.173583	0.057782		55	0.008	5.19	6.825	5.182	6.817	0.22307	0.0351923		55	0.008	7.489	11.72	7.481	11.712	0.291212	0.062126		55	0.008	5.775	7.644	5.767	7.636	0.360062	0.058493		55	0.158	7.364	16.908	7.206
58	0.006	6.653	13.222	6.647	13.216	0.181064	0.0346725		58	0.006	4.274	7.652	4.268	7.646	0.160107	0.0424172		58	0.006	5.276	6.89	5.27	6.884	0.224651	0.0371546		58	0.006	7.697	11.701	7.691	11.695	0.299822	0.0735186		58	0.006	5.35	7.63	5.344	7.624	0.334177	0.0204102		58	0.13	7.679	16.764	7.549
61	0.005	6.568	13.255	6.563	13.25	0.178317	0.0314346		61	0.005	4.537	7.669	4.532	7.664	0.169611	0.0532532		61	0.004	4.724	6.793	4.72	6.789	0.204021	0.0115359		61	0.004	7.574	11.726	7.57	11.722	0.294425	0.0663776		61	0.004	5.667	7.668	5.663	7.664	0.352277	0.0470394		61	0.144	7.85	16.766	7.706
64	0.006	6.484	13.228	6.478	13.222	0.176381	0.0291516		64	0.006	4.442	7.65	4.436	7.644	0.166453	0.0496522		64	0.007	5.431	6.837	5.424	6.83	0.233043	0.047577		64	0.007	7.596	11.725	7.589	11.718	0.295265	0.0674888		64	0.007	5.408	7.763	5.401	7.756	0.331993	0.0171975		64	0.134	7.711	16.724	7.577
67	0.005	7.032	13.298	7.027	13.293	0.190307	0.0455671		67	0.005	4.653	7.676	4.648	7.671	0.173794	0.0580219		67	0.008	5.328	6.848	5.32	6.84	0.228241	0.0416131		67	0.008	7.628	11.787	7.62	11.779	0.294935	0.0670531		67	0.008	5.517	7.716	5.509	7.708	0.340741	0.030067		67	0.142	7.374	16.711	7.232
70	0.011	6.589	13.294	6.578	13.283	0.178281	0.0313916		70	0.011	4.505	7.689	4.494	7.678	0.167882	0.0512821		70	0.009	5.293	6.857	5.284	6.848	0.226432	0.0393662		70	0.009	7.543	11.759	7.534	11.75	0.292326	0.063601		70	0.009	5.317	7.736	5.308	7.727	0.327501	0.0105885		70	0.132	7.241	16.746	7.109
73	0.007	6.579	13.24	6.572	13.233	0.178791	0.0319932		73	0.007	4.284	7.657	4.277	7.65	0.160361	0.0427065		73	0.007	5.466	6.882	5.459	6.875	0.233012	0.047538		73	0.007	7.739	11.736	7.732	11.729	0.300546	0.0744774		73	0.007	5.633	7.591	5.626	7.584	0.353667	0.0490846		73	0.138	7.561	16.742	7.423
76	0.006	6.747	13.316	6.741	13.31	0.182328	0.0361621		76	0.006	4.716	7.695	4.71	7.689	0.1757	0.0601949		76	0.007	5.138	6.859	5.131	6.852	0.219747	0.031065		76	0.007	7.532	11.648	7.525	11.641	0.294711	0.0667564		76	0.007	5.508	7.721	5.501	7.714	0.339981	0.0289497		76	0.155	8.979	16.827	8.824
79	0.006	6.905	13.251	6.899	13.245	0.187517	0.042279		79	0.006	4.326	7.656	4.32	7.65	0.161973	0.0445446		79	0.007	4.966	6.872	4.959	6.865	0.211978	0.0214179		79	0.007	7.638	11.683	7.631	11.676	0.297967	0.0710642		79	0.007	5.417	7.7	5.41	7.693	0.33527	0.022018		79	0.148	8.476	16.818	8.328
82	0.005	6.274	13.229	6.269	13.224	0.170664	0.0224134		82	0.005	4.274	7.66	4.269	7.655	0.159956	0.0422453		82	0.006	5.414	6.846	5.408	6.84	0.232016	0.0463015		82	0.006	7.415	11.678	7.409	11.672	0.289397	0.0597253		82	0.006	5.325	7.723	5.319	7.717	0.328605	0.0122127		82	0.149	9.064	16.87	8.915
85	0.007	6.926	13.211	6.919	13.204	0.188645	0.0436082		85	0.007	4.253	7.635	4.246	7.628	0.159658	0.0419048		85	0.008	4.948	6.844	4.94	6.836	0.212062	0.0215218		85	0.008	7.899	11.742	7.891	11.734	0.306596	0.0824824		85	0.008	5.475	7.707	5.467	7.699	0.338538	0.0268266		85	0.135	9.032	16.841	8.897
	1	2	3	4	5	6	7	8	9	10	Count	Average	variance	Std. Dev	SE
0	1	1	1	1	1	1	1	1	1	1	10	1	0	0	0
1	0	0	0	0	0	0	0	0	0	0	10	0	0	0	0
4	0.0266258	0.0229717	0.0334878	0.0172401	0.00899142	0.0232327	0.0680585	0.0172098	0.00417114	-0.000686802	10	0.0221302	0.000369381	0.0192193	0.00607767
7	0.0339993	0.0343911	0.0318328	0.0342617	-0.00250523	0.0401525	0.0461709	0.0411307	0.0178325	0.0194051	10	0.0296671	0.000206782	0.0143799	0.00454733
10	0.0369894	0.0305011	0.0326245	0.0380052	0.0582736	0.0351184	0.0452306	0.0540121	0.0229794	-0.00108225	10	0.0352652	0.000276932	0.0166413	0.00526244
13	0.046167	0.0452995	0.0337256	0.0552865	0.0362327	0.0381643	0.0453762	0.0561334	0.0123321	0.0247744	10	0.0393492	0.000182112	0.0134949	0.00426746
16	0.0406119	0.0460877	0.00613941	0.0583721	0.0479892	0.0253499	0.102783	0.0573623	0.0170248	0.00397293	10	0.0405693	0.000873961	0.0295628	0.00934859
19	0.0490287	0.046183	0.0174578	0.0467617	0.0522882	0.0383805	0.0788715	0.0757015	0.0387382	0.0335193	10	0.0476931	0.00034051	0.0184529	0.00583532
22	0.0212034	0.0554888	0.0157477	0.0622305	0.0457523	0.0361081	0.0618678	0.0568943	0.0189936	0.0287909	10	0.0403077	0.000339267	0.0184192	0.00582466
25	0.0412752	0.0479364	-0.00248829	0.048817	0.031529	0.0302925	0.0510449	0.0601952	0.0285733	0.0315082	10	0.0368684	0.000305338	0.0174739	0.00552574
28	0.0239588	0.0565626	0.017595	0.0555428	0.0565876	0.0479541	0.0614135	0.0756568	0.0268861	0.0315125	10	0.045367	0.000366614	0.0191472	0.00605487
31	0.0311415	0.0451332	0.0233003	0.0661871	0.0451147	0.0581909	0.0515192	0.0594611	0.0318835	0.0248468	10	0.0436778	0.000233133	0.0152687	0.00482838
34	0.0473583	0.0527476	0.0275782	0.0555166	0.0749523	0.0323402	0.0608262	0.0751111	0.016036	0.0237837	10	0.046625	0.000439655	0.020968	0.00663065
37	0.0293276	0.0546578	0.0093445	0.0716979	0.0426328	0.0584704	0.0726578	0.0628586	0.032416	0.0169937	10	0.0451057	0.000504058	0.0224512	0.00709971
40	0.0354086	0.058627	0.0405981	0.067412	0.0778676	0.0561954	0.0686664	0.0589355	0.0421971	0.0553147	10	0.0561222	0.000181831	0.0134845	0.00426417
43	0.0378025	0.0360475	0.0436216	0.0613278	0.0355379	0.0487116	0.0768685	0.0835399	0.0325535	0.0274508	10	0.0483462	0.000372845	0.0193092	0.0061061
46	0.0444632	0.0476766	0.00201327	0.0592711	0.0250281	0.0633035	0.0573477	0.0800824	0.0396314	0.00427405	10	0.0423091	0.000643458	0.0253665	0.00802159
49	0.0362294	0.0523735	-0.00155956	0.0618499	0.041474	0.073137	0.0576654	0.0572477	0.0341234	0.0463747	10	0.0458915	0.00042331	0.0205745	0.00650623
52	0.0307101	0.0441957	0.0319472	0.0734831	0.0499342	0.065681	0.0691379	0.0778085	0.0396815	0.00513271	10	0.0487712	0.000530341	0.0230291	0.00728245
55	0.0270974	0.057782	0.0351923	0.062126	0.058493	0.0659011	0.0665676	0.0541509	0.0337657	0.0289716	10	0.0490048	0.000251548	0.0158603	0.00501545
58	0.0346725	0.0424172	0.0371546	0.0735186	0.0204102	0.0768077	0.071698	0.081692	0.0416875	0.0648763	10	0.0544935	0.000463161	0.0215212	0.00680559
61	0.0314346	0.0532532	0.0115359	0.0663776	0.0470394	0.0813203	0.0572625	0.0687901	0.0325096	0.0400992	10	0.0489623	0.00043241	0.0207945	0.00657579
64	0.0291516	0.0496522	0.047577	0.0674888	0.0171975	0.0781428	0.0435065	0.0700124	0.0449086	0.0418136	10	0.0489451	0.000348778	0.0186756	0.00590574
67	0.0455671	0.0580219	0.0416131	0.0670531	0.030067	0.0687956	0.0986132	0.0898963	0.0396018	0.0368939	10	0.0576123	0.000539014	0.0232167	0.00734176
70	0.0313916	0.0512821	0.0393662	0.063601	0.0105885	0.0648313	0.0573979	0.0872336	0.0335874	0.0514551	10	0.0490735	0.000458132	0.021404	0.00676854
73	0.0319932	0.0427065	0.047538	0.0744774	0.0490846	0.0736824	0.0649745	0.0552277	0.0239691	0.0282042	10	0.0491858	0.000326882	0.0180799	0.00571736
76	0.0361621	0.0601949	0.031065	0.0667564	0.0289497	0.111642	0.0964293	0.0938031	0.0371674	0.0313526	10	0.0593523	0.000987751	0.0314285	0.00993857
79	0.042279	0.0445446	0.0214179	0.0710642	0.022018	0.0979328	0.115336	0.088004	0.0255353	0.0342842	10	0.0562416	0.00117773	0.0343181	0.0108523
82	0.0224134	0.0422453	0.0463015	0.0597253	0.0122127	0.113439	0.0923686	0.0849625	0.0383403	0.0427689	10	0.0554777	0.00103194	0.0321238	0.0101584
85	0.0436082	0.0419048	0.0215218	0.0824824	0.0268266	0.113163	0.0701463	0.0584352	0.0393444	0.0102233	10	0.0507656	0.000962879	0.0310303	0.00981264
[truncated: 35 more columns]

## Sheet: Repeat 2
Repeat#1	ROA1(1-190)+ROA0(181-305) 4h HS (September 22nd, 2023)								Repeat#2									Repeat#3									Repeat#4									Repeat#5									Repeat#6
	Background	Bleached	Whole Cell	Bleached	Whole Cell	FRAP	Normalize			Background	Bleached	Whole Cell	Bleached	Whole Cell	FRAP	Normalize			Background	Bleached	Whole Cell	Bleached	Whole Cell	FRAP	Normalize			Background	Bleached	Whole Cell	Bleached	Whole Cell	FRAP	Normalize			Background	Bleached	Whole Cell	Bleached	Whole Cell	FRAP	Normalize			Background	Bleached	Whole Cell	Bleached
				Minus Back	Minus Back								Minus Back	Minus Back								Minus Back	Minus Back								Minus Back	Minus Back								Minus Back	Minus Back								Minus Back
0	0.0001742	17.031	15.788	17.0308	15.7878	1	1		0	0.0007497	19.466	16.832	19.4653	16.8313	1	1		0	0.005	21.078	18.379	21.073	18.374	1	1		0	0.116	14.754	12.547	14.638	12.431	1	1		0	0.001	8.62	6.945	8.619	6.944	1	1		0	0.0001235	11.653	9.649	11.6529
1	0.0003484	3.854	14.37	3.85365	14.3697	0.248607	0		1	0.0005355	3.446	14.897	3.44546	14.8965	0.199996	0		1	0.005	6.164	16.449	6.159	16.444	0.326573	0		1	0.113	3.731	10.65	3.618	10.537	0.291592	0		1	0	2.313	6.041	2.313	6.041	0.308475	0		1	0.000247	4.649	8.33	4.64875
4	0.0008711	9.564	14.967	9.56313	14.9661	0.592348	0.457472		4	0.0006426	8.677	15.409	8.67636	15.4084	0.486897	0.358625		4	0.005	12.773	17.219	12.768	17.214	0.646723	0.475405		4	0.114	7.766	11.063	7.652	10.949	0.593506	0.426186		4	0.0002747	5.313	6.437	5.31273	6.43673	0.664975	0.515527		4	0.000247	8.216	8.934	8.21575
7	0.0001742	11.841	15.256	11.8408	15.2558	0.719503	0.626698		7	0.0003213	11.084	15.765	11.0837	15.7647	0.607932	0.509918		7	0.005	15.41	17.516	15.405	17.511	0.767058	0.654094		7	0.106	9.696	11.4	9.59	11.294	0.721099	0.606299		7	0.0002747	6.153	6.61	6.15273	6.60973	0.749958	0.63842		7	0.0006176	9.354	9.181	9.35338
10	0.0006969	13.587	15.48	13.5863	15.4793	0.813648	0.751991		10	0.0003213	12.678	15.887	12.6777	15.8867	0.690022	0.61253		10	0.006	16.902	17.697	16.896	17.691	0.832739	0.751627		10	0.107	10.369	11.51	10.262	11.403	0.764253	0.667216		10	0	6.53	6.721	6.53	6.721	0.782766	0.685863		10	0.0003706	9.966	9.349	9.96563
13	0	14.091	15.577	14.091	15.577	0.83858	0.785173		13	0.0006426	13.618	15.969	13.6174	15.9684	0.737376	0.671722		13	0.006	18.156	17.92	18.15	17.914	0.883408	0.826868		13	0.117	11.015	11.591	10.898	11.474	0.806596	0.726988		13	0.0002747	7.023	6.768	7.02273	6.76773	0.836018	0.76287		13	0.0001235	10.582	9.4	10.5819
16	0.0005226	14.903	15.573	14.9025	15.5725	0.88713	0.849786		16	0.0003213	13.943	16.125	13.9427	16.1247	0.747673	0.684593		16	0.006	18.477	17.954	18.471	17.948	0.897329	0.84754		16	0.117	11.809	11.712	11.692	11.595	0.856332	0.797196		16	0	7.36	6.837	7.36	6.837	0.867291	0.808093		16	0.000247	10.541	9.444	10.5408
19	0.0006969	14.817	15.599	14.8163	15.5983	0.88054	0.841015		19	0.0002142	14.513	16.181	14.5128	16.1808	0.775546	0.719434		19	0.004	18.758	18.018	18.754	18.014	0.907739	0.862998		19	0.119	12.073	11.819	11.954	11.7	0.867664	0.813193		19	0	7.467	6.784	7.467	6.784	0.886774	0.836267		19	0.0001235	10.713	9.489	10.7129
22	0.0001742	15.663	15.647	15.6628	15.6468	0.927963	0.904128		22	0.0004284	14.874	16.089	14.8736	16.0886	0.799382	0.749228		22	0.005	19.035	18.046	19.03	18.041	0.91972	0.880789		22	0.117	12.256	11.827	12.139	11.71	0.88034	0.831086		22	0	7.453	6.775	7.453	6.775	0.886288	0.835563		22	0.0001235	10.91	9.456	10.9099
25	0.0001742	15.258	15.633	15.2578	15.6328	0.904777	0.873272		25	0.0003213	15.198	16.178	15.1977	16.1777	0.812302	0.765379		25	0.005	18.883	18.06	18.878	18.055	0.911666	0.868829		25	0.119	12.161	11.819	12.042	11.7	0.874052	0.822209		25	0	7.71	6.798	7.71	6.798	0.913747	0.875272		25	0.000247	11.246	9.478	11.2458
28	0.0003484	15.817	15.565	15.8167	15.5647	0.942024	0.922841		28	0.0006426	15.353	16.123	15.3524	16.1224	0.823385	0.779232		28	0.007	18.992	18.093	18.985	18.086	0.915262	0.874169		28	0.119	12.264	11.872	12.145	11.753	0.877552	0.827151		28	0	7.653	6.791	7.653	6.791	0.907927	0.866855		28	0.000247	11.153	9.49	11.1528
31	0.0005226	16.167	15.605	16.1665	15.6045	0.960401	0.9473		31	0.0003213	15.69	16.104	15.6897	16.1037	0.842452	0.803066		31	0.005	18.828	18.071	18.823	18.066	0.908457	0.864063		31	0.12	12.533	11.806	12.413	11.686	0.90206	0.861746		31	0.0002747	7.813	6.784	7.81273	6.78373	0.92787	0.895694		31	0.0003706	11.183	9.47	11.1826
34	0.0003484	15.869	15.543	15.8687	15.5427	0.946458	0.928744		34	0.0006426	15.777	16.087	15.7764	16.0864	0.848019	0.810024		34	0.004	19.453	18.064	19.449	18.06	0.938981	0.909391		34	0.119	12.447	11.849	12.328	11.73	0.892522	0.848282		34	0.001	7.74	6.804	7.739	6.803	0.91651	0.879267		34	0.0001235	11.19	9.488	11.1899
37	0.0006969	16.164	15.532	16.1633	15.5313	0.964737	0.95307		37	0.0002142	16.01	16.084	16.0098	16.0838	0.860704	0.82588		37	0.009	20.188	18.184	20.179	18.175	0.968061	0.952572		37	0.106	12.985	11.823	12.879	11.717	0.933448	0.906054		37	0	7.75	6.824	7.75	6.824	0.914988	0.877066		37	0.0001235	11.063	9.467	11.0629
40	0.0006969	16.078	15.611	16.0773	15.6103	0.954747	0.939775		40	0.0008568	15.766	16.028	15.7651	16.0271	0.850547	0.813184		40	0.006	19.918	18.165	19.912	18.159	0.956093	0.934801		40	0.116	12.824	11.818	12.708	11.702	0.922235	0.890225		40	0	7.717	6.819	7.717	6.819	0.91176	0.872398		40	0	11.205	9.497	11.205
43	0.0003484	16.363	15.567	16.3627	15.5667	0.974418	0.965953		43	0.0001071	16.199	16.085	16.1989	16.0849	0.87081	0.838514		43	0.006	19.613	18.171	19.607	18.165	0.941138	0.912593		43	0.119	12.706	11.791	12.587	11.672	0.915801	0.881144		43	0.0005495	7.683	6.781	7.68245	6.78045	0.912839	0.873958		43	0.0003706	11.403	9.532	11.4026
46	0	16.93	15.61	16.93	15.61	1.0054	1.00719		46	0.0006426	16.516	16.075	16.5154	16.0744	0.888404	0.860506		46	0.004	19.441	18.194	19.437	18.19	0.931695	0.898571		46	0.115	12.879	11.772	12.764	11.657	0.929874	0.90101		46	0	7.8	6.804	7.8	6.804	0.923598	0.889517		46	0.0003706	11.578	9.468	11.5776
49	0	16.611	15.575	16.611	15.575	0.988677	0.98493		49	0.0002142	16.114	15.914	16.1138	15.9138	0.875549	0.844437		49	0.003	19.203	18.089	19.2	18.086	0.925627	0.889561		49	0.113	12.799	11.753	12.686	11.64	0.925542	0.894894		49	0.0002747	7.853	6.825	7.85273	6.82473	0.927018	0.894462		49	0.0001235	11.701	9.443	11.7009
52	0	16.802	15.534	16.802	15.534	1.00268	1.00357		52	0.0004284	16.373	15.989	16.3726	15.9886	0.885449	0.856812		52	0.005	19.172	18.076	19.167	18.071	0.924803	0.888337		52	0.12	12.749	11.744	12.629	11.624	0.922651	0.890814		52	0	7.83	6.87	7.83	6.87	0.918243	0.881774		52	0.000247	11.414	9.424	11.4138
55	0	16.948	15.555	16.948	15.555	1.01003	1.01335		55	0.0005355	16.386	16.029	16.3855	16.0285	0.883941	0.854927		55	0.004	19.293	17.967	19.289	17.963	0.936285	0.905387		55	0.117	12.94	11.742	12.823	11.625	0.936744	0.910707		55	0.0002747	7.963	6.822	7.96273	6.82173	0.940417	0.913838		55	0	11.724	9.517	11.724
58	0.0001742	17.136	15.5	17.1358	15.4998	1.02486	1.03309		58	0.0003213	16.572	15.925	16.5717	15.9247	0.899813	0.874767		58	0.005	19.285	18.029	19.28	18.024	0.932681	0.900035		58	0.118	12.852	11.849	12.734	11.731	0.921837	0.889664		58	0.0002747	8.217	6.868	8.21673	6.86773	0.963915	0.947818		58	0.000247	11.765	9.506	11.7648
61	0.0001742	16.906	15.537	16.9058	15.5368	1.0087	1.01157		61	0.0002142	16.386	15.788	16.3858	15.7878	0.897434	0.871793		61	0.005	19.562	17.989	19.557	17.984	0.948185	0.923058		61	0.12	13.116	11.874	12.996	11.754	0.938963	0.913839		61	0.0002747	7.86	6.824	7.85973	6.82373	0.92798	0.895854		61	0.0006176	11.698	9.476	11.6974
64	0.001	16.956	15.443	16.955	15.442	1.01784	1.02375		64	0.0005355	16.686	15.97	16.6855	15.9695	0.90345	0.879314		64	0.006	19.477	18.076	19.471	18.07	0.939523	0.910195		64	0.122	13.349	11.919	13.227	11.797	0.952169	0.932481		64	0	7.9	6.804	7.9	6.804	0.935439	0.90664		64	0.000247	11.914	9.523	11.9138
67	0.0001742	17.144	15.445	17.1438	15.4448	1.02899	1.03858		67	0.0004284	16.494	15.87	16.4936	15.8696	0.898682	0.873353		67	0.005	19.961	18.152	19.956	18.147	0.95884	0.938879		67	0.11	13.455	11.885	13.345	11.775	0.962458	0.947006		67	0	7.853	6.834	7.853	6.834	0.925792	0.892689		67	0.0004941	11.425	9.519	11.4245
70	0.0006969	16.864	15.328	16.8633	15.3273	1.01991	1.0265		70	0.0005355	16.714	15.857	16.7135	15.8565	0.911416	0.88927		70	0.004	19.582	18.132	19.578	18.128	0.941664	0.913374		70	0.117	13.045	11.856	12.928	11.739	0.935243	0.908588		70	0.0002747	7.847	6.828	7.84673	6.82773	0.925902	0.892849		70	0.000247	11.72	9.474	11.7198
73	0.0003484	16.943	15.409	16.9427	15.4087	1.0193	1.02569		73	0	17.007	15.967	17.007	15.967	0.921002	0.901254		73	0.004	19.879	18.168	19.875	18.164	0.954054	0.931773		73	0.117	13.289	11.987	13.172	11.87	0.942378	0.91866		73	0.0005495	8.077	6.808	8.07645	6.80745	0.955848	0.936153		73	0.0001235	11.612	9.483	11.6119
76	0.0001742	17.005	15.348	17.0048	15.3478	1.0271	1.03606		76	0.0005355	16.885	15.918	16.8845	15.9175	0.917212	0.896516		76	0.005	19.789	18.161	19.784	18.156	0.950104	0.925908		76	0.115	12.706	11.938	12.591	11.823	0.904392	0.865039		76	0.0005495	8.06	6.846	8.05945	6.84545	0.948541	0.925587		76	0.000247	11.638	9.472	11.6378
79	0.0001742	17.154	15.206	17.1538	15.2058	1.04577	1.06092		79	0.0003213	16.675	15.759	16.6747	15.7587	0.914943	0.893679		79	0.005	19.742	18.091	19.737	18.086	0.951516	0.928004		79	0.121	13.156	11.884	13.035	11.763	0.94106	0.916799		79	0.0002747	7.917	6.826	7.91673	6.82573	0.934436	0.905189		79	0.0001235	11.881	9.46	11.8809
82	0.0005226	17.094	15.3	17.0935	15.2995	1.03572	1.04753		82	0.0005355	16.51	15.596	16.5095	15.5955	0.915358	0.894198		82	0.005	20.293	18.083	20.288	18.078	0.978512	0.968092		82	0.125	13.018	11.869	12.893	11.744	0.932314	0.904454		82	0.0005495	8.053	6.778	8.05245	6.77745	0.957226	0.938146		82	0.000247	11.739	9.582	11.7388
85	0.0001742	17.128	15.203	17.1278	15.2028	1.04439	1.05908		85	0.0002142	16.798	15.695	16.7978	15.6948	0.92545	0.906813		85	0.005	19.578	18.053	19.573	18.048	0.945596	0.919213		85	0.116	13.093	11.794	12.977	11.678	0.943692	0.920514		85	0.0002747	8.113	6.82	8.11273	6.81973	0.958413	0.939862		85	0.0001235	11.701	9.516	11.7009
	1	2	3	4	5	6	7	8	9	10	Count	Average	variance	Std. Dev	SE
0	1	1	1	1	1	1	1	1	1	1	10	1	0	0	0
1	0	0	0	0	0	0	0	0	0	0	10	0	0	0	0
4	0.457472	0.358625	0.475405	0.426186	0.515527	0.556557	0.469494	0.486373	0.545226	0.498429	10	0.478929	0.00333479	0.0577477	0.0182614
7	0.626698	0.509918	0.654094	0.606299	0.63842	0.709287	0.685819	0.647029	0.765911	0.682419	10	0.652589	0.00460585	0.0678664	0.0214613
10	0.751991	0.61253	0.751627	0.667216	0.685863	0.781876	0.74914	0.717422	0.801099	0.773561	10	0.729233	0.00342256	0.0585026	0.0185002
13	0.785173	0.671722	0.826868	0.726988	0.76287	0.873852	0.764863	0.789825	0.861747	0.850464	10	0.791437	0.00405831	0.0637048	0.0201452
16	0.849786	0.684593	0.84754	0.797196	0.808093	0.859097	0.80435	0.797311	0.867895	0.849865	10	0.816572	0.0028888	0.0537475	0.0169965
19	0.841015	0.719434	0.862998	0.813193	0.836267	0.87885	0.826481	0.86741	0.893	0.865327	10	0.840398	0.0024101	0.0490928	0.0155245
22	0.904128	0.749228	0.880789	0.831086	0.835563	0.916987	0.840309	0.832286	0.902136	0.865045	10	0.855756	0.00245634	0.0495615	0.0156727
25	0.873272	0.765379	0.868829	0.822209	0.875272	0.967441	0.87797	0.856377	0.934958	0.888365	10	0.873007	0.0030533	0.0552567	0.0174737
28	0.922841	0.779232	0.874169	0.827151	0.866855	0.950045	0.905776	0.881485	0.924976	0.92208	10	0.885461	0.00267306	0.0517016	0.0163495
31	0.9473	0.803066	0.864063	0.861746	0.895694	0.958746	0.891612	0.892307	0.907483	0.900943	10	0.892296	0.00193898	0.0440338	0.0139247
34	0.928744	0.810024	0.909391	0.848282	0.879267	0.956426	0.902948	0.90576	0.958544	0.933569	10	0.903295	0.00219845	0.0468876	0.0148272
37	0.95307	0.82588	0.952572	0.906054	0.877066	0.939802	0.907688	0.895872	0.939043	0.916869	10	0.911392	0.00153423	0.0391693	0.0123864
40	0.939775	0.813184	0.934801	0.890225	0.872398	0.957133	0.908525	0.935312	0.949133	0.955913	10	0.91564	0.00209617	0.045784	0.0144782
43	0.965953	0.838514	0.912593	0.881144	0.873958	0.982453	0.942645	0.930861	0.921149	0.963974	10	0.921324	0.00209832	0.0458074	0.0144856
46	1.00719	0.860506	0.898571	0.90101	0.889517	1.02336	0.882543	0.960118	0.949856	0.955352	10	0.932802	0.00300979	0.0548615	0.0173487
49	0.98493	0.844437	0.889561	0.894894	0.894462	1.04838	0.910377	0.933889	0.926629	0.958466	10	0.928603	0.00329843	0.057432	0.0181616
52	1.00357	0.856812	0.888337	0.890814	0.881774	1.00535	0.948339	0.950909	0.945481	0.955351	10	0.932674	0.00262541	0.0512387	0.0162031
55	1.01335	0.854927	0.905387	0.910707	0.913838	1.03727	0.899883	0.966388	0.951132	0.921899	10	0.937478	0.00305697	0.0552899	0.0174842
58	1.03309	0.874767	0.900035	0.889664	0.947818	1.04611	0.909915	0.951462	0.926918	0.949252	10	0.942903	0.00328674	0.0573301	0.0181294
61	1.01157	0.871793	0.923058	0.913839	0.895854	1.04127	0.95731	0.982572	0.963259	0.937612	10	0.949814	0.00273853	0.052331	0.0165485
64	1.02375	0.879314	0.910195	0.932481	0.90664	1.0668	0.95789	0.97207	0.948969	0.935108	10	0.953321	0.00316772	0.0562825	0.0177981
67	1.03858	0.873353	0.938879	0.947006	0.892689	0.98853	1.0311	0.940066	0.964627	0.932347	10	0.954718	0.00284466	0.0533353	0.0168661
70	1.0265	0.88927	0.913374	0.908588	0.892849	1.04523	0.954032	0.962093	0.953262	0.969111	10	0.951432	0.00282784	0.0531775	0.0168162
73	1.02569	0.901254	0.931773	0.91866	0.936153	1.02589	0.960425	0.94372	0.952977	1.00303	10	0.959957	0.00192755	0.0439039	0.0138836
76	1.03606	0.896516	0.925908	0.865039	0.925587	1.03231	0.975242	0.974736	0.944824	0.916987	10	0.949321	0.00308868	0.0555759	0.0175746
79	1.06092	0.893679	0.928004	0.916799	0.905189	1.07425	0.942259	0.96002	0.97163	0.960504	10	0.961325	0.00377356	0.0614293	0.0194257
82	1.04753	0.894198	0.968092	0.904454	0.938146	1.02682	0.967989	0.947939	0.954202	0.974741	10	0.962411	0.00227637	0.0477113	0.0150876
85	1.05908	0.906813	0.919213	0.920514	0.939862	1.03375	0.991884	0.999929	0.998354	0.986207	10	0.975561	0.00267341	0.0517051	0.0163506
Repeat#1	ROA0(1-181)+ROA1(190-320) 4h HS (September 22nd, 2023)								Repeat#2									Repeat#3									Repeat#4									Repeat#5									Repeat#6
	Background	Bleached	Whole Cell	Bleached	Whole Cell	FRAP	Normalize			Background	Bleached	Whole Cell	Bleached	Whole Cell	FRAP	Normalize			Background	Bleached	Whole Cell	Bleached	Whole Cell	FRAP	Normalize			Background	Bleached	Whole Cell	Bleached	Whole Cell	FRAP	Normalize			Background	Bleached	Whole Cell	Bleached	Whole Cell	FRAP	Normalize			Background	Bleached	Whole Cell	Bleached
				Minus Back	Minus Back								Minus Back	Minus Back								Minus Back	Minus Back								Minus Back	Minus Back								Minus Back	Minus Back								Minus Back
0	0.0005097	6.292	2.801	6.29149	2.80049	1	1		0	0.0002293	5.228	2.932	5.22777	2.93177	1	1		0	0	3.812	2.229	3.812	2.229	1	1		0	0	1.753	2.011	1.753	2.011	1	1		0	0	2.985	2.205	2.985	2.205	1	1		0	0	7.856	4.288	7.856
1	0.0002549	0.253	2.15	0.252745	2.14975	0.0523331	0		1	0.000917	0.111	1.987	0.110083	1.98608	0.031084	0		1	0	0.033	1.388	0.033	1.388	0.0139021	0		1	0	0.01	1.64	0.01	1.64	0.00699498	0		1	0	0.077	1.651	0.077	1.651	0.0344515	0		1	0	0.345	3.072	0.345
4	0.0001274	0.5	2.237	0.499873	2.23687	0.0994715	0.0497415		4	0.0004585	0.272	2.114	0.271542	2.11354	0.0720508	0.0422811		4	0	0.118	1.488	0.118	1.488	0.0463699	0.0329255		4	0	0.069	1.742	0.069	1.742	0.0454392	0.0387151		4	0	0.194	1.803	0.194	1.803	0.0794823	0.0466375		4	0	0.625	3.316	0.625
7	0	0.539	2.335	0.539	2.335	0.10275	0.0532012		7	0	0.349	2.196	0.349	2.196	0.0891264	0.0599046		7	0	0.13	1.525	0.13	1.525	0.049846	0.0364506		7	0	0.099	1.799	0.099	1.799	0.0631298	0.0565302		7	0.0001921	0.264	1.863	0.263808	1.86281	0.104613	0.0726645		7	0	0.696	3.414	0.696
10	0.0002549	0.506	2.319	0.505745	2.31875	0.0970866	0.0472249		10	0	0.417	2.227	0.417	2.227	0.10501	0.0762973		10	0	0.158	1.558	0.158	1.558	0.0592989	0.0460368		10	0	0.09	1.795	0.09	1.795	0.0575186	0.0508795		10	0	0.286	1.898	0.286	1.898	0.11131	0.0796009		10	0	0.741	3.474	0.741
13	0.0002549	0.625	2.409	0.624745	2.40875	0.11545	0.066602		13	0.0002293	0.425	2.252	0.424771	2.25177	0.10579	0.0771025		13	0	0.145	1.546	0.145	1.546	0.0548423	0.0415173		13	0	0.088	1.794	0.088	1.794	0.0562717	0.0496239		13	0	0.268	1.902	0.268	1.902	0.104085	0.0721182		13	0	0.75	3.497	0.75
16	0.0006372	0.58	2.366	0.579363	2.36536	0.109027	0.0598246		16	0	0.474	2.278	0.474	2.278	0.116691	0.0883536		16	0	0.128	1.561	0.128	1.561	0.0479473	0.0345251		16	0	0.117	1.794	0.117	1.794	0.0748158	0.0682986		16	0	0.303	1.918	0.303	1.918	0.116697	0.0851797		16	0	0.767	3.502	0.767
19	0.0001274	0.631	2.415	0.630873	2.41487	0.116286	0.0674847		19	0	0.434	2.258	0.434	2.258	0.10779	0.0791671		19	0	0.122	1.547	0.122	1.547	0.0461134	0.0326653		19	0	0.13	1.783	0.13	1.783	0.0836416	0.0771865		19	0	0.302	1.925	0.302	1.925	0.115889	0.0843428		19	0	0.798	3.52	0.798
22	0	0.68	2.424	0.68	2.424	0.12487	0.0765422		22	0.0004585	0.441	2.275	0.440542	2.27454	0.108619	0.0800226		22	0	0.13	1.553	0.13	1.553	0.0489473	0.0355393		22	0	0.136	1.783	0.136	1.783	0.0875019	0.0810741		22	0	0.313	1.921	0.313	1.921	0.12036	0.0889735		22	0	0.832	3.547	0.832
25	0.0002549	0.688	2.473	0.687745	2.47275	0.123802	0.075416		25	0.000917	0.477	2.271	0.476083	2.27008	0.117613	0.0893047		25	0	0.145	1.559	0.145	1.559	0.054385	0.0410536		25	0	0.13	1.796	0.13	1.796	0.0830361	0.0765768		25	0	0.315	1.926	0.315	1.926	0.120814	0.0894444		25	0	0.717	3.518	0.717
28	0.0001274	0.638	2.426	0.637873	2.42587	0.117043	0.0682837		28	0.0002293	0.444	2.259	0.443771	2.25877	0.110179	0.0816328		28	0	0.164	1.547	0.164	1.547	0.0619884	0.0487642		28	0	0.154	1.783	0.154	1.783	0.0990831	0.0927368		28	0	0.355	1.928	0.355	1.928	0.136015	0.105187		28	0.0002	0.74	3.517	0.7398
31	0.0002549	0.722	2.432	0.721745	2.43175	0.132113	0.0841859		31	0.0002293	0.46	2.244	0.459771	2.24377	0.114915	0.0865203		31	0	0.113	1.548	0.113	1.548	0.042684	0.0291876		31	0	0.117	1.784	0.117	1.784	0.0752352	0.0687209		31	0.0001921	0.342	1.903	0.341808	1.90281	0.132694	0.101748		31	0	0.721	3.538	0.721
34	0.0005097	0.667	2.379	0.66649	2.37849	0.124731	0.0763955		34	0	0.499	2.244	0.499	2.244	0.124707	0.0966267		34	0	0.146	1.565	0.146	1.565	0.0545501	0.041221		34	0	0.106	1.781	0.106	1.781	0.0682766	0.0617133		34	0	0.365	1.91	0.365	1.91	0.141164	0.11052		34	0	0.703	3.559	0.703
37	0	0.605	2.408	0.605	2.408	0.111835	0.0627883		37	0.0002293	0.468	2.28	0.467771	2.27977	0.115068	0.0866786		37	0	0.123	1.555	0.123	1.555	0.0462521	0.0328061		37	0	0.117	1.793	0.117	1.793	0.0748576	0.0683406		37	0.0001921	0.41	1.905	0.409808	1.90481	0.158925	0.128915		37	0	0.724	3.552	0.724
40	0.0001274	0.702	2.452	0.701873	2.45187	0.127421	0.0792345		40	0.0002293	0.446	2.274	0.445771	2.27377	0.109946	0.0813917		40	0	0.169	1.54	0.169	1.54	0.0641687	0.0509752		40	0	0.148	1.766	0.148	1.766	0.0961393	0.0897723		40	0	0.382	1.901	0.382	1.901	0.148438	0.118054		40	0.0002	0.826	3.531	0.8258
43	0.0001274	0.651	2.439	0.650873	2.43887	0.118792	0.070129		43	0	0.457	2.263	0.457	2.263	0.113252	0.0848039		43	0	0.16	1.562	0.16	1.562	0.0598958	0.0466421		43	0	0.159	1.793	0.159	1.793	0.10173	0.0954019		43	0	0.388	1.901	0.388	1.901	0.15077	0.120468		43	0	0.799	3.549	0.799
46	0.0003823	0.715	2.455	0.714618	2.45462	0.12959	0.081523		46	0.0002293	0.472	2.274	0.471771	2.27377	0.116358	0.0880102		46	0	0.182	1.564	0.182	1.564	0.0680443	0.0549055		46	0	0.154	1.788	0.154	1.788	0.098806	0.0924578		46	0	0.349	1.9	0.349	1.9	0.135686	0.104847		46	0	0.782	3.538	0.782
49	0.0002549	0.688	2.453	0.687745	2.45275	0.124812	0.0764812		49	0	0.479	2.278	0.479	2.278	0.117922	0.089624		49	0	0.152	1.568	0.152	1.568	0.0566832	0.0433842		49	0	0.126	1.804	0.126	1.804	0.0801243	0.0736444		49	0.0001921	0.398	1.898	0.397808	1.89781	0.154841	0.124685		49	0	0.769	3.54	0.769
52	0.0006372	0.68	2.457	0.679363	2.45636	0.123109	0.0746844		52	0.0002293	0.498	2.283	0.497771	2.28277	0.122287	0.094129		52	0	0.159	1.55	0.159	1.55	0.0599822	0.0467297		52	0	0.148	1.79	0.148	1.79	0.0948503	0.0884742		52	0	0.383	1.9	0.383	1.9	0.148905	0.118537		52	0	0.806	3.542	0.806
55	0.0003823	0.766	2.499	0.765618	2.49862	0.136393	0.0887022		55	0.0004585	0.495	2.269	0.494542	2.26854	0.122256	0.0940967		55	0	0.19	1.574	0.19	1.574	0.070584	0.0574809		55	0	0.151	1.802	0.151	1.802	0.0961285	0.0897614		55	0	0.448	1.865	0.448	1.865	0.177445	0.148095		55	0	0.76	3.543	0.76
58	0.0002549	0.754	2.484	0.753745	2.48375	0.135082	0.0873187		58	0.0002293	0.517	2.272	0.516771	2.27177	0.12757	0.0995809		58	0	0.16	1.563	0.16	1.563	0.0598574	0.0466032		58	0	0.168	1.793	0.168	1.793	0.107488	0.101201		58	0	0.426	1.883	0.426	1.883	0.167118	0.1374		58	0	0.697	3.562	0.697
61	0.0001274	0.727	2.502	0.726873	2.50187	0.129322	0.0812409		61	0.0002293	0.548	2.276	0.547771	2.27577	0.134984	0.107234		61	0	0.158	1.554	0.158	1.554	0.0594516	0.0461916		61	0	0.159	1.79	0.159	1.79	0.1019	0.0955736		61	0	0.463	1.898	0.463	1.898	0.180198	0.150946		61	0.0004001	0.769	3.584	0.7686
64	0	0.735	2.493	0.735	2.493	0.131234	0.0832578		64	0	0.527	2.253	0.527	2.253	0.131179	0.103306		64	0	0.179	1.563	0.179	1.563	0.0669655	0.0538115		64	0	0.186	1.783	0.186	1.783	0.119672	0.113471		64	0	0.433	1.906	0.433	1.906	0.167814	0.138121		64	0	0.717	3.575	0.717
67	0.0003823	0.769	2.507	0.768618	2.50662	0.136491	0.088805		67	0.0004585	0.499	2.258	0.498542	2.25754	0.123845	0.0957371		67	0	0.195	1.565	0.195	1.565	0.072858	0.0597871		67	0	0.175	1.791	0.175	1.791	0.112091	0.105837		67	0	0.473	1.894	0.473	1.894	0.184478	0.15538		67	0	0.7	3.581	0.7
70	0.0003823	0.77	2.53	0.769618	2.52962	0.135426	0.0876811		70	0.0002293	0.487	2.266	0.486771	2.26577	0.120482	0.092266		70	0	0.213	1.569	0.213	1.569	0.0793805	0.0664015		70	0	0.186	1.784	0.186	1.784	0.119605	0.113403		70	0	0.455	1.916	0.455	1.916	0.17542	0.145999		70	0	0.765	3.574	0.765
73	0.0001274	0.792	2.527	0.791873	2.52687	0.139493	0.0919732		73	0	0.519	2.282	0.519	2.282	0.127546	0.0995562		73	0	0.215	1.558	0.215	1.558	0.0806916	0.067731		73	0	0.18	1.805	0.18	1.805	0.1144	0.108161		73	0	0.464	1.913	0.464	1.913	0.179171	0.149883		73	0	0.805	3.542	0.805
76	0.0002549	0.702	2.518	0.701745	2.51775	0.124065	0.0756928		76	0	0.529	2.252	0.529	2.252	0.131735	0.10388		76	0	0.182	1.566	0.182	1.566	0.0679574	0.0548173		76	0	0.184	1.787	0.184	1.787	0.11812	0.111908		76	0	0.46	1.909	0.46	1.909	0.177998	0.148669		76	0	0.779	3.56	0.779
79	0.0001274	0.705	2.512	0.704873	2.51187	0.124909	0.0765837		79	0.0002293	0.519	2.241	0.518771	2.24077	0.129835	0.101919		79	0	0.2	1.553	0.2	1.553	0.0753036	0.0622671		79	0	0.21	1.785	0.21	1.785	0.134962	0.128868		79	0	0.483	1.897	0.483	1.897	0.188081	0.159111		79	0	0.785	3.574	0.785
82	0.0002549	0.725	2.503	0.724745	2.50275	0.128899	0.080794		82	0.0006878	0.521	2.263	0.520312	2.26231	0.128981	0.101037		82	0	0.201	1.553	0.201	1.553	0.0756801	0.0626489		82	0	0.223	1.774	0.223	1.774	0.144205	0.138177		82	0	0.531	1.905	0.531	1.905	0.205904	0.17757		82	0	0.803	3.544	0.803
85	0.0001274	0.693	2.51	0.692873	2.50987	0.12288	0.074443		85	0.0002293	0.531	2.232	0.530771	2.23177	0.133374	0.105572		85	0	0.191	1.567	0.191	1.567	0.0712724	0.0581791		85	0	0.257	1.765	0.257	1.765	0.167039	0.161172		85	0	0.499	1.898	0.499	1.898	0.194209	0.165457		85	0.0002	0.771	3.543	0.7708
	1	2	3	4	5	6	7	8	9	10	Count	Average	variance	Std. Dev	SE
0	1	1	1	1	1	1	1	1	1	1	10	1	0	0	0
1	0	0	0	0	0	0	0	0	0	0	10	0	0	0	0
4	0.0497415	0.0422811	0.0329255	0.0387151	0.0466375	0.0442936	0.0746378	0.105777	0.0587353	0.0559704	10	0.0549714	0.000456139	0.0213574	0.0067538
7	0.0532012	0.0599046	0.0364506	0.0565302	0.0726645	0.0532402	0.10192	0.137051	0.0758685	0.0795621	10	0.0726393	0.000838888	0.0289636	0.00915909
10	0.0472249	0.0762973	0.0460368	0.0508795	0.0796009	0.0587248	0.0985795	0.166175	0.0805606	0.0757975	10	0.0779876	0.00125455	0.0354196	0.0112007
13	0.066602	0.0771025	0.0415173	0.0496239	0.0721182	0.0594056	0.107709	0.172204	0.091148	0.0763491	10	0.0813779	0.00138508	0.0372166	0.0117689
16	0.0598246	0.0883536	0.0345251	0.0682986	0.0851797	0.0620502	0.114269	0.185661	0.084597	0.0873906	10	0.0870149	0.00166145	0.0407608	0.0128897
19	0.0674847	0.0791671	0.0326653	0.0771865	0.0843428	0.0665199	0.115901	0.189889	0.0887841	0.0954907	10	0.0897431	0.00170429	0.0412831	0.0130549
22	0.0765422	0.0800226	0.0355393	0.0810741	0.0889735	0.0710901	0.109136	0.188717	0.0940633	0.0831733	10	0.0908332	0.00153915	0.039232	0.0124063
25	0.075416	0.0893047	0.0410536	0.0765768	0.0894444	0.0532068	0.11232	0.203309	0.0949076	0.0914844	10	0.0927024	0.00193706	0.0440121	0.0139178
28	0.0682837	0.0816328	0.0487642	0.0927368	0.105187	0.057017	0.11471	0.205479	0.0944573	0.0976353	10	0.0965903	0.00190644	0.0436628	0.0138074
31	0.0841859	0.0865203	0.0291876	0.0687209	0.101748	0.0531943	0.120487	0.180569	0.0940259	0.100618	10	0.0919257	0.00165708	0.0407072	0.0128727
34	0.0763955	0.0966267	0.041221	0.0617133	0.11052	0.0495543	0.120849	0.191264	0.0988507	0.0936184	10	0.0940613	0.00184423	0.0429445	0.0135802
37	0.0627883	0.0866786	0.0328061	0.0683406	0.128915	0.0532184	0.123789	0.200284	0.0928433	0.0947587	10	0.0944422	0.0022774	0.0477222	0.0150911
40	0.0792345	0.0813917	0.0509752	0.0897723	0.118054	0.0706949	0.126094	0.196076	0.0996066	0.101449	10	0.101335	0.00159623	0.0399529	0.0126342
43	0.070129	0.0848039	0.0466421	0.0954019	0.120468	0.0656066	0.124224	0.191974	0.0976395	0.0973642	10	0.0994254	0.00162762	0.0403438	0.0127578
46	0.081523	0.0880102	0.0549055	0.0924578	0.104847	0.0632196	0.136432	0.205031	0.10061	0.100318	10	0.102735	0.00180403	0.0424739	0.0134314
49	0.0764812	0.089624	0.0433842	0.0736444	0.124685	0.0610117	0.128079	0.199035	0.10671	0.102685	10	0.100534	0.00192621	0.0438886	0.0138788
52	0.0746844	0.094129	0.0467297	0.0884742	0.118537	0.0670144	0.123618	0.205459	0.101684	0.0950317	10	0.101536	0.00186233	0.0431548	0.0136467
55	0.0887022	0.0940967	0.0574809	0.0897614	0.148095	0.0594277	0.134051	0.193875	0.106173	0.0957587	10	0.106742	0.00173423	0.0416441	0.013169
58	0.0873187	0.0995809	0.0466032	0.101201	0.1374	0.0484781	0.119571	0.197123	0.10003	0.103261	10	0.104057	0.00185877	0.0431135	0.0136337
61	0.0812409	0.107234	0.0461916	0.0955736	0.150946	0.05941	0.132667	0.2077	0.102174	0.111323	10	0.109446	0.00216327	0.0465109	0.014708
64	0.0832578	0.103306	0.0538115	0.113471	0.138121	0.0513173	0.129558	0.20535	0.0952269	0.107771	10	0.108119	0.00198062	0.0445042	0.0140734
67	0.088805	0.0957371	0.0597871	0.105837	0.15538	0.0483615	0.130316	0.204012	0.1024	0.102862	10	0.10935	0.00204505	0.0452222	0.0143005
70	0.0876811	0.092266	0.0664015	0.113403	0.145999	0.0591593	0.136385	0.195905	0.105207	0.101083	10	0.110349	0.00164254	0.0405283	0.0128162
73	0.0919732	0.0995562	0.067731	0.108161	0.149883	0.0668502	0.129886	0.201137	0.106715	0.118939	10	0.114083	0.00158911	0.0398636	0.012606
76	0.0756928	0.10388	0.0548173	0.111908	0.148669	0.0619354	0.127479	0.214944	0.105208	0.117246	10	0.112178	0.00215727	0.0464464	0.0146877
79	0.0765837	0.101919	0.0622671	0.128868	0.159111	0.0624131	0.129176	0.193033	0.11124	0.120944	10	0.114556	0.00174097	0.0417249	0.0131946
82	0.080794	0.101037	0.0626489	0.138177	0.17757	0.0664475	0.125425	0.203375	0.112726	0.112711	10	0.118091	0.0020832	0.0456421	0.0144333
85	0.074443	0.105572	0.0581791	0.161172	0.165457	0.0612073	0.138015	0.214775	0.114317	0.10923	10	0.120237	0.00253089	0.050308	0.0159088
Repeat#1	ROA1(F34D) 4h HS (September 21st, 2023)								Repeat#2									Repeat#3									Repeat#4									Repeat#5									Repeat#6
	Background	Bleached	Whole Cell	Bleached	Whole Cell	FRAP	Normalize			Background	Bleached	Whole Cell	Bleached	Whole Cell	FRAP	Normalize			Background	Bleached	Whole Cell	Bleached	Whole Cell	FRAP	Normalize			Background	Bleached	Whole Cell	Bleached	Whole Cell	FRAP	Normalize			Background	Bleached	Whole Cell	Bleached	Whole Cell	FRAP	Normalize			Background	Bleached	Whole Cell	Bleached
				Minus Back	Minus Back								Minus Back	Minus Back								Minus Back	Minus Back								Minus Back	Minus Back								Minus Back	Minus Back								Minus Back
0	0	5.242	4.23	5.242	4.23	1	1		0	0	5.473	3.089	5.473	3.089	1	1		0	0	11.746	7.316	11.746	7.316	1	1		0	0	7.403	7.91	7.403	7.91	1	1		0	0	10.433	6.765	10.433	6.765	1	1		0	0	12.697	8.151	12.697
1	0	0.096	3.617	0.096	3.617	0.0214174	0		1	0	0.031	2.385	0.031	2.385	0.00733611	0		1	0	0.881	5.91	0.881	5.91	0.0928479	0		1	0	0.796	6.306	0.796	6.306	0.134874	0		1	0	1.038	5.16	1.038	5.16	0.130439	0		1	0	1.215	6.332	1.215
4	0	0.283	3.772	0.283	3.772	0.0605422	0.0399811		4	0	0.069	2.526	0.069	2.526	0.0154173	0.00814091		4	0	1.3	6.169	1.3	6.169	0.131254	0.0423369		4	0	1.159	6.749	1.159	6.749	0.18349	0.0561956		4	0	1.392	5.541	1.392	5.541	0.162896	0.0373258		4	0	1.529	6.747	1.529
7	0	0.367	3.822	0.367	3.822	0.0774852	0.0572949		7	0	0.142	2.596	0.142	2.596	0.0308728	0.0237106		7	0	1.391	6.284	1.391	6.284	0.137872	0.0496319		7	0	1.264	6.876	1.264	6.876	0.196417	0.0711382		7	0	1.456	5.628	1.456	5.628	0.167751	0.0429097		7	0	1.715	6.894	1.715
10	0	0.378	3.784	0.378	3.784	0.0806091	0.0604872		10	0	0.082	2.6	0.082	2.6	0.0178005	0.0105418		10	0	1.422	6.31	1.422	6.31	0.140363	0.0523788		10	0	1.346	6.967	1.346	6.967	0.206428	0.0827091		10	0.0002144	1.488	5.667	1.48779	5.66679	0.17024	0.045772		10	0	1.725	6.91	1.725
13	0	0.431	3.656	0.431	3.656	0.0951293	0.0753252		13	0	0.142	2.649	0.142	2.649	0.0302551	0.0230884		13	0	1.477	6.328	1.477	6.328	0.145378	0.0579062		13	0	1.342	6.969	1.342	6.969	0.205755	0.0819318		13	0	1.571	5.672	1.571	5.672	0.179597	0.0565321		13	0	1.656	6.929	1.656
16	0	0.464	3.645	0.464	3.645	0.102722	0.0830842		16	0	0.16	2.66	0.16	2.66	0.0339493	0.0268099		16	0	1.526	6.31	1.526	6.31	0.150629	0.0636952		16	0	1.363	7.02	1.363	7.02	0.207457	0.0838986		16	0	1.588	5.705	1.588	5.705	0.18049	0.0575595		16	0	1.778	6.849	1.778
19	0	0.439	3.5	0.439	3.5	0.101214	0.0815429		19	0	0.12	2.648	0.12	2.648	0.0255774	0.0183761		19	0	1.557	6.307	1.557	6.307	0.153762	0.0671489		19	0	1.37	7.044	1.37	7.044	0.207812	0.0843089		19	0.0002144	1.538	5.7	1.53779	5.69979	0.174943	0.0511799		19	0	1.731	6.873	1.731
22	0	0.44	3.532	0.44	3.532	0.100525	0.0808393		22	0	0.118	2.657	0.118	2.657	0.0250659	0.0178608		22	0	1.525	6.247	1.525	6.247	0.152048	0.0652598		22	0	1.468	7.023	1.468	7.023	0.223343	0.102261		22	0	1.614	5.714	1.614	5.714	0.183156	0.0606256		22	0	1.739	6.81	1.739
25	0	0.46	3.618	0.46	3.618	0.102597	0.0829558		25	0	0.178	2.676	0.178	2.676	0.0375428	0.0304299		25	0	1.581	6.268	1.581	6.268	0.157104	0.0708325		25	0	1.41	7.007	1.41	7.007	0.215009	0.0926277		25	0	1.56	5.699	1.56	5.699	0.177494	0.0541143		25	0	1.778	6.836	1.778
28	0	0.441	3.557	0.441	3.557	0.100046	0.0803491		28	0	0.199	2.639	0.199	2.639	0.0425604	0.0354847		28	0	1.617	6.227	1.617	6.227	0.161739	0.0759422		28	0	1.436	7.007	1.436	7.007	0.218973	0.0972105		28	0	1.582	5.715	1.582	5.715	0.179494	0.0564134		28	0	1.841	6.845	1.841
31	0	0.46	3.571	0.46	3.571	0.103947	0.0843357		31	0	0.12	2.665	0.12	2.665	0.0254142	0.0182117		31	0	1.656	6.299	1.656	6.299	0.163747	0.0781553		31	0	1.452	7.066	1.452	7.066	0.219564	0.0978937		31	0	1.585	5.718	1.585	5.718	0.17974	0.0566963		31	0	1.798	6.853	1.798
34	0	0.448	3.516	0.448	3.516	0.102819	0.083183		34	0	0.153	2.656	0.153	2.656	0.0325129	0.0253629		34	0	1.62	6.299	1.62	6.299	0.160187	0.0742312		34	0	1.451	7.065	1.451	7.065	0.219444	0.0977548		34	0	1.542	5.7	1.542	5.7	0.175416	0.0517237		34	0	1.788	6.908	1.788
37	0	0.491	3.514	0.491	3.514	0.112752	0.0933333		37	0	0.142	2.697	0.142	2.697	0.0297167	0.0225459		37	0	1.703	6.283	1.703	6.283	0.168823	0.0837511		37	0	1.521	7.059	1.521	7.059	0.230226	0.110218		37	0	1.647	5.721	1.647	5.721	0.186672	0.0646692		37	0	1.837	6.867	1.837
40	0	0.517	3.446	0.517	3.446	0.121065	0.101829		40	0	0.169	2.702	0.169	2.702	0.0353016	0.0281721		40	0	1.691	6.319	1.691	6.319	0.166678	0.081387		40	0	1.454	7.098	1.454	7.098	0.218875	0.0970975		40	0	1.635	5.672	1.635	5.672	0.186913	0.0649461		40	0	1.751	6.844	1.751
43	0	0.515	3.418	0.515	3.418	0.121585	0.102359		43	0	0.207	2.718	0.207	2.718	0.0429846	0.035912		43	0	1.625	6.348	1.625	6.348	0.159441	0.073409		43	0	1.416	7.048	1.416	7.048	0.214667	0.0922334		43	0.0002144	1.61	5.707	1.60979	5.70679	0.182909	0.0603412		43	0	1.82	6.856	1.82
46	0	0.477	3.778	0.477	3.778	0.101883	0.0822262		46	0	0.235	2.706	0.235	2.706	0.0490154	0.0419873		46	0	1.683	6.3	1.683	6.3	0.16639	0.0810692		46	0	1.452	7.088	1.452	7.088	0.218883	0.097106		46	0	1.671	5.711	1.671	5.711	0.189724	0.0681788		46	0	1.741	6.875	1.741
49	0	0.466	3.809	0.466	3.809	0.098723	0.0789975		49	0	0.216	2.675	0.216	2.675	0.0455746	0.038521		49	0	1.739	6.316	1.739	6.316	0.171491	0.0866922		49	0	1.463	7.082	1.463	7.082	0.220728	0.0992387		49	0	1.642	5.681	1.642	5.681	0.187416	0.0655244		49	0	1.771	6.883	1.771
52	0	0.491	3.833	0.491	3.833	0.103368	0.0837442		52	0	0.205	2.69	0.205	2.69	0.0430124	0.03594		52	0	1.764	6.334	1.764	6.334	0.173462	0.088865		52	0	1.491	7.045	1.491	7.045	0.226134	0.105487		52	0	1.706	5.715	1.706	5.715	0.193563	0.0725928		52	0	1.881	6.917	1.881
55	0	0.488	3.847	0.488	3.847	0.102363	0.0827167		55	0	0.193	2.688	0.193	2.688	0.0405248	0.0334339		55	0	1.779	6.321	1.779	6.321	0.175297	0.0908876		55	0	1.484	7.08	1.484	7.08	0.223959	0.102974		55	0	1.699	5.711	1.699	5.711	0.192903	0.0718348		55	0	1.742	6.898	1.742
58	0	0.524	3.795	0.524	3.795	0.11142	0.0919724		58	0	0.192	2.677	0.192	2.677	0.0404804	0.0333893		58	0	1.843	6.267	1.843	6.267	0.183168	0.0995643		58	0	1.459	7.084	1.459	7.084	0.220062	0.0984693		58	0	1.754	5.747	1.754	5.747	0.197901	0.0775815		58	0	1.819	6.887	1.819
61	0	0.483	3.76	0.483	3.76	0.103658	0.0840405		61	0	0.174	2.687	0.174	2.687	0.0365489	0.0294287		61	0	1.852	6.333	1.852	6.333	0.182144	0.0984358		61	0	1.483	7.085	1.483	7.085	0.223651	0.102617		61	0.0002144	1.733	5.741	1.73279	5.74079	0.195719	0.0750723		61	0	1.761	6.935	1.761
64	0	0.494	3.642	0.494	3.642	0.109454	0.0899631		64	0	0.229	2.653	0.229	2.653	0.0487181	0.0416879		64	0	1.762	6.356	1.762	6.356	0.172666	0.0879871		64	0	1.477	7.073	1.477	7.073	0.223124	0.102008		64	0.0002144	1.745	5.72	1.74479	5.71979	0.197798	0.0774631		64	0	1.846	6.903	1.846
67	0	0.484	3.627	0.484	3.627	0.107682	0.0881521		67	0	0.257	2.68	0.257	2.68	0.0541241	0.0471338		67	0	1.756	6.319	1.756	6.319	0.173085	0.0884496		67	0	1.483	7.093	1.483	7.093	0.223398	0.102325		67	0	1.855	5.767	1.855	5.767	0.20857	0.0898519		67	0	1.764	6.943	1.764
70	0	0.528	3.62	0.528	3.62	0.117698	0.0983877		70	0	0.251	2.674	0.251	2.674	0.0529791	0.0459803		70	0	1.855	6.244	1.855	6.244	0.18504	0.101628		70	0	1.545	7.116	1.545	7.116	0.231986	0.112252		70	0	1.841	5.733	1.841	5.733	0.208224	0.0894534		70	0	1.785	6.942	1.785
73	0	0.546	3.581	0.546	3.581	0.123036	0.103843		73	0	0.269	2.628	0.269	2.628	0.0577723	0.0508089		73	0	1.788	6.188	1.788	6.188	0.17997	0.0960395		73	0	1.497	7.03	1.497	7.03	0.227528	0.107099		73	0.0004287	1.853	5.736	1.85257	5.73557	0.209439	0.0908504		73	0	1.756	6.925	1.756
76	0	0.542	3.543	0.542	3.543	0.123444	0.10426		76	0	0.272	2.635	0.272	2.635	0.0582614	0.0513016		76	0	1.844	6.204	1.844	6.204	0.185128	0.101725		76	0	1.499	7.083	1.499	7.083	0.226127	0.10548		76	0	1.801	5.7	1.801	5.7	0.204879	0.0856068		76	0	1.819	6.931	1.819
79	0	0.543	3.554	0.543	3.554	0.123289	0.104102		79	0	0.305	2.629	0.305	2.629	0.065479	0.0585725		79	0	1.915	6.095	1.915	6.095	0.195695	0.113373		79	0	1.552	7.044	1.552	7.044	0.235419	0.11622		79	0	1.864	5.704	1.864	5.704	0.211897	0.0936776		79	0	1.878	6.943	1.878
82	0	0.534	3.525	0.534	3.525	0.122243	0.103033		82	0	0.268	2.65	0.268	2.65	0.0570797	0.0501112		82	0	1.919	6.099	1.919	6.099	0.195975	0.113682		82	0	1.455	6.957	1.455	6.957	0.223465	0.102403		82	0	1.919	5.739	1.919	5.739	0.216819	0.0993379		82	0	1.82	6.94	1.82
85	0	0.568	3.43	0.568	3.43	0.133628	0.114667		85	0	0.314	2.615	0.314	2.615	0.067772	0.0608825		85	0	1.954	6.077	1.954	6.077	0.200271	0.118418		85	0	1.557	7.089	1.557	7.089	0.234678	0.115364		85	0	1.892	5.698	1.892	5.698	0.215307	0.0975986		85	0	1.842	6.942	1.842
	1	2	3	4	5	6	7	8	9	10	Count	Average	variance	Std. Dev	SE
0	1	1	1	1	1	1	1	1	1	1	10	1	0	0	0
1	0	0	0	0	0	0	0	0	0	0	10	0	0	0	0
4	0.0399811	0.00814091	0.0423369	0.0561956	0.0373258	0.0254325	0.0609142	0.0870173	0.0740207	0.104103	10	0.0535468	0.000842401	0.0290241	0.00917824
7	0.0572949	0.0237106	0.0496319	0.0711382	0.0429097	0.041648	0.0554009	0.0946765	0.0860798	0.125243	10	0.0647733	0.000901911	0.0300318	0.0094969
10	0.0604872	0.0105418	0.0523788	0.0827091	0.045772	0.0422858	0.0666496	0.0995459	0.0927441	0.151949	10	0.0705064	0.0015075	0.0388265	0.012278
13	0.0753252	0.0230884	0.0579062	0.0819318	0.0565321	0.0344938	0.075976	0.0992796	0.090187	0.138206	10	0.0732926	0.00108932	0.0330049	0.0104371
16	0.0830842	0.0268099	0.0636952	0.0838986	0.0575595	0.0495793	0.0633874	0.115035	0.0926786	0.158247	10	0.0793974	0.0013702	0.0370163	0.0117056
19	0.0815429	0.0183761	0.0671489	0.0843089	0.0511799	0.0439089	0.0805894	0.104985	0.10947	0.154378	10	0.0795889	0.00146003	0.0382104	0.0120832
22	0.0808393	0.0178608	0.0652598	0.102261	0.0606256	0.0464749	0.07787	0.108309	0.100592	0.147673	10	0.0807766	0.00131975	0.0363283	0.011488
25	0.0829558	0.0304299	0.0708325	0.0926277	0.0541143	0.0499408	0.0866139	0.122029	0.103966	0.146549	10	0.0840059	0.0012151	0.0348583	0.0110232
28	0.0803491	0.0354847	0.0759422	0.0972105	0.0564134	0.0564289	0.0768351	0.104972	0.0944767	0.157125	10	0.0835238	0.00111929	0.0334557	0.0105796
31	0.0843357	0.0182117	0.0781553	0.0978937	0.0566963	0.0516051	0.0808623	0.111566	0.110088	0.142832	10	0.0832246	0.00125064	0.0353644	0.0111832
34	0.083183	0.0253629	0.0742312	0.0977548	0.0517237	0.0490159	0.0847471	0.130461	0.0973703	0.154	10	0.084785	0.001469	0.0383275	0.0121202
37	0.0933333	0.0225459	0.0837511	0.110218	0.0646692	0.0553716	0.087715	0.127565	0.102168	0.15805	10	0.0905387	0.00144912	0.0380673	0.0120379
40	0.101829	0.0281721	0.081387	0.0970975	0.0649461	0.0468298	0.0976674	0.109622	0.118029	0.167922	10	0.0913502	0.00154018	0.0392451	0.0124104
43	0.102359	0.035912	0.073409	0.0922334	0.0603412	0.0538704	0.0944008	0.121964	0.105527	0.185165	10	0.0925183	0.00175763	0.0419241	0.0132576
46	0.0822262	0.0419873	0.0810692	0.097106	0.0681788	0.0449202	0.0878368	0.116752	0.116865	0.192552	10	0.0929493	0.00187513	0.0433028	0.0136935
49	0.0789975	0.038521	0.0866922	0.0992387	0.0655244	0.0478959	0.0955833	0.111675	0.113776	0.182668	10	0.0920573	0.00165007	0.0406211	0.0128455
52	0.0837442	0.03594	0.088865	0.105487	0.0725928	0.0586131	0.0851248	0.120614	0.135346	0.204881	10	0.0991208	0.0022082	0.0469915	0.01486
55	0.0827167	0.0334339	0.0908876	0.102974	0.0718348	0.0444082	0.0851688	0.126009	0.122747	0.217662	10	0.0977842	0.00265715	0.0515476	0.0163008
58	0.0919724	0.0333893	0.0995643	0.0984693	0.0775815	0.0528893	0.0842663	0.12663	0.108026	0.221901	10	0.099469	0.00256712	0.0506668	0.0160223
61	0.0840405	0.0294287	0.0984358	0.102617	0.0750723	0.0454276	0.083138	0.123692	0.109897	0.217462	10	0.096921	0.00261	0.0510881	0.0161555
64	0.0899631	0.0416879	0.0879871	0.102008	0.0774631	0.0553047	0.0789775	0.125909	0.117193	0.225913	10	0.100241	0.00260193	0.0510091	0.0161305
67	0.0881521	0.0471338	0.0884496	0.102325	0.0898519	0.0455297	0.0923836	0.1121	0.120389	0.219344	10	0.100566	0.00233378	0.0483092	0.0152767
70	0.0983877	0.0459803	0.101628	0.112252	0.0894534	0.0477713	0.080109	0.120406	0.113205	0.226472	10	0.103566	0.00252966	0.0502958	0.0159049
73	0.103843	0.0508089	0.0960395	0.107099	0.0908504	0.0451674	0.0824016	0.117953	0.110444	0.220302	10	0.102491	0.00230474	0.0480077	0.0151814
76	0.10426	0.0513016	0.101725	0.10548	0.0856068	0.0516617	0.0900349	0.131581	0.123738	0.215607	10	0.1061	0.00217993	0.0466898	0.0147646
79	0.104102	0.0585725	0.113373	0.11622	0.0936776	0.0575512	0.0817729	0.115968	0.125823	0.225617	10	0.109268	0.00224351	0.0473657	0.0149783
82	0.103033	0.0501112	0.113682	0.102403	0.0993379	0.051518	0.0950672	0.119413	0.117649	0.232471	10	0.108468	0.00250957	0.0500956	0.0158416
85	0.114667	0.0608825	0.118418	0.115364	0.0975986	0.0537829	0.0968037	0.139064	0.12597	0.236855	10	0.115941	0.00254014	0.0503998	0.0159378
[truncated: 35 more columns]

## Sheet: Repeat 3
Repeat#1	ROA1(1-190)+ROA0(181-305) 4h HS (September 27th, 2023)								Repeat#2									Repeat#3									Repeat#4									Repeat#5									Repeat#6
	Background	Bleached	Whole Cell	Bleached	Whole Cell	FRAP	Normalize			Background	Bleached	Whole Cell	Bleached	Whole Cell	FRAP	Normalize			Background	Bleached	Whole Cell	Bleached	Whole Cell	FRAP	Normalize			Background	Bleached	Whole Cell	Bleached	Whole Cell	FRAP	Normalize			Background	Bleached	Whole Cell	Bleached	Whole Cell	FRAP	Normalize			Background	Bleached	Whole Cell	Bleached
				Minus Back	Minus Back								Minus Back	Minus Back								Minus Back	Minus Back								Minus Back	Minus Back								Minus Back	Minus Back								Minus Back
0	0.0003659	9.27	8.149	9.26963	8.14863	1	1		0	0	12.022	9.401	12.022	9.401	1	1		0	0.005	14.153	12.412	14.148	12.407	1	1		0	0.003	13.079	12.655	13.076	12.652	1	1		0	0.000366	9.993	8.519	9.99263	8.51863	1	1		0	0	12.382	9.16	12.382
1	0.0007318	3.16	7.134	3.15927	7.13327	0.389332	0		1	0.00029	4.116	7.758	4.11571	7.75771	0.414867	0		1	0.004	4.545	11.181	4.541	11.177	0.356285	0		1	0	3.702	11.167	3.702	11.167	0.320763	0		1	0	3.146	7.578	3.146	7.578	0.353911	0		1	0.0007716	4.351	8.045	4.35023
4	0.0003659	6.167	7.557	6.16663	7.55663	0.717368	0.537176		4	0	8.087	8.375	8.087	8.375	0.755092	0.581449		4	0.005	9.08	11.7	9.075	11.695	0.680484	0.503638		4	0.004	7.749	11.628	7.745	11.624	0.644689	0.476897		4	0.0007321	6.788	7.972	6.78727	7.97127	0.725868	0.575705		4	0.0003858	8.355	8.562	8.35461
7	0	6.737	7.684	6.737	7.684	0.770728	0.624556		7	0.00029	9.083	8.582	9.08271	8.58171	0.827635	0.705426		7	0.003	10.795	11.835	10.792	11.832	0.799863	0.68909		7	0.003	9.33	11.831	9.327	11.828	0.762983	0.651054		7	0	7.472	8.118	7.472	8.118	0.784653	0.666692		7	0.0003858	9.447	8.725	9.44661
10	0.0003659	7.533	7.684	7.53263	7.68363	0.861792	0.773677		10	0.00058	9.896	8.686	9.89542	8.68542	0.890924	0.813588		10	0.004	11.881	12.115	11.877	12.111	0.86	0.782512		10	0.002	10.2	11.932	10.198	11.93	0.827102	0.745452		10	0.0007321	8.191	8.131	8.19027	8.13027	0.858783	0.781427		10	0	10.491	8.897	10.491
13	0	7.71	7.683	7.71	7.683	0.882157	0.807026		13	0.00029	10.211	8.741	10.2107	8.74071	0.913496	0.852163		13	0.004	12.347	12.15	12.343	12.146	0.891167	0.83093		13	0.001	10.632	11.975	10.631	11.974	0.859051	0.79249		13	0	8.392	8.177	8.392	8.177	0.874906	0.806383		13	0	11.101	8.965	11.101
16	0	7.86	7.713	7.86	7.713	0.895821	0.829402		16	0.00029	10.303	8.692	10.3027	8.69171	0.926923	0.87511		16	0.003	12.972	12.289	12.969	12.286	0.925695	0.884568		16	0.002	10.848	12.042	10.846	12.04	0.87162	0.810994		16	0.0007321	8.438	8.233	8.43727	8.23227	0.87372	0.804547		16	0.0003858	10.982	9.032	10.9816
19	0.0003659	7.863	7.689	7.86263	7.68863	0.898962	0.834544		19	0	10.305	8.699	10.305	8.699	0.926352	0.874134		19	0.004	13.017	12.299	13.013	12.295	0.928155	0.88839		19	0.001	10.956	12.017	10.955	12.016	0.882138	0.826479		19	0	8.618	8.212	8.618	8.212	0.894638	0.836924		19	0.0007716	11.254	9.036	11.2532
22	0.0007318	7.747	7.723	7.74627	7.72227	0.8818	0.806441		22	0.00029	10.593	8.723	10.5927	8.72271	0.949627	0.913912		22	0.004	13.125	12.323	13.121	12.319	0.934035	0.897525		22	0.003	11.422	12.136	11.419	12.133	0.910635	0.868433		22	0	8.507	8.19	8.507	8.19	0.885488	0.822761		22	0	11.031	9.044	11.031
25	0	7.87	7.751	7.87	7.751	0.892564	0.824068		25	0.00029	10.441	8.694	10.4407	8.69371	0.939122	0.895959		25	0.003	13.057	12.294	13.054	12.291	0.931383	0.893404		25	0.004	11.457	12.187	11.453	12.183	0.909598	0.866906		25	0.000366	8.729	8.169	8.72863	8.16863	0.910934	0.862146		25	0.0007716	11.404	8.986	11.4032
28	0	7.93	7.718	7.93	7.718	0.903214	0.841508		28	0	10.589	8.728	10.589	8.728	0.948719	0.91236		28	0.004	13.443	12.323	13.439	12.319	0.956672	0.932691		28	0.002	11.438	12.122	11.436	12.12	0.912969	0.871869		28	0	8.847	8.245	8.847	8.245	0.914735	0.868029		28	0	11.351	8.993	11.351
31	0.0003659	8.007	7.728	8.00663	7.72763	0.910806	0.853939		31	0	10.722	8.782	10.722	8.782	0.954728	0.92263		31	0.003	13.415	12.394	13.412	12.391	0.949203	0.921087		31	0.002	11.844	12.202	11.842	12.2	0.939181	0.91046		31	0.000366	8.899	8.291	8.89863	8.29063	0.915009	0.868454		31	0	11.25	8.963	11.25
34	0.0003659	7.913	7.691	7.91263	7.69063	0.904443	0.84352		34	0.00029	10.665	8.749	10.6647	8.74871	0.95324	0.920087		34	0.005	13.5	12.262	13.495	12.257	0.965518	0.946433		34	0.003	11.46	12.142	11.457	12.139	0.913213	0.872229		34	0.000366	9.132	8.283	9.13163	8.28263	0.939875	0.90694		34	0	10.899	8.966	10.899
37	0	8.057	7.723	8.057	7.723	0.917085	0.864222		37	0	10.793	8.734	10.793	8.734	0.966332	0.942461		37	0.004	13.83	12.217	13.826	12.213	0.992764	0.988759		37	0.002	12.111	12.179	12.109	12.177	0.962171	0.944307		37	0.000366	9.181	8.255	9.18063	8.25463	0.948123	0.919707		37	0	10.816	8.982	10.816
40	0.0003659	7.91	7.673	7.90963	7.67263	0.906221	0.846432		40	0	10.567	8.731	10.567	8.731	0.946422	0.908435		40	0.005	13.938	12.243	13.933	12.238	0.998403	0.997519		40	0.003	11.806	12.272	11.803	12.269	0.930824	0.898156		40	0	8.951	8.236	8.951	8.236	0.9265	0.886238		40	0	11.057	8.987	11.057
43	0.0003659	8.14	7.652	8.13963	7.65163	0.935132	0.893775		43	0.00058	10.453	8.716	10.4524	8.71542	0.937834	0.893757		43	0.004	13.778	12.35	13.774	12.346	0.978375	0.966407		43	0.001	11.908	12.253	11.907	12.252	0.940329	0.912149		43	0	9.045	8.222	9.045	8.222	0.937823	0.903765		43	0	10.741	9.036	10.741
46	0.0003659	8.04	7.65	8.03963	7.64963	0.923885	0.875358		46	0.00029	10.62	8.728	10.6197	8.72771	0.951502	0.917116		46	0.002	13.898	12.312	13.896	12.31	0.989928	0.984353		46	0.003	11.717	12.23	11.714	12.227	0.926978	0.892495		46	0	8.997	8.135	8.997	8.135	0.942823	0.911503		46	0.0003858	10.908	9.015	10.9076
49	0.0003659	7.787	7.683	7.78663	7.68263	0.890967	0.821454		49	0.00058	10.632	8.756	10.6314	8.75542	0.949536	0.913757		49	0.004	13.75	12.328	13.746	12.324	0.97813	0.966025		49	0.003	12.098	12.214	12.095	12.211	0.958383	0.938729		49	0.001	9.038	8.126	9.037	8.125	0.94818	0.919795		49	0	11.123	9.019	11.123
52	0.0003659	8.04	7.673	8.03963	7.67263	0.921115	0.870822		52	0.0008701	10.894	8.762	10.8931	8.76113	0.972277	0.952621		52	0.005	13.892	12.231	13.887	12.226	0.996084	0.993916		52	0.002	11.889	12.282	11.887	12.28	0.936609	0.906673		52	0	9.062	8.139	9.062	8.139	0.949168	0.921323		52	0.0007716	11.368	9.038	11.3672
55	0.0007318	8.27	7.71	8.26927	7.70927	0.942923	0.906533		55	0	10.435	8.796	10.435	8.796	0.927694	0.876427		55	0.004	14.398	12.218	14.394	12.214	1.03346	1.05199		55	0.002	12.092	12.212	12.09	12.21	0.958065	0.938261		55	0	9.309	8.188	9.309	8.188	0.969204	0.952335		55	0	11.162	9.044	11.162
58	0.0007318	8.27	7.73	8.26927	7.72927	0.940483	0.902538		58	0.00029	10.467	8.744	10.4667	8.74371	0.936077	0.890756		58	0.005	13.972	12.155	13.967	12.15	1.00809	1.01257		58	0.003	12.146	12.257	12.143	12.254	0.95881	0.939358		58	0.000366	9.326	8.165	9.32563	8.16463	0.973714	0.959316		58	0	11.289	9.012	11.289
61	0.0007318	8.35	7.704	8.34927	7.70327	0.952787	0.922686		61	0	10.813	8.793	10.813	8.793	0.961627	0.934419		61	0.002	14.216	12.227	14.214	12.225	1.01962	1.03048		61	0.0007446	11.99	12.248	11.9893	12.2473	0.947191	0.922253		61	0	9.181	8.187	9.181	8.187	0.955994	0.931889		61	0.0003858	11.368	8.982	11.3676
64	0.0003659	8.28	7.804	8.27963	7.80363	0.932688	0.889773		64	0	10.657	8.841	10.657	8.841	0.942608	0.901916		64	0.003	14.119	12.239	14.116	12.236	1.01168	1.01815		64	0.003	12.13	12.331	12.127	12.328	0.951799	0.929036		64	0	9.219	8.207	9.219	8.207	0.957612	0.934392		64	0	11.311	9.001	11.311
67	0	8.497	7.724	8.497	7.724	0.967043	0.94603		67	0.00058	10.925	8.823	10.9244	8.82242	0.968296	0.945817		67	0.004	13.824	12.241	13.82	12.237	0.990387	0.985066		67	0.005	12.222	12.334	12.217	12.329	0.958784	0.939321		67	0.000366	9.208	8.176	9.20763	8.17563	0.9601	0.938244		67	0.0007716	11.175	8.982	11.1742
70	0.0003659	8.617	7.755	8.61663	7.75463	0.976784	0.961983		70	0	10.907	8.825	10.907	8.825	0.966469	0.942695		70	0.005	13.881	12.265	13.876	12.26	0.992534	0.988402		70	0.004	11.879	12.291	11.875	12.287	0.93513	0.904496		70	0.000366	9.295	8.203	9.29463	8.20263	0.965982	0.947347		70	0.0003858	11.289	8.924	11.2886
73	0	8.407	7.76	8.407	7.76	0.952361	0.921989		73	0.0008701	10.758	8.78	10.7571	8.77913	0.958169	0.928511		73	0.001	14.102	12.171	14.101	12.17	1.01609	1.02499		73	0.004	11.933	12.212	11.929	12.208	0.945461	0.919706		73	0.001	9.264	8.153	9.263	8.152	0.968674	0.951514		73	0.0003858	11.127	8.948	11.1266
76	0.001	8.503	7.722	8.502	7.721	0.967988	0.947578		76	0.00029	10.654	8.789	10.6537	8.78871	0.947923	0.911		76	0.003	13.824	12.147	13.821	12.144	0.998043	0.99696		76	0.003	12.276	12.261	12.273	12.258	0.968758	0.954005		76	0	9.215	8.126	9.215	8.126	0.966737	0.948517		76	0.0003858	10.833	8.933	10.8326
79	0	8.48	7.672	8.48	7.672	0.971649	0.953574		79	0.00058	10.821	8.762	10.8204	8.76142	0.965755	0.941475		79	0.005	13.903	12.105	13.898	12.1	1.00725	1.01127		79	0.003	12.006	12.199	12.003	12.196	0.952262	0.929719		79	0.000366	9.087	8.179	9.08663	8.17863	0.947136	0.918178		79	0.0007716	11.316	8.914	11.3152
82	0	8.487	7.73	8.487	7.73	0.965155	0.942939		82	0	11.096	8.791	11.096	8.791	0.987019	0.977815		82	0.005	14.102	12.141	14.097	12.136	1.01865	1.02896		82	0.002	12.076	12.194	12.074	12.192	0.95821	0.938474		82	0.000366	9.385	8.203	9.38463	8.20263	0.975335	0.961825		82	0	11.43	8.964	11.43
85	0	8.403	7.679	8.403	7.679	0.961949	0.937689		85	0	10.742	8.827	10.742	8.827	0.951633	0.91734		85	0.003	14.097	12.124	14.094	12.121	1.01969	1.03059		85	0.003	12.273	12.284	12.27	12.281	0.966708	0.950985		85	0.000366	9.045	8.15	9.04463	8.14963	0.946113	0.916595		85	0.0003858	11.154	8.984	11.1536
	1	2	3	4	5	6	7	8	9	10	Count	Average	variance	Std. Dev	SE
0	1	1	1	1	1	1	1	1	1	1	10	1	0	0	0
1	0	0	0	0	0	0	0	0	0	0	10	0	0	0	0
4	0.537176	0.581449	0.503638	0.476897	0.575705	0.536444	0.52736	0.604776	0.600202	0.560308	10	0.550396	0.00173662	0.0416728	0.0131781
7	0.624556	0.705426	0.68909	0.651054	0.666692	0.668303	0.723577	0.806101	0.747306	0.706118	10	0.698822	0.00271385	0.0520947	0.0164738
10	0.773677	0.813588	0.782512	0.745452	0.781427	0.787184	0.739365	0.860154	0.833813	0.773771	10	0.789094	0.00140056	0.0374241	0.0118345
13	0.807026	0.852163	0.83093	0.79249	0.806383	0.860058	0.811078	0.965665	0.88641	0.839898	10	0.84521	0.00262419	0.0512269	0.0161994
16	0.829402	0.87511	0.884568	0.810994	0.804547	0.832496	0.825843	0.945311	0.9073	0.904768	10	0.862034	0.00229399	0.0478956	0.0151459
19	0.834544	0.874134	0.88839	0.826479	0.836924	0.868966	0.869063	0.931632	0.897913	0.883055	10	0.87111	0.00103757	0.0322114	0.0101861
22	0.806441	0.913912	0.897525	0.868433	0.822761	0.837176	0.839857	0.892442	0.90567	0.902123	10	0.868634	0.0015261	0.0390653	0.0123535
25	0.824068	0.895959	0.893404	0.866906	0.862146	0.898098	0.898793	0.895127	0.922151	0.860998	10	0.881765	0.000785463	0.0280261	0.00886263
28	0.841508	0.91236	0.932691	0.871869	0.868029	0.889584	0.87124	0.95924	0.927057	0.882812	10	0.895639	0.0013043	0.0361151	0.0114206
31	0.853939	0.92263	0.921087	0.91046	0.868454	0.880898	0.899495	1.02858	0.938418	0.87514	10	0.90991	0.00246575	0.0496563	0.0157027
34	0.84352	0.920087	0.946433	0.872229	0.90694	0.832107	0.901322	0.95317	0.939127	0.930304	10	0.904524	0.00180574	0.042494	0.0134378
37	0.864222	0.942461	0.988759	0.944307	0.919707	0.818042	0.927307	1.07071	0.914583	0.904583	10	0.929468	0.00460745	0.0678782	0.021465
40	0.846432	0.908435	0.997519	0.898156	0.886238	0.850283	0.868982	0.983979	0.930133	0.954574	10	0.912473	0.00282892	0.0531876	0.0168194
43	0.893775	0.893757	0.966407	0.912149	0.903765	0.798933	0.883531	0.907628	0.932694	0.896297	10	0.898894	0.00180708	0.0425097	0.0134428
46	0.875358	0.917116	0.984353	0.892495	0.911503	0.825201	0.90861	1.06166	0.937273	0.900468	10	0.921404	0.00409059	0.0639577	0.0202252
49	0.821454	0.913757	0.966025	0.938729	0.919795	0.853924	0.887526	1.08143	0.935775	0.853483	10	0.91719	0.00536615	0.073254	0.023165
52	0.870822	0.952621	0.993916	0.906673	0.921323	0.884181	0.916991	1.01549	0.937283	0.916398	10	0.931569	0.00205646	0.0453483	0.0143404
55	0.906533	0.876427	1.05199	0.938261	0.952335	0.855038	0.895944	1.12417	0.894531	0.878593	10	0.937382	0.00741163	0.0860908	0.0272243
58	0.902538	0.890756	1.01257	0.939358	0.959316	0.877819	0.85283	0.996454	0.92117	0.922889	10	0.927569	0.00258023	0.0507959	0.0160631
61	0.922686	0.934419	1.03048	0.922253	0.931889	0.893838	0.852043	1.13548	0.938809	0.842597	10	0.940449	0.00738498	0.0859359	0.0271753
64	0.889773	0.901916	1.01815	0.929036	0.934392	0.882721	0.868818	1.1048	0.946296	0.840787	10	0.931668	0.00610297	0.0781215	0.0247042
67	0.94603	0.945817	0.985066	0.939321	0.938244	0.867353	0.811495	1.10666	0.944163	0.832931	10	0.931708	0.00694055	0.08331	0.0263449
70	0.961983	0.942695	0.988402	0.904496	0.947347	0.893065	0.895294	1.01821	0.926376	0.842761	10	0.932063	0.00260857	0.0510742	0.0161511
73	0.921989	0.928511	1.02499	0.919706	0.951514	0.866555	0.938136	1.07043	0.937508	0.900759	10	0.94601	0.00353549	0.0594599	0.0188029
76	0.947578	0.911	0.99696	0.954005	0.948517	0.828545	0.919159	0.951799	0.979711	0.902365	10	0.933964	0.00222627	0.0471834	0.0149207
79	0.953574	0.941475	1.01127	0.929719	0.918178	0.898565	0.855341	1.03493	0.971711	0.925944	10	0.94407	0.00275333	0.0524722	0.0165932
82	0.942939	0.977815	1.02896	0.938474	0.961825	0.905487	0.831752	1.05826	0.932182	0.84263	10	0.942033	0.00513629	0.0716679	0.0226634
85	0.937689	0.91734	1.03059	0.950985	0.916595	0.864116	0.872148	1.07657	0.956052	0.859479	10	0.938156	0.00501261	0.0707998	0.0223889
Repeat#1	ROA0(1-181)+ROA1(190-320) 4h HS (September 27th, 2023)								Repeat#2									Repeat#3									Repeat#4									Repeat#5									Repeat#6
	Background	Bleached	Whole Cell	Bleached	Whole Cell	FRAP	Normalize			Background	Bleached	Whole Cell	Bleached	Whole Cell	FRAP	Normalize			Background	Bleached	Whole Cell	Bleached	Whole Cell	FRAP	Normalize			Background	Bleached	Whole Cell	Bleached	Whole Cell	FRAP	Normalize			Background	Bleached	Whole Cell	Bleached	Whole Cell	FRAP	Normalize			Background	Bleached	Whole Cell	Bleached
				Minus Back	Minus Back								Minus Back	Minus Back								Minus Back	Minus Back								Minus Back	Minus Back								Minus Back	Minus Back								Minus Back
0	0	6.114	5.725	6.114	5.725	1	1		0	0	6.432	13.523	6.432	13.523	1	1		0	0	11.168	13.392	11.168	13.392	1	1		0	0	4.381	4.263	4.381	4.263	1	1		0	0.001	3.455	2.348	3.454	2.347	1	1		0	0.001	4.414	2.934	4.413
1	0	0.089	4.675	0.089	4.675	0.0178262	0		1	0	0.271	11.67	0.271	11.67	0.0488231	0		1	0	0.102	11.503	0.102	11.503	0.0106331	0		1	0	0.107	3.568	0.107	3.568	0.0291811	0		1	0.0005277	0.111	1.808	0.110472	1.80747	0.041531	0		1	0.001	0.133	2.23	0.132
4	0	0.236	4.95	0.236	4.95	0.0446434	0.0273039		4	0	0.472	12.05	0.472	12.05	0.0823535	0.0352515		4	0	0.244	11.951	0.244	11.951	0.0244825	0.0139983		4	0	0.247	3.786	0.247	3.786	0.0634831	0.0353331		4	0.001	0.389	2.015	0.388	2.014	0.130907	0.0932487		4	0.0007686	0.303	2.367	0.302231
7	0	0.22	5.008	0.22	5.008	0.0411347	0.0237316		7	0	0.537	12.171	0.537	12.171	0.0927631	0.0461953		7	0	0.309	12.081	0.309	12.081	0.0306708	0.0202531		7	0	0.355	3.786	0.355	3.786	0.091241	0.0639253		7	0.002	0.358	2.004	0.356	2.002	0.120831	0.0827356		7	0	0.332	2.45	0.332
10	0	0.291	5.055	0.291	5.055	0.0539041	0.0367327		10	0	0.599	12.15	0.599	12.15	0.103652	0.0576432		10	0	0.341	12.111	0.341	12.111	0.0337633	0.0233788		10	0	0.355	3.81	0.355	3.81	0.0906662	0.0633333		10	0.001	0.351	1.994	0.35	1.993	0.119331	0.0811706		10	0.0003843	0.395	2.488	0.394616
13	0	0.289	5.031	0.289	5.031	0.053789	0.0366155		13	0	0.639	12.263	0.639	12.263	0.109555	0.0638489		13	0	0.377	12.13	0.377	12.13	0.0372692	0.0269224		13	0	0.367	3.826	0.367	3.826	0.093339	0.0660864		13	0.001	0.42	2.057	0.419	2.056	0.138478	0.101148		13	0	0.356	2.489	0.356
16	0	0.276	5.08	0.276	5.08	0.0508739	0.0336476		16	0	0.681	12.333	0.681	12.333	0.116093	0.0707226		16	0	0.367	12.131	0.367	12.131	0.0362777	0.0259202		16	0	0.378	3.853	0.378	3.853	0.095463	0.0682742		16	0.0007916	0.465	2.039	0.464208	2.03821	0.154759	0.118134		16	0	0.385	2.505	0.385
19	0	0.273	5.086	0.273	5.086	0.0502616	0.0330241		19	0	0.76	12.198	0.76	12.198	0.130994	0.0863888		19	0	0.407	12.093	0.407	12.093	0.0403581	0.0300445		19	0	0.39	3.848	0.39	3.848	0.0986215	0.0715277		19	0.0007916	0.389	2.001	0.388208	2.00021	0.13188	0.0942643		19	0.0007686	0.465	2.519	0.464231
22	0	0.261	5.051	0.261	5.051	0.0483853	0.0311137		22	0	0.758	12.3	0.758	12.3	0.129566	0.0848874		22	0	0.398	12.123	0.398	12.123	0.039368	0.0290437		22	0	0.42	3.822	0.42	3.822	0.10693	0.0800862		22	0.0005277	0.41	2.052	0.409472	2.05147	0.135628	0.0981744		22	0.001	0.397	2.497	0.396
25	0	0.284	5.056	0.284	5.056	0.052597	0.0354019		25	0	0.779	12.171	0.779	12.171	0.134567	0.0901449		25	0	0.426	12.169	0.426	12.169	0.0419783	0.0316821		25	0	0.436	3.834	0.436	3.834	0.110656	0.0839243		25	0.0007916	0.465	2.078	0.464208	2.07721	0.151853	0.115102		25	0	0.441	2.508	0.441
28	0	0.324	5.05	0.324	5.05	0.0600764	0.043017		28	0	0.739	12.327	0.739	12.327	0.126042	0.0811821		28	0	0.427	12.205	0.427	12.205	0.0419527	0.0316562		28	0	0.414	3.861	0.414	3.861	0.104338	0.0774161		28	0.0007916	0.392	2.01	0.391208	2.00921	0.132304	0.0947065		28	0.002	0.402	2.542	0.4
31	0	0.305	5.042	0.305	5.042	0.0566431	0.0395214		31	0	0.717	12.274	0.717	12.274	0.122817	0.0777924		31	0	0.518	12.109	0.518	12.109	0.0512969	0.0411009		31	0	0.43	3.837	0.43	3.837	0.109048	0.0822679		31	0.001	0.417	2.062	0.416	2.061	0.137153	0.0997656		31	0	0.438	2.531	0.438
34	0	0.342	5.018	0.342	5.018	0.0638183	0.0468269		34	0	0.738	12.408	0.738	12.408	0.125049	0.0801389		34	0	0.507	12.16	0.507	12.16	0.0499971	0.039787		34	0	0.493	3.834	0.493	3.834	0.125123	0.0988257		34	0.0007916	0.455	2.03	0.454208	2.02921	0.152097	0.115356		34	0.002	0.436	2.55	0.434
37	0	0.309	5.021	0.309	5.021	0.057626	0.0405221		37	0	0.798	12.363	0.798	12.363	0.135708	0.0913448		37	0	0.452	12.189	0.452	12.189	0.0444673	0.0341978		37	0	0.454	3.852	0.454	3.852	0.114686	0.0880754		37	0.0007916	0.49	1.972	0.489208	1.97121	0.168637	0.132613		37	0	0.477	2.523	0.477
40	0	0.353	5.002	0.353	5.002	0.0660817	0.0491313		40	0	0.8	12.337	0.8	12.337	0.136335	0.0920038		40	0	0.446	12.184	0.446	12.184	0.043895	0.0336194		40	0	0.458	3.83	0.458	3.83	0.116361	0.0898008		40	0.002	0.455	2.033	0.453	2.031	0.151558	0.114795		40	0	0.414	2.535	0.414
43	0	0.372	5.004	0.372	5.004	0.0696107	0.0527243		43	0	0.886	12.212	0.886	12.212	0.152537	0.109037		43	0	0.467	12.099	0.467	12.099	0.0462847	0.0360348		43	0	0.495	3.839	0.495	3.839	0.125467	0.09918		43	0.0007916	0.431	1.985	0.430208	1.98421	0.147327	0.11038		43	0	0.443	2.519	0.443
46	0	0.36	5.023	0.36	5.023	0.0671103	0.0501786		46	0	0.848	12.082	0.848	12.082	0.147565	0.10381		46	0	0.429	12.17	0.429	12.17	0.0422704	0.0319774		46	0	0.494	3.858	0.494	3.858	0.124597	0.0982837		46	0.001	0.469	1.996	0.468	1.995	0.159402	0.122978		46	0.0003843	0.45	2.523	0.449616
49	0	0.378	5.027	0.378	5.027	0.0704098	0.053538		49	0	0.869	12.124	0.869	12.124	0.150696	0.107102		49	0	0.492	12.19	0.492	12.19	0.0483984	0.0381712		49	0	0.502	3.871	0.502	3.871	0.126189	0.0999242		49	0.0002639	0.451	1.96	0.450736	1.95974	0.156284	0.119726		49	0	0.438	2.491	0.438
52	0	0.352	5.029	0.352	5.029	0.0655407	0.0485805		52	0	0.829	12.142	0.829	12.142	0.143546	0.099585		52	0	0.59	12.164	0.59	12.164	0.0581628	0.0480406		52	0	0.523	3.894	0.523	3.894	0.130692	0.104562		52	0.001	0.455	2.046	0.454	2.045	0.150853	0.114059		52	0.0003843	0.438	2.504	0.437616
55	0	0.349	5.027	0.349	5.027	0.065008	0.0480381		55	0	0.854	12.177	0.854	12.177	0.14745	0.103689		55	0	0.554	12.196	0.554	12.196	0.0544706	0.0443087		55	0	0.54	3.819	0.54	3.819	0.13759	0.111667		55	0.0007916	0.476	2.043	0.475208	2.04221	0.158116	0.121636		55	0	0.496	2.502	0.496
58	0	0.363	5.027	0.363	5.027	0.0676157	0.0506932		58	0	0.842	12.291	0.842	12.291	0.14403	0.100093		58	0	0.578	12.238	0.578	12.238	0.0566353	0.0464967		58	0	0.598	3.85	0.598	3.85	0.151141	0.125626		58	0.0005277	0.49	2.091	0.489472	2.09047	0.159102	0.122665		58	0.001	0.448	2.476	0.447
61	0	0.382	5.017	0.382	5.017	0.0712967	0.054441		61	0	0.903	12.165	0.903	12.165	0.156064	0.112745		61	0	0.564	12.221	0.564	12.221	0.0553404	0.0451878		61	0	0.596	3.817	0.596	3.817	0.151938	0.126447		61	0.001	0.5	2.075	0.499	2.074	0.163487	0.12724		61	0	0.438	2.482	0.438
64	0	0.4	5.032	0.4	5.032	0.0744337	0.0576349		64	0	0.898	11.984	0.898	11.984	0.157544	0.114301		64	0	0.56	12.282	0.56	12.282	0.054675	0.0445153		64	0	0.572	3.832	0.572	3.832	0.145249	0.119557		64	0.001	0.486	2.099	0.485	2.098	0.157082	0.120558		64	0.0003843	0.402	2.505	0.401616
67	0	0.388	5.023	0.388	5.023	0.07233	0.0554931		67	0	0.978	11.936	0.978	11.936	0.172269	0.129782		67	0	0.52	12.253	0.52	12.253	0.0508898	0.0406894		67	0	0.594	3.844	0.594	3.844	0.150364	0.124826		67	0.0007916	0.559	2.164	0.558208	2.16321	0.175343	0.13961		67	0	0.433	2.495	0.433
70	0	0.41	5.036	0.41	5.036	0.0762339	0.0594678		70	0	0.93	12.048	0.93	12.048	0.162291	0.119292		70	0	0.541	12.157	0.541	12.157	0.0533631	0.0431892		70	0	0.606	3.841	0.606	3.841	0.153522	0.128078		70	0.0007916	0.545	2.144	0.544208	2.14321	0.172541	0.136686		70	0.002	0.429	2.499	0.427
73	0	0.397	5.013	0.397	5.013	0.0741554	0.0573516		73	0	1.01	11.927	1.01	11.927	0.17804	0.135849		73	0	0.554	12.182	0.554	12.182	0.0545332	0.044372		73	0	0.575	3.823	0.575	3.823	0.146354	0.120695		73	0.001	0.451	2.099	0.45	2.098	0.145746	0.108731		73	0.0007686	0.395	2.505	0.394231
76	0	0.402	4.977	0.402	4.977	0.0756325	0.0588555		76	0	1.04	11.968	1.04	11.968	0.1827	0.140749		76	0	0.541	12.161	0.541	12.161	0.0533455	0.0431715		76	0	0.56	3.773	0.56	3.773	0.144425	0.118708		76	0.001	0.542	2.208	0.541	2.207	0.166566	0.130453		76	0.0007686	0.484	2.509	0.483231
79	0	0.417	5.025	0.417	5.025	0.0777052	0.0609658		79	0	1.017	12.012	1.017	12.012	0.178005	0.135813		79	0	0.673	12.126	0.673	12.126	0.066553	0.0565209		79	0	0.582	3.819	0.582	3.819	0.148291	0.12269		79	0.002	0.615	2.231	0.613	2.229	0.186871	0.151637		79	0.001	0.455	2.513	0.454
82	0	0.443	4.99	0.443	4.99	0.0831291	0.0664882		82	0	0.966	11.991	0.966	11.991	0.169375	0.126739		82	0	0.562	12.15	0.562	12.15	0.0554664	0.0453152		82	0	0.546	3.827	0.546	3.827	0.138828	0.112942		82	0.0005277	0.556	2.161	0.555472	2.16047	0.174705	0.138944		82	0.0003843	0.494	2.504	0.493616
85	0	0.442	4.999	0.442	4.999	0.0827922	0.0661451		85	0	1.013	11.851	1.013	11.851	0.179714	0.137609		85	0	0.639	12.101	0.639	12.101	0.0633213	0.0532545		85	0	0.591	3.801	0.591	3.801	0.151297	0.125787		85	0.0007916	0.569	2.137	0.568208	2.13621	0.18074	0.145241		85	0	0.475	2.489	0.475
	1	2	3	4	5	6	7	8	9	10	Count	Average	variance	Std. Dev	SE
0	1	1	1	1	1	1	1	1	1	1	10	1	0	0	0
1	0	0	0	0	0	0	0	0	0	0	10	0	0	0	0
4	0.0273039	0.0352515	0.0139983	0.0353331	0.0932487	0.0473975	0.0077141	0.0405313	0.0660226	0.0835442	10	0.0450345	0.000792692	0.0281548	0.00890333
7	0.0237316	0.0461953	0.0202531	0.0639253	0.0827356	0.0527824	0.00830902	0.0559484	0.0930036	0.0839336	10	0.0530818	0.000838001	0.0289482	0.00915424
10	0.0367327	0.0576432	0.0233788	0.0633333	0.0811706	0.0687795	0.0129884	0.0583183	0.0994088	0.0793547	10	0.0581108	0.000725479	0.0269347	0.0085175
13	0.0366155	0.0638489	0.0269224	0.0660864	0.101148	0.0579846	0.0179801	0.0641138	0.0925533	0.0916383	10	0.0618892	0.000799739	0.0282797	0.00894281
16	0.0336476	0.0707226	0.0259202	0.0682742	0.118134	0.0653621	0.0157226	0.060494	0.102222	0.0882598	10	0.0648759	0.00108355	0.0329173	0.0104094
19	0.0330241	0.0863888	0.0300445	0.0715277	0.0942643	0.0865714	0.015406	0.0677963	0.114117	0.0956848	10	0.0694825	0.0010763	0.032807	0.0103745
22	0.0311137	0.0848874	0.0290437	0.0800862	0.0981744	0.0687945	0.0146076	0.0720564	0.108669	0.0926002	10	0.0680034	0.00103855	0.0322265	0.0101909
25	0.0354019	0.0901449	0.0316821	0.0839243	0.115102	0.080683	0.0176754	0.0635023	0.100494	0.100324	10	0.0718935	0.00111189	0.033345	0.0105446
28	0.043017	0.0811821	0.0316562	0.0774161	0.0947065	0.0679826	0.0175172	0.0704781	0.0971139	0.101696	10	0.0682765	0.000828622	0.0287858	0.00910287
31	0.0395214	0.0777924	0.0411009	0.0822679	0.0997656	0.0787575	0.016767	0.0721907	0.0976593	0.0874782	10	0.0693301	0.000760289	0.0275733	0.00871945
34	0.0468269	0.0801389	0.039787	0.0988257	0.115356	0.0768725	0.0197607	0.0707193	0.116254	0.109615	10	0.0774157	0.00113015	0.0336177	0.0106309
37	0.0405221	0.0913448	0.0341978	0.0880754	0.132613	0.0898317	0.0177435	0.0660467	0.102147	0.0904757	10	0.0752998	0.00124055	0.0352215	0.011138
40	0.0491313	0.0920038	0.0336194	0.0898008	0.114795	0.0720184	0.0147015	0.071844	0.120173	0.104014	10	0.07621	0.00122176	0.0349537	0.0110533
43	0.0527243	0.109037	0.0360348	0.09918	0.11038	0.0807011	0.0145151	0.062589	0.112416	0.0993293	10	0.0776907	0.0011971	0.0345991	0.0109412
46	0.0501786	0.10381	0.0319774	0.0982837	0.122978	0.0823412	0.0193594	0.0702207	0.0928572	0.109869	10	0.0781876	0.0011941	0.0345557	0.0109275
49	0.053538	0.107102	0.0381712	0.0999242	0.119726	0.0806801	0.0188314	0.0707587	0.102292	0.114982	10	0.0806005	0.00118934	0.0344868	0.0109057
52	0.0485805	0.099585	0.0480406	0.104562	0.114059	0.0799609	0.0186396	0.0724421	0.104263	0.103266	10	0.0793399	0.00101148	0.0318038	0.0100572
55	0.0480381	0.103689	0.0443087	0.111667	0.121636	0.0961835	0.0184982	0.0676637	0.105454	0.0959234	10	0.0813062	0.00118599	0.0344383	0.0108903
58	0.0506932	0.100093	0.0464967	0.125626	0.122665	0.0839823	0.0233571	0.0696269	0.118169	0.0998213	10	0.0840531	0.00125606	0.0354409	0.0112074
61	0.054441	0.112745	0.0451878	0.126447	0.12724	0.0811212	0.0175193	0.0687762	0.117872	0.112887	10	0.0864236	0.00149562	0.0386733	0.0122296
64	0.0576349	0.114301	0.0445153	0.119557	0.120558	0.0699682	0.0181572	0.0708101	0.125101	0.0894308	10	0.0830034	0.00135423	0.0367999	0.0116372
67	0.0554931	0.129782	0.0406894	0.124826	0.13961	0.0790985	0.0176253	0.0693393	0.116536	0.0996621	10	0.0872662	0.0017095	0.0413461	0.0130748
70	0.0594678	0.119292	0.0431892	0.128078	0.136686	0.0773399	0.0234196	0.0695375	0.11177	0.101352	10	0.0870133	0.00145962	0.038205	0.0120815
73	0.0573516	0.135849	0.044372	0.120695	0.108731	0.0679451	0.0231435	0.0734038	0.119049	0.0976657	10	0.0848206	0.00137878	0.0371319	0.0117421
76	0.0588555	0.140749	0.0431715	0.118708	0.130453	0.0923207	0.0226577	0.0782583	0.105026	0.12027	10	0.0910469	0.00155647	0.0394521	0.0124759
79	0.0609658	0.135813	0.0565209	0.12269	0.151637	0.0840698	0.0230763	0.075753	0.106865	0.110084	10	0.0927476	0.00158441	0.0398047	0.0125874
82	0.0664882	0.126739	0.0453152	0.112942	0.138944	0.0954361	0.0236479	0.073543	0.111498	0.0974381	10	0.0891993	0.00133725	0.0365685	0.011564
85	0.0661451	0.137609	0.0532545	0.125787	0.145241	0.0910626	0.019501	0.0748939	0.1113	0.0969963	10	0.0921791	0.00157476	0.0396832	0.0125489
Repeat#1	ROA1(F34D) 4h HS (September 22nd, 2023)								Repeat#2									Repeat#3									Repeat#4									Repeat#5									Repeat#6
	Background	Bleached	Whole Cell	Bleached	Whole Cell	FRAP	Normalize			Background	Bleached	Whole Cell	Bleached	Whole Cell	FRAP	Normalize			Background	Bleached	Whole Cell	Bleached	Whole Cell	FRAP	Normalize			Background	Bleached	Whole Cell	Bleached	Whole Cell	FRAP	Normalize			Background	Bleached	Whole Cell	Bleached	Whole Cell	FRAP	Normalize			Background	Bleached	Whole Cell	Bleached
				Minus Back	Minus Back								Minus Back	Minus Back								Minus Back	Minus Back								Minus Back	Minus Back								Minus Back	Minus Back								Minus Back
0	0.0002385	5.059	3.672	5.05876	3.67176	1	1		0	0	4.854	4.418	4.854	4.418	1	1		0	0	6.504	4.201	6.504	4.201	1	1		0	0	9.488	6.036	9.488	6.036	1	1		0	0.000996	5.8	4.984	5.799	4.983	1	1		0	0.001	4.979	3.421	4.978
1	0	0.029	2.896	0.029	2.896	0.00726825	0		1	0	0.354	3.601	0.354	3.601	0.0894759	0		1	0	0.093	3.103	0.093	3.103	0.0193586	0		1	0	0.337	4.67	0.337	4.67	0.0459079	0		1	0.0005976	0.809	3.877	0.808402	3.8764	0.179199	0		1	0.0002238	0.226	2.709	0.225776
4	0.0001192	0.098	3.052	0.0978808	3.05188	0.0232788	0.0161278		4	0	0.609	3.784	0.609	3.784	0.146485	0.0626109		4	0	0.282	3.258	0.282	3.258	0.0559075	0.0372704		4	0	0.755	4.95	0.755	4.95	0.0970323	0.0535843		4	0	1.218	4.122	1.218	4.122	0.253908	0.0910197		4	0.0002238	0.516	2.887	0.515776
7	0.0001192	0.084	3.122	0.0838808	3.12188	0.0195019	0.0123232		7	0	0.619	3.791	0.619	3.791	0.148615	0.0649507		7	0	0.356	3.271	0.356	3.271	0.0702978	0.0519448		7	0	0.858	5.033	0.858	5.033	0.108451	0.0655528		7	0.0001992	1.254	4.17	1.2538	4.1698	0.258375	0.0964618		7	0.0004476	0.578	2.948	0.577552
10	0	0.109	3.09	0.109	3.09	0.0256034	0.0184694		10	0	0.614	3.792	0.614	3.792	0.147376	0.0635896		10	0	0.343	3.328	0.343	3.328	0.0665707	0.0481441		10	0	0.842	5.058	0.842	5.058	0.105903	0.0628817		10	0.0007968	1.281	4.204	1.2802	4.2032	0.26172	0.100536		10	0.0008953	0.576	2.962	0.575105
13	0	0.108	3.144	0.108	3.144	0.0249328	0.0177939		13	0	0.596	3.88	0.596	3.88	0.139811	0.0552812		13	0	0.341	3.317	0.341	3.317	0.066402	0.0479721		13	0	0.833	5.063	0.833	5.063	0.104667	0.0615869		13	0.000996	1.37	4.259	1.369	4.258	0.276272	0.118265		13	0.002	0.596	2.955	0.594
16	0	0.119	3.12	0.119	3.12	0.0276836	0.0205648		16	0	0.629	3.833	0.629	3.833	0.149361	0.0657701		16	0	0.307	3.315	0.307	3.315	0.0598173	0.0412574		16	0	0.903	5.108	0.903	5.108	0.112463	0.069758		16	0.0003984	1.46	4.275	1.4596	4.2746	0.293411	0.139147		16	0.002	0.596	2.994	0.594
19	0.0001192	0.121	3.117	0.120881	3.11688	0.0281493	0.0210339		19	0	0.655	3.849	0.655	3.849	0.154889	0.0718407		19	0	0.372	3.283	0.372	3.283	0.0731887	0.0548928		19	0	0.882	5.086	0.882	5.086	0.110323	0.0675147		19	0.0005976	1.313	4.249	1.3124	4.2484	0.265448	0.105078		19	0.001	0.69	2.981	0.689
22	0	0.135	3.095	0.135	3.095	0.0316595	0.0245698		22	0	0.577	3.81	0.577	3.81	0.13784	0.0531173		22	0	0.329	3.299	0.329	3.299	0.0644148	0.0459457		22	0	0.89	5.089	0.89	5.089	0.111258	0.0684948		22	0.0001992	1.385	4.267	1.3848	4.2668	0.278883	0.121447		22	0.0008953	0.647	2.976	0.646105
25	0	0.128	3.09	0.128	3.09	0.0300664	0.0229651		25	0	0.632	3.803	0.632	3.803	0.151257	0.0678527		25	0	0.387	3.299	0.387	3.299	0.0757706	0.0575257		25	0	0.893	5.136	0.893	5.136	0.110612	0.0678171		25	0.0003984	1.391	4.279	1.3906	4.2786	0.279279	0.12193		25	0.001	0.664	2.98	0.663
28	0	0.157	3.112	0.157	3.112	0.0366176	0.0295643		28	0	0.672	3.792	0.672	3.792	0.161297	0.0788791		28	0	0.395	3.29	0.395	3.29	0.0775485	0.0593386		28	0	0.936	5.126	0.936	5.126	0.116164	0.0736367		28	0.0005976	1.445	4.259	1.4444	4.2584	0.29146	0.13677		28	0.0006714	0.66	2.972	0.659329
31	0	0.151	3.096	0.151	3.096	0.0354002	0.028338		31	0	0.7	3.768	0.7	3.768	0.169088	0.0874356		31	0	0.345	3.297	0.345	3.297	0.0675884	0.0491819		31	0	0.937	5.131	0.937	5.131	0.116175	0.073648		31	0.0003984	1.418	4.286	1.4176	4.2856	0.284237	0.127969		31	0.0004476	0.714	2.989	0.713552
34	0	0.157	3.071	0.157	3.071	0.0371065	0.0300567		34	0	0.668	3.858	0.668	3.858	0.157594	0.0748122		34	0	0.379	3.295	0.379	3.295	0.0742944	0.0560203		34	0	0.871	5.103	0.871	5.103	0.108584	0.0656922		34	0.0003984	1.456	4.249	1.4556	4.2486	0.294398	0.140349		34	0.0008953	0.718	2.956	0.717105
37	0	0.157	3.093	0.157	3.093	0.0368426	0.0297909		37	0	0.78	3.842	0.78	3.842	0.184783	0.104673		37	0	0.379	3.236	0.379	3.236	0.0756489	0.0574016		37	0	0.898	5.106	0.898	5.106	0.111885	0.0691512		37	0.0007968	1.489	4.251	1.4882	4.2502	0.300878	0.148244		37	0.0008953	0.671	2.964	0.670105
40	0.0001192	0.193	3.075	0.192881	3.07488	0.0455293	0.0385412		40	0	0.703	3.814	0.703	3.814	0.167765	0.0859821		40	0	0.45	3.276	0.45	3.276	0.0887239	0.0707347		40	0	0.875	5.082	0.875	5.082	0.109534	0.0666873		40	0.0005976	1.515	4.275	1.5144	4.2744	0.304441	0.152585		40	0.0006714	0.639	2.981	0.638329
43	0	0.133	3.088	0.133	3.088	0.0312611	0.0241685		43	0	0.661	3.803	0.661	3.803	0.158198	0.0754754		43	0	0.412	3.244	0.412	3.244	0.082033	0.0639117		43	0	0.88	5.087	0.88	5.087	0.110051	0.0672298		43	0.0003984	1.471	4.279	1.4706	4.2786	0.295346	0.141504		43	0.0002238	0.677	2.973	0.676776
46	0	0.148	3.1	0.148	3.1	0.0346522	0.0275844		46	0	0.61	3.839	0.61	3.839	0.144623	0.0605664		46	0	0.44	3.23	0.44	3.23	0.0879878	0.069984		46	0	0.889	5.091	0.889	5.091	0.11109	0.068318		46	0.001	1.498	4.29	1.497	4.289	0.299919	0.147075		46	0.0002238	0.669	2.99	0.668776
49	0	0.172	3.085	0.172	3.085	0.0404672	0.0334421		49	0	0.759	3.845	0.759	3.845	0.179668	0.0990554		49	0	0.423	3.239	0.423	3.239	0.0843532	0.0662777		49	0	0.908	5.087	0.908	5.087	0.113553	0.0709		49	0	1.443	4.267	1.443	4.267	0.290591	0.13571		49	0.0006714	0.654	2.983	0.653329
52	0	0.179	3.062	0.179	3.062	0.0424305	0.0354197		52	0	0.778	3.783	0.778	3.783	0.187184	0.10731		52	0	0.44	3.244	0.44	3.244	0.087608	0.0695968		52	0	0.864	5.092	0.864	5.092	0.107944	0.0650214		52	0.0003984	1.479	4.3	1.4786	4.2996	0.295502	0.141694		52	0.0004476	0.707	2.991	0.706552
55	0	0.192	3.059	0.192	3.059	0.0455567	0.0385688		55	0	0.793	3.813	0.793	3.813	0.189292	0.109625		55	0	0.391	3.231	0.391	3.231	0.0781649	0.0599672		55	0	0.866	5.076	0.866	5.076	0.108535	0.0656408		55	0.0003984	1.531	4.233	1.5306	4.2326	0.310737	0.160255		55	0.0004476	0.665	2.99	0.664552
58	0	0.207	3.027	0.207	3.027	0.049635	0.042677		58	0	0.803	3.765	0.803	3.765	0.194123	0.11493		58	0	0.399	3.214	0.399	3.214	0.0801861	0.0620283		58	0	0.913	5.078	0.913	5.078	0.114381	0.0717674		58	0.0007968	1.513	4.242	1.5122	4.2412	0.306379	0.154946		58	0.0002238	0.624	2.977	0.623776
61	0	0.203	3.054	0.203	3.054	0.0482456	0.0412773		61	0	0.632	3.78	0.632	3.78	0.152178	0.0688635		61	0	0.437	3.229	0.437	3.229	0.0874149	0.0693998		61	0	0.892	5.074	0.892	5.074	0.111838	0.0691023		61	0.0005976	1.534	4.216	1.5334	4.2154	0.312575	0.162495		61	0.0008953	0.647	2.973	0.646105
64	0.0001192	0.202	3.045	0.201881	3.04488	0.0481233	0.0411541		64	0	0.661	3.821	0.661	3.821	0.157453	0.0746569		64	0	0.417	3.245	0.417	3.245	0.0830029	0.0649008		64	0	0.921	5.06	0.921	5.06	0.115793	0.0732481		64	0	1.456	4.238	1.456	4.238	0.295215	0.141344		64	0.0004476	0.684	2.987	0.683552
67	0	0.222	2.991	0.222	2.991	0.0538725	0.0469454		67	0	0.762	3.832	0.762	3.832	0.18099	0.100507		67	0	0.427	3.232	0.427	3.232	0.0853353	0.0672791		67	0	0.908	5.015	0.908	5.015	0.115183	0.0726087		67	0.0005976	1.492	4.268	1.4914	4.2674	0.300309	0.147551		67	0.0004476	0.686	2.982	0.685552
70	0	0.197	2.983	0.197	2.983	0.047934	0.0409634		70	0	0.757	3.769	0.757	3.769	0.182808	0.102504		70	0	0.433	3.196	0.433	3.196	0.0875091	0.0694959		70	0	0.886	5.048	0.886	5.048	0.111658	0.0689135		70	0.0007968	1.553	4.277	1.5522	4.2762	0.311909	0.161683		70	0.0002238	0.679	2.96	0.678776
73	0.0001192	0.235	2.918	0.234881	2.91788	0.0584265	0.0515329		73	0	0.77	3.756	0.77	3.756	0.186591	0.106659		73	0	0.39	3.221	0.39	3.221	0.0782071	0.0600102		73	0	0.892	5.059	0.892	5.059	0.112169	0.0694499		73	0.0003984	1.517	4.22	1.5166	4.2196	0.308843	0.157948		73	0.0004476	0.662	2.981	0.661552
76	0.0001192	0.228	2.976	0.227881	2.97588	0.0555805	0.048666		76	0	0.735	3.716	0.735	3.716	0.180027	0.0994494		76	0	0.459	3.224	0.459	3.224	0.0919581	0.0740327		76	0	0.911	5.055	0.911	5.055	0.114649	0.0720491		76	0	1.511	4.296	1.511	4.296	0.30223	0.149891		76	0.0006714	0.669	2.973	0.668329
79	0	0.219	3.012	0.219	3.012	0.0527739	0.0458388		79	0	0.786	3.742	0.786	3.742	0.191181	0.1117		79	0	0.378	3.204	0.378	3.204	0.0762029	0.0579665		79	0	0.892	5.083	0.892	5.083	0.11164	0.0688948		79	0.0003984	1.531	4.268	1.5306	4.2676	0.308188	0.15715		79	0.0008953	0.673	2.969	0.672105
82	0.0002385	0.191	3.017	0.190762	3.01676	0.0458965	0.0389111		82	0	0.826	3.725	0.826	3.725	0.201827	0.123392		82	0	0.458	3.232	0.458	3.232	0.0915306	0.0735967		82	0	0.908	5.089	0.908	5.089	0.113508	0.0708532		82	0.0005976	1.479	4.288	1.4784	4.2874	0.296303	0.14267		82	0.0002238	0.665	2.956	0.664776
85	0.0001192	0.143	3.017	0.142881	3.01688	0.0343753	0.0273055		85	0	0.704	3.68	0.704	3.68	0.174121	0.0929629		85	0	0.444	3.25	0.444	3.25	0.0882413	0.0702425		85	0	0.893	5.035	0.893	5.035	0.112831	0.0701427		85	0.0007968	1.485	4.257	1.4842	4.2562	0.299646	0.146743		85	0	0.641	2.968	0.641
	1	2	3	4	5	6	7	8	9	10	Count	Average	variance	Std. Dev	SE
0	1	1	1	1	1	1	1	1	1	1	10	1	0	0	0
1	0	0	0	0	0	0	0	0	0	0	10	0	0	0	0
4	0.0161278	0.0626109	0.0372704	0.0535843	0.0910197	0.0694638	0.0668612	0.0209254	0.0522268	0.139496	10	0.0609587	0.00127622	0.0357242	0.011297
7	0.0123232	0.0649507	0.0519448	0.0655528	0.0964618	0.0820527	0.0735394	0.0367324	0.0650373	0.163875	10	0.071247	0.00160936	0.0401168	0.012686
10	0.0184694	0.0635896	0.0481441	0.0628817	0.100536	0.0807967	0.0890411	0.0442112	0.0540627	0.154871	10	0.0716604	0.00141455	0.0376105	0.0118935
13	0.0177939	0.0552812	0.0479721	0.0615869	0.118265	0.0858483	0.0913566	0.0556935	0.062819	0.173995	10	0.0770611	0.00190083	0.0435985	0.0137871
16	0.0205648	0.0657701	0.0412574	0.069758	0.139147	0.0839375	0.0855054	0.0569534	0.0517086	0.176458	10	0.079106	0.00216808	0.0465627	0.0147244
19	0.0210339	0.0718407	0.0548928	0.0675147	0.105078	0.107752	0.0968265	0.0535198	0.0621342	0.182469	10	0.0823063	0.00194214	0.0440697	0.0139361
22	0.0245698	0.0531173	0.0459457	0.0684948	0.121447	0.0975222	0.0980056	0.0651897	0.0750345	0.168367	10	0.0817694	0.00171753	0.0414431	0.0131054
25	0.0229651	0.0678527	0.0575257	0.0678171	0.12193	0.101448	0.0899228	0.0606887	0.0667893	0.172306	10	0.0829245	0.00170589	0.0413024	0.013061
28	0.0295643	0.0788791	0.0593386	0.0736367	0.13677	0.100967	0.107398	0.0713299	0.0761631	0.183624	10	0.091767	0.00187429	0.043293	0.0136905
31	0.028338	0.0874356	0.0491819	0.073648	0.127969	0.113257	0.111101	0.063843	0.0866051	0.188377	10	0.0929756	0.00205059	0.0452835	0.0143199
34	0.0300567	0.0748122	0.0560203	0.0656922	0.140349	0.116103	0.10744	0.0682291	0.0669363	0.177231	10	0.0902869	0.00196713	0.0443523	0.0140254
37	0.0297909	0.104673	0.0574016	0.0691512	0.148244	0.104066	0.121441	0.0523236	0.062477	0.163776	10	0.0913344	0.00194652	0.0441193	0.0139518
40	0.0385412	0.0859821	0.0707347	0.0666873	0.152585	0.0953434	0.120167	0.0457416	0.0680489	0.198933	10	0.0942764	0.00250649	0.0500648	0.0158319
43	0.0241685	0.0754754	0.0639117	0.0672298	0.141504	0.105165	0.116836	0.0645094	0.0676511	0.217898	10	0.0944348	0.00296189	0.0544232	0.0172101
46	0.0275844	0.0605664	0.069984	0.068318	0.147075	0.102272	0.129679	0.0529371	0.0722445	0.20645	10	0.0937111	0.00285858	0.0534657	0.0169073
49	0.0334421	0.0990554	0.0662777	0.0709	0.13571	0.0989041	0.114125	0.0511557	0.0726903	0.180414	10	0.0922674	0.00187676	0.0433216	0.0136995
52	0.0354197	0.10731	0.0695968	0.0650214	0.141694	0.111435	0.115878	0.0595538	0.0711151	0.190734	10	0.0967758	0.00212135	0.0460581	0.0145649
55	0.0385688	0.109625	0.0599672	0.0656408	0.160255	0.101254	0.119277	0.0573374	0.0634472	0.18569	10	0.0961062	0.00233342	0.0483055	0.0152755
58	0.042677	0.11493	0.0620283	0.0717674	0.154946	0.091967	0.11777	0.0624055	0.0760604	0.189541	10	0.0984092	0.00212509	0.0460987	0.0145777
61	0.0412773	0.0688635	0.0693998	0.0691023	0.162495	0.097682	0.123798	0.0762324	0.0792301	0.190366	10	0.0978446	0.00221135	0.0470249	0.0148706
64	0.0411541	0.0746569	0.0649008	0.0732481	0.141344	0.106053	0.13521	0.0680119	0.0768698	0.199788	10	0.0981237	0.0022799	0.0477483	0.0150993
67	0.0469454	0.100507	0.0672791	0.0726087	0.147551	0.106822	0.124622	0.0899913	0.080742	0.217176	10	0.105425	0.0023841	0.0488272	0.0154405
70	0.0409634	0.102504	0.0694959	0.0689135	0.161683	0.106386	0.130717	0.0983445	0.0746771	0.215947	10	0.106963	0.00264227	0.0514031	0.0162551
73	0.0515329	0.106659	0.0600102	0.0694499	0.157948	0.10101	0.132901	0.0984105	0.0933603	0.209954	10	0.108124	0.002316	0.0481248	0.0152184
76	0.048666	0.0994494	0.0740327	0.0720491	0.149891	0.103119	0.128773	0.0958869	0.0874679	0.215732	10	0.107507	0.00226912	0.0476353	0.0150636
79	0.0458388	0.1117	0.0579665	0.0688948	0.15715	0.104279	0.131109	0.118655	0.0970409	0.208482	10	0.110112	0.00235107	0.0484878	0.0153332
82	0.0389111	0.123392	0.0735967	0.0708532	0.14267	0.103161	0.133355	0.103987	0.0978246	0.191802	10	0.107955	0.00184271	0.0429267	0.0135746
85	0.0273055	0.0929629	0.0702425	0.0701427	0.146743	0.0966477	0.120948	0.103103	0.10362	0.202188	10	0.10339	0.00223289	0.0472535	0.0149429
[truncated: 35 more columns]
